# Supplementary material for: MCSP+ metastasis founder cells activate immunosuppression early in human melanoma metastatic colonization
Source: Nat Cancer. 2025 May 16;6(6):1017–34. doi: 10.1038/s43018-025-00963-w (PMC12202500; doi:10.1038/s43018-025-00963-w)
Supplement: Supplementary file 3 — Supplementary Tables 1–9. [file 43018_2025_963_MOESM3_ESM.xlsx]

## Sheet: Supplementary Table 1
Supplementary Table 1: Enriched upregulated pathways in the melanocytic cluster identified through differential gene expression analysis.
Mela_enrichr_up
database	Term	Overlap	P.value	Adjusted.P.value	Odds.Ratio	Combined.Score	Genes
GO_Cellular_Component_2015	melanosome (GO:0042470)	8/22	1.06131e-09	1.65033e-07	35.9014	741.858	RAB32;RAB1A;PMEL;GPR143;MLANA;TYRP1;RAB27A;RAB17
GO_Cellular_Component_2015	pigment granule (GO:0048770)	8/22	1.06131e-09	1.65033e-07	35.9014	741.858	RAB32;RAB1A;PMEL;GPR143;MLANA;TYRP1;RAB27A;RAB17
GO_Cellular_Component_2015	vacuolar part (GO:0044437)	18/285	9.02988e-07	9.36098e-05	4.31906	60.1107	OCA2;SCARB1;ASAH1;TMEM192;WIPI1;PLD1;MFSD12;LITAF;TPCN2;WDR11;GPR143;DAB2;CTSL;NEU1;PSAP;VPS35;ATP6V1C1;VPS16
GO_Cellular_Component_2015	vacuolar membrane (GO:0005774)	15/208	1.44592e-06	0.00011242	4.9492	66.5508	OCA2;SCARB1;TMEM192;WIPI1;PLD1;MFSD12;LITAF;TPCN2;WDR11;GPR143;DAB2;PSAP;VPS35;ATP6V1C1;VPS16
GO_Cellular_Component_2015	lysosomal membrane (GO:0005765)	14/196	3.62864e-06	0.000225701	4.88524	61.1957	OCA2;SCARB1;TMEM192;PLD1;MFSD12;LITAF;TPCN2;WDR11;GPR143;DAB2;PSAP;VPS35;ATP6V1C1;VPS16
GO_Cellular_Component_2015	cytoplasmic membrane-bounded vesicle (GO:0016023)	22/492	1.65354e-05	0.000857087	3.00717	33.109	PMEL;RAB1A;RAB5B;TFRC;SLC6A17;MME;STXBP1;TYRP1;RAB27A;PCSK9;ADAM10;IGF2R;TGOLN2;RAB32;GPR143;DAB2;MLANA;KIT;SNX9;RAB17;RAB11FIP4;SEC31A
GO_Cellular_Component_2015	endosomal part (GO:0044440)	12/200	9.88121e-05	0.00439008	4.02623	37.1311	RAB32;EPHA4;OCA2;PMEL;CTSL;TYRP1;RAB27A;WIPI1;RAB17;MTMR4;RAB11FIP4;TPCN2
MSigDB_Hallmark_2020	mTORC1 Signaling	12/200	9.88121e-05	0.00454536	4.02623	37.1311	SLC7A5;RAB1A;FKBP2;TFRC;P4HA1;SCD;IDH1;PGK1;PSMG1;AK4;ACSL3;PDK1
MSigDB_Hallmark_2020	UV Response Up	10/158	0.000242755	0.00558335	4.24329	35.3188	CYB5R1;MMP14;TFRC;EPHX1;CDK2;SIGMAR1;RAB27A;ENO2;MAPK8IP2;ATP6V1C1
GO_Cellular_Component_2015	cell-substrate adherens junction (GO:0005924)	16/358	0.000237338	0.00721646	2.96608	24.755	MAP2K1;MME;ACTN1;ADAM10;L1CAM;IGF2R;CORO1C;PPP1CB;MMP14;DAB2;PNMA1;CTNNB1;ITGA7;ITGB1BP1;YWHAG;TNS1
GO_Cellular_Component_2015	cell-substrate junction (GO:0030055)	16/362	0.000268712	0.00721646	2.93119	24.0998	MAP2K1;MME;ACTN1;ADAM10;L1CAM;IGF2R;CORO1C;PPP1CB;MMP14;DAB2;PNMA1;CTNNB1;ITGA7;ITGB1BP1;YWHAG;TNS1
GO_Cellular_Component_2015	vacuole (GO:0005773)	14/293	0.000295304	0.00721646	3.17093	25.7718	ASAH1;ATP6AP1;CTSZ;TMEM192;RAB27A;PCSK9;TNFAIP3;IGF2R;CTSL;NEU1;KIT;PSAP;ARSG;CD68
GO_Cellular_Component_2015	axon part (GO:0033267)	9/133	0.000301449	0.00721646	4.54908	36.879	MYO1D;EPHA4;SCN8A;RGS10;MBP;KCNAB2;L1CAM;MAPK8IP1;PFN2
GO_Cellular_Component_2015	adherens junction (GO:0005912)	17/405	0.00031784	0.00721646	2.78034	22.3928	MAP2K1;MME;ACTN1;ADAM10;L1CAM;IGF2R;CORO1C;PPP1CB;MMP14;DAB2;PNMA1;CTNNB1;ITGA7;ITGB1BP1;CTNNA2;YWHAG;TNS1
GO_Cellular_Component_2015	lysosome (GO:0005764)	13/261	0.000324857	0.00721646	3.30701	26.5624	ASAH1;CTSZ;TMEM192;RAB27A;PCSK9;TNFAIP3;IGF2R;CTSL;NEU1;KIT;PSAP;ARSG;CD68
GO_Cellular_Component_2015	lytic vacuole (GO:0000323)	13/261	0.000324857	0.00721646	3.30701	26.5624	ASAH1;CTSZ;TMEM192;RAB27A;PCSK9;TNFAIP3;IGF2R;CTSL;NEU1;KIT;PSAP;ARSG;CD68
GO_Cellular_Component_2015	anchoring junction (GO:0070161)	17/419	0.000468488	0.00971332	2.68157	20.5569	MAP2K1;MME;ACTN1;ADAM10;L1CAM;IGF2R;CORO1C;PPP1CB;MMP14;DAB2;PNMA1;CTNNB1;ITGA7;ITGB1BP1;CTNNA2;YWHAG;TNS1
GO_Cellular_Component_2015	endosome membrane (GO:0010008)	10/175	0.000546907	0.0106305	3.80279	28.5636	EPHA4;PMEL;OCA2;TYRP1;RAB27A;WIPI1;RAB17;MTMR4;RAB11FIP4;TPCN2
GO_Cellular_Component_2015	focal adhesion (GO:0005925)	15/352	0.000606249	0.0110908	2.81346	20.8428	MAP2K1;MME;ACTN1;ADAM10;L1CAM;IGF2R;CORO1C;PPP1CB;MMP14;DAB2;PNMA1;CTNNB1;ITGB1BP1;YWHAG;TNS1
GO_Biological_Process_2015	melanosome transport (GO:0032402)	5/22	2.17211e-05	0.0136486	18.3004	196.496	RAB1A;MAP2K1;GPR143;RAB27A;RAB17
GO_Biological_Process_2015	melanocyte differentiation (GO:0030318)	5/22	2.17211e-05	0.0136486	18.3004	196.496	OCA2;TYRP1;KIT;RAB27A;MITF
GO_Biological_Process_2015	establishment of melanosome localization (GO:0032401)	5/23	2.73915e-05	0.0136486	17.2829	181.561	RAB1A;MAP2K1;GPR143;RAB27A;RAB17
GO_Biological_Process_2015	pigment granule transport (GO:0051904)	5/23	2.73915e-05	0.0136486	17.2829	181.561	RAB1A;MAP2K1;GPR143;RAB27A;RAB17
GO_Biological_Process_2015	establishment of pigment granule localization (GO:0051905)	5/24	3.4147e-05	0.0136486	16.3724	168.388	RAB1A;MAP2K1;GPR143;RAB27A;RAB17
GO_Biological_Process_2015	pigment cell differentiation (GO:0050931)	5/24	3.4147e-05	0.0136486	16.3724	168.388	OCA2;TYRP1;KIT;RAB27A;MITF
GO_Biological_Process_2015	regulation of vesicle-mediated transport (GO:0060627)	16/306	3.83634e-05	0.0136486	3.50734	35.664	SCARB1;MAP2K1;RAB5B;ATP6AP1;STXBP1;NR1H2;NEDD4L;RAB27A;PCSK9;ACSL3;MERTK;CACNA1H;DAB2;AKT2;GAS6;PFN2
GO_Biological_Process_2015	melanosome localization (GO:0032400)	5/25	4.21254e-05	0.0136486	15.553	156.694	RAB1A;MAP2K1;GPR143;RAB27A;RAB17
GO_Biological_Process_2015	pigment granule localization (GO:0051875)	5/26	5.14733e-05	0.0148243	14.8116	146.257	RAB1A;MAP2K1;GPR143;RAB27A;RAB17
GO_Biological_Process_2015	positive regulation of cell motility (GO:2000147)	15/287	6.71436e-05	0.0174036	3.49751	33.6065	SCARB1;MAP2K1;SEMA6A;SEMA6D;ADAM10;HIF1A;PTP4A1;MMP14;DAB2;AKT2;KIT;UTS2;ITGB1BP1;GAS6;TRIM32
GO_Cellular_Component_2015	cytoplasmic vesicle membrane (GO:0030659)	11/229	0.001237	0.0213726	3.16767	21.2078	OCA2;SCARB1;GPR143;TYRP1;AHNAK2;ITPR1;RAB27A;SNX9;ZDHHC17;YWHAG;SEC31A
GO_Biological_Process_2015	positive regulation of cellular component movement (GO:0051272)	15/296	9.48541e-05	0.0223511	3.38392	31.3459	SCARB1;MAP2K1;SEMA6A;SEMA6D;ADAM10;HIF1A;PTP4A1;MMP14;DAB2;AKT2;KIT;UTS2;ITGB1BP1;GAS6;TRIM32
GO_Cellular_Component_2015	extracellular vesicular exosome (GO:0070062)	63/2717	0.00152046	0.0248875	1.56642	10.1641	SCARB1;ECM1;PTPRS;ACAA2;TFRC;CTSZ;DYSF;TNFAIP3;ENO2;PPP1CB;CTSL;PSMD2;VPS35;SH3BGRL3;YWHAG;ENTPD1;MAP2K1;MME;ATP6AP1;ACTN1;PGAM1;ADAM10;TMC6;IQCG;PTP4A1;SLC7A5;ANGPTL2;ITGB1BP1;DNASE1;GAS6;SFT2D2;PFN2;PLA1A;RAB1A;ASAH1;RAB5B;FKBP2;STXBP1;GLO1;NEDD4L;CAPG;AK4;RTN4;CYB5R1;DPP6;NEU1;PSAP;PGK1;SNX9;ATP6V1C1;IDH1;TMEM192;RAB27A;FAH;MUC5B;IGF2R;MYO1D;DAB2;QPCT;EIF3I;CTNNB1;RAB17;COPS8
GO_Biological_Process_2015	epithelial cell differentiation (GO:0030855)	15/303	0.000122853	0.0253995	3.30048	29.7193	OCA2;MAP2K1;LAMA1;TYRP1;RAB27A;MITF;POU3F1;MUC5B;HIF1A;DAB2;AKT2;KIT;PSAP;PGK1;CTNNB1
GO_Biological_Process_2015	positive regulation of locomotion (GO:0040017)	15/304	0.000127389	0.0253995	3.28889	29.4957	SCARB1;MAP2K1;SEMA6A;SEMA6D;ADAM10;HIF1A;PTP4A1;MMP14;DAB2;AKT2;KIT;UTS2;ITGB1BP1;GAS6;TRIM32
GO_Cellular_Component_2015	late endosome (GO:0005770)	7/107	0.00170351	0.0264896	4.36475	27.8255	MAP2K1;SLC31A1;TMEM192;RAB27A;PCSK9;IGF2R;VPS16
GO_Biological_Process_2015	neuroepithelial cell differentiation (GO:0060563)	5/32	0.000145627	0.0269617	11.5166	101.743	OCA2;TYRP1;KIT;RAB27A;MITF
GO_Biological_Process_2015	vesicle localization (GO:0051648)	6/51	0.000159966	0.0276421	8.31069	72.64	RAB1A;MAP2K1;GPR143;NDE1;RAB27A;RAB17
GO_Biological_Process_2015	cellular response to hormone stimulus (GO:0032870)	19/462	0.000185566	0.028297	2.73186	23.4724	MAP2K1;PAQR7;TRIM63;NR1H2;PCSK9;ADCY2;ADIPOR1;MUC5B;CACNA1H;ESR2;POR;NR4A3;UCN2;CTSL;AKT2;KIT;ATP6V1C1;YWHAG;PPARD
GO_Biological_Process_2015	positive regulation of cell migration (GO:0030335)	14/280	0.00018559	0.028297	3.32813	28.5952	SCARB1;MAP2K1;SEMA6A;SEMA6D;ADAM10;HIF1A;PTP4A1;MMP14;DAB2;KIT;UTS2;ITGB1BP1;GAS6;TRIM32
GO_Cellular_Component_2015	vesicle membrane (GO:0012506)	11/249	0.00239347	0.0354461	2.8985	17.4925	OCA2;SCARB1;GPR143;TYRP1;AHNAK2;ITPR1;RAB27A;SNX9;ZDHHC17;YWHAG;SEC31A
GO_Biological_Process_2015	monocarboxylic acid metabolic process (GO:0032787)	19/473	0.000249783	0.0359687	2.66414	22.0988	PFKFB4;ACAA2;PGAM1;IDH1;ANKRD23;PLA2G4C;TYRP1;ACSL3;ENO2;ADIPOR1;HIF1A;POR;P4HA1;SCD;PGK1;SLC27A3;PDK1;PTGES;PPARD
GO_Cellular_Component_2015	recycling endosome (GO:0055037)	5/60	0.0027398	0.0387308	5.64557	33.3081	TFRC;SLC31A1;GPR161;RAB17;VPS16
GO_Cellular_Component_2015	transport vesicle (GO:0030133)	5/62	0.00316301	0.0427694	5.44692	31.3538	TGOLN2;PCSK9;RAB27A;IGF2R;SEC31A
GO_Biological_Process_2015	melanosome organization (GO:0032438)	4/22	0.000379084	0.051715	13.7827	108.577	RAB32;PMEL;GPR143;TYRP1
BioCarta_2016	Melanocyte Development and Pigmentation Pathway Homo sapiens h melanocytepathway	3/13	0.00103956	0.0550967	18.5557	127.458	MAP2K1;KIT;MITF
BioCarta_2016	RB Tumor Suppressor/Checkpoint Signaling in response to DNA damage Homo sapiens h rbPathway	3/13	0.00103956	0.0550967	18.5557	127.458	RASGRF1;CDK2;TP53
GO_Biological_Process_2015	glycosphingolipid metabolic process (GO:0006687)	6/61	0.000431264	0.0558918	6.79619	52.6623	ASAH1;CERK;KIT;PSAP;NEU1;ARSG
GO_Biological_Process_2015	pigment granule organization (GO:0048753)	4/23	0.000453125	0.0559285	13.0566	100.527	RAB32;PMEL;GPR143;TYRP1
GO_Cellular_Component_2015	cytoplasmic side of plasma membrane (GO:0009898)	4/42	0.00451017	0.0584443	6.522	35.2281	PTP4A1;TRAF5;KIT;CTNNB1
MSigDB_Hallmark_2020	Estrogen Response Early	9/200	0.00514584	0.0591771	2.94321	15.5095	SLC7A5;SCARB1;RPS6KA2;GREB1;SLC39A6;SNX24;RAB17;CELSR1;PTGES
MSigDB_Hallmark_2020	Xenobiotic Metabolism	9/200	0.00514584	0.0591771	2.94321	15.5095	HES6;POR;ABCC2;RETSAT;IDH1;EPHX1;FAH;PTGES;PPARD
GO_Biological_Process_2015	melanin biosynthetic process (GO:0042438)	3/11	0.000614213	0.0711299	23.1969	171.545	OCA2;PMEL;TYRP1
GO_Biological_Process_2015	osteoclast differentiation (GO:0030316)	4/25	0.000631168	0.0711299	11.8119	87.0296	TFRC;GLO1;CTNNB1;MITF
GO_Cellular_Component_2015	cytoplasmic side of membrane (GO:0098562)	4/45	0.00578271	0.0719369	6.04386	31.1433	PTP4A1;TRAF5;KIT;CTNNB1
GO_Cellular_Component_2015	cytoplasmic vesicle part (GO:0044433)	13/363	0.00607789	0.0727009	2.33096	11.8951	OCA2;SCARB1;ACTN1;TYRP1;AHNAK2;ITPR1;RAB27A;ZDHHC17;GPR143;SNX9;GAS6;YWHAG;SEC31A
GO_Cellular_Component_2015	perinuclear region of cytoplasm (GO:0048471)	14/411	0.00689921	0.0781483	2.21489	11.022	MAP2K1;TFRC;TMEM192;PCSK9;MYO9B;ACSL3;IGF2R;MAPK8IP1;CTNNB1;ITGB1BP1;HIF1AN;COPS8;PTGES;SEC31A
GO_Cellular_Component_2015	coated vesicle (GO:0030135)	5/75	0.00712991	0.0781483	4.43241	21.9114	DAB2;PCSK9;SNX9;IGF2R;SEC31A
GO_Cellular_Component_2015	nuclear DNA-directed RNA polymerase complex (GO:0055029)	4/49	0.00782293	0.0781483	5.5055	26.7055	POLR2A;POLR1C;ELP2;RPRD1A
GO_Cellular_Component_2015	DNA-directed RNA polymerase complex (GO:0000428)	4/49	0.00782293	0.0781483	5.5055	26.7055	POLR2A;POLR1C;ELP2;RPRD1A
GO_Cellular_Component_2015	RNA polymerase complex (GO:0030880)	4/50	0.00839791	0.0781483	5.38554	25.7417	POLR2A;POLR1C;ELP2;RPRD1A
GO_Cellular_Component_2015	myofilament (GO:0036379)	2/9	0.00858105	0.0781483	17.6193	83.8364	FHOD3;TRIM32
GO_Cellular_Component_2015	nuclear envelope lumen (GO:0005641)	2/9	0.00858105	0.0781483	17.6193	83.8364	IGF2R;PTGES
GO_Cellular_Component_2015	proton-transporting V-type ATPase, V1 domain (GO:0033180)	2/9	0.00858105	0.0781483	17.6193	83.8364	ATP6AP1;ATP6V1C1
GO_Cellular_Component_2015	cell periphery (GO:0071944)	3/27	0.00900765	0.0781483	7.72602	36.3871	CTNNB1;MBP;ITGB1BP1
GO_Cellular_Component_2015	lamellipodium (GO:0030027)	6/111	0.0090461	0.0781483	3.55084	16.7082	DYSF;CTNNB1;SH3BGRL3;ITGB1BP1;MYO9B;CTNNA2
GO_Molecular_Function_2015	protein self-association (GO:0043621)	5/40	0.000428459	0.0791763	8.88065	68.8722	DYRK1A;TNFAIP3;PCSK9;L1CAM;TRIM32
GO_Molecular_Function_2015	semaphorin receptor binding (GO:0030215)	3/10	0.000452062	0.0791763	26.5121	204.188	SEMA6A;SEMA6D;SH3BGRL3
GO_Molecular_Function_2015	phosphatidylinositol binding (GO:0035091)	10/178	0.000624359	0.0791763	3.73431	27.5546	SCARB1;DAB2;SH3PXD2B;ITPR1;PLEKHA5;SNX24;SNX9;WIPI1;PLD1;PFN2
GO_Molecular_Function_2015	protein kinase binding (GO:0019901)	17/437	0.000749695	0.0791763	2.56425	18.4519	MAP2K1;STXBP1;PGAM1;ELP2;ADAM10;ACSL3;MAPK8IP2;ADIPOR1;HIF1A;TPCN2;MAPK8IP1;PPP1CB;CTNNB1;ITGB1BP1;TP53;YWHAG;IL12RB2
GO_Molecular_Function_2015	kinase binding (GO:0019900)	18/487	0.000951312	0.0791763	2.43324	16.9297	MAP2K1;STXBP1;PGAM1;ELP2;ADAM10;TNFAIP3;ACSL3;MAPK8IP2;ADIPOR1;HIF1A;TPCN2;MAPK8IP1;PPP1CB;CTNNB1;ITGB1BP1;TP53;YWHAG;IL12RB2
GO_Molecular_Function_2015	phosphatidylinositol-3,5-bisphosphate binding (GO:0080025)	3/13	0.00103956	0.0791763	18.5557	127.458	SH3PXD2B;PLEKHA5;WIPI1
GO_Molecular_Function_2015	phospholipid binding (GO:0005543)	13/296	0.00105168	0.0791763	2.8928	19.837	SCARB1;PLA2G4C;PLEKHA5;ITPR1;DYSF;SNX24;WIPI1;PLD1;DAB2;SH3PXD2B;SNX9;GAS6;PFN2
MSigDB_Hallmark_2020	IL-2/STAT5 Signaling	8/199	0.0153187	0.0804621	2.60783	10.8973	ECM1;P4HA1;CTSZ;EMP1;SNX9;CAPG;FAH;IGF2R
MSigDB_Hallmark_2020	Hypoxia	8/200	0.0157426	0.0804621	2.59412	10.7692	SCARB1;P4HA1;PGK1;NEDD4L;TNFAIP3;AK4;ENO2;PDK1
MSigDB_Hallmark_2020	Adipogenesis	8/200	0.0157426	0.0804621	2.59412	10.7692	SCARB1;POR;ACAA2;RETSAT;IDH1;ITGA7;FAH;YWHAG
MSigDB_Hallmark_2020	Epithelial Mesenchymal Transition	8/200	0.0157426	0.0804621	2.59412	10.7692	ECM1;MMP14;DAB2;LAMA1;TNFAIP3;CAPG;ENO2;PFN2
MSigDB_Hallmark_2020	Glycolysis	8/200	0.0157426	0.0804621	2.59412	10.7692	P4HA1;PGAM1;IDH1;PGK1;AK4;ENO2;MERTK;CACNA1H
GO_Biological_Process_2015	melanin metabolic process (GO:0006582)	3/12	0.000809245	0.0815561	20.6184	146.791	OCA2;PMEL;TYRP1
GO_Biological_Process_2015	pigment biosynthetic process (GO:0046148)	5/46	0.000825206	0.0815561	7.57873	53.808	OCA2;PMEL;GPR143;UROS;TYRP1
GO_Biological_Process_2015	cellular response to steroid hormone stimulus (GO:0071383)	8/123	0.000841505	0.0815561	4.34816	30.7864	PAQR7;NR4A3;TRIM63;UCN2;NR1H2;MUC5B;ESR2;PPARD
GO_Biological_Process_2015	establishment of vesicle localization (GO:0051650)	7/95	0.000849543	0.0815561	4.96298	35.0923	RAB1A;MAP2K1;GPR143;NDE1;RAB27A;CTNNB1;RAB17
GO_Molecular_Function_2015	integrin binding (GO:0005178)	7/102	0.00129104	0.0850471	4.59564	30.5716	DAB2;MMP14;ACTN1;ADAM10;ITGA7;ITGB1BP1;L1CAM
GO_Cellular_Component_2015	nuclear membrane (GO:0031965)	7/149	0.0104007	0.0874218	3.06717	14.0044	AKIRIN1;RETSAT;SCRN1;RPS6KA2;ITPR1;CAPG;TMC6
GO_Biological_Process_2015	response to steroid hormone (GO:0048545)	15/369	0.000978327	0.0880138	2.676	18.5438	MAP2K1;PAQR7;ABCC2;TRIM63;NR1H2;IDH1;WFDC1;MUC5B;ESR2;MMP14;NR4A3;UCN2;CTNNB1;UTS2;PPARD
GO_Biological_Process_2015	vesicle organization (GO:0016050)	8/126	0.000984723	0.0880138	4.23696	29.3331	RAB32;PMEL;DAB2;GPR143;STXBP1;TYRP1;DYSF;SEC31A
GO_Cellular_Component_2015	cell cortex (GO:0005938)	5/83	0.0108195	0.0885492	3.97618	17.9978	MAP2K1;AKT2;PLA2G4C;CTNNB1;MYO9B
GO_Biological_Process_2015	secondary metabolite biosynthetic process (GO:0044550)	3/13	0.00103956	0.089818	18.5557	127.458	OCA2;PMEL;TYRP1
GO_Biological_Process_2015	cellular response to hypoxia (GO:0071456)	7/99	0.00108401	0.0906372	4.74623	32.4029	ACAA2;UCN2;HIF1AN;TP53;HIF1A;PDK1;PPARD
MSigDB_Hallmark_2020	Hedgehog Signaling	3/36	0.0197851	0.0910116	5.61635	22.032	CRMP1;CELSR1;L1CAM
GO_Biological_Process_2015	organelle localization (GO:0051640)	8/129	0.00114682	0.0928924	4.13128	27.9719	RAB1A;MAP2K1;GPR143;SEMA6A;NDE1;KIT;RAB27A;RAB17
GO_Molecular_Function_2015	cell adhesion molecule binding (GO:0050839)	9/168	0.00160919	0.0942271	3.54136	22.7781	DAB2;MMP14;ACTN1;ADAM10;ITGA7;CTNNB1;ITGB1BP1;CTNNA2;L1CAM
GO_Biological_Process_2015	cellular response to decreased oxygen levels (GO:0036294)	7/101	0.00121886	0.0957361	4.64477	31.1656	ACAA2;UCN2;HIF1AN;TP53;HIF1A;PDK1;PPARD
GO_Cellular_Component_2015	ER to Golgi transport vesicle (GO:0030134)	2/11	0.0128353	0.0997947	13.7025	59.6822	PCSK9;SEC31A
GO_Cellular_Component_2015	microvillus membrane (GO:0031528)	2/11	0.0128353	0.0997947	13.7025	59.6822	SCARB1;CTNNB1
GO_Biological_Process_2015	columnar/cuboidal epithelial cell differentiation (GO:0002065)	5/51	0.00132483	0.100999	6.75323	44.7501	OCA2;KIT;TYRP1;RAB27A;MITF
GO_Molecular_Function_2015	phosphatidylinositol bisphosphate binding (GO:1902936)	5/56	0.00201851	0.104634	6.0896	37.7884	DAB2;SH3PXD2B;PLEKHA5;WIPI1;PFN2
GO_Molecular_Function_2015	steroid hormone receptor activity (GO:0003707)	5/57	0.002184	0.104634	5.97219	36.5892	PAQR7;NR4A3;NR1H2;ESR2;PPARD
GO_Cellular_Component_2015	endosome lumen (GO:0031904)	2/12	0.0152406	0.114035	12.3317	51.5931	RAB32;CTSL
GO_Cellular_Component_2015	axon (GO:0030424)	7/161	0.0154002	0.114035	2.82643	11.7958	EPHA4;SEMA6A;FKBP15;MME;CTNNA2;MAPK8IP1;VPS16
MSigDB_Hallmark_2020	Wnt-beta Catenin Signaling	3/42	0.0296631	0.124046	4.75085	16.7128	CTNNB1;TP53;PPARD
GO_Cellular_Component_2015	fascia adherens (GO:0005916)	2/13	0.0178226	0.12498	11.21	45.146	ACTN1;CTNNB1
GO_Cellular_Component_2015	axonal growth cone (GO:0044295)	2/13	0.0178226	0.12498	11.21	45.146	EPHA4;MAPK8IP1
GO_Cellular_Component_2015	contractile fiber part (GO:0044449)	7/167	0.018454	0.12498	2.71961	10.858	FHOD3;ACTN1;SCN8A;ANKRD23;AHNAK2;CTNNB1;TRIM32
GO_Cellular_Component_2015	sarcolemma (GO:0042383)	4/63	0.0184858	0.12498	4.19612	16.7457	AHNAK2;DYSF;ITGA7;CACNA1H
GO_Cellular_Component_2015	endocytic vesicle (GO:0030139)	5/96	0.0192801	0.127577	3.4059	13.4488	RAB32;RAB5B;RAB17;RAB11FIP4;IGF2R
GO_Cellular_Component_2015	DNA-directed RNA polymerase II, holoenzyme (GO:0016591)	2/14	0.0205751	0.130589	10.2753	39.9061	ELP2;RPRD1A
GO_Cellular_Component_2015	integral component of mitochondrial inner membrane (GO:0031305)	2/14	0.0205751	0.130589	10.2753	39.9061	MCUR1;L2HGDH
GO_Biological_Process_2015	nervous system development (GO:0007399)	12/277	0.00181849	0.132721	2.84506	17.9516	HES6;SLC7A5;SEMA6A;SCN8A;SIGMAR1;DYRK1A;CRMP1;CABLES1;SEMA4F;L1CAM;MEF2D;SRGAP2B
GO_Biological_Process_2015	response to hypoxia (GO:0001666)	11/241	0.00185566	0.132721	3.00055	18.872	MMP14;ACAA2;UCN2;ITPR1;UTS2;HIF1AN;TP53;HIF1A;APOLD1;PDK1;PPARD
GO_Biological_Process_2015	cellular response to oxygen levels (GO:0071453)	7/109	0.00189456	0.132721	4.27872	26.8223	ACAA2;UCN2;HIF1AN;TP53;HIF1A;PDK1;PPARD
GO_Biological_Process_2015	regulation of N-methyl-D-aspartate selective glutamate receptor activity (GO:2000310)	3/16	0.00196415	0.133976	14.2714	88.9493	RASGRF2;RASGRF1;MAPK8IP2
GO_Biological_Process_2015	response to decreased oxygen levels (GO:0036293)	11/245	0.00211067	0.140279	2.94865	18.1659	MMP14;ACAA2;UCN2;ITPR1;UTS2;HIF1AN;TP53;HIF1A;APOLD1;PDK1;PPARD
GO_Cellular_Component_2015	lysosomal lumen (GO:0043202)	4/67	0.022641	0.140827	3.9289	14.8826	ASAH1;CTSL;PSAP;NEU1
GO_Biological_Process_2015	endocytosis (GO:0006897)	13/323	0.00228186	0.147865	2.63717	16.0413	CDC42SE1;LMBR1L;SCARB1;RAB1A;TFRC;FKBP15;MERTK;IGF2R;CORO1C;DAB2;SNX9;PI4KB;GAS6
GO_Cellular_Component_2015	site of polarized growth (GO:0030427)	5/102	0.0243349	0.148395	3.19425	11.8693	TRPM1;EPHA4;FKBP15;RASGRF1;MAPK8IP1
MSigDB_Hallmark_2020	Fatty Acid Metabolism	6/158	0.0424188	0.150355	2.44699	7.7329	ACAA2;RETSAT;IDH1;UROS;EPHX1;ENO2
MSigDB_Hallmark_2020	Oxidative Phosphorylation	7/200	0.0430024	0.150355	2.25078	7.08209	POR;ACAA2;RETSAT;ATP6AP1;IDH1;UQCRFS1;ATP6V1C1
MSigDB_Hallmark_2020	Apoptosis	6/161	0.0457601	0.150355	2.39926	7.40015	RETSAT;CDK2;EMP1;CTNNB1;ENO2;IGF2R
GO_Molecular_Function_2015	divalent inorganic cation transmembrane transporter activity (GO:0072509)	8/154	0.00348335	0.152977	3.41949	19.3535	TRPM1;SLC24A4;SLC39A6;ITPR1;GAS6;ZDHHC17;CACNA1H;TPCN2
GO_Cellular_Component_2015	vacuolar lumen (GO:0005775)	4/70	0.0261017	0.155896	3.74974	13.6706	ASAH1;CTSL;PSAP;NEU1
GO_Cellular_Component_2015	clathrin coat (GO:0030118)	2/16	0.0265675	0.155896	8.80654	31.9507	DAB2;IGF2R
GO_Molecular_Function_2015	actin binding (GO:0003779)	14/386	0.00402438	0.156195	2.3668	13.0538	FHOD3;FKBP15;ACTN1;WIPF3;CAPG;MYO9B;CORO1C;MYO1D;MICAL1;PHACTR1;DNASE1;TNS1;PFN2;VPS16
GO_Molecular_Function_2015	1-phosphatidylinositol binding (GO:0005545)	3/21	0.00439636	0.156195	10.3045	55.9223	SCARB1;PLEKHA5;SNX9
GO_Molecular_Function_2015	phosphatidylinositol-3-phosphate binding (GO:0032266)	3/22	0.00503067	0.156195	9.76167	51.6607	SH3PXD2B;PLEKHA5;WIPI1
GO_Molecular_Function_2015	carboxylic acid binding (GO:0031406)	9/200	0.00514584	0.156195	2.94321	15.5095	SCARB1;GPR143;P4HA1;HIF1AN;L1CAM;GAS6;IGF2R;PTGES;PPARD
GO_Molecular_Function_2015	organic acid binding (GO:0043177)	9/201	0.00531335	0.156195	2.92773	15.3341	SCARB1;GPR143;P4HA1;HIF1AN;L1CAM;GAS6;IGF2R;PTGES;PPARD
GO_Molecular_Function_2015	protein serine/threonine/tyrosine kinase activity (GO:0004712)	4/44	0.00533493	0.156195	6.19527	32.4228	MAP2K1;RPS6KA2;DYRK1A;MAP3K9
GO_Biological_Process_2015	steroid hormone mediated signaling pathway (GO:0043401)	5/59	0.00254433	0.160851	5.75041	34.3523	PAQR7;NR4A3;NR1H2;ESR2;PPARD
GO_Biological_Process_2015	pigment metabolic process (GO:0042440)	5/60	0.0027398	0.163948	5.64557	33.3081	OCA2;PMEL;GPR143;UROS;TYRP1
GO_Biological_Process_2015	vesicle transport along microtubule (GO:0047496)	3/18	0.0027949	0.163948	12.3673	72.7192	RAB1A;MAP2K1;NDE1
GO_Biological_Process_2015	negative regulation of biomineral tissue development (GO:0070168)	3/18	0.0027949	0.163948	12.3673	72.7192	ECM1;GAS6;HIF1A
GO_Biological_Process_2015	glucose metabolic process (GO:0006006)	8/149	0.00284631	0.163948	3.54166	20.7602	PFKFB4;H6PD;AKT2;PGAM1;PGK1;ENO2;PDK1;PPARD
GO_Cellular_Component_2015	transcription factor complex (GO:0005667)	9/268	0.0296254	0.16848	2.1629	7.61153	IVNS1ABP;GTF3C1;HES6;CDK2;CTNNB1;POU3F1;TP53;HIF1A;MED17
GO_Cellular_Component_2015	proton-transporting two-sector ATPase complex, catalytic domain (GO:0033178)	2/17	0.0297955	0.16848	8.21902	28.8767	ATP6AP1;ATP6V1C1
GO_Molecular_Function_2015	phosphatidylinositol-5-phosphate binding (GO:0010314)	2/8	0.00674531	0.170861	20.5569	102.762	SH3PXD2B;PLEKHA5
GO_Molecular_Function_2015	AP-2 adaptor complex binding (GO:0035612)	2/8	0.00674531	0.170861	20.5569	102.762	RAB32;DAB2
GO_Molecular_Function_2015	inorganic cation transmembrane transporter activity (GO:0022890)	16/497	0.00680849	0.170861	2.09378	10.4471	ANKRD37;SLC24A4;SLC6A17;ATP6AP1;SLC31A1;ITPR1;KCNAB2;ZDHHC17;CACNA1H;TPCN2;TRPM1;SCN8A;SLC39A6;UQCRFS1;GAS6;ATP6V1C1
GO_Cellular_Component_2015	protein serine/threonine phosphatase complex (GO:0008287)	3/43	0.0315195	0.171975	4.63184	16.013	PPP1CB;ITPR1;PPP2R3A
GO_Cellular_Component_2015	phosphatase complex (GO:1903293)	3/43	0.0315195	0.171975	4.63184	16.013	PPP1CB;ITPR1;PPP2R3A
GO_Biological_Process_2015	axon ensheathment (GO:0008366)	5/62	0.00316301	0.173496	5.44692	31.3538	SCN8A;MBP;POU3F1;ZNF24;PPARD
GO_Biological_Process_2015	ensheathment of neurons (GO:0007272)	5/62	0.00316301	0.173496	5.44692	31.3538	SCN8A;MBP;POU3F1;ZNF24;PPARD
GO_Biological_Process_2015	response to oxygen levels (GO:0070482)	11/259	0.00323644	0.173496	2.78019	15.9396	MMP14;ACAA2;UCN2;ITPR1;UTS2;HIF1AN;TP53;HIF1A;APOLD1;PDK1;PPARD
GO_Biological_Process_2015	endothelial cell proliferation (GO:0001935)	3/19	0.00327983	0.173496	11.5938	66.3158	SCARB1;MMP14;ITGB1BP1
GO_Molecular_Function_2015	protease binding (GO:0002020)	5/77	0.00795411	0.177028	4.30885	20.8293	ECM1;KIT;TNFAIP3;MBP;TP53
GO_Molecular_Function_2015	protein tyrosine kinase activity (GO:0004713)	7/142	0.00809912	0.177028	3.22736	15.543	EPHA4;MAP2K1;KIT;DYRK1A;MAP3K9;MERTK;IGF2R
GO_Molecular_Function_2015	ligand-activated sequence-specific DNA binding RNA polymerase II transcription factor activity (GO:0004879)	4/50	0.00839791	0.177028	5.38554	25.7417	NR4A3;NR1H2;ESR2;PPARD
GO_Molecular_Function_2015	direct ligand regulated sequence-specific DNA binding transcription factor activity (GO:0098531)	4/50	0.00839791	0.177028	5.38554	25.7417	NR4A3;NR1H2;ESR2;PPARD
GO_Biological_Process_2015	carboxylic acid transport (GO:0046942)	10/224	0.00345219	0.178961	2.92469	16.5793	SLC7A5;OCA2;ABCC2;SLC6A17;STXBP1;SLC16A6;ACSL3;SLC38A8;SLC7A1;PPARD
GO_Cellular_Component_2015	neuron projection terminus (GO:0044306)	3/44	0.0334355	0.179283	4.51864	15.355	EPHA4;MME;RGS10
GO_Biological_Process_2015	glycolipid metabolic process (GO:0006664)	6/92	0.00366299	0.183249	4.33953	24.3425	ASAH1;CERK;KIT;PSAP;NEU1;ARSG
GO_Biological_Process_2015	organic acid transport (GO:0015849)	10/226	0.00367628	0.183249	2.89731	16.2419	SLC7A5;OCA2;ABCC2;SLC6A17;STXBP1;SLC16A6;ACSL3;SLC38A8;SLC7A1;PPARD
GO_Biological_Process_2015	epithelial tube branching involved in lung morphogenesis (GO:0060441)	3/20	0.00381318	0.185472	10.9112	60.7677	LAMA1;CTSZ;CTNNB1
GO_Biological_Process_2015	hormone-mediated signaling pathway (GO:0009755)	6/93	0.00386399	0.185472	4.28944	23.8323	PAQR7;NR4A3;NR1H2;ADIPOR1;ESR2;PPARD
GO_Biological_Process_2015	positive regulation of monooxygenase activity (GO:0032770)	3/21	0.00439636	0.207188	10.3045	55.9223	SCARB1;POR;HIF1A
GO_Cellular_Component_2015	cell-cell adherens junction (GO:0005913)	3/47	0.0395375	0.208409	4.20991	13.6001	ACTN1;CTNNB1;CTNNA2
GO_Molecular_Function_2015	modified amino acid binding (GO:0072341)	4/53	0.0102866	0.208502	5.05504	23.1365	SCARB1;GPR143;GAS6;PTGES
MSigDB_Hallmark_2020	Protein Secretion	4/96	0.0688613	0.211175	2.68646	7.18806	SCRN1;ADAM10;IGF2R;SEC31A
GO_Biological_Process_2015	amino acid transport (GO:0006865)	7/128	0.00464956	0.215208	3.60336	19.3536	SLC7A5;OCA2;ABCC2;SLC6A17;STXBP1;SLC38A8;SLC7A1
GO_Cellular_Component_2015	perikaryon (GO:0043204)	3/48	0.0416884	0.216085	4.11614	13.0792	EPHA4;MAP2K1;ENO2
MSigDB_Hallmark_2020	Androgen Response	4/100	0.0774496	0.221176	2.574	6.58462	SCD;ACTN1;ACSL3;MERTK
MSigDB_Hallmark_2020	UV Response Dn	5/144	0.0827291	0.221176	2.2243	5.54336	DAB2;SCN8A;KIT;DYRK1A;SLC7A1
MSigDB_Hallmark_2020	Pperoxisome	4/104	0.0865473	0.221176	2.47054	6.04556	RETSAT;IDH1;ITGB1BP1;ESR2
GO_Biological_Process_2015	small GTPase mediated signal transduction (GO:0007264)	15/439	0.00511547	0.232619	2.22611	11.7438	RAB1A;MAP2K1;RAB5B;TRIO;ARHGAP8;RASGRF2;RASGRF1;RAB27A;MYO9B;CELSR1;PLD1;RAB32;CDK2;RAB17;TP53
GO_Biological_Process_2015	regulation of endocytosis (GO:0030100)	8/165	0.00527118	0.234375	3.17812	16.6708	SCARB1;RAB5B;DAB2;NR1H2;NEDD4L;PCSK9;GAS6;MERTK
GO_Biological_Process_2015	glycolytic process (GO:0006096)	4/44	0.00533493	0.234375	6.19527	32.4228	PFKFB4;PGAM1;PGK1;ENO2
GO_Molecular_Function_2015	actin-dependent ATPase activity (GO:0030898)	2/11	0.0128353	0.236464	13.7025	59.6822	MYO1D;MYO9B
GO_Molecular_Function_2015	intracellular ligand-gated calcium channel activity (GO:0005218)	2/11	0.0128353	0.236464	13.7025	59.6822	ITPR1;TPCN2
GO_Molecular_Function_2015	metal ion transmembrane transporter activity (GO:0046873)	13/400	0.0130131	0.236464	2.10406	9.13543	ANKRD37;SLC24A4;SLC6A17;SLC31A1;ITPR1;KCNAB2;ZDHHC17;CACNA1H;TPCN2;TRPM1;SCN8A;SLC39A6;GAS6
GO_Molecular_Function_2015	protein kinase regulator activity (GO:0019887)	6/121	0.0134609	0.236464	3.24041	13.9596	MAP2K1;CABLES1;MAPK8IP2;GAS6;YWHAG;MAPK8IP1
GO_Biological_Process_2015	liposaccharide metabolic process (GO:1903509)	6/100	0.00550745	0.237443	3.96859	20.6432	ASAH1;CERK;PSAP;NEU1;KIT;ARSG
GO_Biological_Process_2015	pyruvate metabolic process (GO:0006090)	5/71	0.00566378	0.237443	4.702	24.3266	PFKFB4;PGAM1;PGK1;ENO2;PDK1
GO_Biological_Process_2015	cellular ion homeostasis (GO:0006873)	14/402	0.00571895	0.237443	2.26732	11.7084	MCUR1;SLC24A4;ABCC2;TFRC;SLC31A1;ITPR1;NEDD4L;HIF1A;TPCN2;TRPM1;MAFG;SLC39A6;UTS2;ATP6V1C1
GO_Biological_Process_2015	fatty acid metabolic process (GO:0006631)	11/280	0.00578142	0.237443	2.56038	13.1939	POR;ACAA2;SCD;ANKRD23;PLA2G4C;TYRP1;ACSL3;SLC27A3;ADIPOR1;PTGES;PPARD
GO_Biological_Process_2015	establishment of organelle localization (GO:0051656)	8/168	0.0058628	0.237443	3.11805	16.0241	RAB1A;MAP2K1;GPR143;ATP6AP1;NDE1;RAB27A;CTNNB1;RAB17
GO_Biological_Process_2015	regulation of transforming growth factor beta receptor signaling pathway (GO:0017015)	6/103	0.006349	0.241932	3.84526	19.4549	PPP1CB;DAB2;CD109;NEDD4L;MTMR4;TP53
GO_Biological_Process_2015	positive regulation of lipid metabolic process (GO:0045834)	6/103	0.006349	0.241932	3.84526	19.4549	SCARB1;POR;AKT2;NR1H2;KIT;ACSL3
GO_Biological_Process_2015	negative regulation of transforming growth factor beta receptor signaling pathway (GO:0030512)	5/73	0.00636727	0.241932	4.56324	23.0744	PPP1CB;CD109;NEDD4L;MTMR4;TP53
GO_Biological_Process_2015	epithelial cell proliferation (GO:0050673)	5/73	0.00636727	0.241932	4.56324	23.0744	SCARB1;MMP14;KIT;ITGB1BP1;PPARD
GO_Biological_Process_2015	cellular chemical homeostasis (GO:0055082)	15/452	0.00663467	0.241932	2.15843	10.8255	MCUR1;SLC24A4;ABCC2;TFRC;SLC31A1;ITPR1;NEDD4L;HIF1A;TPCN2;TRPM1;MAFG;SLC39A6;UTS2;GAS6;ATP6V1C1
GO_Biological_Process_2015	neuron projection guidance (GO:0097485)	13/367	0.00664	0.241932	2.30414	11.5544	EPHA4;MAP2K1;TRIO;SEMA6A;LAMA1;SEMA6D;CRMP1;SEMA4F;L1CAM;CACNA1H;RPS6KA2;SCN8A;PLXNC1
GO_Biological_Process_2015	axon guidance (GO:0007411)	13/367	0.00664	0.241932	2.30414	11.5544	EPHA4;MAP2K1;TRIO;SEMA6A;LAMA1;SEMA6D;CRMP1;SEMA4F;L1CAM;CACNA1H;RPS6KA2;SCN8A;PLXNC1
GO_Biological_Process_2015	plasma membrane repair (GO:0001778)	2/8	0.00674531	0.241932	20.5569	102.762	AHNAK2;DYSF
GO_Biological_Process_2015	organic anion transport (GO:0015711)	12/328	0.00700257	0.241932	2.37962	11.8065	SLC7A5;OCA2;SCARB1;SLC35B4;ABCC2;SLC6A17;STXBP1;SLC16A6;ACSL3;SLC38A8;SLC7A1;PPARD
GO_Biological_Process_2015	regulation of fibroblast proliferation (GO:0048145)	5/75	0.00712991	0.241932	4.43241	21.9114	UTS2;CTNNB1;GAS6;TP53;TRIM32
GO_Biological_Process_2015	regulation of Rho GTPase activity (GO:0032319)	8/174	0.00719626	0.241932	3.00443	14.8244	EPHA4;TRIO;ARHGAP8;RASGRF2;RASGRF1;SH3BGRL3;ITGB1BP1;MYO9B
GO_Biological_Process_2015	phagocytosis (GO:0006909)	4/48	0.00727443	0.241932	5.63091	27.7232	CDC42SE1;MERTK;GAS6;CORO1C
GO_Biological_Process_2015	negative regulation of axonogenesis (GO:0050771)	4/48	0.00727443	0.241932	5.63091	27.7232	LINGO1;MBP;SEMA4F;RTN4
GO_Biological_Process_2015	negative regulation of cell projection organization (GO:0031345)	6/106	0.00728037	0.241932	3.72933	18.3579	EPHA4;LINGO1;MBP;SEMA4F;RTN4;PFN2
GO_Biological_Process_2015	cell-substrate adhesion (GO:0031589)	7/140	0.0075168	0.246627	3.27623	16.0228	RAB1A;ITGA7;CTNNB1;ITGB1BP1;GAS6;MERTK;PPARD
GO_Biological_Process_2015	regulation of cellular response to growth factor stimulus (GO:0090287)	8/176	0.00768799	0.249091	2.96836	14.4502	PPP1CB;DAB2;CD109;NEDD4L;CTNNB1;MTMR4;TP53;HIF1A
GO_Molecular_Function_2015	oxidoreductase activity, acting on NAD(P)H, heme protein as acceptor (GO:0016653)	2/12	0.0152406	0.249737	12.3317	51.5931	CYB5R1;POR
GO_Molecular_Function_2015	titin binding (GO:0031432)	2/12	0.0152406	0.249737	12.3317	51.5931	TRIM63;ANKRD23
GO_Molecular_Function_2015	phosphatidylinositol phosphate binding (GO:1901981)	5/91	0.0156382	0.249737	3.60484	14.9891	DAB2;SH3PXD2B;PLEKHA5;WIPI1;PFN2
GO_Biological_Process_2015	positive regulation of exocytosis (GO:0045921)	4/49	0.00782293	0.250334	5.5055	26.7055	ATP6AP1;STXBP1;RAB27A;CACNA1H
MSigDB_Hallmark_2020	Myogenesis	6/200	0.103848	0.251422	1.91311	4.33285	ATP6AP1;SCD;AKT2;ITGA7;MEF2D;CACNA1H
GO_Molecular_Function_2015	calcium ion transmembrane transporter activity (GO:0015085)	6/127	0.0167341	0.255583	3.07879	12.5932	TRPM1;SLC24A4;ITPR1;GAS6;CACNA1H;TPCN2
GO_Molecular_Function_2015	ion channel inhibitor activity (GO:0008200)	3/34	0.0169742	0.255583	5.97931	24.372	ITPR1;NEDD4L;PCSK9
GO_Cellular_Component_2015	Z disc (GO:0030018)	4/87	0.0514645	0.262384	2.97913	8.83868	ACTN1;SCN8A;AHNAK2;CTNNB1
GO_Molecular_Function_2015	channel inhibitor activity (GO:0016248)	3/35	0.0183496	0.264359	5.79216	23.1579	ITPR1;NEDD4L;PCSK9
GO_Molecular_Function_2015	organic anion transmembrane transporter activity (GO:0008514)	6/130	0.0185603	0.264359	3.00384	11.9755	SLC7A5;OCA2;SLC35B4;ABCC2;SLC16A6;SLC7A1
GO_Cellular_Component_2015	nucleoplasm (GO:0005654)	24/1051	0.0527574	0.264638	1.46761	4.31777	GTF3C1;PHC2;NR1H2;PLA2G4C;DYRK1A;NEDD4L;HIF1A;ESR2;MED17;PPP1CB;NR4A3;POLR2A;RPS6KA2;PSMD2;MAFG;CDK2;POLR1C;SYMPK;CTNNB1;GEMIN6;TP53;POLH;PPARD;ABCF1
GO_Biological_Process_2015	epithelial cell differentiation involved in prostate gland development (GO:0060742)	2/9	0.00858105	0.264787	17.6193	83.8364	PSAP;CTNNB1
GO_Biological_Process_2015	positive regulation of hormone biosynthetic process (GO:0046886)	2/9	0.00858105	0.264787	17.6193	83.8364	POR;HIF1A
GO_Biological_Process_2015	adhesion of symbiont to host (GO:0044406)	2/9	0.00858105	0.264787	17.6193	83.8364	SCARB1;GAS6
GO_Biological_Process_2015	positive regulation of lipid biosynthetic process (GO:0046889)	4/52	0.0096293	0.277997	5.16062	23.9605	SCARB1;POR;NR1H2;ACSL3
GO_Biological_Process_2015	single-organism carbohydrate catabolic process (GO:0044724)	6/113	0.00983146	0.277997	3.48411	16.1041	PFKFB4;H6PD;PGAM1;NEU1;PGK1;ENO2
GO_Biological_Process_2015	regulation of neuroblast proliferation (GO:1902692)	3/28	0.00997053	0.277997	7.4166	34.1766	CTNNB1;HIF1A;TP53
GO_Biological_Process_2015	organic hydroxy compound metabolic process (GO:1901615)	15/476	0.0103791	0.277997	2.04351	9.33467	OCA2;SCARB1;PMEL;ACAA2;RETSAT;RDH8;PLA2G4C;TYRP1;PCSK9;HIF1A;CACNA1H;ITPKB;CYB5R1;POR;PPARD
GO_Biological_Process_2015	cellular cation homeostasis (GO:0030003)	13/389	0.010511	0.277997	2.16685	9.87074	MCUR1;SLC24A4;TFRC;SLC31A1;ITPR1;NEDD4L;HIF1A;TPCN2;TRPM1;MAFG;SLC39A6;UTS2;ATP6V1C1
GO_Biological_Process_2015	regulation of glomerular filtration (GO:0003093)	2/10	0.0106133	0.277997	15.4161	70.0764	UTS2;GAS6
GO_Biological_Process_2015	response to stimulus involved in regulation of muscle adaptation (GO:0014874)	2/10	0.0106133	0.277997	15.4161	70.0764	TRIM63;MTMR4
GO_Biological_Process_2015	cytokine production involved in immune response (GO:0002367)	2/10	0.0106133	0.277997	15.4161	70.0764	KIT;GAS6
GO_Biological_Process_2015	negative regulation of cell growth (GO:0030308)	7/150	0.0107646	0.277997	3.04557	13.801	WFDC1;SEMA4F;ADIPOR1;TP53;RTN4;ESR2;PPARD
GO_Biological_Process_2015	collagen metabolic process (GO:0032963)	5/83	0.0108195	0.277997	3.97618	17.9978	ADAMTS2;MMP14;CTSL;ADAM10;HIF1A
GO_Biological_Process_2015	myeloid leukocyte differentiation (GO:0002573)	5/83	0.0108195	0.277997	3.97618	17.9978	TFRC;GLO1;KIT;CTNNB1;MITF
GO_Biological_Process_2015	hexose metabolic process (GO:0019318)	8/187	0.0108572	0.277997	2.78437	12.5935	PFKFB4;H6PD;AKT2;PGAM1;PGK1;ENO2;PDK1;PPARD
GO_Biological_Process_2015	negative regulation of apoptotic signaling pathway (GO:2001234)	8/187	0.0108572	0.277997	2.78437	12.5935	IVNS1ABP;DAB2;ACAA2;TNFAIP3;CTNNB1;HIF1A;TRIM32;MAPK8IP1
GO_Biological_Process_2015	neuron migration (GO:0001764)	6/116	0.0110988	0.277997	3.38857	15.2517	SEMA6A;NDE1;CTNNB1;CELSR1;GAS6;ESR2
GO_Biological_Process_2015	peptidyl-tyrosine phosphorylation (GO:0018108)	7/152	0.0115201	0.277997	3.00325	13.4055	EPHA4;MAP2K1;KIT;DYRK1A;MAP3K9;MERTK;IL12RB2
GO_Biological_Process_2015	regulation of hormone levels (GO:0010817)	9/229	0.0119634	0.277997	2.55144	11.2924	BACE2;SCARB1;RAB1A;ABCC2;RETSAT;RDH8;MME;CTSZ;CACNA1H
GO_Biological_Process_2015	regulation of glutamate receptor signaling pathway (GO:1900449)	3/30	0.0120695	0.277997	6.86653	30.3299	RASGRF2;RASGRF1;MAPK8IP2
GO_Biological_Process_2015	positive regulation of Ras protein signal transduction (GO:0046579)	3/30	0.0120695	0.277997	6.86653	30.3299	ITPKB;MAP2K1;RASGRF1
GO_Biological_Process_2015	inorganic cation transmembrane transport (GO:0098662)	14/440	0.0120737	0.277997	2.061	9.10288	ANKRD37;SLC24A4;ATP6AP1;SLC31A1;ITPR1;KCNAB2;CACNA1H;TPCN2;TRPM1;SCN8A;SLC39A6;UQCRFS1;GAS6;ATP6V1C1
GO_Biological_Process_2015	peptidyl-tyrosine modification (GO:0018212)	7/154	0.0123133	0.277997	2.96209	13.0245	EPHA4;MAP2K1;KIT;DYRK1A;MAP3K9;MERTK;IL12RB2
GO_Biological_Process_2015	negative regulation of oligodendrocyte differentiation (GO:0048715)	2/11	0.0128353	0.277997	13.7025	59.6822	LINGO1;CTNNB1
GO_Biological_Process_2015	regulation of early endosome to late endosome transport (GO:2000641)	2/11	0.0128353	0.277997	13.7025	59.6822	DAB2;MAP2K1
GO_Biological_Process_2015	replicative senescence (GO:0090399)	2/11	0.0128353	0.277997	13.7025	59.6822	MME;TP53
GO_Biological_Process_2015	mitotic G1 DNA damage checkpoint (GO:0031571)	2/11	0.0128353	0.277997	13.7025	59.6822	CDK2;TP53
GO_Biological_Process_2015	negative regulation of focal adhesion assembly (GO:0051895)	2/11	0.0128353	0.277997	13.7025	59.6822	MMP14;ITGB1BP1
GO_Biological_Process_2015	cellular response to thyroid hormone stimulus (GO:0097067)	2/11	0.0128353	0.277997	13.7025	59.6822	CTSL;KIT
GO_Biological_Process_2015	negative regulation of adherens junction organization (GO:1903392)	2/11	0.0128353	0.277997	13.7025	59.6822	MMP14;ITGB1BP1
GO_Biological_Process_2015	positive regulation of triglyceride biosynthetic process (GO:0010867)	2/11	0.0128353	0.277997	13.7025	59.6822	SCARB1;NR1H2
GO_Biological_Process_2015	negative regulation of cell junction assembly (GO:1901889)	2/11	0.0128353	0.277997	13.7025	59.6822	MMP14;ITGB1BP1
GO_Biological_Process_2015	regulation of integrin-mediated signaling pathway (GO:2001044)	2/11	0.0128353	0.277997	13.7025	59.6822	DAB2;ITGB1BP1
GO_Biological_Process_2015	lipid transport (GO:0006869)	8/193	0.0129475	0.277997	2.69324	11.7071	NUS1;SCARB1;ABCC2;PSAP;SIGMAR1;ACSL3;APOLD1;PPARD
GO_Biological_Process_2015	carbohydrate catabolic process (GO:0016052)	6/120	0.0129627	0.277997	3.26901	14.2061	PFKFB4;H6PD;PGAM1;NEU1;PGK1;ENO2
GO_Biological_Process_2015	regulation of ion transmembrane transport (GO:0034765)	11/314	0.0129788	0.277997	2.26909	9.85795	DPP6;AKT2;SCN8A;RASGRF2;RASGRF1;NEDD4L;CTNNB1;KCNAB2;MAPK8IP2;CACNA1H;TPCN2
GO_Biological_Process_2015	phenol-containing compound biosynthetic process (GO:0046189)	3/31	0.0132068	0.277997	6.62096	28.6491	OCA2;PMEL;TYRP1
GO_Biological_Process_2015	cellular response to glucocorticoid stimulus (GO:0071385)	3/31	0.0132068	0.277997	6.62096	28.6491	TRIM63;UCN2;MUC5B
GO_Biological_Process_2015	protein kinase B signaling (GO:0043491)	3/31	0.0132068	0.277997	6.62096	28.6491	LINGO1;MERTK;GAS6
GO_Biological_Process_2015	cellular response to lipid (GO:0071396)	11/315	0.0132628	0.277997	2.26151	9.77606	SCARB1;PAQR7;NR4A3;TRIM63;UCN2;NR1H2;TNFAIP3;MUC5B;LITAF;ESR2;PPARD
GO_Biological_Process_2015	negative regulation of cell morphogenesis involved in differentiation (GO:0010771)	5/88	0.0136904	0.277997	3.7357	16.0301	LINGO1;ITGB1BP1;MBP;SEMA4F;RTN4
GO_Biological_Process_2015	regulation of tissue remodeling (GO:0034103)	4/58	0.0140072	0.277997	4.58582	19.5731	TFRC;ATP6AP1;TNFAIP3;TP53
GO_Biological_Process_2015	hormone metabolic process (GO:0042445)	7/158	0.0140166	0.277997	2.88303	12.3034	SCARB1;BACE2;RETSAT;RDH8;MME;CTSZ;CACNA1H
GO_Biological_Process_2015	cellular metal ion homeostasis (GO:0006875)	12/361	0.0142028	0.277997	2.15094	9.15079	TRPM1;MCUR1;SLC24A4;TFRC;SLC31A1;SLC39A6;ITPR1;NEDD4L;UTS2;HIF1A;ATP6V1C1;TPCN2
GO_Biological_Process_2015	multicellular organismal macromolecule metabolic process (GO:0044259)	5/89	0.0143204	0.277997	3.69104	15.6724	ADAMTS2;MMP14;CTSL;ADAM10;HIF1A
GO_Biological_Process_2015	cellular transition metal ion homeostasis (GO:0046916)	5/89	0.0143204	0.277997	3.69104	15.6724	TFRC;SLC31A1;SLC39A6;HIF1A;ATP6V1C1
GO_Biological_Process_2015	negative regulation of cytokine-mediated signaling pathway (GO:0001960)	3/32	0.0144031	0.277997	6.39232	27.1055	ECM1;NR1H2;GAS6
GO_Biological_Process_2015	activation of Ras GTPase activity (GO:0032856)	3/32	0.0144031	0.277997	6.39232	27.1055	RALGAPA1;AKT2;RASGRF1
GO_Biological_Process_2015	myelination (GO:0042552)	4/59	0.0148409	0.277997	4.50221	18.956	SCN8A;MBP;POU3F1;ZNF24
GO_Biological_Process_2015	positive regulation of endocytosis (GO:0045807)	5/90	0.0149696	0.277997	3.64743	15.3255	DAB2;PCSK9;NEDD4L;GAS6;MERTK
GO_Biological_Process_2015	positive regulation of hormone metabolic process (GO:0032352)	2/12	0.0152406	0.277997	12.3317	51.5931	POR;HIF1A
GO_Biological_Process_2015	negative regulation of smooth muscle cell migration (GO:0014912)	2/12	0.0152406	0.277997	12.3317	51.5931	SEMA6D;PPARD
GO_Biological_Process_2015	mitotic G1/S transition checkpoint (GO:0044819)	2/12	0.0152406	0.277997	12.3317	51.5931	CDK2;TP53
GO_Biological_Process_2015	angiotensin maturation (GO:0002003)	2/12	0.0152406	0.277997	12.3317	51.5931	MME;CTSZ
GO_Biological_Process_2015	vagina development (GO:0060068)	2/12	0.0152406	0.277997	12.3317	51.5931	MERTK;ESR2
GO_Biological_Process_2015	G1 DNA damage checkpoint (GO:0044783)	2/12	0.0152406	0.277997	12.3317	51.5931	CDK2;TP53
GO_Biological_Process_2015	regulation of cell growth (GO:0001558)	11/322	0.0153849	0.277997	2.20981	9.22457	MMP14;TFRC;WFDC1;ADAM10;SEMA4F;ADIPOR1;TP53;TRIM32;RTN4;ESR2;PPARD
GO_Biological_Process_2015	negative regulation of neuron projection development (GO:0010977)	5/91	0.0156382	0.277997	3.60484	14.9891	EPHA4;LINGO1;MBP;SEMA4F;RTN4
GO_Biological_Process_2015	regulation of carbohydrate catabolic process (GO:0043470)	3/33	0.0156588	0.277997	6.17893	25.6841	PPP1CB;PGAM1;HIF1A
GO_Biological_Process_2015	regulation of cellular carbohydrate catabolic process (GO:0043471)	3/33	0.0156588	0.277997	6.17893	25.6841	PPP1CB;PGAM1;HIF1A
GO_Biological_Process_2015	regulation of bone resorption (GO:0045124)	3/33	0.0156588	0.277997	6.17893	25.6841	TFRC;ATP6AP1;TNFAIP3
GO_Biological_Process_2015	peptide hormone processing (GO:0016486)	3/33	0.0156588	0.277997	6.17893	25.6841	BACE2;MME;CTSZ
GO_Biological_Process_2015	regulation of glycoprotein metabolic process (GO:1903018)	3/33	0.0156588	0.277997	6.17893	25.6841	RAB1A;BACE2;CTNNB1
GO_Biological_Process_2015	protein-lipid complex subunit organization (GO:0071825)	3/33	0.0156588	0.277997	6.17893	25.6841	SCARB1;SNX9;ACSL3
GO_Biological_Process_2015	cellular response to corticosteroid stimulus (GO:0071384)	3/33	0.0156588	0.277997	6.17893	25.6841	TRIM63;UCN2;MUC5B
GO_Molecular_Function_2015	transmembrane receptor protein tyrosine kinase activity (GO:0004714)	4/65	0.0204986	0.278028	4.05813	15.7756	EPHA4;KIT;MERTK;IGF2R
GO_Molecular_Function_2015	phosphatidylinositol-4-phosphate binding (GO:0070273)	2/14	0.0205751	0.278028	10.2753	39.9061	SH3PXD2B;PLEKHA5
GO_Cellular_Component_2015	membrane coat (GO:0030117)	3/55	0.0583334	0.284922	3.56078	10.1182	DAB2;IGF2R;SEC31A
GO_Cellular_Component_2015	endoplasmic reticulum membrane (GO:0005789)	12/449	0.0595292	0.284922	1.70998	4.82435	NUS1;OCA2;PMEL;FKBP2;RETSAT;MLANA;PLA2G4C;ERLIN1;ITPR1;PLD1;PTGES;SEC31A
GO_Cellular_Component_2015	integral component of plasma membrane (GO:0005887)	24/1066	0.060029	0.284922	1.44532	4.06557	EPHA4;SCARB1;ENTPD1;PTPRS;SEMA6A;ABCC2;TFRC;SLC6A17;RDH8;MME;SLC31A1;IFNGR2;SIGMAR1;SEMA4F;CELSR1;MERTK;SLC7A1;IGF2R;TRPM1;MMP14;MLANA;SLC16A6;SLC39A6;IL12RB2
GO_Cellular_Component_2015	recycling endosome membrane (GO:0055038)	2/25	0.0604658	0.284922	5.35805	15.033	RAB17;RAB11FIP4
GO_Molecular_Function_2015	low-density lipoprotein particle binding (GO:0030169)	2/15	0.023492	0.294769	9.48445	35.577	SCARB1;PCSK9
GO_Molecular_Function_2015	C-acyltransferase activity (GO:0016408)	2/15	0.023492	0.294769	9.48445	35.577	ACAA2;SLC27A3
GO_Molecular_Function_2015	apolipoprotein binding (GO:0034185)	2/15	0.023492	0.294769	9.48445	35.577	SCARB1;PCSK9
GO_Cellular_Component_2015	clathrin-coated vesicle (GO:0030136)	3/57	0.0635832	0.29514	3.42855	9.44704	DAB2;SNX9;IGF2R
GO_Biological_Process_2015	regulation of transmembrane transport (GO:0034762)	11/327	0.0170504	0.295949	2.17429	8.85278	DPP6;AKT2;SCN8A;RASGRF2;RASGRF1;NEDD4L;CTNNB1;KCNAB2;MAPK8IP2;CACNA1H;TPCN2
GO_Biological_Process_2015	calcium ion transmembrane transport (GO:0070588)	6/128	0.0173284	0.295949	3.0534	12.3828	TRPM1;SLC24A4;ITPR1;GAS6;CACNA1H;TPCN2
GO_Biological_Process_2015	sphingolipid metabolic process (GO:0006665)	6/128	0.0173284	0.295949	3.0534	12.3828	ASAH1;CERK;PSAP;NEU1;KIT;ARSG
GO_Biological_Process_2015	regulation of glucose metabolic process (GO:0010906)	5/94	0.0177627	0.295949	3.48279	14.0379	PPP1CB;SLC35B4;AKT2;PGAM1;PDK1
GO_Biological_Process_2015	multicellular organismal metabolic process (GO:0044236)	5/94	0.0177627	0.295949	3.48279	14.0379	ADAMTS2;MMP14;CTSL;ADAM10;HIF1A
GO_Biological_Process_2015	NADPH regeneration (GO:0006740)	2/13	0.0178226	0.295949	11.21	45.146	H6PD;IDH1
GO_Biological_Process_2015	negative regulation of androgen receptor signaling pathway (GO:0060766)	2/13	0.0178226	0.295949	11.21	45.146	DAB2;ESR2
GO_Biological_Process_2015	negative regulation of interleukin-1 production (GO:0032692)	2/13	0.0178226	0.295949	11.21	45.146	TNFAIP3;GAS6
GO_Biological_Process_2015	regulation of cholesterol storage (GO:0010885)	2/13	0.0178226	0.295949	11.21	45.146	SCARB1;NR1H2
GO_Biological_Process_2015	positive regulation of cellular response to insulin stimulus (GO:1900078)	2/13	0.0178226	0.295949	11.21	45.146	AKT2;ADIPOR1
GO_Biological_Process_2015	organelle transport along microtubule (GO:0072384)	3/35	0.0183496	0.295949	5.79216	23.1579	RAB1A;MAP2K1;NDE1
GO_Biological_Process_2015	positive regulation of small GTPase mediated signal transduction (GO:0051057)	3/35	0.0183496	0.295949	5.79216	23.1579	ITPKB;MAP2K1;RASGRF1
GO_Biological_Process_2015	cAMP metabolic process (GO:0046058)	3/35	0.0183496	0.295949	5.79216	23.1579	PDE10A;UCN2;ADCY2
GO_Biological_Process_2015	microtubule-based transport (GO:0010970)	5/95	0.0185111	0.295949	3.44392	13.7391	RAB1A;MAP2K1;IFT81;NDE1;HIF1A
GO_Biological_Process_2015	regulation of cytokine-mediated signaling pathway (GO:0001959)	5/95	0.0185111	0.295949	3.44392	13.7391	ECM1;IFNGR2;NR1H2;GAS6;HIF1A
GO_Biological_Process_2015	positive regulation of protein catabolic process (GO:0045732)	6/130	0.0185603	0.295949	3.00384	11.9755	DAB2;NEDD4L;TNFAIP3;SNX9;PPP2R3A;TRIM32
GO_Biological_Process_2015	cation homeostasis (GO:0055080)	14/465	0.018611	0.295949	1.94423	7.74581	MCUR1;SLC24A4;TFRC;ATP6AP1;SLC31A1;ITPR1;NEDD4L;HIF1A;TPCN2;TRPM1;MAFG;SLC39A6;UTS2;ATP6V1C1
GO_Molecular_Function_2015	Rho GTPase activator activity (GO:0005100)	3/39	0.0244532	0.299694	5.14754	19.1025	ARHGAP8;SH3BGRL3;MYO9B
GO_Biological_Process_2015	response to oxidative stress (GO:0006979)	10/290	0.0191985	0.301303	2.22772	8.80602	MMP14;MAP2K1;ABCC2;IDH1;CDK2;TNFAIP3;MUC5B;TP53;HIF1A;PDK1
GO_Biological_Process_2015	negative regulation of response to cytokine stimulus (GO:0060761)	3/36	0.0197851	0.301303	5.61635	22.032	ECM1;NR1H2;GAS6
GO_Biological_Process_2015	positive regulation of transcription elongation from RNA polymerase II promoter (GO:0032968)	2/14	0.0205751	0.301303	10.2753	39.9061	MAP2K1;DAB2
GO_Biological_Process_2015	apoptotic cell clearance (GO:0043277)	2/14	0.0205751	0.301303	10.2753	39.9061	MERTK;GAS6
GO_Biological_Process_2015	regulation of endothelial cell differentiation (GO:0045601)	2/14	0.0205751	0.301303	10.2753	39.9061	CTNNB1;APOLD1
GO_Biological_Process_2015	positive regulation of nitric-oxide synthase activity (GO:0051000)	2/14	0.0205751	0.301303	10.2753	39.9061	SCARB1;HIF1A
GO_Biological_Process_2015	regulation of coenzyme metabolic process (GO:0051196)	2/14	0.0205751	0.301303	10.2753	39.9061	PGAM1;PDK1
GO_Biological_Process_2015	regulation of cofactor metabolic process (GO:0051193)	2/14	0.0205751	0.301303	10.2753	39.9061	PGAM1;PDK1
GO_Biological_Process_2015	positive regulation of bone remodeling (GO:0046852)	2/14	0.0205751	0.301303	10.2753	39.9061	ATP6AP1;TFRC
GO_Biological_Process_2015	purine ribonucleoside diphosphate metabolic process (GO:0009179)	2/14	0.0205751	0.301303	10.2753	39.9061	ENTPD1;AK4
GO_Biological_Process_2015	centrosome duplication (GO:0051298)	2/14	0.0205751	0.301303	10.2753	39.9061	NDE1;CDK2
GO_Biological_Process_2015	purine nucleoside diphosphate metabolic process (GO:0009135)	2/14	0.0205751	0.301303	10.2753	39.9061	ENTPD1;AK4
GO_Biological_Process_2015	positive regulation of bone resorption (GO:0045780)	2/14	0.0205751	0.301303	10.2753	39.9061	ATP6AP1;TFRC
GO_Biological_Process_2015	positive regulation of glycoprotein metabolic process (GO:1903020)	2/14	0.0205751	0.301303	10.2753	39.9061	RAB1A;CTNNB1
GO_Biological_Process_2015	coagulation (GO:0050817)	14/472	0.0208514	0.301938	1.91382	7.4071	ENTPD1;ACTN1;ITPR1;RAB27A;CABLES1;L1CAM;MERTK;SLC7A5;PDE10A;MAFG;PSAP;CDK2;GAS6;TP53
GO_Biological_Process_2015	blood coagulation (GO:0007596)	14/472	0.0208514	0.301938	1.91382	7.4071	ENTPD1;ACTN1;ITPR1;RAB27A;CABLES1;L1CAM;MERTK;SLC7A5;PDE10A;MAFG;PSAP;CDK2;GAS6;TP53
GO_Biological_Process_2015	negative regulation of nervous system development (GO:0051961)	8/211	0.0209805	0.30212	2.45216	9.47555	EPHA4;LINGO1;GPR161;CTNNB1;MBP;SEMA4F;TP53;RTN4
GO_Molecular_Function_2015	kinase regulator activity (GO:0019207)	6/141	0.0264129	0.304371	2.75753	10.0206	MAP2K1;CABLES1;MAPK8IP2;GAS6;YWHAG;MAPK8IP1
GO_Molecular_Function_2015	calcium-release channel activity (GO:0015278)	2/16	0.0265675	0.304371	8.80654	31.9507	ITPR1;TPCN2
GO_Molecular_Function_2015	MAP kinase kinase activity (GO:0004708)	2/16	0.0265675	0.304371	8.80654	31.9507	MAP2K1;MAP3K9
GO_Biological_Process_2015	negative regulation of cellular component organization (GO:0051129)	14/474	0.0215275	0.308283	1.9053	7.31334	FHOD3;EPHA4;LINGO1;ACAA2;NR1H2;CAPG;SEMA4F;RTN4;MMP14;DAB2;RPS6KA2;MBP;ITGB1BP1;PFN2
GO_Cellular_Component_2015	cell body (GO:0044297)	9/315	0.0686206	0.309676	1.82626	4.89286	SCN8A;RGS10;CRMP1;MBP;RAB17;MAPK8IP2;RTN4;MAPK8IP1;VPS16
GO_Cellular_Component_2015	cytosol (GO:0005829)	50/2529	0.0687062	0.309676	1.28013	3.42807	TRIO;ARHGAP8;RASGRF2;WIPF3;RASGRF1;TNFAIP3;ENO2;RPS6KA2;PSMD2;AKT2;VPS35;PHACTR1;HIF1AN;YWHAG;MAP2K1;ACTN1;PGAM1;PLA2G4C;MAPK8IP1;ITPKB;POR;TRAF5;POLR1C;GEMIN6;ITGB1BP1;TP53;PFKFB4;STXBP1;NEDD4L;CRMP1;MTMR4;HIF1A;PGK1;CTNNA2;CEP76;ATP6V1C1;SEC31A;NDE1;UROS;IDH1;PLEKHA5;CABLES1;MYO9B;FAH;PDE10A;EIF3I;CDK2;CTNNB1;PI4KB;TRIM32
GO_Biological_Process_2015	membrane depolarization during action potential (GO:0086010)	3/38	0.0228369	0.312263	5.29488	20.0113	SCN8A;CACNA1H;TPCN2
GO_Biological_Process_2015	genitalia development (GO:0048806)	3/38	0.0228369	0.312263	5.29488	20.0113	CTNNB1;MERTK;ESR2
GO_Biological_Process_2015	regulation of calcium-mediated signaling (GO:0050848)	3/38	0.0228369	0.312263	5.29488	20.0113	GPR143;ITPR1;L1CAM
GO_Biological_Process_2015	positive regulation of oxidoreductase activity (GO:0051353)	3/38	0.0228369	0.312263	5.29488	20.0113	SCARB1;POR;HIF1A
GO_Biological_Process_2015	hemostasis (GO:0007599)	14/478	0.0229288	0.312263	1.88848	7.12969	ENTPD1;ACTN1;ITPR1;RAB27A;CABLES1;L1CAM;MERTK;SLC7A5;PDE10A;MAFG;PSAP;CDK2;GAS6;TP53
GO_Biological_Process_2015	regulation of cellular carbohydrate metabolic process (GO:0010675)	6/137	0.0233408	0.312263	2.84231	10.6801	PPP1CB;SLC35B4;AKT2;PGAM1;HIF1A;PDK1
GO_Biological_Process_2015	regulation of embryonic development (GO:0045995)	5/101	0.023439	0.312263	3.22768	12.1146	LAMA1;GPR161;CTNNB1;PPP2R3A;CELSR1
GO_Biological_Process_2015	regulation of response to cytokine stimulus (GO:0060759)	5/101	0.023439	0.312263	3.22768	12.1146	ECM1;IFNGR2;NR1H2;GAS6;HIF1A
GO_Biological_Process_2015	positive regulation of calcium ion-dependent exocytosis (GO:0045956)	2/15	0.023492	0.312263	9.48445	35.577	STXBP1;CACNA1H
GO_Biological_Process_2015	glial cell migration (GO:0008347)	2/15	0.023492	0.312263	9.48445	35.577	EPHA4;MMP14
GO_Biological_Process_2015	female genitalia development (GO:0030540)	2/15	0.023492	0.312263	9.48445	35.577	MERTK;ESR2
GO_Biological_Process_2015	response to thyroid hormone (GO:0097066)	2/15	0.023492	0.312263	9.48445	35.577	CTSL;KIT
GO_Biological_Process_2015	regulation of thymocyte apoptotic process (GO:0070243)	2/15	0.023492	0.312263	9.48445	35.577	HIF1A;TP53
GO_Biological_Process_2015	renal system process involved in regulation of blood volume (GO:0001977)	2/15	0.023492	0.312263	9.48445	35.577	UTS2;GAS6
GO_Cellular_Component_2015	neuronal cell body (GO:0043025)	8/270	0.0705493	0.313441	1.8942	5.02237	SCN8A;RGS10;CRMP1;MBP;RAB17;MAPK8IP2;RTN4;VPS16
GO_Biological_Process_2015	cytokine production (GO:0001816)	4/68	0.0237615	0.314233	3.86731	14.4625	KIT;GAS6;HIF1A;IL12RB2
GO_Biological_Process_2015	positive regulation of receptor-mediated endocytosis (GO:0048260)	3/39	0.0244532	0.317717	5.14754	19.1025	DAB2;NEDD4L;PCSK9
GO_Biological_Process_2015	single organism cell adhesion (GO:0098602)	9/259	0.0245031	0.317717	2.24181	8.31476	RAB1A;STXBP1;KIT;CTNNB1;ITGA7;CTNNA2;L1CAM;GAS6;MERTK
GO_Biological_Process_2015	regulation of Ras GTPase activity (GO:0032318)	11/349	0.026014	0.317717	2.03045	7.40937	EPHA4;MAP2K1;TRIO;ARHGAP8;RALGAPA1;AKT2;RASGRF2;RASGRF1;SH3BGRL3;MYO9B;ITGB1BP1
GO_Biological_Process_2015	DNA-templated transcription, initiation (GO:0006352)	8/220	0.0261031	0.317717	2.34698	8.55638	NR4A3;POLR2A;NR1H2;POLR1C;NEDD4L;ESR2;MED17;PPARD
GO_Biological_Process_2015	secondary metabolic process (GO:0019748)	3/40	0.0261298	0.317717	5.00816	18.2531	OCA2;PMEL;TYRP1
GO_Biological_Process_2015	regulation of bone remodeling (GO:0046850)	3/40	0.0261298	0.317717	5.00816	18.2531	TFRC;ATP6AP1;TNFAIP3
GO_Biological_Process_2015	negative regulation of actin filament polymerization (GO:0030837)	3/40	0.0261298	0.317717	5.00816	18.2531	FHOD3;CAPG;PFN2
GO_Biological_Process_2015	negative regulation of cellular response to growth factor stimulus (GO:0090288)	5/104	0.0261921	0.317717	3.1294	11.3982	PPP1CB;CD109;NEDD4L;MTMR4;TP53
GO_Biological_Process_2015	cytoskeleton-dependent intracellular transport (GO:0030705)	5/104	0.0261921	0.317717	3.1294	11.3982	RAB1A;MAP2K1;IFT81;NDE1;HIF1A
GO_Biological_Process_2015	mRNA transcription (GO:0009299)	2/16	0.0265675	0.317717	8.80654	31.9507	HIF1A;PPARD
GO_Biological_Process_2015	protein hydroxylation (GO:0018126)	2/16	0.0265675	0.317717	8.80654	31.9507	P4HA1;HIF1AN
GO_Biological_Process_2015	negative regulation of bone mineralization (GO:0030502)	2/16	0.0265675	0.317717	8.80654	31.9507	ECM1;HIF1A
GO_Biological_Process_2015	cAMP biosynthetic process (GO:0006171)	2/16	0.0265675	0.317717	8.80654	31.9507	UCN2;ADCY2
GO_Biological_Process_2015	epithelial cell maturation (GO:0002070)	2/16	0.0265675	0.317717	8.80654	31.9507	HIF1A;ESR2
GO_Biological_Process_2015	production of molecular mediator of immune response (GO:0002440)	2/16	0.0265675	0.317717	8.80654	31.9507	KIT;GAS6
GO_Biological_Process_2015	regulation of mitochondrial membrane permeability involved in apoptotic process (GO:1902108)	2/16	0.0265675	0.317717	8.80654	31.9507	ACAA2;TP53
GO_Biological_Process_2015	regulation of triglyceride biosynthetic process (GO:0010866)	2/16	0.0265675	0.317717	8.80654	31.9507	SCARB1;NR1H2
GO_Biological_Process_2015	2-oxoglutarate metabolic process (GO:0006103)	2/16	0.0265675	0.317717	8.80654	31.9507	IDH1;L2HGDH
GO_Biological_Process_2015	endocytic recycling (GO:0032456)	2/16	0.0265675	0.317717	8.80654	31.9507	EPG5;RAB17
GO_Biological_Process_2015	mammary gland epithelial cell differentiation (GO:0060644)	2/16	0.0265675	0.317717	8.80654	31.9507	AKT2;HIF1A
GO_Biological_Process_2015	negative regulation of growth (GO:0045926)	8/221	0.0267215	0.317717	2.33584	8.46107	WFDC1;SEMA4F;ADIPOR1;TP53;HIF1A;RTN4;ESR2;PPARD
GO_Biological_Process_2015	monosaccharide metabolic process (GO:0005996)	8/221	0.0267215	0.317717	2.33584	8.46107	PFKFB4;H6PD;AKT2;PGAM1;PGK1;ENO2;PDK1;PPARD
GO_Molecular_Function_2015	receptor tyrosine kinase binding (GO:0030971)	3/42	0.0296631	0.318017	4.75085	16.7128	GAS6;TP53;YWHAG
GO_Molecular_Function_2015	GTP-dependent protein binding (GO:0030742)	2/17	0.0297955	0.318017	8.21902	28.8767	RAB32;RAB5B
GO_Molecular_Function_2015	proton-transporting ATPase activity, rotational mechanism (GO:0046961)	2/17	0.0297955	0.318017	8.21902	28.8767	ATP6AP1;ATP6V1C1
GO_Molecular_Function_2015	calcium channel activity (GO:0005262)	5/108	0.0301724	0.318017	3.00725	10.5279	TRPM1;ITPR1;GAS6;CACNA1H;TPCN2
GO_Cellular_Component_2015	postsynaptic density (GO:0014069)	4/98	0.0730909	0.320159	2.62904	6.87769	EPHA4;ITPR1;ADAM10;MAPK8IP2
GO_Biological_Process_2015	response to toxic substance (GO:0009636)	6/142	0.0272208	0.322175	2.73711	9.86394	SCN8A;UROS;EPHX1;UQCRFS1;MBP;TP53
GO_Cellular_Component_2015	growth cone (GO:0030426)	4/99	0.0752542	0.325056	2.60123	6.72907	EPHA4;FKBP15;RASGRF1;MAPK8IP1
GO_Biological_Process_2015	ovarian follicle development (GO:0001541)	3/41	0.0278665	0.326832	4.87612	17.4581	MMP14;KIT;ESR2
GO_Biological_Process_2015	regulation of mitochondrial outer membrane permeabilization involved in apoptotic signaling pathway (GO:1901028)	3/41	0.0278665	0.326832	4.87612	17.4581	ACAA2;TP53;YWHAG
GO_Cellular_Component_2015	Golgi-associated vesicle (GO:0005798)	2/29	0.0785156	0.329978	4.56333	11.6112	ADAM10;IGF2R
GO_Cellular_Component_2015	late endosome membrane (GO:0031902)	2/29	0.0785156	0.329978	4.56333	11.6112	PMEL;RAB27A
GO_Biological_Process_2015	negative regulation of transmembrane receptor protein serine/threonine kinase signaling pathway (GO:0090101)	5/107	0.0291438	0.334329	3.03689	10.737	PPP1CB;CD109;NEDD4L;MTMR4;TP53
GO_Biological_Process_2015	calcium ion transport into cytosol (GO:0060402)	3/42	0.0296631	0.334329	4.75085	16.7128	TRPM1;ITPR1;TPCN2
GO_Biological_Process_2015	regulation of carbohydrate metabolic process (GO:0006109)	6/145	0.0297424	0.334329	2.67763	9.41236	PPP1CB;SLC35B4;AKT2;PGAM1;HIF1A;PDK1
GO_Biological_Process_2015	positive regulation of protein deacetylation (GO:0090312)	2/17	0.0297955	0.334329	8.21902	28.8767	DYRK1A;TP53
GO_Biological_Process_2015	positive regulation of protein targeting to membrane (GO:0090314)	2/17	0.0297955	0.334329	8.21902	28.8767	AKT2;ITGB1BP1
GO_Biological_Process_2015	response to vitamin A (GO:0033189)	2/17	0.0297955	0.334329	8.21902	28.8767	MUC5B;PPARD
GO_Biological_Process_2015	regulation of sulfur metabolic process (GO:0042762)	2/17	0.0297955	0.334329	8.21902	28.8767	CTNNB1;PDK1
GO_Biological_Process_2015	positive regulation of triglyceride metabolic process (GO:0090208)	2/17	0.0297955	0.334329	8.21902	28.8767	SCARB1;NR1H2
GO_Biological_Process_2015	regulation of vesicle fusion (GO:0031338)	2/17	0.0297955	0.334329	8.21902	28.8767	STXBP1;AKT2
GO_Biological_Process_2015	ribonucleoside diphosphate metabolic process (GO:0009185)	2/17	0.0297955	0.334329	8.21902	28.8767	ENTPD1;AK4
GO_Biological_Process_2015	steroid biosynthetic process (GO:0006694)	5/108	0.0301724	0.334613	3.00725	10.5279	SCARB1;CYB5R1;ACAA2;RDH8;CACNA1H
GO_Biological_Process_2015	regulation of cellular response to stress (GO:0080135)	12/404	0.0307192	0.334613	1.91074	6.65485	EPHA4;MAP2K1;DAB2;PSAP;DYRK1A;MAP3K9;MAPK8IP2;TP53;HIF1A;TRIM32;POLH;MAPK8IP1
GO_Biological_Process_2015	intracellular receptor signaling pathway (GO:0030522)	7/186	0.030884	0.334613	2.42857	8.44538	NR4A3;NR1H2;TNFAIP3;CTNNB1;ESR2;MED17;PPARD
GO_Biological_Process_2015	extracellular matrix organization (GO:0030198)	11/359	0.0310561	0.334613	1.97109	6.84354	MMP14;ADAMTS2;PTPRS;P4HA1;CTSL;LAMA1;ACTN1;SH3PXD2B;ADAM10;ITGA7;GAS6
GO_Biological_Process_2015	collagen catabolic process (GO:0030574)	4/74	0.0311844	0.334613	3.53475	12.2579	ADAMTS2;MMP14;CTSL;ADAM10
GO_Biological_Process_2015	regulation of generation of precursor metabolites and energy (GO:0043467)	4/74	0.0311844	0.334613	3.53475	12.2579	PPP1CB;AKT2;PGAM1;HIF1A
GO_Biological_Process_2015	muscle structure development (GO:0061061)	5/109	0.0312237	0.334613	2.97818	10.3241	SCN8A;ITGA7;PPP2R3A;MEF2D;CACNA1H
GO_Biological_Process_2015	cell morphogenesis involved in differentiation (GO:0000904)	6/147	0.0315058	0.334613	2.63938	9.12587	RAB1A;DAB2;CTNNB1;MERTK;HIF1A;RTN4
GO_Biological_Process_2015	cerebral cortex development (GO:0021987)	3/43	0.0315195	0.334613	4.63184	16.013	PTPRS;NDE1;HIF1A
GO_Biological_Process_2015	cytosolic calcium ion transport (GO:0060401)	3/43	0.0315195	0.334613	4.63184	16.013	TRPM1;ITPR1;TPCN2
GO_Biological_Process_2015	extracellular structure organization (GO:0043062)	11/360	0.031596	0.334613	1.96534	6.7897	MMP14;ADAMTS2;PTPRS;P4HA1;CTSL;LAMA1;ACTN1;SH3PXD2B;ADAM10;ITGA7;GAS6
GO_Biological_Process_2015	transcription initiation from RNA polymerase II promoter (GO:0006367)	7/187	0.0316628	0.334613	2.41495	8.33789	NR4A3;POLR2A;NR1H2;NEDD4L;ESR2;MED17;PPARD
GO_Biological_Process_2015	endosomal transport (GO:0016197)	7/187	0.0316628	0.334613	2.41495	8.33789	RAB32;MYO1D;RAB5B;EPG5;VPS35;SNX9;RAB17
GO_Biological_Process_2015	Ras protein signal transduction (GO:0007265)	6/148	0.0324126	0.334613	2.62066	8.98678	MAP2K1;CDK2;MYO9B;CELSR1;PLD1;TP53
GO_Biological_Process_2015	regulation of JUN kinase activity (GO:0043506)	4/75	0.0325396	0.334613	3.48478	11.9364	EPHA4;DAB2;MAP3K9;MAPK8IP1
GO_Biological_Process_2015	negative regulation of intrinsic apoptotic signaling pathway (GO:2001243)	4/75	0.0325396	0.334613	3.48478	11.9364	IVNS1ABP;HIF1A;TRIM32;MAPK8IP1
GO_Biological_Process_2015	axonal fasciculation (GO:0007413)	2/18	0.0331706	0.334613	7.70494	26.2437	EPHA4;RTN4
GO_Biological_Process_2015	regulation of receptor recycling (GO:0001919)	2/18	0.0331706	0.334613	7.70494	26.2437	DAB2;PCSK9
GO_Biological_Process_2015	positive regulation of protein oligomerization (GO:0032461)	2/18	0.0331706	0.334613	7.70494	26.2437	SNX9;TP53
GO_Biological_Process_2015	regulation of synaptic vesicle exocytosis (GO:2000300)	2/18	0.0331706	0.334613	7.70494	26.2437	STXBP1;PFN2
GO_Biological_Process_2015	viral entry into host cell (GO:0046718)	2/18	0.0331706	0.334613	7.70494	26.2437	GAS6;VPS16
GO_Biological_Process_2015	viral genome replication (GO:0019079)	2/18	0.0331706	0.334613	7.70494	26.2437	CTBP2;GAS6
GO_Biological_Process_2015	protein-lipid complex assembly (GO:0065005)	2/18	0.0331706	0.334613	7.70494	26.2437	SNX9;ACSL3
GO_Biological_Process_2015	positive regulation of Rho GTPase activity (GO:0032321)	6/149	0.0333362	0.334613	2.6022	8.85037	TRIO;ARHGAP8;RASGRF2;RASGRF1;SH3BGRL3;MYO9B
GO_Biological_Process_2015	neurotrophin TRK receptor signaling pathway (GO:0048011)	9/274	0.0334305	0.334613	2.11328	7.18153	LINGO1;MAP2K1;TRIO;RPS6KA2;RASGRF2;KIT;ITPR1;ADCY2;RTN4
GO_Biological_Process_2015	hormone biosynthetic process (GO:0042446)	3/44	0.0334355	0.334613	4.51864	15.355	SCARB1;RDH8;CACNA1H
GO_Biological_Process_2015	lipoprotein metabolic process (GO:0042157)	3/44	0.0334355	0.334613	4.51864	15.355	SCARB1;PCSK9;APOLD1
GO_Biological_Process_2015	transcription from RNA polymerase III promoter (GO:0006383)	3/44	0.0334355	0.334613	4.51864	15.355	GTF3C1;IVNS1ABP;POLR1C
GO_Biological_Process_2015	regulation of exocytosis (GO:0017157)	5/112	0.0345141	0.344079	2.89424	9.74313	ATP6AP1;STXBP1;RAB27A;CACNA1H;PFN2
GO_Molecular_Function_2015	voltage-gated calcium channel activity (GO:0005245)	3/44	0.0334355	0.3455	4.51864	15.355	GAS6;CACNA1H;TPCN2
GO_Cellular_Component_2015	myosin complex (GO:0016459)	3/64	0.0835772	0.346567	3.03402	7.5304	MYO1D;MYO9B;TRIM32
GO_Cellular_Component_2015	side of membrane (GO:0098552)	7/235	0.0853972	0.349454	1.90185	4.67938	PTP4A1;TFRC;KIT;TRAF5;CTNNB1;L1CAM;IL12RB2
GO_Cellular_Component_2015	dendrite (GO:0030425)	7/236	0.086869	0.35086	1.89344	4.62636	EPHA4;MME;SCN8A;RAB27A;CRMP1;ADCY2;RAB17
GO_Biological_Process_2015	response to antibiotic (GO:0046677)	3/45	0.0354107	0.351043	4.41083	14.7354	UROS;UQCRFS1;TP53
GO_Biological_Process_2015	peptide metabolic process (GO:0006518)	5/113	0.0356568	0.351043	2.86729	9.55903	BACE2;MME;GLO1;IDH1;CTSZ
GO_Biological_Process_2015	divalent metal ion transport (GO:0070838)	8/234	0.0357071	0.351043	2.20001	7.33131	TRPM1;MCUR1;SLC24A4;ITPR1;GAS6;ZDHHC17;CACNA1H;TPCN2
GO_Biological_Process_2015	negative regulation of neurogenesis (GO:0050768)	7/192	0.0357544	0.351043	2.34908	7.82498	EPHA4;LINGO1;CTNNB1;MBP;SEMA4F;TP53;RTN4
GO_Biological_Process_2015	neurotrophin signaling pathway (GO:0038179)	9/278	0.0361475	0.352193	2.08143	6.91064	LINGO1;MAP2K1;TRIO;RPS6KA2;RASGRF2;KIT;ITPR1;ADCY2;RTN4
GO_Biological_Process_2015	receptor-mediated endocytosis (GO:0006898)	6/152	0.0362087	0.352193	2.54834	8.45654	SCARB1;DAB2;TFRC;SNX9;PI4KB;IGF2R
GO_Biological_Process_2015	positive regulation of neuroblast proliferation (GO:0002052)	2/19	0.0366872	0.352193	7.25134	23.968	CTNNB1;HIF1A
GO_Biological_Process_2015	regulation of fibroblast migration (GO:0010762)	2/19	0.0366872	0.352193	7.25134	23.968	UTS2;ITGB1BP1
GO_Biological_Process_2015	rRNA transcription (GO:0009303)	2/19	0.0366872	0.352193	7.25134	23.968	GTF3C1;TP53
GO_Biological_Process_2015	regulation of protein localization to cell surface (GO:2000008)	2/19	0.0366872	0.352193	7.25134	23.968	NEDD4L;CTNNB1
GO_Biological_Process_2015	regulation of axonogenesis (GO:0050770)	5/114	0.0368226	0.352193	2.84084	9.37945	EPHA4;LINGO1;MBP;SEMA4F;RTN4
GO_Biological_Process_2015	gluconeogenesis (GO:0006094)	3/46	0.0374448	0.356827	4.30803	14.1514	PGAM1;PGK1;ENO2
MSigDB_Hallmark_2020	Apical Surface	2/44	0.157	0.361101	2.93133	5.42739	PCSK9;ADAM10
GO_Biological_Process_2015	myeloid cell differentiation (GO:0030099)	6/154	0.0382093	0.362779	2.51364	8.20623	DAB2;TFRC;GLO1;KIT;CTNNB1;MITF
GO_Cellular_Component_2015	extracellular space (GO:0005615)	24/1120	0.092031	0.366944	1.37012	3.26861	ECM1;TFRC;LAMA1;ACTN1;CTSZ;PCSK9;WFDC1;ENO2;MTMR4;MERTK;MUC5B;PRH1;IGF2R;UCN2;CTSL;CD109;KIT;PSAP;ANGPTL2;UTS2;ARSG;SDF2;GAS6;RAB11FIP4
GO_Biological_Process_2015	divalent inorganic cation transport (GO:0072511)	8/238	0.0388383	0.367404	2.1613	7.02066	TRPM1;MCUR1;SLC24A4;ITPR1;GAS6;ZDHHC17;CACNA1H;TPCN2
GO_Biological_Process_2015	negative regulation of cell development (GO:0010721)	8/239	0.0396489	0.370784	2.15183	6.94546	EPHA4;LINGO1;CTNNB1;MBP;ITGB1BP1;SEMA4F;TP53;RTN4
GO_Biological_Process_2015	multicellular organismal catabolic process (GO:0044243)	4/80	0.0398268	0.370784	3.25469	10.4906	ADAMTS2;MMP14;CTSL;ADAM10
GO_Biological_Process_2015	regulation of vasculature development (GO:1901342)	7/197	0.0401816	0.370784	2.28667	7.35016	ECM1;CTNNB1;UTS2;TNFAIP3;ITGB1BP1;HIF1AN;HIF1A
GO_Biological_Process_2015	negative regulation of endothelial cell apoptotic process (GO:2000352)	2/20	0.0403399	0.370784	6.84814	21.9854	TNFAIP3;GAS6
GO_Biological_Process_2015	renal system process involved in regulation of systemic arterial blood pressure (GO:0003071)	2/20	0.0403399	0.370784	6.84814	21.9854	UTS2;GAS6
GO_Biological_Process_2015	positive regulation of alcohol biosynthetic process (GO:1902932)	2/20	0.0403399	0.370784	6.84814	21.9854	POR;ACSL3
GO_Biological_Process_2015	response to arsenic-containing substance (GO:0046685)	2/20	0.0403399	0.370784	6.84814	21.9854	ABCC2;UROS
GO_Biological_Process_2015	activation of protein kinase B activity (GO:0032148)	2/20	0.0403399	0.370784	6.84814	21.9854	ITGB1BP1;GAS6
GO_Biological_Process_2015	generation of precursor metabolites and energy (GO:0006091)	11/375	0.0405157	0.371084	1.88289	6.03666	PPP1CB;PFKFB4;AKT2;STXBP1;PGAM1;ITPR1;PGK1;UQCRFS1;ADCY2;ENO2;PPARD
GO_Biological_Process_2015	metal ion homeostasis (GO:0055065)	12/422	0.0406726	0.371209	1.82515	5.84449	TRPM1;MCUR1;SLC24A4;TFRC;SLC31A1;SLC39A6;ITPR1;NEDD4L;UTS2;HIF1A;ATP6V1C1;TPCN2
GO_Molecular_Function_2015	histone acetyltransferase binding (GO:0035035)	2/19	0.0366872	0.371811	7.25134	23.968	HIF1A;TP53
GO_Cellular_Component_2015	cell surface (GO:0009986)	11/437	0.095424	0.375656	1.60369	3.76774	EPHA4;SCARB1;ABCC2;TFRC;CD109;SLC39A6;PCSK9;ADAM10;ITGA7;L1CAM;IGF2R
GO_Biological_Process_2015	platelet degranulation (GO:0002576)	4/81	0.0413868	0.376402	3.21226	10.2304	ACTN1;STXBP1;PSAP;GAS6
GO_Cellular_Component_2015	synapse (GO:0045202)	7/243	0.0975727	0.379314	1.83662	4.27411	EPHA4;CTBP2;MME;CTNNB1;ITGA7;PHACTR1;MAPK8IP1
GO_Molecular_Function_2015	ATPase activity, coupled to transmembrane movement of ions, rotational mechanism (GO:0044769)	2/20	0.0403399	0.385563	6.84814	21.9854	ATP6AP1;ATP6V1C1
GO_Molecular_Function_2015	hydrogen-exporting ATPase activity (GO:0036442)	2/20	0.0403399	0.385563	6.84814	21.9854	ATP6AP1;ATP6V1C1
GO_Molecular_Function_2015	GDP binding (GO:0019003)	3/48	0.0416884	0.385563	4.11614	13.0792	RAB5B;RAB27A;RAB17
GO_Molecular_Function_2015	transmembrane receptor protein kinase activity (GO:0019199)	4/82	0.042981	0.385563	3.17091	9.97885	EPHA4;KIT;MERTK;IGF2R
GO_Molecular_Function_2015	protein kinase activator activity (GO:0030295)	3/49	0.043897	0.385563	4.02646	12.5863	MAP2K1;MAPK8IP2;GAS6
GO_Molecular_Function_2015	NADP binding (GO:0050661)	3/49	0.043897	0.385563	4.02646	12.5863	POR;H6PD;IDH1
GO_Molecular_Function_2015	mitogen-activated protein kinase kinase kinase binding (GO:0031435)	2/21	0.0441234	0.385563	6.48738	20.2456	MAP2K1;MAPK8IP1
GO_Molecular_Function_2015	microfilament motor activity (GO:0000146)	2/21	0.0441234	0.385563	6.48738	20.2456	MYO1D;MYO9B
GO_Molecular_Function_2015	hormone receptor binding (GO:0051427)	6/160	0.0446287	0.385563	2.41497	7.50904	UCN2;NR1H2;CTNNB1;WIPI1;HIF1A;MED17
GO_Cellular_Component_2015	nuclear envelope (GO:0005635)	4/110	0.101114	0.386164	2.32998	5.33916	SIGMAR1;PLA2G4C;RTN4;ABCF1
GO_Cellular_Component_2015	photoreceptor outer segment (GO:0001750)	2/34	0.10306	0.386164	3.84933	8.7474	RAB27A;MERTK
GO_Cellular_Component_2015	axon terminus (GO:0043679)	2/34	0.10306	0.386164	3.84933	8.7474	EPHA4;RGS10
GO_Cellular_Component_2015	Golgi apparatus (GO:0005794)	19/865	0.10433	0.386269	1.40054	3.1655	EPHA4;PMEL;MAP2K1;SLC35B4;USP32;TMEM192;RAB27A;PCSK9;ADAM10;ACSL3;TMC6;PLD1;LITAF;ZDHHC17;TGOLN2;BACE2;GPR143;MLANA;MGAT5B
GO_Cellular_Component_2015	dendritic spine (GO:0043197)	3/71	0.105894	0.386762	2.72073	6.10889	EPHA4;ACTN1;RGS10
GO_Cellular_Component_2015	proton-transporting two-sector ATPase complex (GO:0016469)	2/35	0.108194	0.386762	3.7325	8.30045	ATP6AP1;ATP6V1C1
GO_Cellular_Component_2015	rough endoplasmic reticulum (GO:0005791)	2/35	0.108194	0.386762	3.7325	8.30045	PCSK9;SEC62
GO_Biological_Process_2015	sterol metabolic process (GO:0016125)	5/119	0.0430011	0.389716	2.71555	8.54456	SCARB1;CYB5R1;ACAA2;PCSK9;PPARD
GO_Biological_Process_2015	regulation of monooxygenase activity (GO:0032768)	3/49	0.043897	0.395073	4.02646	12.5863	SCARB1;POR;HIF1A
GO_Biological_Process_2015	fatty acid transport (GO:0015908)	3/49	0.043897	0.395073	4.02646	12.5863	ABCC2;ACSL3;PPARD
GO_Biological_Process_2015	membrane protein ectodomain proteolysis (GO:0006509)	2/21	0.0441234	0.395737	6.48738	20.2456	BACE2;ADAM10
GO_Cellular_Component_2015	T-tubule (GO:0030315)	2/36	0.113394	0.395815	3.62253	7.88584	AHNAK2;DYSF
GO_Cellular_Component_2015	neuron spine (GO:0044309)	3/74	0.116101	0.395815	2.60537	5.61013	EPHA4;ACTN1;RGS10
GO_Cellular_Component_2015	integral component of mitochondrial membrane (GO:0032592)	2/37	0.118658	0.395815	3.51885	7.50048	MCUR1;L2HGDH
GO_Cellular_Component_2015	mitochondrial respiratory chain complex III (GO:0005750)	1/8	0.121434	0.395815	8.78214	18.5161	UQCRFS1
GO_Cellular_Component_2015	respiratory chain complex III (GO:0045275)	1/8	0.121434	0.395815	8.78214	18.5161	UQCRFS1
GO_Cellular_Component_2015	MLL5-L complex (GO:0070688)	1/8	0.121434	0.395815	8.78214	18.5161	PPP1CB
GO_Cellular_Component_2015	trans-Golgi network (GO:0005802)	4/120	0.127689	0.395815	2.12803	4.37982	TGOLN2;MLANA;SNX9;WIPI1
GO_Cellular_Component_2015	terminal bouton (GO:0043195)	2/39	0.129361	0.395815	3.32831	6.80688	L1CAM;PFN2
GO_Cellular_Component_2015	early endosome membrane (GO:0031901)	2/39	0.129361	0.395815	3.32831	6.80688	EPHA4;MTMR4
GO_Cellular_Component_2015	zonula adherens (GO:0005915)	1/9	0.13554	0.395815	7.68398	15.3563	CTNNB1
GO_Cellular_Component_2015	juxtaparanode region of axon (GO:0044224)	1/9	0.13554	0.395815	7.68398	15.3563	KCNAB2
GO_Cellular_Component_2015	platelet dense tubular network membrane (GO:0031095)	1/9	0.13554	0.395815	7.68398	15.3563	ITPR1
GO_Cellular_Component_2015	F-actin capping protein complex (GO:0008290)	1/9	0.13554	0.395815	7.68398	15.3563	CAPG
GO_Cellular_Component_2015	filopodium tip (GO:0032433)	1/9	0.13554	0.395815	7.68398	15.3563	MYO9B
GO_Cellular_Component_2015	spindle pole centrosome (GO:0031616)	1/9	0.13554	0.395815	7.68398	15.3563	NDE1
GO_Cellular_Component_2015	cell pole (GO:0060187)	1/9	0.13554	0.395815	7.68398	15.3563	TRPM1
GO_Cellular_Component_2015	COPII vesicle coat (GO:0030127)	1/9	0.13554	0.395815	7.68398	15.3563	SEC31A
GO_Cellular_Component_2015	pre-autophagosomal structure membrane (GO:0034045)	1/9	0.13554	0.395815	7.68398	15.3563	WIPI1
GO_Cellular_Component_2015	organelle envelope (GO:0031967)	4/123	0.136181	0.395815	2.07407	4.13522	SIGMAR1;PLA2G4C;RTN4;ABCF1
GO_Cellular_Component_2015	envelope (GO:0031975)	4/123	0.136181	0.395815	2.07407	4.13522	SIGMAR1;PLA2G4C;RTN4;ABCF1
GO_Biological_Process_2015	transition metal ion homeostasis (GO:0055076)	5/120	0.0443071	0.396014	2.6918	8.38929	TFRC;SLC31A1;SLC39A6;HIF1A;ATP6V1C1
GO_Biological_Process_2015	regulation of lipid metabolic process (GO:0019216)	8/245	0.0447502	0.396499	2.09671	6.51376	SCARB1;POR;AKT2;NR1H2;KIT;PSAP;ACSL3;PDK1
GO_Biological_Process_2015	protein dephosphorylation (GO:0006470)	6/161	0.0457601	0.396499	2.39926	7.40015	PPP1CB;PTP4A1;PTPRS;RPRD1A;PPP2R3A;MTMR4
GO_Biological_Process_2015	cellular response to organic cyclic compound (GO:0071407)	9/291	0.0460141	0.396499	1.98414	6.1088	PAQR7;NR4A3;TRIM63;UCN2;NR1H2;CTNNB1;MUC5B;ESR2;PPARD
GO_Biological_Process_2015	hexose biosynthetic process (GO:0019319)	3/50	0.0461629	0.396499	3.94059	12.1196	PGAM1;PGK1;ENO2
GO_Biological_Process_2015	epithelial to mesenchymal transition (GO:0001837)	3/50	0.0461629	0.396499	3.94059	12.1196	CTNNB1;HIF1A;RTN4
GO_Biological_Process_2015	negative regulation of protein polymerization (GO:0032272)	3/50	0.0461629	0.396499	3.94059	12.1196	FHOD3;CAPG;PFN2
GO_Biological_Process_2015	regulation of glial cell differentiation (GO:0045685)	3/50	0.0461629	0.396499	3.94059	12.1196	EPHA4;LINGO1;CTNNB1
GO_Biological_Process_2015	regulation of cell junction assembly (GO:1901888)	3/50	0.0461629	0.396499	3.94059	12.1196	MMP14;NEDD4L;ITGB1BP1
GO_Biological_Process_2015	integrin-mediated signaling pathway (GO:0007229)	4/84	0.0462721	0.396499	3.09132	9.50031	DAB2;ADAM10;ITGA7;ITGB1BP1
GO_Biological_Process_2015	monovalent inorganic cation transport (GO:0015672)	11/384	0.0466363	0.396499	1.8366	5.62987	ANKRD37;SLC24A4;ATP6AP1;SCN8A;CDK2;NEDD4L;UQCRFS1;SLC38A8;KCNAB2;SLC5A4;ATP6V1C1
GO_Biological_Process_2015	positive regulation of Ras GTPase activity (GO:0032320)	9/292	0.0468405	0.396499	1.97703	6.05171	MAP2K1;TRIO;ARHGAP8;RALGAPA1;AKT2;RASGRF2;RASGRF1;SH3BGRL3;MYO9B
GO_Biological_Process_2015	membrane lipid metabolic process (GO:0006643)	6/162	0.0469093	0.396499	2.38376	7.29321	ASAH1;CERK;PSAP;NEU1;KIT;ARSG
GO_Biological_Process_2015	regulation of lipase activity (GO:0060191)	5/122	0.0469899	0.396499	2.64552	8.08952	POR;NR1H2;KIT;ITPR1;ADCY2
GO_Biological_Process_2015	regulation of cell morphogenesis involved in differentiation (GO:0010769)	8/248	0.0474556	0.396499	2.07018	6.30983	EPHA4;LINGO1;DAB2;CTNNB1;MBP;ITGB1BP1;SEMA4F;RTN4
GO_Biological_Process_2015	regulation of protein targeting to membrane (GO:0090313)	2/22	0.0480327	0.396499	6.1627	18.7092	AKT2;ITGB1BP1
GO_Biological_Process_2015	regulation of androgen receptor signaling pathway (GO:0060765)	2/22	0.0480327	0.396499	6.1627	18.7092	DAB2;ESR2
GO_Biological_Process_2015	entry into host cell (GO:0030260)	2/22	0.0480327	0.396499	6.1627	18.7092	GAS6;VPS16
GO_Biological_Process_2015	regulation of hormone biosynthetic process (GO:0046885)	2/22	0.0480327	0.396499	6.1627	18.7092	POR;HIF1A
GO_Biological_Process_2015	entry into host (GO:0044409)	2/22	0.0480327	0.396499	6.1627	18.7092	GAS6;VPS16
GO_Biological_Process_2015	movement in environment of other organism involved in symbiotic interaction (GO:0052192)	2/22	0.0480327	0.396499	6.1627	18.7092	GAS6;VPS16
GO_Biological_Process_2015	negative regulation of axon extension (GO:0030517)	2/22	0.0480327	0.396499	6.1627	18.7092	SEMA4F;RTN4
GO_Biological_Process_2015	entry into other organism involved in symbiotic interaction (GO:0051828)	2/22	0.0480327	0.396499	6.1627	18.7092	GAS6;VPS16
GO_Biological_Process_2015	entry into cell of other organism involved in symbiotic interaction (GO:0051806)	2/22	0.0480327	0.396499	6.1627	18.7092	GAS6;VPS16
GO_Biological_Process_2015	movement in host environment (GO:0052126)	2/22	0.0480327	0.396499	6.1627	18.7092	GAS6;VPS16
GO_Biological_Process_2015	ameboidal-type cell migration (GO:0001667)	5/123	0.0483667	0.397989	2.62296	7.9448	SCARB1;KIT;HIF1A;TNS1;PPARD
GO_Biological_Process_2015	alcohol metabolic process (GO:0006066)	10/340	0.0486265	0.398861	1.88532	5.70042	ITPKB;CYB5R1;SCARB1;ACAA2;RETSAT;RDH8;PLA2G4C;PCSK9;CACNA1H;PPARD
GO_Biological_Process_2015	liver development (GO:0001889)	4/86	0.0496996	0.405099	3.01562	9.05216	PCSK9;CTNNB1;AK4;IGF2R
GO_Biological_Process_2015	negative regulation of homeostatic process (GO:0032845)	4/86	0.0496996	0.405099	3.01562	9.05216	ITPR1;TNFAIP3;UTS2;TPCN2
BioCarta_2016	Erk and PI-3 Kinase Are Necessary for Collagen Binding in Corneal Epithelia Homo sapiens h ecmPathway	3/31	0.0132068	0.40684	6.62096	28.6491	MAP2K1;ACTN1;TNS1
BioCarta_2016	p53 Signaling Pathway Homo sapiens h p53Pathway	2/13	0.0178226	0.40684	11.21	45.146	CDK2;TP53
BioCarta_2016	Estrogen-responsive protein Efp controls cell cycle and breast tumors growth Homo sapiens h EfpPathway	2/15	0.023492	0.40684	9.48445	35.577	CDK2;TP53
BioCarta_2016	Telomeres, Telomerase, Cellular Aging, and Immortality Homo sapiens h telPathway	2/15	0.023492	0.40684	9.48445	35.577	POLR2A;TP53
BioCarta_2016	Regulation of cell cycle progression by Plk3 Homo sapiens h plk3Pathway	2/18	0.0331706	0.40684	7.70494	26.2437	RASGRF1;TP53
BioCarta_2016	Oxidative Stress Induced Gene Expression Via Nrf2 Homo sapiens h arenrf2Pathway	2/18	0.0331706	0.40684	7.70494	26.2437	POR;MAFG
BioCarta_2016	Hypoxia and p53 in the Cardiovascular system Homo sapiens h p53hypoxiaPathway	2/21	0.0441234	0.40684	6.48738	20.2456	HIF1A;TP53
BioCarta_2016	Cell Cycle: G2/M Checkpoint Homo sapiens h g2Pathway	2/22	0.0480327	0.40684	6.1627	18.7092	RASGRF1;TP53
BioCarta_2016	Eicosanoid Metabolism Homo sapiens h eicosanoidPathway	2/23	0.0520627	0.40684	5.86894	17.3445	EPHX1;PTGES
BioCarta_2016	Tumor Suppressor Arf Inhibits Ribosomal Biogenesis Homo sapiens h arfPathway	2/23	0.0520627	0.40684	5.86894	17.3445	POLR1C;TP53
BioCarta_2016	Role of Erk5 in Neuronal Survival Homo sapiens h erk5Pathway	2/26	0.0648295	0.40684	5.13454	14.0481	MAP2K1;MEF2D
BioCarta_2016	Cell Cycle: G1/S Check Point Homo sapiens h g1Pathway	2/26	0.0648295	0.40684	5.13454	14.0481	CDK2;TP53
BioCarta_2016	Influence of Ras and Rho proteins on G1 to S Transition Homo sapiens h RacCycDPathway	2/28	0.0738587	0.40684	4.73909	12.3482	MAP2K1;CDK2
BioCarta_2016	Basic mechanism of action of PPARa, PPARb(d) and PPARg and effects on gene expression Homo sapiens h pparPathway	1/5	0.0777222	0.40684	15.3711	39.2672	PPARD
BioCarta_2016	p38 MAPK Signaling Pathway Homo sapiens h p38mapkPathway	2/30	0.0832617	0.40684	4.40013	10.9377	MAP3K9;MEF2D
BioCarta_2016	WNT Signaling Pathway Homo sapiens h wntPathway	2/30	0.0832617	0.40684	4.40013	10.9377	CTNNB1;PPARD
BioCarta_2016	Phospholipids as signalling intermediaries Homo sapiens h edg1Pathway	2/33	0.0979959	0.40684	3.97371	9.23025	ASAH1;MAP2K1
BioCarta_2016	Integrin Signaling Pathway Homo sapiens h integrinPathway	2/33	0.0979959	0.40684	3.97371	9.23025	ACTN1;TNS1
BioCarta_2016	Angiotensin II mediated activation of JNK Pathway via Pyk2 dependent signaling Homo sapiens h At1rPathway	2/34	0.10306	0.40684	3.84933	8.7474	MAP2K1;MEF2D
BioCarta_2016	cdc25 and chk1 Regulatory Pathway in response to DNA damage Homo sapiens h cdc25Pathway	1/7	0.107098	0.40684	10.2464	22.8905	RASGRF1
BioCarta_2016	Metabolism of Anandamide, an Endogenous Cannabinoid Homo sapiens h cb1rPathway	1/7	0.107098	0.40684	10.2464	22.8905	PLD1
BioCarta_2016	Trefoil Factors Initiate Mucosal Healing Homo sapiens h tffPathway	2/36	0.113394	0.40684	3.62253	7.88584	MAP2K1;CTNNB1
BioCarta_2016	Rac 1 cell motility signaling pathway Homo sapiens h rac1Pathway	2/36	0.113394	0.40684	3.62253	7.88584	TRIO;PLD1
BioCarta_2016	Inhibition of Matrix Metalloproteinases Homo sapiens h reckPathway	1/8	0.121434	0.40684	8.78214	18.5161	MMP14
BioCarta_2016	TACI and BCMA stimulation of B cell immune responses Homo sapiens h tall1Pathway	1/8	0.121434	0.40684	8.78214	18.5161	TRAF5
BioCarta_2016	RNA polymerase III transcription Homo sapiens h RNApol3Pathway	1/8	0.121434	0.40684	8.78214	18.5161	GTF3C1
BioCarta_2016	Signal Dependent Regulation of Myogenesis by Corepressor MITR Homo sapiens h MITRPathway	1/8	0.121434	0.40684	8.78214	18.5161	MEF2D
BioCarta_2016	NO2-dependent IL 12 Pathway in NK cells Homo sapiens h no2il12Pathway	1/9	0.13554	0.40684	7.68398	15.3563	IL12RB2
BioCarta_2016	CD40L Signaling Pathway Homo sapiens h cd40Pathway	1/9	0.13554	0.40684	7.68398	15.3563	TNFAIP3
BioCarta_2016	BTG family proteins and cell cycle regulation Homo sapiens h btg2Pathway	1/9	0.13554	0.40684	7.68398	15.3563	TP53
BioCarta_2016	Cyclin E Destruction Pathway Homo sapiens h fbw7Pathway	1/9	0.13554	0.40684	7.68398	15.3563	CDK2
BioCarta_2016	Sonic Hedgehog Receptor Ptc1 Regulates cell cycle Homo sapiens h ptc1Pathway	1/9	0.13554	0.40684	7.68398	15.3563	RASGRF1
BioCarta_2016	Regulation of Splicing through Sam68 Homo sapiens h sam68Pathway	1/10	0.149421	0.40684	6.82986	12.9835	MAP2K1
BioCarta_2016	E2F1 Destruction Pathway Homo sapiens h skp2e2fPathway	1/10	0.149421	0.40684	6.82986	12.9835	CDK2
BioCarta_2016	Overview of telomerase protein component gene hTert Transcriptional Regulation Homo sapiens h tertpathway	1/10	0.149421	0.40684	6.82986	12.9835	TP53
BioCarta_2016	Regulation of transcriptional activity by PML Homo sapiens h pmlPathway	1/11	0.16308	0.40684	6.14656	11.1469	TP53
BioCarta_2016	TNFR2 Signaling Pathway Homo sapiens h tnfr2Pathway	1/12	0.17652	0.40684	5.5875	9.69053	TNFAIP3
BioCarta_2016	CARM1 and Regulation of the Estrogen Receptor Homo sapiens h carm-erPathway	1/12	0.17652	0.40684	5.5875	9.69053	POLR2A
BioCarta_2016	Cell to Cell Adhesion Signaling Homo sapiens h cell2cellPathway	1/12	0.17652	0.40684	5.5875	9.69053	CTNNB1
BioCarta_2016	Erythropoietin mediated neuroprotection through NF-kB Homo sapiens h eponfkbPathway	1/13	0.189745	0.40684	5.12161	8.51252	HIF1A
BioCarta_2016	Regulation of p27 Phosphorylation during Cell Cycle Progression Homo sapiens h p27Pathway	1/13	0.189745	0.40684	5.12161	8.51252	CDK2
BioCarta_2016	Hemoglobin's Chaperone Homo sapiens h ahspPathway	1/13	0.189745	0.40684	5.12161	8.51252	UROS
BioCarta_2016	Double Stranded RNA Induced Gene Expression Homo sapiens h rnaPathway	1/14	0.202758	0.40684	4.7274	7.54373	TP53
BioCarta_2016	Apoptotic Signaling in Response to DNA Damage Homo sapiens h chemicalPathway	1/14	0.202758	0.40684	4.7274	7.54373	TP53
BioCarta_2016	Phosphorylation of MEK1 by cdk5/p35 down regulates the MAP kinase pathway Homo sapiens h cdk5Pathway	1/14	0.202758	0.40684	4.7274	7.54373	MAP2K1
BioCarta_2016	IL12 and Stat4 Dependent Signaling Pathway in Th1 Development Homo sapiens h IL12Pathway	1/15	0.215562	0.40684	4.38951	6.73573	IL12RB2
BioCarta_2016	Nuclear receptors coordinate the activities of chromatin remodeling complexes and coactivators to facilitate initiation of transcription in carcinoma cells Homo sapiens h rarrxrPathway	1/15	0.215562	0.40684	4.38951	6.73573	POLR2A
BioCarta_2016	Calcium Signaling by HBx of Hepatitis B virus Homo sapiens h HBxPathway	1/15	0.215562	0.40684	4.38951	6.73573	MAP2K1
BioCarta_2016	Repression of Pain Sensation by the Transcriptional Regulator DREAM Homo sapiens h dreampathway	1/15	0.215562	0.40684	4.38951	6.73573	POLR2A
BioCarta_2016	MAPKinase Signaling Pathway Homo sapiens h mapkPathway	2/56	0.226707	0.40684	2.27853	3.38156	MAP2K1;MEF2D
BioCarta_2016	Hypoxia-Inducible Factor in the Cardiovascular System Homo sapiens h hifPathway	1/16	0.228162	0.40684	4.09667	6.05364	HIF1A
BioCarta_2016	Chromatin Remodeling by hSWI/SNF ATP-dependent Complexes Homo sapiens h hSWI-SNFpathway	1/16	0.228162	0.40684	4.09667	6.05364	POLR2A
BioCarta_2016	Cadmium induces DNA synthesis and proliferation in macrophages Homo sapiens h cdMacPathway	1/16	0.228162	0.40684	4.09667	6.05364	MAP2K1
BioCarta_2016	Human Cytomegalovirus and Map Kinase Pathways Homo sapiens h hcmvPathway	1/16	0.228162	0.40684	4.09667	6.05364	MAP2K1
BioCarta_2016	Map Kinase Inactivation of SMRT Corepressor Homo sapiens h egfr smrtePathway	1/17	0.24056	0.40684	3.84043	5.47179	MAP2K1
BioCarta_2016	Nerve growth factor pathway (NGF) Homo sapiens h ngfPathway	1/17	0.24056	0.40684	3.84043	5.47179	MAP2K1
BioCarta_2016	Aspirin Blocks Signaling Pathway Involved in Platelet Activation Homo sapiens h sppaPathway	1/17	0.24056	0.40684	3.84043	5.47179	MAP2K1
BioCarta_2016	uCalpain and friends in Cell spread Homo sapiens h ucalpainPathway	1/17	0.24056	0.40684	3.84043	5.47179	ACTN1
BioCarta_2016	Chaperones modulate interferon Signaling Pathway Homo sapiens h tidPathway	1/18	0.252759	0.40684	3.61434	4.97086	TP53
BioCarta_2016	Prion Pathway Homo sapiens h prionPathway	1/18	0.252759	0.40684	3.61434	4.97086	LAMA1
BioCarta_2016	CDK Regulation of DNA Replication Homo sapiens h mcmPathway	1/18	0.252759	0.40684	3.61434	4.97086	CDK2
BioCarta_2016	ATM Signaling Pathway Homo sapiens h atmPathway	1/18	0.252759	0.40684	3.61434	4.97086	TP53
BioCarta_2016	Role of MAL in Rho-Mediated Activation of SRF Homo sapiens h malPathway	1/19	0.264763	0.40684	3.41337	4.53609	MAP2K1
BioCarta_2016	TGF beta signaling pathway Homo sapiens h tgfbPathway	1/20	0.276575	0.40684	3.23355	4.156	MAP2K1
BioCarta_2016	EGF Signaling Pathway Homo sapiens h egfPathway	1/20	0.276575	0.40684	3.23355	4.156	MAP2K1
BioCarta_2016	IGF-1 Signaling Pathway Homo sapiens h igf1Pathway	1/20	0.276575	0.40684	3.23355	4.156	MAP2K1
BioCarta_2016	Sprouty regulation of tyrosine kinase signals Homo sapiens h spryPathway	1/20	0.276575	0.40684	3.23355	4.156	MAP2K1
BioCarta_2016	Ras Signaling Pathway Homo sapiens h rasPathway	1/20	0.276575	0.40684	3.23355	4.156	PLD1
BioCarta_2016	Regulation of PGC-1a Homo sapiens h pgc1aPathway	1/20	0.276575	0.40684	3.23355	4.156	MEF2D
BioCarta_2016	Downregulated of MTA-3 in ER-negative Breast Tumors Homo sapiens h mta3Pathway	1/20	0.276575	0.40684	3.23355	4.156	GREB1
BioCarta_2016	Control of skeletal myogenesis by HDAC and calcium/calmodulin-dependent kinase (CaMK) Homo sapiens h hdacPathway	1/21	0.288198	0.40684	3.07172	3.82155	MEF2D
BioCarta_2016	PKC-catalyzed phosphorylation of inhibitory phosphoprotein of myosin phosphatase Homo sapiens h myosinPathway	1/21	0.288198	0.40684	3.07172	3.82155	TRIO
BioCarta_2016	Inhibition of Cellular Proliferation by Gleevec Homo sapiens h gleevecpathway	1/22	0.299634	0.40684	2.9253	3.52555	MAP2K1
BioCarta_2016	Erk1/Erk2 Mapk Signaling pathway Homo sapiens h erkPathway	1/22	0.299634	0.40684	2.9253	3.52555	MAP2K1
BioCarta_2016	Ras-Independent pathway in NK cell-mediated cytotoxicity Homo sapiens h nkcellsPathway	1/22	0.299634	0.40684	2.9253	3.52555	MAP2K1
BioCarta_2016	Role of BRCA1, BRCA2 and ATR in Cancer Susceptibility Homo sapiens h atrbrcaPathway	1/22	0.299634	0.40684	2.9253	3.52555	TP53
BioCarta_2016	CCR3 signaling in Eosinophils Homo sapiens h CCR3Pathway	1/23	0.310887	0.40684	2.79219	3.26218	MAP2K1
BioCarta_2016	Regulation of BAD phosphorylation Homo sapiens h badPathway	1/23	0.310887	0.40684	2.79219	3.26218	KIT
BioCarta_2016	Cyclins and Cell Cycle Regulation Homo sapiens h cellcyclePathway	1/23	0.310887	0.40684	2.79219	3.26218	CDK2
GO_Cellular_Component_2015	laminin complex (GO:0043256)	1/10	0.149421	0.407632	6.82986	12.9835	LAMA1
GO_Cellular_Component_2015	sperm midpiece (GO:0097225)	1/10	0.149421	0.407632	6.82986	12.9835	IFT81
GO_Cellular_Component_2015	perinuclear endoplasmic reticulum (GO:0097038)	1/10	0.149421	0.407632	6.82986	12.9835	ADAM10
GO_Cellular_Component_2015	autophagic vacuole membrane (GO:0000421)	1/10	0.149421	0.407632	6.82986	12.9835	WIPI1
GO_Cellular_Component_2015	oligosaccharyltransferase complex (GO:0008250)	1/10	0.149421	0.407632	6.82986	12.9835	STT3B
GO_Cellular_Component_2015	beta-catenin destruction complex (GO:0030877)	1/10	0.149421	0.407632	6.82986	12.9835	CTNNB1
GO_Cellular_Component_2015	retromer complex (GO:0030904)	1/10	0.149421	0.407632	6.82986	12.9835	VPS35
GO_Biological_Process_2015	leukocyte differentiation (GO:0002521)	8/251	0.0502658	0.408429	2.04431	6.11336	TFRC;GLO1;KIT;CTNNB1;MITF;GAS6;MERTK;TP53
GO_Molecular_Function_2015	oxidoreductase activity, acting on paired donors, with incorporation or reduction of molecular oxygen (GO:0016705)	6/163	0.0480762	0.408648	2.36846	7.18819	POR;P4HA1;SCD;MICAL1;TYRP1;HIF1AN
BioCarta_2016	TPO Signaling Pathway Homo sapiens h TPOPathway	1/24	0.32196	0.411178	2.67065	3.02672	MAP2K1
BioCarta_2016	Segmentation Clock Homo sapiens h hesPathway	1/24	0.32196	0.411178	2.67065	3.02672	CTNNB1
GO_Biological_Process_2015	regulation of phagocytosis (GO:0050764)	3/52	0.0508645	0.411423	3.77936	11.2572	SCARB1;GAS6;MERTK
GO_Biological_Process_2015	activation of protein kinase activity (GO:0032147)	8/252	0.0512259	0.411423	2.03582	6.04947	MAP2K1;DAB2;KIT;ADCY2;ITGB1BP1;MAP3K9;GAS6;COPS8
GO_Biological_Process_2015	regulation of receptor activity (GO:0010469)	4/87	0.0514645	0.411423	2.97913	8.83868	RASGRF2;RASGRF1;PCSK9;MAPK8IP2
GO_Biological_Process_2015	organic hydroxy compound biosynthetic process (GO:1901617)	6/166	0.051684	0.411423	2.32369	6.88418	PMEL;CYB5R1;OCA2;ACAA2;TYRP1;CACNA1H
GO_Biological_Process_2015	leukocyte degranulation (GO:0043299)	2/23	0.0520627	0.411423	5.86894	17.3445	KIT;RAB27A
GO_Biological_Process_2015	retinol metabolic process (GO:0042572)	2/23	0.0520627	0.411423	5.86894	17.3445	RETSAT;RDH8
GO_Biological_Process_2015	regulation of synaptic vesicle transport (GO:1902803)	2/23	0.0520627	0.411423	5.86894	17.3445	STXBP1;PFN2
GO_Biological_Process_2015	B cell homeostasis (GO:0001782)	2/23	0.0520627	0.411423	5.86894	17.3445	TNFAIP3;HIF1A
GO_Biological_Process_2015	regulation of T cell migration (GO:2000404)	2/23	0.0520627	0.411423	5.86894	17.3445	ECM1;ADAM10
GO_Biological_Process_2015	regulation of intrinsic apoptotic signaling pathway (GO:2001242)	5/126	0.0526391	0.414713	2.55754	7.53015	IVNS1ABP;TP53;HIF1A;TRIM32;MAPK8IP1
GO_Cellular_Component_2015	actin filament (GO:0005884)	2/44	0.157	0.415567	2.93133	5.42739	FKBP15;VPS16
GO_Cellular_Component_2015	organelle outer membrane (GO:0031968)	4/131	0.159884	0.415567	1.94262	3.56142	EPHA4;RETSAT;ACSL3;PI4KB
GO_Cellular_Component_2015	Golgi lumen (GO:0005796)	3/86	0.160219	0.415567	2.22732	4.07871	MMP14;GAS6;MUC5B
GO_Cellular_Component_2015	SMN complex (GO:0032797)	1/11	0.16308	0.415567	6.14656	11.1469	GEMIN6
GO_Cellular_Component_2015	CD40 receptor complex (GO:0035631)	1/11	0.16308	0.415567	6.14656	11.1469	TRAF5
GO_Cellular_Component_2015	axon initial segment (GO:0043194)	1/11	0.16308	0.415567	6.14656	11.1469	SCN8A
GO_Cellular_Component_2015	dendrite terminus (GO:0044292)	1/11	0.16308	0.415567	6.14656	11.1469	MAPK8IP1
GO_Cellular_Component_2015	lateral plasma membrane (GO:0016328)	2/46	0.168347	0.415567	2.79781	4.98493	VANGL1;CTNNB1
GO_Cellular_Component_2015	cell-cell junction (GO:0005911)	8/335	0.172328	0.415567	1.5126	2.65968	ABCC2;LAMA1;ACTN1;KIT;ANKRD23;SYMPK;CTNNB1;CTNNA2
GO_Cellular_Component_2015	neuromuscular junction (GO:0031594)	2/47	0.174072	0.415567	2.73549	4.78243	EPHA4;ITGA7
GO_Cellular_Component_2015	HOPS complex (GO:0030897)	1/12	0.17652	0.415567	5.5875	9.69053	VPS16
GO_Cellular_Component_2015	proteasome regulatory particle (GO:0005838)	1/12	0.17652	0.415567	5.5875	9.69053	PSMD2
GO_Cellular_Component_2015	Golgi-associated vesicle membrane (GO:0030660)	1/12	0.17652	0.415567	5.5875	9.69053	ZDHHC17
GO_Cellular_Component_2015	podosome (GO:0002102)	1/12	0.17652	0.415567	5.5875	9.69053	SH3PXD2B
GO_Cellular_Component_2015	PRC1 complex (GO:0035102)	1/12	0.17652	0.415567	5.5875	9.69053	PHC2
GO_Cellular_Component_2015	outer membrane (GO:0019867)	4/137	0.178581	0.415567	1.85442	3.19462	EPHA4;RETSAT;ACSL3;PI4KB
GO_Cellular_Component_2015	platelet alpha granule lumen (GO:0031093)	2/48	0.179828	0.415567	2.67589	4.59117	ACTN1;GAS6
GO_Cellular_Component_2015	synapse part (GO:0044456)	9/395	0.186283	0.415567	1.44178	2.4229	EPHA4;SLC6A17;MME;ITPR1;ADAM10;SEMA4F;MAPK8IP2;L1CAM;PFN2
GO_Cellular_Component_2015	plasma membrane region (GO:0098590)	9/395	0.186283	0.415567	1.44178	2.4229	SCARB1;GPR143;DAB2;ABCC2;RAB27A;CTNNB1;CTNNA2;RAB17;CACNA1H
GO_Cellular_Component_2015	axolemma (GO:0030673)	1/13	0.189745	0.415567	5.12161	8.51252	MYO1D
GO_Cellular_Component_2015	pre-autophagosomal structure (GO:0000407)	1/13	0.189745	0.415567	5.12161	8.51252	WIPI1
GO_Cellular_Component_2015	pseudopodium (GO:0031143)	1/13	0.189745	0.415567	5.12161	8.51252	ACTN1
GO_Cellular_Component_2015	nuclear outer membrane (GO:0005640)	1/13	0.189745	0.415567	5.12161	8.51252	RETSAT
GO_Cellular_Component_2015	trans-Golgi network transport vesicle (GO:0030140)	1/13	0.189745	0.415567	5.12161	8.51252	IGF2R
GO_Cellular_Component_2015	platelet alpha granule (GO:0031091)	1/13	0.189745	0.415567	5.12161	8.51252	STXBP1
GO_Cellular_Component_2015	DNA-directed RNA polymerase I complex (GO:0005736)	1/13	0.189745	0.415567	5.12161	8.51252	POLR1C
GO_Cellular_Component_2015	cell projection cytoplasm (GO:0032838)	1/13	0.189745	0.415567	5.12161	8.51252	MAP2K1
GO_Cellular_Component_2015	dendrite cytoplasm (GO:0032839)	1/13	0.189745	0.415567	5.12161	8.51252	MAP2K1
GO_Cellular_Component_2015	early endosome (GO:0005769)	4/141	0.191436	0.41634	1.7999	2.9756	RAB32;MAP2K1;PCSK9;VPS16
GO_Biological_Process_2015	regulation of Notch signaling pathway (GO:0008593)	3/53	0.0532992	0.418641	3.70358	10.8583	KIT;ITGB1BP1;HIF1AN
GO_Cellular_Component_2015	leading edge membrane (GO:0031256)	3/95	0.196108	0.422649	2.00851	3.27204	MYO1D;AKT2;SLC39A6
GO_Cellular_Component_2015	cilium (GO:0005929)	6/243	0.197055	0.422649	1.56255	2.538	IFT81;GPR161;RAB27A;MERTK;HIF1A;WDR11
BioCarta_2016	PDGF Signaling Pathway Homo sapiens h pdgfPathway	1/26	0.343577	0.423478	2.45675	2.62466	MAP2K1
BioCarta_2016	Links between Pyk2 and Map Kinases Homo sapiens h pyk2Pathway	1/26	0.343577	0.423478	2.45675	2.62466	MAP2K1
BioCarta_2016	Signaling Pathway from G-Protein Families Homo sapiens h gpcrPathway	1/26	0.343577	0.423478	2.45675	2.62466	MAP2K1
GO_Biological_Process_2015	positive regulation of I-kappaB kinase/NF-kappaB signaling (GO:0043123)	6/168	0.0541787	0.423526	2.29477	6.69032	ECM1;TRAF5;CTNNB1;LITAF;ZDHHC17;TRIM32
GO_Biological_Process_2015	lipid biosynthetic process (GO:0008610)	13/491	0.054431	0.423526	1.69546	4.93519	SCARB1;ACAA2;RDH8;PLA2G4C;ACSL3;MTMR4;PLD1;CACNA1H;CYB5R1;SCD;PI4KB;PTGES;PPARD
GO_Biological_Process_2015	anion transport (GO:0006820)	12/443	0.054911	0.423526	1.73433	5.03309	SLC7A5;OCA2;SCARB1;SLC35B4;ABCC2;SLC6A17;STXBP1;SLC16A6;ACSL3;SLC38A8;SLC7A1;PPARD
GO_Biological_Process_2015	positive regulation of MAPK cascade (GO:0043410)	11/395	0.0549391	0.423526	1.78297	5.17335	EPHA4;MAP2K1;DAB2;ARHGAP8;ATP6AP1;KIT;PSAP;CTNNB1;MAP3K9;MAPK8IP2;GAS6
GO_Biological_Process_2015	regulation of small GTPase mediated signal transduction (GO:0051056)	8/256	0.0551847	0.423526	2.00258	5.8016	ITPKB;MAP2K1;TRIO;ARHGAP8;RALGAPA1;RASGRF2;RASGRF1;MYO9B
GO_Biological_Process_2015	regulation of osteoclast differentiation (GO:0045670)	3/54	0.055789	0.423526	3.63078	10.4791	ATP6AP1;CTNNB1;MITF
GO_Biological_Process_2015	embryonic hemopoiesis (GO:0035162)	2/24	0.0562087	0.423526	5.60188	16.126	KIT;HIF1A
GO_Biological_Process_2015	glutamine family amino acid catabolic process (GO:0009065)	2/24	0.0562087	0.423526	5.60188	16.126	FAH;ASRGL1
GO_Biological_Process_2015	positive regulation of Notch signaling pathway (GO:0045747)	2/24	0.0562087	0.423526	5.60188	16.126	KIT;ITGB1BP1
GO_Biological_Process_2015	regulation of interferon-gamma-mediated signaling pathway (GO:0060334)	2/24	0.0562087	0.423526	5.60188	16.126	IFNGR2;NR1H2
GO_Biological_Process_2015	negative regulation of glial cell differentiation (GO:0045686)	2/24	0.0562087	0.423526	5.60188	16.126	LINGO1;CTNNB1
GO_Biological_Process_2015	reproductive system development (GO:0061458)	2/24	0.0562087	0.423526	5.60188	16.126	PLEKHA5;CTNNB1
GO_Biological_Process_2015	positive regulation of cytokine-mediated signaling pathway (GO:0001961)	2/24	0.0562087	0.423526	5.60188	16.126	GAS6;HIF1A
GO_Biological_Process_2015	positive regulation of DNA-templated transcription, elongation (GO:0032786)	2/24	0.0562087	0.423526	5.60188	16.126	MAP2K1;DAB2
MSigDB_Hallmark_2020	TGF-beta Signaling	2/54	0.214879	0.42425	2.36641	3.63878	IFNGR2;CTNNB1
MSigDB_Hallmark_2020	TNF-alpha Signaling via NF-kB	5/200	0.21929	0.42425	1.58098	2.39892	NR4A3;IFNGR2;SLC16A6;TNFAIP3;LITAF
MSigDB_Hallmark_2020	Inflammatory Response	5/200	0.21929	0.42425	1.58098	2.39892	MMP14;SLC31A1;IFNGR2;HIF1A;SLC7A1
MSigDB_Hallmark_2020	DNA Repair	4/150	0.221348	0.42425	1.68817	2.5458	POLR2A;POLR1C;TP53;POLH
GO_Biological_Process_2015	regulation of I-kappaB kinase/NF-kappaB signaling (GO:0043122)	7/213	0.0566878	0.425097	2.10734	6.04847	ECM1;TRAF5;CTNNB1;TNFAIP3;LITAF;ZDHHC17;TRIM32
GO_Biological_Process_2015	regulation of stress-activated MAPK cascade (GO:0032872)	6/170	0.0567453	0.425097	2.26655	6.50315	EPHA4;MAP2K1;DAB2;MAP3K9;MAPK8IP2;MAPK8IP1
GO_Biological_Process_2015	positive regulation of lipase activity (GO:0060193)	4/90	0.0569622	0.425481	2.87477	8.23727	NR1H2;KIT;ITPR1;ADCY2
GO_Biological_Process_2015	regulation of epithelial cell migration (GO:0010632)	5/129	0.0571248	0.425481	2.49528	7.14278	SCARB1;SH3BGRL3;ITGB1BP1;HIF1A;PFN2
GO_Cellular_Component_2015	cyclin-dependent protein kinase holoenzyme complex (GO:0000307)	1/14	0.202758	0.42681	4.7274	7.54373	CDK2
GO_Cellular_Component_2015	smooth endoplasmic reticulum (GO:0005790)	1/14	0.202758	0.42681	4.7274	7.54373	MYO1D
GO_Cellular_Component_2015	extrinsic component of plasma membrane (GO:0019897)	2/52	0.203112	0.42681	2.46132	3.92333	PCSK9;SNX9
GO_Molecular_Function_2015	dioxygenase activity (GO:0051213)	4/87	0.0514645	0.428704	2.97913	8.83868	POR;P4HA1;HIF1AN;ADO
GO_Molecular_Function_2015	phosphatidylserine binding (GO:0001786)	2/23	0.0520627	0.428704	5.86894	17.3445	SCARB1;GAS6
BioCarta_2016	Multi-step Regulation of Transcription by Pitx2 Homo sapiens h pitx2Pathway	1/27	0.354126	0.429323	2.36214	2.45214	CTNNB1
BioCarta_2016	Role of ERBB2 in Signal Transduction and Oncology Homo sapiens h her2Pathway	1/28	0.364506	0.429323	2.27454	2.29549	MAP2K1
BioCarta_2016	The information-processing pathway at the IFN-beta enhancer Homo sapiens h pcafpathway	1/29	0.37472	0.429323	2.19319	2.15278	POLR2A
BioCarta_2016	Fc Epsilon Receptor I Signaling in Mast Cells Homo sapiens h fcer1Pathway	1/29	0.37472	0.429323	2.19319	2.15278	MAP2K1
BioCarta_2016	Role of MEF2D in T-cell Apoptosis Homo sapiens h mef2dPathway	1/30	0.384771	0.429323	2.11746	2.0224	MEF2D
BioCarta_2016	fMLP induced chemokine gene expression in HMC-1 cells Homo sapiens h fMLPpathway	1/30	0.384771	0.429323	2.11746	2.0224	MAP2K1
BioCarta_2016	VEGF, Hypoxia, and Angiogenesis Homo sapiens h vegfPathway	1/30	0.384771	0.429323	2.11746	2.0224	HIF1A
BioCarta_2016	mCalpain and friends in Cell motility Homo sapiens h mCalpainPathway	1/30	0.384771	0.429323	2.11746	2.0224	MAP2K1
BioCarta_2016	Role of Beta-arrestins in the activation and targeting of MAP kinases Homo sapiens h barr-mapkPathway	1/30	0.384771	0.429323	2.11746	2.0224	MAP2K1
GO_Cellular_Component_2015	cell projection membrane (GO:0031253)	5/196	0.20782	0.429743	1.61442	2.53639	MYO1D;SCARB1;AKT2;SLC39A6;CTNNB1
GO_Cellular_Component_2015	primary cilium (GO:0072372)	3/99	0.212646	0.429743	1.92443	2.97926	GPR161;RAB27A;MERTK
GO_Cellular_Component_2015	coated pit (GO:0005905)	2/54	0.214879	0.429743	2.36641	3.63878	DAB2;TFRC
GO_Cellular_Component_2015	secretory granule membrane (GO:0030667)	2/54	0.214879	0.429743	2.36641	3.63878	ITPR1;RAB27A
GO_Cellular_Component_2015	lipid particle (GO:0005811)	2/54	0.214879	0.429743	2.36641	3.63878	SIGMAR1;ACSL3
GO_Cellular_Component_2015	sperm principal piece (GO:0097228)	1/15	0.215562	0.429743	4.38951	6.73573	IFT81
GO_Cellular_Component_2015	eukaryotic 48S preinitiation complex (GO:0033290)	1/15	0.215562	0.429743	4.38951	6.73573	EIF3I
GO_Cellular_Component_2015	voltage-gated sodium channel complex (GO:0001518)	1/15	0.215562	0.429743	4.38951	6.73573	SCN8A
GO_Biological_Process_2015	regulation of stress-activated protein kinase signaling cascade (GO:0070302)	6/171	0.0580556	0.431175	2.2527	6.41198	EPHA4;MAP2K1;DAB2;MAP3K9;MAPK8IP2;MAPK8IP1
GO_Biological_Process_2015	peptidyl-proline modification (GO:0018208)	3/55	0.0583334	0.432	3.56078	10.1182	FKBP2;FKBP15;P4HA1
GO_Biological_Process_2015	calcium ion transport (GO:0006816)	7/215	0.0590076	0.435748	2.08686	5.906	TRPM1;MCUR1;SLC24A4;ITPR1;GAS6;CACNA1H;TPCN2
BioCarta_2016	BCR Signaling Pathway Homo sapiens h bcrPathway	1/31	0.39466	0.43577	2.04677	1.90295	MAP2K1
GO_Molecular_Function_2015	protein-lipid complex binding (GO:0071814)	2/24	0.0562087	0.436514	5.60188	16.126	SCARB1;PCSK9
GO_Molecular_Function_2015	intracellular ligand-gated ion channel activity (GO:0005217)	2/24	0.0562087	0.436514	5.60188	16.126	ITPR1;TPCN2
GO_Molecular_Function_2015	lipoprotein particle binding (GO:0071813)	2/24	0.0562087	0.436514	5.60188	16.126	SCARB1;PCSK9
GO_Molecular_Function_2015	kinase activator activity (GO:0019209)	3/55	0.0583334	0.436514	3.56078	10.1182	MAP2K1;MAPK8IP2;GAS6
GO_Molecular_Function_2015	oxidoreductase activity, acting on CH-OH group of donors (GO:0016614)	5/131	0.0602336	0.436514	2.45542	6.89856	H6PD;CTBP2;RDH8;IDH1;L2HGDH
GO_Molecular_Function_2015	protein-cysteine S-palmitoyltransferase activity (GO:0019706)	2/25	0.0604658	0.436514	5.35805	15.033	ZDHHC17;ZDHHC11B
GO_Molecular_Function_2015	oxidoreductase activity, acting on single donors with incorporation of molecular oxygen, incorporation of two atoms of oxygen (GO:0016702)	2/25	0.0604658	0.436514	5.35805	15.033	P4HA1;ADO
GO_Molecular_Function_2015	NF-kappaB binding (GO:0051059)	2/25	0.0604658	0.436514	5.35805	15.033	HIF1AN;PPARD
GO_Molecular_Function_2015	protein-cysteine S-acyltransferase activity (GO:0019707)	2/25	0.0604658	0.436514	5.35805	15.033	ZDHHC17;ZDHHC11B
GO_Biological_Process_2015	regulation of protein catabolic process (GO:0042176)	8/260	0.0593339	0.436913	1.97038	5.5655	DAB2;PSMD2;NEDD4L;PCSK9;TNFAIP3;SNX9;PPP2R3A;TRIM32
GO_Biological_Process_2015	positive regulation of intracellular protein transport (GO:0090316)	5/131	0.0602336	0.437786	2.45542	6.89856	DAB2;AKT2;ITGB1BP1;ACSL3;GAS6
GO_Biological_Process_2015	regulation of transcription elongation from RNA polymerase II promoter (GO:0034243)	2/25	0.0604658	0.437786	5.35805	15.033	MAP2K1;DAB2
GO_Biological_Process_2015	response to salt stress (GO:0009651)	2/25	0.0604658	0.437786	5.35805	15.033	NEDD4L;TP53
GO_Biological_Process_2015	regulation of response to interferon-gamma (GO:0060330)	2/25	0.0604658	0.437786	5.35805	15.033	IFNGR2;NR1H2
GO_Biological_Process_2015	negative regulation of cell-matrix adhesion (GO:0001953)	2/25	0.0604658	0.437786	5.35805	15.033	MMP14;ITGB1BP1
GO_Biological_Process_2015	positive regulation of response to cytokine stimulus (GO:0060760)	2/25	0.0604658	0.437786	5.35805	15.033	GAS6;HIF1A
MSigDB_Hallmark_2020	PI3K/AKT/mTOR Signaling	3/105	0.237976	0.437876	1.81067	2.59938	CDK2;ADCY2;PDK1
GO_Cellular_Component_2015	apical plasma membrane (GO:0016324)	5/201	0.222188	0.438015	1.57283	2.36591	GPR143;DAB2;ABCC2;RAB27A;RAB17
GO_Cellular_Component_2015	node of Ranvier (GO:0033268)	1/16	0.228162	0.438015	4.09667	6.05364	SCN8A
GO_Cellular_Component_2015	translation preinitiation complex (GO:0070993)	1/16	0.228162	0.438015	4.09667	6.05364	EIF3I
GO_Cellular_Component_2015	basal lamina (GO:0005605)	1/16	0.228162	0.438015	4.09667	6.05364	ENTPD1
GO_Cellular_Component_2015	eukaryotic 43S preinitiation complex (GO:0016282)	1/16	0.228162	0.438015	4.09667	6.05364	EIF3I
GO_Cellular_Component_2015	SMN-Sm protein complex (GO:0034719)	1/16	0.228162	0.438015	4.09667	6.05364	GEMIN6
GO_Cellular_Component_2015	mitochondrion (GO:0005739)	24/1269	0.229999	0.438832	1.19648	1.75844	MAP2K1;ACAA2;H6PD;CERK;TANGO2;STXBP1;UROS;IDH1;C15ORF62;IQCE;AK4;ADO;ESR2;MAPK8IP1;RAB32;CYB5R1;POR;P4HA1;PSAP;UQCRFS1;L2HGDH;SLC27A3;TP53;PDK1
GO_Biological_Process_2015	monosaccharide biosynthetic process (GO:0046364)	3/56	0.0609317	0.43993	3.49341	9.77458	PGAM1;PGK1;ENO2
BioCarta_2016	Rho cell motility signaling pathway Homo sapiens h rhoPathway	1/32	0.404391	0.441911	1.98065	1.79322	TRIO
GO_Biological_Process_2015	positive regulation of intracellular transport (GO:0032388)	7/217	0.0613852	0.441973	2.06677	5.76751	DAB2;AKT2;ITGB1BP1;ACSL3;GAS6;TP53;YWHAG
GO_Cellular_Component_2015	plasma membrane raft (GO:0044853)	2/58	0.23858	0.442687	2.19693	3.14831	SCARB1;CACNA1H
GO_Cellular_Component_2015	caveola (GO:0005901)	2/58	0.23858	0.442687	2.19693	3.14831	SCARB1;CACNA1H
GO_Cellular_Component_2015	proteasome accessory complex (GO:0022624)	1/17	0.24056	0.442687	3.84043	5.47179	PSMD2
GO_Cellular_Component_2015	DNA-directed RNA polymerase II, core complex (GO:0005665)	1/17	0.24056	0.442687	3.84043	5.47179	POLR2A
GO_Cellular_Component_2015	DNA-directed RNA polymerase III complex (GO:0005666)	1/17	0.24056	0.442687	3.84043	5.47179	POLR1C
GO_Cellular_Component_2015	eukaryotic translation initiation factor 3 complex (GO:0005852)	1/17	0.24056	0.442687	3.84043	5.47179	EIF3I
BioCarta_2016	Ceramide Signaling Pathway Homo sapiens h ceramidePathway	1/33	0.413965	0.443236	1.91865	1.6922	MAP2K1
BioCarta_2016	Role of EGF Receptor Transactivation by GPCRs in Cardiac Hypertrophy Homo sapiens h cardiacegfPathway	1/33	0.413965	0.443236	1.91865	1.6922	MAP2K1
GO_Cellular_Component_2015	organelle envelope lumen (GO:0031970)	2/59	0.244529	0.446637	2.15828	3.03977	IGF2R;PTGES
GO_Cellular_Component_2015	neuronal postsynaptic density (GO:0097481)	1/18	0.252759	0.446637	3.61434	4.97086	MAPK8IP2
GO_Cellular_Component_2015	cytochrome complex (GO:0070069)	1/18	0.252759	0.446637	3.61434	4.97086	UQCRFS1
GO_Cellular_Component_2015	sodium channel complex (GO:0034706)	1/18	0.252759	0.446637	3.61434	4.97086	SCN8A
GO_Cellular_Component_2015	mast cell granule (GO:0042629)	1/18	0.252759	0.446637	3.61434	4.97086	KIT
GO_Cellular_Component_2015	sex chromosome (GO:0000803)	1/18	0.252759	0.446637	3.61434	4.97086	CDK2
GO_Cellular_Component_2015	muscle myosin complex (GO:0005859)	1/18	0.252759	0.446637	3.61434	4.97086	TRIM32
GO_Biological_Process_2015	regulation of apoptotic signaling pathway (GO:2001233)	10/356	0.0623355	0.447572	1.79665	4.9861	IVNS1ABP;DAB2;ACAA2;CTNNB1;TNFAIP3;TP53;HIF1A;TRIM32;YWHAG;MAPK8IP1
BioCarta_2016	Roles of Beta-arrestin-dependent Recruitment of Src Kinases in GPCR Signaling Homo sapiens h bArrestin-srcPathway	1/34	0.423387	0.44879	1.86042	1.59897	MAP2K1
GO_Biological_Process_2015	multicellular organismal development (GO:0007275)	12/453	0.062748	0.44929	1.69412	4.69039	VANGL1;PTP4A1;PHC2;PAQR7;SEMA6A;GPR161;WIPF3;PAEP;EMP1;ANGPTL2;PLXNC1;TP53
GO_Biological_Process_2015	homotypic cell-cell adhesion (GO:0034109)	3/57	0.0635832	0.451715	3.42855	9.44704	STXBP1;GAS6;L1CAM
GO_Biological_Process_2015	regulation of glycolytic process (GO:0006110)	2/26	0.0648295	0.451715	5.13454	14.0481	PGAM1;HIF1A
GO_Biological_Process_2015	negative regulation of fibroblast proliferation (GO:0048147)	2/26	0.0648295	0.451715	5.13454	14.0481	TRIM32;TP53
GO_Biological_Process_2015	regulation of collagen biosynthetic process (GO:0032965)	2/26	0.0648295	0.451715	5.13454	14.0481	UTS2;PPARD
GO_Biological_Process_2015	regulation of oligodendrocyte differentiation (GO:0048713)	2/26	0.0648295	0.451715	5.13454	14.0481	LINGO1;CTNNB1
GO_Biological_Process_2015	positive regulation of tissue remodeling (GO:0034105)	2/26	0.0648295	0.451715	5.13454	14.0481	TFRC;ATP6AP1
GO_Biological_Process_2015	positive regulation of epithelial to mesenchymal transition (GO:0010718)	2/26	0.0648295	0.451715	5.13454	14.0481	DAB2;CTNNB1
GO_Biological_Process_2015	positive regulation of vasodilation (GO:0045909)	2/26	0.0648295	0.451715	5.13454	14.0481	UTS2;PPARD
GO_Biological_Process_2015	regulation of triglyceride metabolic process (GO:0090207)	2/26	0.0648295	0.451715	5.13454	14.0481	SCARB1;NR1H2
GO_Biological_Process_2015	endodermal cell differentiation (GO:0035987)	2/26	0.0648295	0.451715	5.13454	14.0481	MMP14;ITGA7
GO_Biological_Process_2015	lipid modification (GO:0030258)	5/134	0.065074	0.45212	2.39795	6.55175	POR;CERK;PI4KB;ADIPOR1;PPARD
GO_Biological_Process_2015	positive regulation of protein kinase activity (GO:0045860)	12/456	0.0652365	0.45212	1.68241	4.59254	EPHA4;MAP2K1;DAB2;KIT;ADCY2;WIPI1;ITGB1BP1;MAP3K9;MAPK8IP2;GAS6;COPS8;SEC31A
GO_Cellular_Component_2015	secretory granule lumen (GO:0034774)	2/62	0.262403	0.454925	2.05005	2.74271	ACTN1;GAS6
GO_Cellular_Component_2015	preribosome (GO:0030684)	1/19	0.264763	0.454925	3.41337	4.53609	RRP1
GO_Cellular_Component_2015	desmosome (GO:0030057)	1/19	0.264763	0.454925	3.41337	4.53609	CTNNB1
GO_Cellular_Component_2015	I band (GO:0031674)	1/19	0.264763	0.454925	3.41337	4.53609	ANKRD23
GO_Cellular_Component_2015	nuclear inner membrane (GO:0005637)	1/19	0.264763	0.454925	3.41337	4.53609	ITPR1
GO_Biological_Process_2015	regulation of cell morphogenesis (GO:0022604)	11/408	0.065959	0.455808	1.72343	4.68551	CDC42SE1;EPHA4;LINGO1;DAB2;KIT;CTNNB1;ITGA7;MBP;ITGB1BP1;SEMA4F;RTN4
GO_Biological_Process_2015	cyclic nucleotide metabolic process (GO:0009187)	3/58	0.0662873	0.455808	3.36604	9.13461	PDE10A;UCN2;ADCY2
GO_Biological_Process_2015	cellular amide metabolic process (GO:0043603)	6/177	0.0662962	0.455808	2.17299	5.89667	BACE2;MME;GLO1;IDH1;CTSZ;ASRGL1
GO_Biological_Process_2015	cellular hormone metabolic process (GO:0034754)	4/95	0.0667954	0.458026	2.71612	7.35016	SCARB1;RDH8;RETSAT;CACNA1H
GO_Molecular_Function_2015	oxidoreductase activity, acting on single donors with incorporation of molecular oxygen (GO:0016701)	2/26	0.0648295	0.461691	5.13454	14.0481	P4HA1;ADO
GO_Biological_Process_2015	regulation of homeostatic process (GO:0032844)	9/314	0.0675611	0.462053	1.83235	4.93766	TFRC;ATP6AP1;NR1H2;ITPR1;NEDD4L;UTS2;TNFAIP3;HIF1A;TPCN2
GO_Biological_Process_2015	regulation of angiogenesis (GO:0045765)	6/179	0.0691874	0.465319	2.14765	5.73623	ECM1;UTS2;TNFAIP3;CTNNB1;ITGB1BP1;HIF1A
GO_Biological_Process_2015	negative regulation of lipid transport (GO:0032369)	2/27	0.0692953	0.465319	4.9289	13.1571	AKT2;NR1H2
GO_Biological_Process_2015	NADP metabolic process (GO:0006739)	2/27	0.0692953	0.465319	4.9289	13.1571	H6PD;IDH1
GO_Biological_Process_2015	neuronal action potential (GO:0019228)	2/27	0.0692953	0.465319	4.9289	13.1571	DPP6;SCN8A
GO_Biological_Process_2015	positive regulation of protein insertion into mitochondrial membrane involved in apoptotic signaling pathway (GO:1900740)	2/27	0.0692953	0.465319	4.9289	13.1571	TP53;YWHAG
GO_Biological_Process_2015	regulation of protein insertion into mitochondrial membrane involved in apoptotic signaling pathway (GO:1900739)	2/27	0.0692953	0.465319	4.9289	13.1571	TP53;YWHAG
GO_Biological_Process_2015	endosome organization (GO:0007032)	2/27	0.0692953	0.465319	4.9289	13.1571	RAB5B;RAB27A
GO_Cellular_Component_2015	exon-exon junction complex (GO:0035145)	1/20	0.276575	0.467472	3.23355	4.156	R3HCC1L
GO_Cellular_Component_2015	protein phosphatase type 2A complex (GO:0000159)	1/20	0.276575	0.467472	3.23355	4.156	PPP2R3A
GO_Cellular_Component_2015	intraciliary transport particle B (GO:0030992)	1/20	0.276575	0.467472	3.23355	4.156	IFT81
GO_Molecular_Function_2015	cadherin binding (GO:0045296)	2/27	0.0692953	0.474268	4.9289	13.1571	CTNNB1;CTNNA2
GO_Molecular_Function_2015	transition metal ion transmembrane transporter activity (GO:0046915)	2/27	0.0692953	0.474268	4.9289	13.1571	SLC31A1;SLC39A6
GO_Molecular_Function_2015	sodium channel regulator activity (GO:0017080)	2/27	0.0692953	0.474268	4.9289	13.1571	NEDD4L;PCSK9
GO_Cellular_Component_2015	coated vesicle membrane (GO:0030662)	2/66	0.286239	0.479302	1.92153	2.4037	TYRP1;SEC31A
GO_Cellular_Component_2015	costamere (GO:0043034)	1/21	0.288198	0.479302	3.07172	3.82155	AHNAK2
GO_Cellular_Component_2015	myosin filament (GO:0032982)	1/21	0.288198	0.479302	3.07172	3.82155	TRIM32
MSigDB_Hallmark_2020	Unfolded Protein Response	3/113	0.272468	0.482058	1.6783	2.18219	SLC7A5;WIPI1;SEC31A
GO_Cellular_Component_2015	nonmotile primary cilium (GO:0031513)	2/67	0.292188	0.48283	1.89187	2.32768	RAB27A;MERTK
GO_Cellular_Component_2015	mitochondrial outer membrane (GO:0005741)	3/118	0.294294	0.48283	1.60492	1.9631	EPHA4;ACSL3;PI4KB
GO_Cellular_Component_2015	motile cilium (GO:0031514)	2/68	0.298132	0.48283	1.86311	2.25478	IFT81;HIF1A
GO_Cellular_Component_2015	ruffle (GO:0001726)	2/68	0.298132	0.48283	1.86311	2.25478	ITGB1BP1;MYO9B
GO_Cellular_Component_2015	transcription factor TFIID complex (GO:0005669)	1/22	0.299634	0.48283	2.9253	3.52555	TP53
GO_Cellular_Component_2015	filamentous actin (GO:0031941)	1/22	0.299634	0.48283	2.9253	3.52555	MYO9B
GO_Biological_Process_2015	cell cycle G2/M phase transition (GO:0044839)	5/139	0.0736112	0.483439	2.30788	6.02117	PPP1CB;NDE1;CDK2;CEP76;YWHAG
GO_Biological_Process_2015	G2/M transition of mitotic cell cycle (GO:0000086)	5/139	0.0736112	0.483439	2.30788	6.02117	PPP1CB;NDE1;CDK2;CEP76;YWHAG
GO_Biological_Process_2015	glycerolipid catabolic process (GO:0046503)	2/28	0.0738587	0.483439	4.73909	12.3482	PPP1CB;PLA2G4C
GO_Biological_Process_2015	negative regulation of oxidative stress-induced cell death (GO:1903202)	2/28	0.0738587	0.483439	4.73909	12.3482	PSAP;HIF1A
GO_Biological_Process_2015	negative regulation of smooth muscle cell proliferation (GO:0048662)	2/28	0.0738587	0.483439	4.73909	12.3482	TNFAIP3;PPARD
GO_Biological_Process_2015	positive regulation of fatty acid metabolic process (GO:0045923)	2/28	0.0738587	0.483439	4.73909	12.3482	AKT2;NR1H2
GO_Biological_Process_2015	cellular senescence (GO:0090398)	2/28	0.0738587	0.483439	4.73909	12.3482	MAP2K1;TP53
GO_Biological_Process_2015	negative regulation of innate immune response (GO:0045824)	2/28	0.0738587	0.483439	4.73909	12.3482	NR1H2;TNFAIP3
GO_Biological_Process_2015	neutral amino acid transport (GO:0015804)	2/28	0.0738587	0.483439	4.73909	12.3482	SLC7A5;SLC6A17
GO_Biological_Process_2015	regulation of glycoprotein biosynthetic process (GO:0010559)	2/28	0.0738587	0.483439	4.73909	12.3482	BACE2;CTNNB1
GO_Molecular_Function_2015	actin filament binding (GO:0051015)	4/98	0.0730909	0.486544	2.62904	6.87769	ACTN1;MYO9B;CORO1C;VPS16
GO_Molecular_Function_2015	nuclear hormone receptor binding (GO:0035257)	5/139	0.0736112	0.486544	2.30788	6.02117	NR1H2;CTNNB1;WIPI1;HIF1A;MED17
GO_Molecular_Function_2015	estrogen receptor binding (GO:0030331)	2/28	0.0738587	0.486544	4.73909	12.3482	CTNNB1;WIPI1
GO_Biological_Process_2015	positive regulation of JUN kinase activity (GO:0043507)	3/61	0.0747084	0.487769	3.19144	8.27912	EPHA4;DAB2;MAP3K9
BioCarta_2016	Inactivation of Gsk3 by AKT causes accumulation of b-catenin in Alveolar Macrophages Homo sapiens h gsk3Pathway	1/39	0.468276	0.491458	1.61521	1.22546	CTNNB1
GO_Molecular_Function_2015	cargo receptor activity (GO:0038024)	3/62	0.077616	0.492592	3.13719	8.01861	SCARB1;DAB2;TFRC
GO_Molecular_Function_2015	S-acyltransferase activity (GO:0016417)	2/29	0.0785156	0.492592	4.56333	11.6112	ZDHHC17;ZDHHC11B
GO_Molecular_Function_2015	kinesin binding (GO:0019894)	2/29	0.0785156	0.492592	4.56333	11.6112	MAPK8IP2;MAPK8IP1
GO_Molecular_Function_2015	glutamate receptor binding (GO:0035254)	2/29	0.0785156	0.492592	4.56333	11.6112	RASGRF1;CTNNB1
GO_Molecular_Function_2015	carboxylic acid transmembrane transporter activity (GO:0046943)	4/101	0.0796769	0.493997	2.54733	6.44419	SLC7A5;OCA2;SLC16A6;SLC7A1
GO_Biological_Process_2015	response to light stimulus (GO:0009416)	9/322	0.0763285	0.495164	1.78478	4.59171	TRPM1;PPP1CB;RDH8;MME;KIT;TP53;HIF1A;TRIM32;POLH
GO_Biological_Process_2015	sodium ion transport (GO:0006814)	5/141	0.0771892	0.495164	2.27371	5.8241	SLC24A4;SCN8A;NEDD4L;SLC38A8;SLC5A4
GO_Biological_Process_2015	cell aging (GO:0007569)	3/62	0.077616	0.495164	3.13719	8.01861	MAP2K1;MME;TP53
GO_Biological_Process_2015	sterol homeostasis (GO:0055092)	3/62	0.077616	0.495164	3.13719	8.01861	SCARB1;NUS1;PCSK9
GO_Biological_Process_2015	negative regulation of response to oxidative stress (GO:1902883)	2/29	0.0785156	0.495164	4.56333	11.6112	PSAP;HIF1A
GO_Biological_Process_2015	ATP hydrolysis coupled proton transport (GO:0015991)	2/29	0.0785156	0.495164	4.56333	11.6112	ATP6AP1;ATP6V1C1
GO_Biological_Process_2015	regulation of glycogen biosynthetic process (GO:0005979)	2/29	0.0785156	0.495164	4.56333	11.6112	PPP1CB;AKT2
GO_Biological_Process_2015	regulation of transcription from RNA polymerase II promoter in response to hypoxia (GO:0061418)	2/29	0.0785156	0.495164	4.56333	11.6112	HIF1AN;HIF1A
GO_Biological_Process_2015	energy coupled proton transmembrane transport, against electrochemical gradient (GO:0015988)	2/29	0.0785156	0.495164	4.56333	11.6112	ATP6AP1;ATP6V1C1
GO_Biological_Process_2015	negative regulation of cellular response to oxidative stress (GO:1900408)	2/29	0.0785156	0.495164	4.56333	11.6112	PSAP;HIF1A
GO_Biological_Process_2015	regulation of glucan biosynthetic process (GO:0010962)	2/29	0.0785156	0.495164	4.56333	11.6112	PPP1CB;AKT2
GO_Biological_Process_2015	regulation of mitochondrial membrane permeability (GO:0046902)	2/29	0.0785156	0.495164	4.56333	11.6112	ACAA2;TP53
GO_Biological_Process_2015	cellular response to ketone (GO:1901655)	2/29	0.0785156	0.495164	4.56333	11.6112	TRIM63;GAS6
GO_Biological_Process_2015	regulation of protein oligomerization (GO:0032459)	2/29	0.0785156	0.495164	4.56333	11.6112	SNX9;TP53
GO_Molecular_Function_2015	channel regulator activity (GO:0016247)	4/102	0.0819357	0.49703	2.52121	6.30762	ITPR1;NEDD4L;PCSK9;KCNAB2
GO_Molecular_Function_2015	laminin binding (GO:0043236)	2/30	0.0832617	0.49703	4.40013	10.9377	ECM1;ITGA7
GO_Molecular_Function_2015	protein tyrosine phosphatase activity (GO:0004725)	4/103	0.084226	0.49703	2.49562	6.17479	PTP4A1;MAP2K1;PTPRS;MTMR4
GO_Molecular_Function_2015	nucleoside-triphosphatase regulator activity (GO:0060589)	9/330	0.0857637	0.49703	1.73958	4.27268	CDC42SE1;ARHGAP8;RALGAPA1;NPRL2;RGS10;SH3BGRL3;MYO9B;ITGB1BP1;PFN2
GO_Molecular_Function_2015	organic acid transmembrane transporter activity (GO:0005342)	4/104	0.0865473	0.49703	2.47054	6.04556	SLC7A5;OCA2;SLC16A6;SLC7A1
GO_Molecular_Function_2015	cation channel activity (GO:0005261)	8/285	0.0896486	0.49703	1.79024	4.31781	TRPM1;ANKRD37;SCN8A;ITPR1;KCNAB2;GAS6;CACNA1H;TPCN2
GO_Molecular_Function_2015	amino acid transmembrane transporter activity (GO:0015171)	3/66	0.0897283	0.49703	2.93741	7.082	SLC7A5;OCA2;SLC7A1
GO_Molecular_Function_2015	metalloendopeptidase activity (GO:0004222)	4/106	0.0912824	0.49703	2.42185	5.79741	ADAMTS2;MMP14;MME;ADAM10
GO_Molecular_Function_2015	voltage-gated cation channel activity (GO:0022843)	5/149	0.0924171	0.49703	2.14651	5.1118	SCN8A;KCNAB2;GAS6;CACNA1H;TPCN2
GO_Molecular_Function_2015	amino acid binding (GO:0016597)	4/107	0.0936955	0.49703	2.39821	5.67826	SCARB1;GPR143;GAS6;PTGES
GO_Molecular_Function_2015	core promoter sequence-specific DNA binding (GO:0001046)	3/71	0.105894	0.49703	2.72073	6.10889	MITF;TP53;ESR2
GO_Molecular_Function_2015	enzyme activator activity (GO:0008047)	11/446	0.105958	0.49703	1.56977	3.5237	MMP14;MAP2K1;ARHGAP8;RALGAPA1;NPRL2;PSAP;RGS10;SH3BGRL3;MYO9B;MAPK8IP2;GAS6
GO_Molecular_Function_2015	palmitoyltransferase activity (GO:0016409)	2/35	0.108194	0.49703	3.7325	8.30045	ZDHHC17;ZDHHC11B
GO_Molecular_Function_2015	ubiquitin thiolesterase activity (GO:0004221)	2/36	0.113394	0.49703	3.62253	7.88584	USP32;TNFAIP3
GO_Molecular_Function_2015	oxidoreductase activity, acting on the CH-OH group of donors, NAD or NADP as acceptor (GO:0016616)	4/115	0.114057	0.49703	2.22446	4.82942	H6PD;CTBP2;RDH8;IDH1
GO_Molecular_Function_2015	glycosphingolipid binding (GO:0043208)	1/8	0.121434	0.49703	8.78214	18.5161	LAMA1
GO_Molecular_Function_2015	alpha-catenin binding (GO:0045294)	1/8	0.121434	0.49703	8.78214	18.5161	CTNNB1
GO_Molecular_Function_2015	nucleotide-sugar transmembrane transporter activity (GO:0005338)	1/8	0.121434	0.49703	8.78214	18.5161	SLC35B4
GO_Molecular_Function_2015	sialic acid binding (GO:0033691)	1/8	0.121434	0.49703	8.78214	18.5161	L1CAM
GO_Molecular_Function_2015	dolichyl-diphosphooligosaccharide-protein glycotransferase activity (GO:0004579)	1/8	0.121434	0.49703	8.78214	18.5161	STT3B
GO_Molecular_Function_2015	inositol trisphosphate kinase activity (GO:0051766)	1/8	0.121434	0.49703	8.78214	18.5161	ITPKB
GO_Molecular_Function_2015	ubiquinol-cytochrome-c reductase activity (GO:0008121)	1/8	0.121434	0.49703	8.78214	18.5161	UQCRFS1
GO_Molecular_Function_2015	thyroid hormone receptor activity (GO:0004887)	1/8	0.121434	0.49703	8.78214	18.5161	NR4A3
GO_Molecular_Function_2015	oxidoreductase activity, acting on diphenols and related substances as donors, cytochrome as acceptor (GO:0016681)	1/8	0.121434	0.49703	8.78214	18.5161	UQCRFS1
GO_Molecular_Function_2015	adenylate kinase activity (GO:0004017)	1/8	0.121434	0.49703	8.78214	18.5161	AK4
GO_Molecular_Function_2015	androgen receptor binding (GO:0050681)	2/38	0.123981	0.49703	3.42093	7.14163	CTNNB1;WIPI1
GO_Molecular_Function_2015	Rho guanyl-nucleotide exchange factor activity (GO:0005089)	3/77	0.12666	0.49703	2.49936	5.1643	TRIO;RASGRF2;RASGRF1
GO_Molecular_Function_2015	phosphoric ester hydrolase activity (GO:0042578)	9/360	0.127048	0.49703	1.58843	3.27723	PPP1CB;PTP4A1;MAP2K1;PFKFB4;PTPRS;PDE10A;PGAM1;MTMR4;PLD1
GO_Molecular_Function_2015	GTPase regulator activity (GO:0030695)	8/310	0.127476	0.49703	1.63993	3.37797	CDC42SE1;ARHGAP8;RALGAPA1;NPRL2;RGS10;SH3BGRL3;MYO9B;ITGB1BP1
GO_Molecular_Function_2015	transcription factor binding (GO:0008134)	11/464	0.128979	0.49703	1.50599	3.08443	HES6;NR1H2;CTNNB1;HIF1AN;TP53;HIF1A;MEF2D;HES2;TRIM32;MED17;PPARD
GO_Molecular_Function_2015	oxidoreductase activity, acting on paired donors, with incorporation or reduction of molecular oxygen, NAD(P)H as one donor, and incorporation of one atom of oxygen (GO:0016709)	2/40	0.134794	0.49703	3.24055	6.49409	POR;MICAL1
GO_Molecular_Function_2015	potassium channel regulator activity (GO:0015459)	2/40	0.134794	0.49703	3.24055	6.49409	NEDD4L;KCNAB2
GO_Molecular_Function_2015	receptor signaling protein tyrosine kinase activity (GO:0004716)	1/9	0.13554	0.49703	7.68398	15.3563	KIT
GO_Molecular_Function_2015	oligosaccharyl transferase activity (GO:0004576)	1/9	0.13554	0.49703	7.68398	15.3563	STT3B
GO_Molecular_Function_2015	transmembrane-ephrin receptor activity (GO:0005005)	1/9	0.13554	0.49703	7.68398	15.3563	EPHA4
GO_Molecular_Function_2015	basic amino acid transmembrane transporter activity (GO:0015174)	1/9	0.13554	0.49703	7.68398	15.3563	SLC7A1
GO_Molecular_Function_2015	RNA polymerase II activity (GO:0001055)	1/9	0.13554	0.49703	7.68398	15.3563	POLR2A
GO_Molecular_Function_2015	estradiol 17-beta-dehydrogenase activity (GO:0004303)	1/9	0.13554	0.49703	7.68398	15.3563	RDH8
GO_Molecular_Function_2015	dopamine binding (GO:0035240)	1/9	0.13554	0.49703	7.68398	15.3563	GPR143
GO_Molecular_Function_2015	translation activator activity (GO:0008494)	1/9	0.13554	0.49703	7.68398	15.3563	ABCF1
GO_Molecular_Function_2015	peptidyl-proline 4-dioxygenase activity (GO:0031545)	1/9	0.13554	0.49703	7.68398	15.3563	P4HA1
GO_Molecular_Function_2015	opioid receptor activity (GO:0004985)	1/9	0.13554	0.49703	7.68398	15.3563	SIGMAR1
GO_Molecular_Function_2015	potassium channel inhibitor activity (GO:0019870)	1/9	0.13554	0.49703	7.68398	15.3563	NEDD4L
GO_Molecular_Function_2015	oxidoreductase activity, acting on diphenols and related substances as donors (GO:0016679)	1/9	0.13554	0.49703	7.68398	15.3563	UQCRFS1
GO_Molecular_Function_2015	cofactor binding (GO:0048037)	7/266	0.137541	0.49703	1.67154	3.31606	POR;H6PD;CTBP2;MICAL1;IDH1;UROS;HIF1AN
GO_Molecular_Function_2015	phosphatase activity (GO:0016791)	7/266	0.137541	0.49703	1.67154	3.31606	PPP1CB;PTP4A1;MAP2K1;PFKFB4;PTPRS;PGAM1;MTMR4
GO_Molecular_Function_2015	ion channel binding (GO:0044325)	3/80	0.137548	0.49703	2.40162	4.76428	ACTN1;NEDD4L;CTNNB1
GO_Molecular_Function_2015	receptor signaling protein activity (GO:0005057)	4/124	0.139061	0.49703	2.05668	4.0575	MAP2K1;KIT;ITPR1;MAP3K9
GO_Molecular_Function_2015	Ras GTPase activator activity (GO:0005099)	4/124	0.139061	0.49703	2.05668	4.0575	ARHGAP8;RALGAPA1;SH3BGRL3;MYO9B
GO_Molecular_Function_2015	phosphatidylinositol-4,5-bisphosphate binding (GO:0005546)	2/41	0.140278	0.49703	3.1573	6.20135	DAB2;PFN2
GO_Molecular_Function_2015	peptidyl-prolyl cis-trans isomerase activity (GO:0003755)	2/41	0.140278	0.49703	3.1573	6.20135	FKBP2;FKBP15
GO_Molecular_Function_2015	phosphoprotein phosphatase activity (GO:0004721)	5/172	0.143864	0.49703	1.84871	3.58443	PPP1CB;PTP4A1;MAP2K1;PTPRS;MTMR4
GO_Molecular_Function_2015	L-amino acid transmembrane transporter activity (GO:0015179)	2/42	0.145809	0.49703	3.07821	5.92698	OCA2;SLC7A5
GO_Molecular_Function_2015	receptor regulator activity (GO:0030545)	2/42	0.145809	0.49703	3.07821	5.92698	GAS6;ESR2
GO_Molecular_Function_2015	sugar-phosphatase activity (GO:0050308)	1/10	0.149421	0.49703	6.82986	12.9835	PFKFB4
GO_Molecular_Function_2015	calcium:cation antiporter activity (GO:0015368)	1/10	0.149421	0.49703	6.82986	12.9835	SLC24A4
GO_Molecular_Function_2015	hydrolase activity, acting on carbon-nitrogen (but not peptide) bonds, in cyclic amides (GO:0016812)	1/10	0.149421	0.49703	6.82986	12.9835	CRMP1
GO_Molecular_Function_2015	proteasome binding (GO:0070628)	1/10	0.149421	0.49703	6.82986	12.9835	PSMG1
GO_Molecular_Function_2015	tau protein binding (GO:0048156)	1/10	0.149421	0.49703	6.82986	12.9835	DYRK1A
GO_Molecular_Function_2015	FAD binding (GO:0071949)	1/10	0.149421	0.49703	6.82986	12.9835	MICAL1
GO_Molecular_Function_2015	adenylate cyclase binding (GO:0008179)	1/10	0.149421	0.49703	6.82986	12.9835	ADCY2
GO_Molecular_Function_2015	long-chain fatty acid-CoA ligase activity (GO:0004467)	1/10	0.149421	0.49703	6.82986	12.9835	ACSL3
GO_Molecular_Function_2015	hydrolase activity, acting on ether bonds (GO:0016801)	1/10	0.149421	0.49703	6.82986	12.9835	EPHX1
GO_Molecular_Function_2015	RNA polymerase II core promoter sequence-specific DNA binding (GO:0000979)	2/43	0.151384	0.49703	3.00298	5.66944	MITF;TP53
GO_Molecular_Function_2015	cis-trans isomerase activity (GO:0016859)	2/43	0.151384	0.49703	3.00298	5.66944	FKBP2;FKBP15
GO_Molecular_Function_2015	Rab GTPase binding (GO:0017137)	3/84	0.152538	0.49703	2.28255	4.29199	ATP6AP1;MICAL1;RAB11FIP4
GO_Molecular_Function_2015	symporter activity (GO:0015293)	4/130	0.156842	0.49703	1.95814	3.62749	SLC24A4;SLC6A17;SLC16A6;SLC5A4
GO_Molecular_Function_2015	hydro-lyase activity (GO:0016836)	2/45	0.162656	0.49703	2.86302	5.19958	UROS;ENO2
GO_Molecular_Function_2015	calcium channel inhibitor activity (GO:0019855)	1/11	0.16308	0.49703	6.14656	11.1469	ITPR1
GO_Molecular_Function_2015	carbohydrate phosphatase activity (GO:0019203)	1/11	0.16308	0.49703	6.14656	11.1469	PFKFB4
GO_Molecular_Function_2015	I-SMAD binding (GO:0070411)	1/11	0.16308	0.49703	6.14656	11.1469	CTNNB1
GO_Molecular_Function_2015	3',5'-cyclic-GMP phosphodiesterase activity (GO:0047555)	1/11	0.16308	0.49703	6.14656	11.1469	PDE10A
GO_Molecular_Function_2015	RNA polymerase I activity (GO:0001054)	1/11	0.16308	0.49703	6.14656	11.1469	POLR1C
GO_Molecular_Function_2015	vinculin binding (GO:0017166)	1/11	0.16308	0.49703	6.14656	11.1469	ACTN1
GO_Molecular_Function_2015	oligopeptide binding (GO:1900750)	1/11	0.16308	0.49703	6.14656	11.1469	PTGES
GO_Molecular_Function_2015	carbon-sulfur lyase activity (GO:0016846)	1/11	0.16308	0.49703	6.14656	11.1469	GLO1
GO_Molecular_Function_2015	glutathione binding (GO:0043295)	1/11	0.16308	0.49703	6.14656	11.1469	PTGES
GO_Molecular_Function_2015	dipeptidyl-peptidase activity (GO:0008239)	1/11	0.16308	0.49703	6.14656	11.1469	DPP6
GO_Molecular_Function_2015	adenylate cyclase activity (GO:0004016)	1/11	0.16308	0.49703	6.14656	11.1469	ADCY2
GO_Molecular_Function_2015	receptor antagonist activity (GO:0048019)	1/11	0.16308	0.49703	6.14656	11.1469	ESR2
GO_Molecular_Function_2015	intramolecular transferase activity, phosphotransferases (GO:0016868)	1/11	0.16308	0.49703	6.14656	11.1469	PGAM1
GO_Molecular_Function_2015	long-chain fatty acid binding (GO:0036041)	1/11	0.16308	0.49703	6.14656	11.1469	PPARD
GO_Molecular_Function_2015	ATP binding (GO:0005524)	29/1494	0.165866	0.49703	1.23476	2.21834	PFKFB4;TRIO;CERK;ADCY2;AK4;RPS6KA2;AKT2;PGK1;MAP3K9;SEPHS2;PDK1;ABCF1;EPHA4;ENTPD1;MAP2K1;ABCC2;ATP6AP1;DYRK1A;MYO9B;ACSL3;MERTK;HARS2;ITPKB;MYO1D;SCN8A;KIT;CDK2;PI4KB;TP53
GO_Molecular_Function_2015	ubiquitin protein ligase binding (GO:0031625)	5/182	0.169399	0.49703	1.74337	3.09534	POLR2A;TRAF5;SNX9;TP53;HIF1A
GO_Molecular_Function_2015	small conjugating protein ligase binding (GO:0044389)	5/182	0.169399	0.49703	1.74337	3.09534	POLR2A;TRAF5;SNX9;TP53;HIF1A
GO_Molecular_Function_2015	DNA-directed RNA polymerase activity (GO:0003899)	2/47	0.174072	0.49703	2.73549	4.78243	POLR2A;POLR1C
GO_Molecular_Function_2015	RNA polymerase activity (GO:0034062)	2/47	0.174072	0.49703	2.73549	4.78243	POLR2A;POLR1C
GO_Molecular_Function_2015	phospholipase activity (GO:0004620)	3/90	0.175919	0.49703	2.12448	3.69179	PLA2G4C;PLD1;PLA1A
GO_Molecular_Function_2015	arylsulfatase activity (GO:0004065)	1/12	0.17652	0.49703	5.5875	9.69053	ARSG
GO_Molecular_Function_2015	alcohol dehydrogenase (NADP+) activity (GO:0008106)	1/12	0.17652	0.49703	5.5875	9.69053	RDH8
GO_Molecular_Function_2015	receptor inhibitor activity (GO:0030547)	1/12	0.17652	0.49703	5.5875	9.69053	ESR2
GO_Molecular_Function_2015	thioesterase binding (GO:0031996)	1/12	0.17652	0.49703	5.5875	9.69053	TRAF5
GO_Molecular_Function_2015	GDP-dissociation inhibitor activity (GO:0005092)	1/12	0.17652	0.49703	5.5875	9.69053	ITGB1BP1
GO_Molecular_Function_2015	proton-transporting ATP synthase activity, rotational mechanism (GO:0046933)	1/12	0.17652	0.49703	5.5875	9.69053	ATP6AP1
GO_Molecular_Function_2015	myosin binding (GO:0017022)	2/48	0.179828	0.49703	2.67589	4.59117	RAB27A;TRIM32
GO_Molecular_Function_2015	translation factor activity, nucleic acid binding (GO:0008135)	3/92	0.183924	0.49703	2.07653	3.51605	EIF3I;TRMT6;ABCF1
GO_Molecular_Function_2015	coenzyme binding (GO:0050662)	5/188	0.185513	0.49703	1.68569	2.83976	POR;H6PD;CTBP2;MICAL1;IDH1
GO_Molecular_Function_2015	oxidoreductase activity, acting on paired donors, with incorporation or reduction of molecular oxygen, 2-oxoglutarate as one donor, and incorporation of one atom each of oxygen into both donors (GO:0016706)	2/49	0.185612	0.49703	2.61882	4.41035	P4HA1;HIF1AN
GO_Molecular_Function_2015	drug binding (GO:0008144)	3/93	0.187963	0.49703	2.05335	3.4322	FKBP2;SIGMAR1;PPARD
GO_Molecular_Function_2015	monovalent inorganic cation transmembrane transporter activity (GO:0015077)	8/343	0.188019	0.49703	1.47587	2.46648	ANKRD37;SLC24A4;SLC6A17;ATP6AP1;SCN8A;UQCRFS1;KCNAB2;ATP6V1C1
GO_Molecular_Function_2015	voltage-gated channel activity (GO:0022832)	5/189	0.188252	0.49703	1.67644	2.79961	SCN8A;KCNAB2;GAS6;CACNA1H;TPCN2
GO_Molecular_Function_2015	voltage-gated ion channel activity (GO:0005244)	5/189	0.188252	0.49703	1.67644	2.79961	SCN8A;KCNAB2;GAS6;CACNA1H;TPCN2
GO_Molecular_Function_2015	low-density lipoprotein particle receptor binding (GO:0050750)	1/13	0.189745	0.49703	5.12161	8.51252	PCSK9
GO_Molecular_Function_2015	peptidyl-proline dioxygenase activity (GO:0031543)	1/13	0.189745	0.49703	5.12161	8.51252	P4HA1
GO_Molecular_Function_2015	nucleoside-diphosphatase activity (GO:0017110)	1/13	0.189745	0.49703	5.12161	8.51252	ENTPD1
GO_Molecular_Function_2015	sphingolipid binding (GO:0046625)	1/13	0.189745	0.49703	5.12161	8.51252	LAMA1
GO_Molecular_Function_2015	magnesium ion transmembrane transporter activity (GO:0015095)	1/13	0.189745	0.49703	5.12161	8.51252	ZDHHC17
GO_Molecular_Function_2015	sequence-specific DNA binding RNA polymerase II transcription factor activity (GO:0000981)	9/397	0.189992	0.49703	1.4342	2.38189	NR4A3;NR1H2;MITF;TP53;HIF1A;MEF2D;ESR2;ZSCAN18;PPARD
GO_Molecular_Function_2015	NAD binding (GO:0051287)	2/50	0.191422	0.49703	2.56413	4.23921	CTBP2;IDH1
GO_Molecular_Function_2015	transferase activity, transferring acyl groups (GO:0016746)	6/243	0.197055	0.49703	1.56255	2.538	ACAA2;QPCT;CDYL;SLC27A3;ZDHHC17;ZDHHC11B
GO_Molecular_Function_2015	extracellular matrix binding (GO:0050840)	2/51	0.197257	0.49703	2.51168	4.07708	ECM1;ITGA7
GO_Molecular_Function_2015	anion transmembrane transporter activity (GO:0008509)	6/245	0.202002	0.49703	1.54931	2.47809	SLC7A5;OCA2;SLC35B4;ABCC2;SLC16A6;SLC7A1
GO_Molecular_Function_2015	lipoprotein particle receptor activity (GO:0030228)	1/14	0.202758	0.49703	4.7274	7.54373	SCARB1
GO_Molecular_Function_2015	protein tyrosine kinase activator activity (GO:0030296)	1/14	0.202758	0.49703	4.7274	7.54373	GAS6
GO_Molecular_Function_2015	fatty acid ligase activity (GO:0015645)	1/14	0.202758	0.49703	4.7274	7.54373	ACSL3
GO_Molecular_Function_2015	dipeptidase activity (GO:0016805)	1/14	0.202758	0.49703	4.7274	7.54373	SCRN1
GO_Molecular_Function_2015	mitogen-activated protein kinase kinase binding (GO:0031434)	1/14	0.202758	0.49703	4.7274	7.54373	MAPK8IP1
GO_Molecular_Function_2015	GTPase inhibitor activity (GO:0005095)	1/14	0.202758	0.49703	4.7274	7.54373	CDC42SE1
GO_Molecular_Function_2015	protein serine/threonine kinase activator activity (GO:0043539)	1/14	0.202758	0.49703	4.7274	7.54373	MAP2K1
GO_Molecular_Function_2015	catecholamine binding (GO:1901338)	1/14	0.202758	0.49703	4.7274	7.54373	GPR143
GO_Molecular_Function_2015	G-protein alpha-subunit binding (GO:0001965)	1/14	0.202758	0.49703	4.7274	7.54373	IGF2R
GO_Molecular_Function_2015	protein serine/threonine phosphatase activity (GO:0004722)	2/52	0.203112	0.49703	2.46132	3.92333	PPP1CB;MTMR4
GO_Molecular_Function_2015	small GTPase regulator activity (GO:0005083)	5/195	0.204984	0.49703	1.623	2.57217	ARHGAP8;RALGAPA1;SH3BGRL3;MYO9B;ITGB1BP1
GO_Molecular_Function_2015	binding, bridging (GO:0060090)	4/146	0.207897	0.49703	1.73608	2.72689	DAB2;MAPK8IP2;GAS6;MAPK8IP1
GO_Molecular_Function_2015	double-stranded RNA binding (GO:0003725)	2/53	0.208987	0.49703	2.41293	3.7774	TFRC;ACTN1
GO_Molecular_Function_2015	activating transcription factor binding (GO:0033613)	2/53	0.208987	0.49703	2.41293	3.7774	CTNNB1;MEF2D
GO_Molecular_Function_2015	copper ion binding (GO:0005507)	2/53	0.208987	0.49703	2.41293	3.7774	TYRP1;TP53
GO_Molecular_Function_2015	monooxygenase activity (GO:0004497)	3/99	0.212646	0.49703	1.92443	2.97926	POR;MICAL1;TYRP1
GO_Molecular_Function_2015	protein kinase inhibitor activity (GO:0004860)	2/54	0.214879	0.49703	2.36641	3.63878	YWHAG;MAPK8IP1
GO_Molecular_Function_2015	translation initiation factor activity (GO:0003743)	2/54	0.214879	0.49703	2.36641	3.63878	EIF3I;TRMT6
GO_Molecular_Function_2015	zinc ion binding (GO:0008270)	24/1256	0.215216	0.49703	1.20996	1.85863	PHC2;TRIM63;MME;NR1H2;GLO1;ADAM10;TNFAIP3;MYO9B;ZNF24;ZDHHC17;ZDHHC11B;ESR2;MMP14;ADAMTS2;UNK;NR4A3;MICAL1;QPCT;TRAF5;ZSWIM8;HIF1AN;TP53;TRIM32;PPARD
GO_Molecular_Function_2015	vitamin D receptor binding (GO:0042809)	1/15	0.215562	0.49703	4.38951	6.73573	MED17
GO_Molecular_Function_2015	endodeoxyribonuclease activity, producing 5'-phosphomonoesters (GO:0016888)	1/15	0.215562	0.49703	4.38951	6.73573	DNASE1
GO_Molecular_Function_2015	nucleotide transmembrane transporter activity (GO:0015215)	1/15	0.215562	0.49703	4.38951	6.73573	SLC35B4
GO_Molecular_Function_2015	FMN binding (GO:0010181)	1/15	0.215562	0.49703	4.38951	6.73573	POR
GO_Molecular_Function_2015	zinc ion transmembrane transporter activity (GO:0005385)	1/15	0.215562	0.49703	4.38951	6.73573	SLC39A6
GO_Molecular_Function_2015	diacylglycerol kinase activity (GO:0004143)	1/15	0.215562	0.49703	4.38951	6.73573	CERK
GO_Molecular_Function_2015	insulin-like growth factor receptor binding (GO:0005159)	1/15	0.215562	0.49703	4.38951	6.73573	YWHAG
GO_Molecular_Function_2015	receptor agonist activity (GO:0048018)	1/15	0.215562	0.49703	4.38951	6.73573	GAS6
GO_Molecular_Function_2015	actin monomer binding (GO:0003785)	1/15	0.215562	0.49703	4.38951	6.73573	PFN2
GO_Molecular_Function_2015	Notch binding (GO:0005112)	1/15	0.215562	0.49703	4.38951	6.73573	HIF1AN
GO_Molecular_Function_2015	phosphatidylinositol kinase activity (GO:0052742)	1/15	0.215562	0.49703	4.38951	6.73573	PI4KB
GO_Molecular_Function_2015	RNA polymerase II core promoter proximal region sequence-specific DNA binding transcription factor activity involved in positive regulation of transcription (GO:0001077)	4/151	0.224747	0.49703	1.6766	2.5028	NR1H2;MITF;TP53;HIF1A
GO_Molecular_Function_2015	active transmembrane transporter activity (GO:0022804)	7/307	0.224788	0.49703	1.44005	2.14942	SLC24A4;ABCC2;SLC6A17;ATP6AP1;SLC16A6;SLC5A4;ATP6V1C1
GO_Molecular_Function_2015	calcium-dependent protein binding (GO:0048306)	2/56	0.226707	0.49703	2.27853	3.38156	MYO1D;SEC31A
GO_Molecular_Function_2015	transferase activity, transferring acyl groups other than amino-acyl groups (GO:0016747)	5/203	0.228018	0.49703	1.55679	2.30144	ACAA2;CDYL;SLC27A3;ZDHHC17;ZDHHC11B
GO_Molecular_Function_2015	organophosphate ester transmembrane transporter activity (GO:0015605)	1/16	0.228162	0.49703	4.09667	6.05364	SLC35B4
GO_Molecular_Function_2015	transforming growth factor beta binding (GO:0050431)	1/16	0.228162	0.49703	4.09667	6.05364	CD109
GO_Molecular_Function_2015	retinol dehydrogenase activity (GO:0004745)	1/16	0.228162	0.49703	4.09667	6.05364	RDH8
GO_Molecular_Function_2015	RNA polymerase III activity (GO:0001056)	1/16	0.228162	0.49703	4.09667	6.05364	POLR1C
GO_Molecular_Function_2015	histone kinase activity (GO:0035173)	1/16	0.228162	0.49703	4.09667	6.05364	CDK2
GO_Molecular_Function_2015	retinoid X receptor binding (GO:0046965)	1/16	0.228162	0.49703	4.09667	6.05364	NR1H2
GO_Molecular_Function_2015	myosin V binding (GO:0031489)	1/16	0.228162	0.49703	4.09667	6.05364	RAB27A
GO_Molecular_Function_2015	kinase inhibitor activity (GO:0019210)	2/57	0.232639	0.49703	2.23699	3.26213	YWHAG;MAPK8IP1
GO_Molecular_Function_2015	protein complex scaffold (GO:0032947)	2/57	0.232639	0.49703	2.23699	3.26213	MAPK8IP2;MAPK8IP1
GO_Molecular_Function_2015	hydrogen ion transmembrane transporter activity (GO:0015078)	3/104	0.233717	0.49703	1.82869	2.65827	ATP6AP1;UQCRFS1;ATP6V1C1
GO_Molecular_Function_2015	ATPase activity, coupled to transmembrane movement of substances (GO:0042626)	3/104	0.233717	0.49703	1.82869	2.65827	ABCC2;ATP6AP1;ATP6V1C1
GO_Molecular_Function_2015	lipase activity (GO:0016298)	3/105	0.237976	0.49703	1.81067	2.59938	PLA2G4C;PLD1;PLA1A
GO_Molecular_Function_2015	ATPase activity, coupled to movement of substances (GO:0043492)	3/105	0.237976	0.49703	1.81067	2.59938	ABCC2;ATP6AP1;ATP6V1C1
GO_Molecular_Function_2015	syntaxin-1 binding (GO:0017075)	1/17	0.24056	0.49703	3.84043	5.47179	STXBP1
GO_Molecular_Function_2015	ephrin receptor activity (GO:0005003)	1/17	0.24056	0.49703	3.84043	5.47179	EPHA4
GO_Molecular_Function_2015	signaling pattern recognition receptor activity (GO:0008329)	1/17	0.24056	0.49703	3.84043	5.47179	SCARB1
GO_Molecular_Function_2015	peptide hormone receptor binding (GO:0051428)	1/17	0.24056	0.49703	3.84043	5.47179	UCN2
GO_Molecular_Function_2015	pattern recognition receptor activity (GO:0038187)	1/17	0.24056	0.49703	3.84043	5.47179	SCARB1
GO_Molecular_Function_2015	FK506 binding (GO:0005528)	1/17	0.24056	0.49703	3.84043	5.47179	FKBP2
GO_Molecular_Function_2015	macrolide binding (GO:0005527)	1/17	0.24056	0.49703	3.84043	5.47179	FKBP2
GO_Molecular_Function_2015	ionotropic glutamate receptor binding (GO:0035255)	1/17	0.24056	0.49703	3.84043	5.47179	CTNNB1
GO_Molecular_Function_2015	NAD+ kinase activity (GO:0003951)	1/17	0.24056	0.49703	3.84043	5.47179	CERK
GO_Molecular_Function_2015	cGMP binding (GO:0030553)	1/17	0.24056	0.49703	3.84043	5.47179	PDE10A
GO_Molecular_Function_2015	mannosyltransferase activity (GO:0000030)	1/17	0.24056	0.49703	3.84043	5.47179	SDF2
GO_Molecular_Function_2015	monocarboxylic acid binding (GO:0033293)	2/59	0.244529	0.49703	2.15828	3.03977	IGF2R;PPARD
GO_Molecular_Function_2015	hydrolase activity, acting on carbon-nitrogen (but not peptide) bonds, in linear amides (GO:0016811)	2/60	0.250483	0.49703	2.12096	2.93618	ASAH1;ASRGL1
GO_Molecular_Function_2015	hydrolase activity, acting on acid anhydrides, catalyzing transmembrane movement of substances (GO:0016820)	3/108	0.250831	0.49703	1.75867	2.4322	ABCC2;ATP6AP1;ATP6V1C1
GO_Molecular_Function_2015	isomerase activity (GO:0016853)	4/159	0.252388	0.49703	1.58942	2.18829	FKBP2;FKBP15;PGAM1;PTGES
GO_Molecular_Function_2015	Hsp90 protein binding (GO:0051879)	1/18	0.252759	0.49703	3.61434	4.97086	HIF1A
GO_Molecular_Function_2015	transmembrane receptor protein phosphatase activity (GO:0019198)	1/18	0.252759	0.49703	3.61434	4.97086	PTPRS
GO_Molecular_Function_2015	transmembrane receptor protein tyrosine phosphatase activity (GO:0005001)	1/18	0.252759	0.49703	3.61434	4.97086	PTPRS
GO_Molecular_Function_2015	translation regulator activity, nucleic acid binding (GO:0090079)	1/18	0.252759	0.49703	3.61434	4.97086	ABCF1
GO_Molecular_Function_2015	aldo-keto reductase (NADP) activity (GO:0004033)	1/18	0.252759	0.49703	3.61434	4.97086	RDH8
GO_Molecular_Function_2015	lipopolysaccharide binding (GO:0001530)	1/18	0.252759	0.49703	3.61434	4.97086	SCARB1
GO_Molecular_Function_2015	protein phosphatase 2A binding (GO:0051721)	1/18	0.252759	0.49703	3.61434	4.97086	TP53
GO_Molecular_Function_2015	lipoprotein particle receptor binding (GO:0070325)	1/18	0.252759	0.49703	3.61434	4.97086	PCSK9
GO_Molecular_Function_2015	mannose binding (GO:0005537)	1/18	0.252759	0.49703	3.61434	4.97086	IGF2R
GO_Molecular_Function_2015	GTPase activator activity (GO:0005096)	6/265	0.253742	0.497109	1.4282	1.95869	ARHGAP8;RALGAPA1;NPRL2;RGS10;SH3BGRL3;MYO9B
GO_Molecular_Function_2015	carbon-oxygen lyase activity (GO:0016835)	2/62	0.262403	0.500108	2.05005	2.74271	UROS;ENO2
GO_Molecular_Function_2015	hormone binding (GO:0042562)	2/62	0.262403	0.500108	2.05005	2.74271	UCN2;ADIPOR1
GO_Molecular_Function_2015	primary active transmembrane transporter activity (GO:0015399)	3/111	0.263785	0.500108	1.70956	2.27819	ABCC2;ATP6AP1;ATP6V1C1
GO_Molecular_Function_2015	core promoter binding (GO:0001047)	3/111	0.263785	0.500108	1.70956	2.27819	MITF;TP53;ESR2
GO_Molecular_Function_2015	P-P-bond-hydrolysis-driven transmembrane transporter activity (GO:0015405)	3/111	0.263785	0.500108	1.70956	2.27819	ABCC2;ATP6AP1;ATP6V1C1
GO_Molecular_Function_2015	exopeptidase activity (GO:0008238)	3/111	0.263785	0.500108	1.70956	2.27819	DPP6;SCRN1;ASRGL1
GO_Molecular_Function_2015	carboxylic ester hydrolase activity (GO:0052689)	3/111	0.263785	0.500108	1.70956	2.27819	H6PD;PLA2G4C;PLA1A
GO_Molecular_Function_2015	sulfuric ester hydrolase activity (GO:0008484)	1/19	0.264763	0.500108	3.41337	4.53609	ARSG
GO_Molecular_Function_2015	neurotransmitter:sodium symporter activity (GO:0005328)	1/19	0.264763	0.500108	3.41337	4.53609	SLC6A17
GO_Molecular_Function_2015	cyclin binding (GO:0030332)	1/19	0.264763	0.500108	3.41337	4.53609	CDK2
GO_Biological_Process_2015	transition metal ion transport (GO:0000041)	4/101	0.0796769	0.501268	2.54733	6.44419	TFRC;SLC31A1;SLC39A6;ATP6V1C1
GO_Biological_Process_2015	regulation of transmembrane receptor protein serine/threonine kinase signaling pathway (GO:0090092)	6/186	0.0798731	0.501286	2.06339	5.21483	PPP1CB;DAB2;CD109;NEDD4L;MTMR4;TP53
GO_Molecular_Function_2015	RNA polymerase II transcription factor binding transcription factor activity (GO:0001076)	3/112	0.268123	0.501292	1.69379	2.22955	POU3F1;HIF1A;MED17
GO_Molecular_Function_2015	damaged DNA binding (GO:0003684)	2/64	0.274325	0.501292	1.98372	2.56582	TP53;POLH
GO_Molecular_Function_2015	carbohydrate kinase activity (GO:0019200)	1/20	0.276575	0.501292	3.23355	4.156	PFKFB4
GO_Molecular_Function_2015	cysteine-type endopeptidase inhibitor activity involved in apoptotic process (GO:0043027)	1/20	0.276575	0.501292	3.23355	4.156	GAS6
GO_Molecular_Function_2015	phosphate transmembrane transporter activity (GO:1901677)	1/20	0.276575	0.501292	3.23355	4.156	SLC35B4
GO_Molecular_Function_2015	protein phosphatase type 2A regulator activity (GO:0008601)	1/20	0.276575	0.501292	3.23355	4.156	PPP2R3A
GO_Molecular_Function_2015	ATPase regulator activity (GO:0060590)	1/20	0.276575	0.501292	3.23355	4.156	PFN2
GO_Molecular_Function_2015	protein phosphatase regulator activity (GO:0019888)	2/65	0.280284	0.501292	1.95213	2.48302	PHACTR1;PPP2R3A
GO_Molecular_Function_2015	thiolester hydrolase activity (GO:0016790)	2/65	0.280284	0.501292	1.95213	2.48302	USP32;TNFAIP3
GO_Molecular_Function_2015	cation-transporting ATPase activity (GO:0019829)	2/65	0.280284	0.501292	1.95213	2.48302	ATP6AP1;ATP6V1C1
GO_Molecular_Function_2015	monosaccharide binding (GO:0048029)	2/66	0.286239	0.501292	1.92153	2.4037	P4HA1;IGF2R
GO_Molecular_Function_2015	2 iron, 2 sulfur cluster binding (GO:0051537)	1/21	0.288198	0.501292	3.07172	3.82155	UQCRFS1
GO_Molecular_Function_2015	voltage-gated sodium channel activity (GO:0005248)	1/21	0.288198	0.501292	3.07172	3.82155	SCN8A
GO_Molecular_Function_2015	MAP kinase kinase kinase activity (GO:0004709)	1/21	0.288198	0.501292	3.07172	3.82155	MAP3K9
GO_Molecular_Function_2015	nucleoside diphosphate kinase activity (GO:0004550)	1/21	0.288198	0.501292	3.07172	3.82155	AK4
GO_Molecular_Function_2015	cyclin-dependent protein serine/threonine kinase regulator activity (GO:0016538)	1/21	0.288198	0.501292	3.07172	3.82155	CABLES1
GO_Molecular_Function_2015	L-ascorbic acid binding (GO:0031418)	1/21	0.288198	0.501292	3.07172	3.82155	P4HA1
GO_Molecular_Function_2015	calmodulin binding (GO:0005516)	4/170	0.291432	0.501292	1.48326	1.82878	ITPKB;MYO1D;RASGRF2;MYO9B
GO_Molecular_Function_2015	GTPase activity (GO:0003924)	5/224	0.29155	0.501292	1.40599	1.73294	RAB32;RAB1A;RAB5B;RAB27A;RAB17
GO_Molecular_Function_2015	ubiquitin-protein transferase activity (GO:0004842)	6/279	0.291926	0.501292	1.35399	1.6671	TRIM63;TRAF5;NEDD4L;TNFAIP3;FBXO21;TRIM32
GO_Molecular_Function_2015	signaling adaptor activity (GO:0035591)	2/67	0.292188	0.501292	1.89187	2.32768	MAPK8IP2;MAPK8IP1
GO_Molecular_Function_2015	ATPase activity, coupled to transmembrane movement of ions (GO:0042625)	2/67	0.292188	0.501292	1.89187	2.32768	ATP6AP1;ATP6V1C1
GO_Molecular_Function_2015	steroid hormone receptor binding (GO:0035258)	2/67	0.292188	0.501292	1.89187	2.32768	CTNNB1;WIPI1
GO_Molecular_Function_2015	enzyme inhibitor activity (GO:0004857)	7/336	0.295605	0.501292	1.31115	1.59795	CDC42SE1;CD109;WFDC1;PHACTR1;GAS6;YWHAG;MAPK8IP1
GO_Molecular_Function_2015	SMAD binding (GO:0046332)	2/68	0.298132	0.501292	1.86311	2.25478	DAB2;CTNNB1
GO_Molecular_Function_2015	iron ion binding (GO:0005506)	4/172	0.298624	0.501292	1.46545	1.7711	POR;P4HA1;SCD;HIF1AN
GO_Molecular_Function_2015	cysteine-type peptidase activity (GO:0008234)	4/172	0.298624	0.501292	1.46545	1.7711	USP32;CTSL;CTSZ;TNFAIP3
GO_Molecular_Function_2015	peptide binding (GO:0042277)	4/172	0.298624	0.501292	1.46545	1.7711	SLC7A5;MME;MAPK8IP2;PTGES
GO_Molecular_Function_2015	omega peptidase activity (GO:0008242)	1/22	0.299634	0.501292	2.9253	3.52555	ASRGL1
GO_Molecular_Function_2015	cation:cation antiporter activity (GO:0015491)	1/22	0.299634	0.501292	2.9253	3.52555	SLC24A4
GO_Molecular_Function_2015	G-protein beta/gamma-subunit complex binding (GO:0031683)	1/22	0.299634	0.501292	2.9253	3.52555	ADCY2
GO_Molecular_Function_2015	nucleotide kinase activity (GO:0019201)	1/22	0.299634	0.501292	2.9253	3.52555	AK4
GO_Molecular_Function_2015	phosphorus-oxygen lyase activity (GO:0016849)	1/22	0.299634	0.501292	2.9253	3.52555	ADCY2
GO_Molecular_Function_2015	WW domain binding (GO:0050699)	1/22	0.299634	0.501292	2.9253	3.52555	LITAF
GO_Molecular_Function_2015	R-SMAD binding (GO:0070412)	1/22	0.299634	0.501292	2.9253	3.52555	CTNNB1
GO_Molecular_Function_2015	cyclase activity (GO:0009975)	1/22	0.299634	0.501292	2.9253	3.52555	ADCY2
GO_Biological_Process_2015	dephosphorylation (GO:0016311)	8/278	0.0803953	0.503344	1.83732	4.63152	PPP1CB;PTP4A1;PFKFB4;PTPRS;PGAM1;RPRD1A;PPP2R3A;MTMR4
GO_Biological_Process_2015	lipid catabolic process (GO:0016042)	7/232	0.0810686	0.50615	1.9275	4.84277	PPP1CB;SCARB1;NEU1;PLA2G4C;PLD1;PLA1A;PPARD
GO_Biological_Process_2015	carbohydrate transport (GO:0008643)	4/102	0.0819357	0.50615	2.52121	6.30762	SLC35B4;AKT2;SLC5A4;PPARD
GO_Biological_Process_2015	exocytosis (GO:0006887)	7/233	0.082497	0.50615	1.91887	4.78758	SCRN1;ACTN1;STXBP1;KIT;PSAP;RAB27A;GAS6
GO_Biological_Process_2015	regulation of hormone metabolic process (GO:0032350)	2/30	0.0832617	0.50615	4.40013	10.9377	POR;HIF1A
GO_Biological_Process_2015	release of sequestered calcium ion into cytosol (GO:0051209)	2/30	0.0832617	0.50615	4.40013	10.9377	ITPR1;TPCN2
GO_Biological_Process_2015	cerebellum development (GO:0021549)	2/30	0.0832617	0.50615	4.40013	10.9377	PTPRS;TP53
GO_Biological_Process_2015	adipose tissue development (GO:0060612)	2/30	0.0832617	0.50615	4.40013	10.9377	SH3PXD2B;PPARD
GO_Biological_Process_2015	endochondral ossification (GO:0001958)	2/30	0.0832617	0.50615	4.40013	10.9377	MMP14;MEF2D
GO_Biological_Process_2015	negative regulation of sequestering of calcium ion (GO:0051283)	2/30	0.0832617	0.50615	4.40013	10.9377	ITPR1;TPCN2
GO_Biological_Process_2015	replacement ossification (GO:0036075)	2/30	0.0832617	0.50615	4.40013	10.9377	MMP14;MEF2D
GO_Biological_Process_2015	regulation of membrane permeability (GO:0090559)	2/30	0.0832617	0.50615	4.40013	10.9377	ACAA2;TP53
GO_Biological_Process_2015	regulation of substrate adhesion-dependent cell spreading (GO:1900024)	2/30	0.0832617	0.50615	4.40013	10.9377	DAB2;ITGB1BP1
GO_Biological_Process_2015	regulation of receptor-mediated endocytosis (GO:0048259)	3/64	0.0835772	0.50615	3.03402	7.5304	DAB2;PCSK9;NEDD4L
GO_Biological_Process_2015	fatty acid oxidation (GO:0019395)	3/64	0.0835772	0.50615	3.03402	7.5304	POR;ADIPOR1;PPARD
GO_Molecular_Function_2015	ion channel activity (GO:0005216)	8/396	0.304555	0.507912	1.27078	1.51083	TRPM1;ANKRD37;SCN8A;ITPR1;KCNAB2;GAS6;CACNA1H;TPCN2
GO_Biological_Process_2015	single organismal cell-cell adhesion (GO:0016337)	7/235	0.0853972	0.509332	1.90185	4.67938	STXBP1;KIT;CTNNB1;ITGA7;CTNNA2;L1CAM;GAS6
GO_Biological_Process_2015	monocarboxylic acid transport (GO:0015718)	4/104	0.0865473	0.509332	2.47054	6.04556	ABCC2;SLC16A6;ACSL3;PPARD
GO_Biological_Process_2015	negative regulation of intracellular transport (GO:0032387)	4/104	0.0865473	0.509332	2.47054	6.04556	ACAA2;ITGB1BP1;GAS6;LITAF
GO_Biological_Process_2015	epithelial cell migration (GO:0010631)	3/65	0.0866294	0.509332	2.98494	7.3015	SCARB1;KIT;PPARD
GO_Biological_Process_2015	lipid oxidation (GO:0034440)	3/65	0.0866294	0.509332	2.98494	7.3015	POR;ADIPOR1;PPARD
GO_Biological_Process_2015	regulation of neural precursor cell proliferation (GO:2000177)	3/65	0.0866294	0.509332	2.98494	7.3015	CTNNB1;TP53;HIF1A
GO_Biological_Process_2015	positive regulation of kinase activity (GO:0033674)	12/480	0.0874784	0.509332	1.59414	3.88391	EPHA4;MAP2K1;DAB2;KIT;ADCY2;WIPI1;ITGB1BP1;MAP3K9;MAPK8IP2;GAS6;COPS8;SEC31A
GO_Biological_Process_2015	regulation of protein deacetylation (GO:0090311)	2/31	0.0880931	0.509332	4.24819	10.3204	DYRK1A;TP53
GO_Biological_Process_2015	regulation of endothelial cell apoptotic process (GO:2000351)	2/31	0.0880931	0.509332	4.24819	10.3204	TNFAIP3;GAS6
GO_Biological_Process_2015	regulation of smooth muscle cell migration (GO:0014910)	2/31	0.0880931	0.509332	4.24819	10.3204	SEMA6D;PPARD
GO_Biological_Process_2015	membrane protein proteolysis (GO:0033619)	2/31	0.0880931	0.509332	4.24819	10.3204	BACE2;ADAM10
GO_Biological_Process_2015	regulation of collagen metabolic process (GO:0010712)	2/31	0.0880931	0.509332	4.24819	10.3204	UTS2;PPARD
GO_Biological_Process_2015	plasma lipoprotein particle organization (GO:0071827)	2/31	0.0880931	0.509332	4.24819	10.3204	SCARB1;ACSL3
GO_Biological_Process_2015	negative regulation of interleukin-6 production (GO:0032715)	2/31	0.0880931	0.509332	4.24819	10.3204	TNFAIP3;GAS6
GO_Biological_Process_2015	adherens junction assembly (GO:0034333)	2/31	0.0880931	0.509332	4.24819	10.3204	ACTN1;CTNNB1
GO_Biological_Process_2015	negative regulation of neuron differentiation (GO:0045665)	5/147	0.0884743	0.509332	2.17697	5.27925	EPHA4;LINGO1;MBP;SEMA4F;RTN4
GO_Biological_Process_2015	regulation of cell cycle arrest (GO:0071156)	4/105	0.0888995	0.509332	2.44595	5.91981	AKT2;PSMD2;CDK2;TP53
GO_Biological_Process_2015	positive regulation of GTPase activity (GO:0043547)	12/482	0.0895214	0.509332	1.58719	3.83034	MAP2K1;TRIO;ARHGAP8;RALGAPA1;AKT2;NPRL2;RASGRF2;RASGRF1;RGS10;SNX9;SH3BGRL3;MYO9B
GO_Biological_Process_2015	cellular response to oxidative stress (GO:0034599)	5/148	0.0904345	0.509332	2.16164	5.19469	CDK2;TNFAIP3;TP53;HIF1A;PDK1
GO_Biological_Process_2015	regulation of JNK cascade (GO:0046328)	5/148	0.0904345	0.509332	2.16164	5.19469	EPHA4;DAB2;MAP3K9;MAPK8IP2;MAPK8IP1
GO_Biological_Process_2015	positive regulation of GTP catabolic process (GO:0033126)	12/483	0.0905539	0.509332	1.58374	3.80384	MAP2K1;TRIO;ARHGAP8;RALGAPA1;AKT2;NPRL2;RASGRF2;RASGRF1;RGS10;SNX9;SH3BGRL3;MYO9B
GO_Biological_Process_2015	muscle organ development (GO:0007517)	4/106	0.0912824	0.509332	2.42185	5.79741	SCN8A;ITGA7;MEF2D;CACNA1H
GO_Biological_Process_2015	membrane depolarization (GO:0051899)	4/106	0.0912824	0.509332	2.42185	5.79741	SCN8A;MAPK8IP2;CACNA1H;TPCN2
GO_Biological_Process_2015	regulation of gliogenesis (GO:0014013)	3/67	0.092873	0.509332	2.89136	6.87139	EPHA4;LINGO1;CTNNB1
GO_Biological_Process_2015	positive regulation of phospholipase C activity (GO:0010863)	3/67	0.092873	0.509332	2.89136	6.87139	KIT;ITPR1;ADCY2
GO_Biological_Process_2015	cellular iron ion homeostasis (GO:0006879)	3/67	0.092873	0.509332	2.89136	6.87139	TFRC;HIF1A;ATP6V1C1
GO_Biological_Process_2015	DNA damage response, signal transduction by p53 class mediator resulting in cell cycle arrest (GO:0006977)	3/67	0.092873	0.509332	2.89136	6.87139	PSMD2;CDK2;TP53
GO_Biological_Process_2015	steroid metabolic process (GO:0008202)	7/240	0.0928996	0.509332	1.86056	4.42112	CYB5R1;SCARB1;ACAA2;RDH8;PCSK9;CACNA1H;PPARD
GO_Biological_Process_2015	negative regulation of gliogenesis (GO:0014014)	2/32	0.0930058	0.509332	4.10637	9.75302	LINGO1;CTNNB1
GO_Biological_Process_2015	mitotic DNA damage checkpoint (GO:0044773)	2/32	0.0930058	0.509332	4.10637	9.75302	CDK2;TP53
GO_Biological_Process_2015	regulation of potassium ion transmembrane transport (GO:1901379)	2/32	0.0930058	0.509332	4.10637	9.75302	DPP6;NEDD4L
GO_Biological_Process_2015	calcium ion import (GO:0070509)	2/32	0.0930058	0.509332	4.10637	9.75302	MCUR1;CACNA1H
GO_Biological_Process_2015	regulation of T cell apoptotic process (GO:0070232)	2/32	0.0930058	0.509332	4.10637	9.75302	HIF1A;TP53
GO_Biological_Process_2015	negative regulation of intracellular steroid hormone receptor signaling pathway (GO:0033144)	2/32	0.0930058	0.509332	4.10637	9.75302	DAB2;ESR2
GO_Biological_Process_2015	regulation of sequestering of calcium ion (GO:0051282)	2/32	0.0930058	0.509332	4.10637	9.75302	ITPR1;TPCN2
GO_Biological_Process_2015	regulation of lymphocyte migration (GO:2000401)	2/32	0.0930058	0.509332	4.10637	9.75302	ECM1;ADAM10
GO_Biological_Process_2015	cholesterol metabolic process (GO:0008203)	4/107	0.0936955	0.509332	2.39821	5.67826	SCARB1;ACAA2;PCSK9;PPARD
GO_Biological_Process_2015	signal transduction involved in mitotic G1 DNA damage checkpoint (GO:0072431)	3/68	0.0960627	0.509332	2.84673	6.6692	PSMD2;CDK2;TP53
GO_Biological_Process_2015	intracellular signal transduction involved in G1 DNA damage checkpoint (GO:1902400)	3/68	0.0960627	0.509332	2.84673	6.6692	PSMD2;CDK2;TP53
GO_Biological_Process_2015	regulation of type I interferon production (GO:0032479)	4/108	0.0961387	0.509332	2.37503	5.56223	POLR1C;TNFAIP3;CTNNB1;TRIM32
GO_Biological_Process_2015	neuron recognition (GO:0008038)	2/33	0.0979959	0.509332	3.97371	9.23025	EPHA4;RTN4
GO_Biological_Process_2015	positive regulation of reproductive process (GO:2000243)	2/33	0.0979959	0.509332	3.97371	9.23025	CTNNB1;CACNA1H
GO_Biological_Process_2015	cyclic purine nucleotide metabolic process (GO:0052652)	2/33	0.0979959	0.509332	3.97371	9.23025	UCN2;ADCY2
GO_Biological_Process_2015	transferrin transport (GO:0033572)	2/33	0.0979959	0.509332	3.97371	9.23025	TFRC;ATP6V1C1
GO_Biological_Process_2015	negative regulation of cysteine-type endopeptidase activity involved in apoptotic process (GO:0043154)	3/69	0.0992967	0.509332	2.80346	6.47499	POR;MICAL1;GAS6
GO_Biological_Process_2015	regulation of phospholipase C activity (GO:1900274)	3/69	0.0992967	0.509332	2.80346	6.47499	KIT;ITPR1;ADCY2
GO_Biological_Process_2015	signal transduction involved in mitotic cell cycle checkpoint (GO:0072413)	3/69	0.0992967	0.509332	2.80346	6.47499	PSMD2;CDK2;TP53
GO_Biological_Process_2015	signal transduction involved in mitotic DNA damage checkpoint (GO:1902402)	3/69	0.0992967	0.509332	2.80346	6.47499	PSMD2;CDK2;TP53
GO_Biological_Process_2015	signal transduction involved in mitotic DNA integrity checkpoint (GO:1902403)	3/69	0.0992967	0.509332	2.80346	6.47499	PSMD2;CDK2;TP53
GO_Biological_Process_2015	action potential (GO:0001508)	3/69	0.0992967	0.509332	2.80346	6.47499	DPP6;SCN8A;NEDD4L
GO_Biological_Process_2015	regulation of synaptic transmission (GO:0050804)	7/245	0.100759	0.509332	1.821	4.17924	STXBP1;KIT;RASGRF1;UTS2;MAPK8IP2;YWHAG;PFN2
GO_Biological_Process_2015	positive regulation of muscle cell differentiation (GO:0051149)	3/70	0.102574	0.509332	2.76148	6.28835	CTNNB1;HIF1AN;CTNNA2
GO_Biological_Process_2015	developmental maturation (GO:0021700)	5/154	0.102661	0.509332	2.07395	4.72098	RPS6KA2;STXBP1;CTNNB1;HIF1A;ESR2
GO_Biological_Process_2015	dendrite morphogenesis (GO:0048813)	2/34	0.10306	0.509332	3.84933	8.7474	CTNNA2;MAPK8IP2
GO_Biological_Process_2015	positive regulation of mitochondrial outer membrane permeabilization involved in apoptotic signaling pathway (GO:1901030)	2/34	0.10306	0.509332	3.84933	8.7474	TP53;YWHAG
GO_Biological_Process_2015	negative regulation of tumor necrosis factor production (GO:0032720)	2/34	0.10306	0.509332	3.84933	8.7474	TNFAIP3;GAS6
GO_Biological_Process_2015	regulation of calcium ion-dependent exocytosis (GO:0017158)	2/34	0.10306	0.509332	3.84933	8.7474	STXBP1;CACNA1H
GO_Biological_Process_2015	T cell differentiation in thymus (GO:0033077)	2/34	0.10306	0.509332	3.84933	8.7474	CTNNB1;TP53
GO_Biological_Process_2015	cyclic nucleotide biosynthetic process (GO:0009190)	2/34	0.10306	0.509332	3.84933	8.7474	UCN2;ADCY2
GO_Biological_Process_2015	regulation of intracellular transport (GO:0032386)	10/394	0.104138	0.509332	1.61567	3.65471	MAP2K1;DAB2;ACAA2;AKT2;ITGB1BP1;ACSL3;GAS6;TP53;LITAF;YWHAG
GO_Biological_Process_2015	single-organism cellular localization (GO:1902580)	12/496	0.104644	0.509332	1.54016	3.47644	RAB1A;GPR143;MAP2K1;AKT2;NDE1;SH3PXD2B;KIT;RAB27A;ITGB1BP1;RAB17;SEC62;GAS6
GO_Biological_Process_2015	negative regulation of intracellular signal transduction (GO:1902532)	9/345	0.105252	0.509332	1.66063	3.73873	IVNS1ABP;DYRK1A;ITPR1;TNFAIP3;ITGB1BP1;HIF1A;LITAF;TRIM32;MAPK8IP1
GO_Biological_Process_2015	protein processing (GO:0016485)	6/201	0.105691	0.509332	1.9032	4.27694	BACE2;MMP14;ADAMTS2;MME;CTSZ;PCSK9
GO_Biological_Process_2015	tissue remodeling (GO:0048771)	3/71	0.105894	0.509332	2.72073	6.10889	MMP14;MITF;HIF1A
GO_Biological_Process_2015	signal transduction involved in DNA damage checkpoint (GO:0072422)	3/71	0.105894	0.509332	2.72073	6.10889	PSMD2;CDK2;TP53
GO_Biological_Process_2015	negative regulation of cysteine-type endopeptidase activity (GO:2000117)	3/71	0.105894	0.509332	2.72073	6.10889	POR;MICAL1;GAS6
GO_Biological_Process_2015	signal transduction involved in DNA integrity checkpoint (GO:0072401)	3/71	0.105894	0.509332	2.72073	6.10889	PSMD2;CDK2;TP53
GO_Biological_Process_2015	regulation of leukocyte apoptotic process (GO:2000106)	3/71	0.105894	0.509332	2.72073	6.10889	GAS6;TP53;HIF1A
GO_Biological_Process_2015	signal transduction by phosphorylation (GO:0023014)	6/202	0.10755	0.509332	1.89339	4.22188	ITPKB;MAP2K1;RPS6KA2;KIT;MAP3K9;MAPK8IP2
GO_Biological_Process_2015	ferric iron transport (GO:0015682)	2/35	0.108194	0.509332	3.7325	8.30045	TFRC;ATP6V1C1
GO_Biological_Process_2015	regulation of glycogen metabolic process (GO:0070873)	2/35	0.108194	0.509332	3.7325	8.30045	PPP1CB;AKT2
GO_Biological_Process_2015	positive regulation of neural precursor cell proliferation (GO:2000179)	2/35	0.108194	0.509332	3.7325	8.30045	CTNNB1;HIF1A
GO_Biological_Process_2015	negative regulation of tumor necrosis factor superfamily cytokine production (GO:1903556)	2/35	0.108194	0.509332	3.7325	8.30045	TNFAIP3;GAS6
GO_Biological_Process_2015	regulation of polysaccharide biosynthetic process (GO:0032885)	2/35	0.108194	0.509332	3.7325	8.30045	PPP1CB;AKT2
GO_Biological_Process_2015	positive regulation of phagocytosis (GO:0050766)	2/35	0.108194	0.509332	3.7325	8.30045	MERTK;GAS6
GO_Biological_Process_2015	trivalent inorganic cation transport (GO:0072512)	2/35	0.108194	0.509332	3.7325	8.30045	TFRC;ATP6V1C1
GO_Biological_Process_2015	regulation of lipid biosynthetic process (GO:0046890)	4/113	0.108795	0.509332	2.26551	5.02555	SCARB1;POR;NR1H2;ACSL3
GO_Biological_Process_2015	regulation of fatty acid metabolic process (GO:0019217)	3/72	0.109256	0.509332	2.68116	5.93626	AKT2;NR1H2;PDK1
GO_Biological_Process_2015	regulation of biomineral tissue development (GO:0070167)	3/72	0.109256	0.509332	2.68116	5.93626	ECM1;GAS6;HIF1A
GO_Biological_Process_2015	signal transduction involved in cell cycle checkpoint (GO:0072395)	3/72	0.109256	0.509332	2.68116	5.93626	PSMD2;CDK2;TP53
GO_Biological_Process_2015	energy reserve metabolic process (GO:0006112)	5/158	0.111246	0.509332	2.01932	4.43444	PPP1CB;AKT2;STXBP1;ITPR1;ADCY2
GO_Biological_Process_2015	cell morphogenesis (GO:0000902)	6/204	0.111319	0.509332	1.87407	4.11425	RAB1A;DAB2;CTNNB1;MERTK;HIF1A;RTN4
GO_Biological_Process_2015	negative regulation of intracellular protein transport (GO:0090317)	3/73	0.112658	0.509332	2.64272	5.77011	ITGB1BP1;GAS6;LITAF
GO_Biological_Process_2015	intracellular steroid hormone receptor signaling pathway (GO:0030518)	3/73	0.112658	0.509332	2.64272	5.77011	CTNNB1;ESR2;MED17
GO_Biological_Process_2015	platelet activation (GO:0030168)	6/205	0.113229	0.509332	1.86456	4.06165	ENTPD1;ACTN1;PSAP;ITPR1;GAS6;MERTK
GO_Biological_Process_2015	proteasome-mediated ubiquitin-dependent protein catabolic process (GO:0043161)	6/205	0.113229	0.509332	1.86456	4.06165	TRIM63;PSMD2;CDK2;ERLIN1;NEDD4L;STT3B
GO_Biological_Process_2015	regulation of cell-substrate junction assembly (GO:0090109)	2/36	0.113394	0.509332	3.62253	7.88584	MMP14;ITGB1BP1
GO_Biological_Process_2015	lamellipodium organization (GO:0097581)	2/36	0.113394	0.509332	3.62253	7.88584	KIT;MYO9B
GO_Biological_Process_2015	regulation of focal adhesion assembly (GO:0051893)	2/36	0.113394	0.509332	3.62253	7.88584	MMP14;ITGB1BP1
GO_Biological_Process_2015	activation of JUN kinase activity (GO:0007257)	2/36	0.113394	0.509332	3.62253	7.88584	DAB2;MAP3K9
GO_Biological_Process_2015	regulated secretory pathway (GO:0045055)	2/36	0.113394	0.509332	3.62253	7.88584	KIT;RAB27A
GO_Biological_Process_2015	negative regulation of cell adhesion (GO:0007162)	4/115	0.114057	0.509332	2.22446	4.82942	MAP2K1;MMP14;ADAM10;ITGB1BP1
GO_Biological_Process_2015	cellular response to starvation (GO:0009267)	3/74	0.116101	0.509332	2.60537	5.61013	PCSK9;GAS6;TP53
GO_Biological_Process_2015	extracellular matrix disassembly (GO:0022617)	4/116	0.11673	0.509332	2.20448	4.73499	MMP14;CTSL;SH3PXD2B;ADAM10
GO_Biological_Process_2015	negative regulation of hydrolase activity (GO:0051346)	9/354	0.118057	0.509332	1.61656	3.45391	MYO1D;POR;ECM1;FKBP15;CD109;MICAL1;WFDC1;GAS6;TP53
GO_Biological_Process_2015	regulation of nitric-oxide synthase activity (GO:0050999)	2/37	0.118658	0.509332	3.51885	7.50048	SCARB1;HIF1A
GO_Biological_Process_2015	substrate adhesion-dependent cell spreading (GO:0034446)	2/37	0.118658	0.509332	3.51885	7.50048	RAB1A;MERTK
GO_Biological_Process_2015	mitotic DNA integrity checkpoint (GO:0044774)	2/37	0.118658	0.509332	3.51885	7.50048	CDK2;TP53
GO_Biological_Process_2015	regulation of adherens junction organization (GO:1903391)	2/37	0.118658	0.509332	3.51885	7.50048	MMP14;ITGB1BP1
GO_Biological_Process_2015	response to UV (GO:0009411)	4/117	0.11943	0.509332	2.18486	4.64289	MME;TP53;TRIM32;POLH
GO_Biological_Process_2015	glycoprotein metabolic process (GO:0009100)	3/75	0.119583	0.509332	2.56905	5.45602	STT3B;HIF1A;PPARD
GO_Biological_Process_2015	response to vitamin (GO:0033273)	3/75	0.119583	0.509332	2.56905	5.45602	GAS6;MUC5B;PPARD
GO_Biological_Process_2015	wound healing (GO:0042060)	3/75	0.119583	0.509332	2.56905	5.45602	SCARB1;CELSR1;PPARD
GO_Biological_Process_2015	glycine transport (GO:0015816)	1/8	0.121434	0.509332	8.78214	18.5161	SLC6A17
GO_Biological_Process_2015	regulation of somitogenesis (GO:0014807)	1/8	0.121434	0.509332	8.78214	18.5161	PPP2R3A
GO_Biological_Process_2015	arginine catabolic process (GO:0006527)	1/8	0.121434	0.509332	8.78214	18.5161	FAH
GO_Biological_Process_2015	lateral sprouting from an epithelium (GO:0060601)	1/8	0.121434	0.509332	8.78214	18.5161	CELSR1
GO_Biological_Process_2015	nucleoside diphosphate catabolic process (GO:0009134)	1/8	0.121434	0.509332	8.78214	18.5161	ENTPD1
GO_Biological_Process_2015	polarized epithelial cell differentiation (GO:0030859)	1/8	0.121434	0.509332	8.78214	18.5161	LAMA1
GO_Biological_Process_2015	cellular response to follicle-stimulating hormone stimulus (GO:0071372)	1/8	0.121434	0.509332	8.78214	18.5161	POR
GO_Biological_Process_2015	striated muscle atrophy (GO:0014891)	1/8	0.121434	0.509332	8.78214	18.5161	TRIM63
GO_Biological_Process_2015	positive regulation of fibroblast migration (GO:0010763)	1/8	0.121434	0.509332	8.78214	18.5161	UTS2
GO_Biological_Process_2015	fibroblast migration (GO:0010761)	1/8	0.121434	0.509332	8.78214	18.5161	TNS1
GO_Biological_Process_2015	synaptic vesicle maturation (GO:0016188)	1/8	0.121434	0.509332	8.78214	18.5161	STXBP1
GO_Biological_Process_2015	negative regulation of thymocyte apoptotic process (GO:0070244)	1/8	0.121434	0.509332	8.78214	18.5161	HIF1A
GO_Biological_Process_2015	vitamin A metabolic process (GO:0006776)	1/8	0.121434	0.509332	8.78214	18.5161	PPARD
GO_Biological_Process_2015	DNA strand renaturation (GO:0000733)	1/8	0.121434	0.509332	8.78214	18.5161	TP53
GO_Biological_Process_2015	regulation of transcription from RNA polymerase II promoter in response to oxidative stress (GO:0043619)	1/8	0.121434	0.509332	8.78214	18.5161	HIF1A
GO_Biological_Process_2015	regulation of secondary heart field cardioblast proliferation (GO:0003266)	1/8	0.121434	0.509332	8.78214	18.5161	CTNNB1
GO_Biological_Process_2015	regulation of cardioblast proliferation (GO:0003264)	1/8	0.121434	0.509332	8.78214	18.5161	CTNNB1
GO_Biological_Process_2015	signal complex assembly (GO:0007172)	1/8	0.121434	0.509332	8.78214	18.5161	MAPK8IP2
GO_Biological_Process_2015	very-low-density lipoprotein particle assembly (GO:0034379)	1/8	0.121434	0.509332	8.78214	18.5161	ACSL3
GO_Biological_Process_2015	glial cell proliferation (GO:0014009)	1/8	0.121434	0.509332	8.78214	18.5161	CTNNB1
GO_Biological_Process_2015	regulation of chemokine-mediated signaling pathway (GO:0070099)	1/8	0.121434	0.509332	8.78214	18.5161	HIF1A
GO_Biological_Process_2015	regulation of transforming growth factor beta2 production (GO:0032909)	1/8	0.121434	0.509332	8.78214	18.5161	HIF1A
GO_Biological_Process_2015	cellular response to interferon-alpha (GO:0035457)	1/8	0.121434	0.509332	8.78214	18.5161	GAS6
GO_Biological_Process_2015	negative regulation of potassium ion transmembrane transporter activity (GO:1901017)	1/8	0.121434	0.509332	8.78214	18.5161	NEDD4L
GO_Biological_Process_2015	negative regulation of toll-like receptor 4 signaling pathway (GO:0034144)	1/8	0.121434	0.509332	8.78214	18.5161	TNFAIP3
GO_Biological_Process_2015	negative regulation of protein localization to cell surface (GO:2000009)	1/8	0.121434	0.509332	8.78214	18.5161	NEDD4L
GO_Biological_Process_2015	neurological system process involved in regulation of systemic arterial blood pressure (GO:0001976)	1/8	0.121434	0.509332	8.78214	18.5161	RPS6KA2
GO_Biological_Process_2015	growth hormone secretion (GO:0030252)	1/8	0.121434	0.509332	8.78214	18.5161	RAB1A
GO_Biological_Process_2015	glycerophospholipid catabolic process (GO:0046475)	1/8	0.121434	0.509332	8.78214	18.5161	PLA2G4C
GO_Biological_Process_2015	iron ion import (GO:0097286)	1/8	0.121434	0.509332	8.78214	18.5161	TFRC
GO_Biological_Process_2015	positive regulation of vesicle fusion (GO:0031340)	1/8	0.121434	0.509332	8.78214	18.5161	AKT2
GO_Biological_Process_2015	chondrocyte proliferation (GO:0035988)	1/8	0.121434	0.509332	8.78214	18.5161	MMP14
GO_Biological_Process_2015	virion attachment to host cell (GO:0019062)	1/8	0.121434	0.509332	8.78214	18.5161	GAS6
GO_Biological_Process_2015	negative regulation of fibroblast apoptotic process (GO:2000270)	1/8	0.121434	0.509332	8.78214	18.5161	GAS6
GO_Biological_Process_2015	L-alpha-amino acid transmembrane transport (GO:1902475)	1/8	0.121434	0.509332	8.78214	18.5161	SLC7A5
GO_Biological_Process_2015	response to inactivity (GO:0014854)	1/8	0.121434	0.509332	8.78214	18.5161	MTMR4
GO_Biological_Process_2015	negative regulation of fatty acid transport (GO:2000192)	1/8	0.121434	0.509332	8.78214	18.5161	AKT2
GO_Biological_Process_2015	actin filament depolymerization (GO:0030042)	1/8	0.121434	0.509332	8.78214	18.5161	MICAL1
GO_Biological_Process_2015	cellular response to nitric oxide (GO:0071732)	1/8	0.121434	0.509332	8.78214	18.5161	CDK2
GO_Biological_Process_2015	glyoxylate metabolic process (GO:0046487)	1/8	0.121434	0.509332	8.78214	18.5161	IDH1
GO_Biological_Process_2015	adhesion of symbiont to host cell (GO:0044650)	1/8	0.121434	0.509332	8.78214	18.5161	GAS6
GO_Biological_Process_2015	proline transport (GO:0015824)	1/8	0.121434	0.509332	8.78214	18.5161	SLC6A17
GO_Biological_Process_2015	alanine transport (GO:0032328)	1/8	0.121434	0.509332	8.78214	18.5161	SLC6A17
GO_Biological_Process_2015	pyrimidine nucleobase catabolic process (GO:0006208)	1/8	0.121434	0.509332	8.78214	18.5161	CRMP1
GO_Biological_Process_2015	oligosaccharide catabolic process (GO:0009313)	1/8	0.121434	0.509332	8.78214	18.5161	NEU1
GO_Biological_Process_2015	low-density lipoprotein particle clearance (GO:0034383)	1/8	0.121434	0.509332	8.78214	18.5161	SCARB1
GO_Biological_Process_2015	tolerance induction (GO:0002507)	1/8	0.121434	0.509332	8.78214	18.5161	TNFAIP3
GO_Biological_Process_2015	pyrimidine dimer repair (GO:0006290)	1/8	0.121434	0.509332	8.78214	18.5161	POLH
GO_Biological_Process_2015	mesenchymal to epithelial transition involved in metanephros morphogenesis (GO:0003337)	1/8	0.121434	0.509332	8.78214	18.5161	CTNNB1
GO_Biological_Process_2015	endothelial tube morphogenesis (GO:0061154)	1/8	0.121434	0.509332	8.78214	18.5161	CTNNB1
GO_Biological_Process_2015	proteasome assembly (GO:0043248)	1/8	0.121434	0.509332	8.78214	18.5161	PSMG1
GO_Biological_Process_2015	lactate metabolic process (GO:0006089)	1/8	0.121434	0.509332	8.78214	18.5161	HIF1A
GO_Biological_Process_2015	establishment of apical/basal cell polarity (GO:0035089)	1/8	0.121434	0.509332	8.78214	18.5161	LAMA1
GO_Biological_Process_2015	negative regulation of synaptic transmission, GABAergic (GO:0032229)	1/8	0.121434	0.509332	8.78214	18.5161	STXBP1
GO_Biological_Process_2015	morphogenesis of an endothelium (GO:0003159)	1/8	0.121434	0.509332	8.78214	18.5161	CTNNB1
GO_Biological_Process_2015	positive regulation of stress-activated MAPK cascade (GO:0032874)	4/118	0.122156	0.509332	2.16559	4.55304	EPHA4;DAB2;MAP3K9;MAPK8IP2
GO_Biological_Process_2015	cell maturation (GO:0048469)	4/118	0.122156	0.509332	2.16559	4.55304	RPS6KA2;CTNNB1;HIF1A;ESR2
GO_Biological_Process_2015	response to nutrient (GO:0007584)	5/163	0.122448	0.509332	1.95492	4.10546	POR;ACSL3;GAS6;MUC5B;PPARD
GO_Biological_Process_2015	regulation of epithelial cell proliferation (GO:0050678)	7/258	0.122828	0.509332	1.72553	3.61839	ECM1;WFDC1;CTNNB1;TNFAIP3;HIF1A;ESR2;PPARD
GO_Biological_Process_2015	regulation of JAK-STAT cascade (GO:0046425)	3/76	0.123103	0.509332	2.53373	5.3075	KIT;ELP2;ADIPOR1
GO_Biological_Process_2015	epidermal cell differentiation (GO:0009913)	3/76	0.123103	0.509332	2.53373	5.3075	MAP2K1;CTNNB1;POU3F1
GO_Biological_Process_2015	adult walking behavior (GO:0007628)	2/38	0.123981	0.509332	3.42093	7.14163	EPHA4;SCN8A
GO_Biological_Process_2015	positive regulation of fat cell differentiation (GO:0045600)	2/38	0.123981	0.509332	3.42093	7.14163	SH3PXD2B;PPARD
GO_Biological_Process_2015	ER-associated ubiquitin-dependent protein catabolic process (GO:0030433)	2/38	0.123981	0.509332	3.42093	7.14163	ERLIN1;STT3B
GO_Biological_Process_2015	regulation of lipid storage (GO:0010883)	2/38	0.123981	0.509332	3.42093	7.14163	SCARB1;NR1H2
GO_Biological_Process_2015	positive regulation of stress-activated protein kinase signaling cascade (GO:0070304)	4/119	0.12491	0.509332	2.14665	4.46538	EPHA4;DAB2;MAP3K9;MAPK8IP2
GO_Biological_Process_2015	regulation of smooth muscle cell proliferation (GO:0048660)	3/77	0.12666	0.509332	2.49936	5.1643	TNFAIP3;CTNNB1;PPARD
GO_Biological_Process_2015	regulation of oxidoreductase activity (GO:0051341)	3/77	0.12666	0.509332	2.49936	5.1643	SCARB1;POR;HIF1A
GO_Biological_Process_2015	positive regulation of type I interferon production (GO:0032481)	3/77	0.12666	0.509332	2.49936	5.1643	POLR1C;CTNNB1;TRIM32
GO_Biological_Process_2015	proteasomal protein catabolic process (GO:0010498)	6/212	0.127056	0.509332	1.80055	3.71478	TRIM63;PSMD2;CDK2;ERLIN1;NEDD4L;STT3B
GO_Biological_Process_2015	regulation of synaptic plasticity (GO:0048167)	4/120	0.127689	0.509332	2.12803	4.37982	STXBP1;RASGRF1;KIT;YWHAG
GO_Biological_Process_2015	cellular response to peptide hormone stimulus (GO:0071375)	7/261	0.128247	0.509332	1.70489	3.50149	POR;MAP2K1;AKT2;PCSK9;ADCY2;ATP6V1C1;YWHAG
GO_Biological_Process_2015	negative regulation of transport (GO:0051051)	9/361	0.128581	0.509332	1.58383	3.24876	ACAA2;UCN2;AKT2;NR1H2;NEDD4L;UTS2;ITGB1BP1;GAS6;LITAF
GO_Biological_Process_2015	positive regulation of stress fiber assembly (GO:0051496)	2/39	0.129361	0.509332	3.32831	6.80688	ITGB1BP1;PFN2
GO_Biological_Process_2015	regulation of multicellular organismal metabolic process (GO:0044246)	2/39	0.129361	0.509332	3.32831	6.80688	UTS2;PPARD
GO_Biological_Process_2015	nucleoside diphosphate metabolic process (GO:0009132)	2/39	0.129361	0.509332	3.32831	6.80688	ENTPD1;AK4
GO_Biological_Process_2015	phagosome maturation (GO:0090382)	2/39	0.129361	0.509332	3.32831	6.80688	RAB32;ATP6V1C1
GO_Biological_Process_2015	sterol biosynthetic process (GO:0016126)	2/39	0.129361	0.509332	3.32831	6.80688	CYB5R1;ACAA2
GO_Biological_Process_2015	lipid phosphorylation (GO:0046834)	2/39	0.129361	0.509332	3.32831	6.80688	CERK;PI4KB
GO_Biological_Process_2015	regulation of actin filament depolymerization (GO:0030834)	2/39	0.129361	0.509332	3.32831	6.80688	CAPG;SH3BGRL3
GO_Biological_Process_2015	negative regulation of blood pressure (GO:0045776)	2/39	0.129361	0.509332	3.32831	6.80688	NEDD4L;UTS2
GO_Biological_Process_2015	regulation of vasodilation (GO:0042312)	2/39	0.129361	0.509332	3.32831	6.80688	UTS2;PPARD
GO_Biological_Process_2015	positive regulation of stem cell differentiation (GO:2000738)	2/39	0.129361	0.509332	3.32831	6.80688	DAB2;CTNNB1
GO_Biological_Process_2015	regulation of oxidative stress-induced cell death (GO:1903201)	2/39	0.129361	0.509332	3.32831	6.80688	PSAP;HIF1A
GO_Biological_Process_2015	response to transforming growth factor beta (GO:0071559)	5/166	0.129412	0.509332	1.91819	3.92223	PPP1CB;DAB2;NEDD4L;MTMR4;TP53
GO_Biological_Process_2015	cellular response to transforming growth factor beta stimulus (GO:0071560)	5/166	0.129412	0.509332	1.91819	3.92223	PPP1CB;DAB2;NEDD4L;MTMR4;TP53
GO_Biological_Process_2015	ovulation cycle process (GO:0022602)	3/78	0.130254	0.509332	2.46591	5.02619	MMP14;KIT;ESR2
GO_Biological_Process_2015	plasma membrane organization (GO:0007009)	4/121	0.130494	0.509332	2.10974	4.29632	AKT2;AHNAK2;DYSF;GAS6
GO_Biological_Process_2015	germ cell development (GO:0007281)	4/121	0.130494	0.509332	2.10974	4.29632	OCA2;PAQR7;KIT;CTNNB1
GO_Biological_Process_2015	regulation of protein targeting (GO:1903533)	5/167	0.131773	0.509332	1.90625	3.86336	DAB2;AKT2;ITGB1BP1;GAS6;LITAF
GO_Biological_Process_2015	negative regulation of response to external stimulus (GO:0032102)	6/215	0.133222	0.509332	1.77444	3.5768	EPHA4;CD109;TNFAIP3;CTNNA2;TP53;PPARD
GO_Biological_Process_2015	regulation of actin polymerization or depolymerization (GO:0008064)	4/122	0.133325	0.509332	2.09175	4.2148	FHOD3;SH3BGRL3;CAPG;PFN2
GO_Biological_Process_2015	regulation of carbohydrate biosynthetic process (GO:0043255)	3/79	0.133884	0.509332	2.43334	4.89292	PPP1CB;SLC35B4;AKT2
GO_Biological_Process_2015	positive regulation of epithelial cell migration (GO:0010634)	3/79	0.133884	0.509332	2.43334	4.89292	SCARB1;ITGB1BP1;HIF1A
GO_Biological_Process_2015	platelet aggregation (GO:0070527)	2/40	0.134794	0.509332	3.24055	6.49409	STXBP1;GAS6
GO_Biological_Process_2015	regulation of chronic inflammatory response (GO:0002676)	1/9	0.13554	0.509332	7.68398	15.3563	TNFAIP3
GO_Biological_Process_2015	tyrosine metabolic process (GO:0006570)	1/9	0.13554	0.509332	7.68398	15.3563	FAH
GO_Biological_Process_2015	estrogen biosynthetic process (GO:0006703)	1/9	0.13554	0.509332	7.68398	15.3563	RDH8
GO_Biological_Process_2015	erythrose 4-phosphate/phosphoenolpyruvate family amino acid catabolic process (GO:1902222)	1/9	0.13554	0.509332	7.68398	15.3563	FAH
GO_Biological_Process_2015	ketone body metabolic process (GO:1902224)	1/9	0.13554	0.509332	7.68398	15.3563	TYRP1
GO_Biological_Process_2015	regulation of Golgi to plasma membrane protein transport (GO:0042996)	1/9	0.13554	0.509332	7.68398	15.3563	ACSL3
GO_Biological_Process_2015	negative regulation of lipopolysaccharide-mediated signaling pathway (GO:0031665)	1/9	0.13554	0.509332	7.68398	15.3563	TNFAIP3
GO_Biological_Process_2015	barbed-end actin filament capping (GO:0051016)	1/9	0.13554	0.509332	7.68398	15.3563	CAPG
GO_Biological_Process_2015	negative regulation of sodium ion transport (GO:0010766)	1/9	0.13554	0.509332	7.68398	15.3563	NEDD4L
GO_Biological_Process_2015	negative regulation of macroautophagy (GO:0016242)	1/9	0.13554	0.509332	7.68398	15.3563	TP53
GO_Biological_Process_2015	mitochondrial calcium ion transport (GO:0006851)	1/9	0.13554	0.509332	7.68398	15.3563	MCUR1
GO_Biological_Process_2015	labyrinthine layer development (GO:0060711)	1/9	0.13554	0.509332	7.68398	15.3563	MAP2K1
GO_Biological_Process_2015	phagocytosis, recognition (GO:0006910)	1/9	0.13554	0.509332	7.68398	15.3563	SCARB1
GO_Biological_Process_2015	photoreceptor cell differentiation (GO:0046530)	1/9	0.13554	0.509332	7.68398	15.3563	PPP2R3A
GO_Biological_Process_2015	regulation of helicase activity (GO:0051095)	1/9	0.13554	0.509332	7.68398	15.3563	TP53
GO_Biological_Process_2015	transcytosis (GO:0045056)	1/9	0.13554	0.509332	7.68398	15.3563	RAB17
GO_Biological_Process_2015	establishment of monopolar cell polarity (GO:0061162)	1/9	0.13554	0.509332	7.68398	15.3563	LAMA1
GO_Biological_Process_2015	interferon-gamma production (GO:0032609)	1/9	0.13554	0.509332	7.68398	15.3563	IL12RB2
GO_Biological_Process_2015	peptidyl-histidine modification (GO:0018202)	1/9	0.13554	0.509332	7.68398	15.3563	HIF1AN
GO_Biological_Process_2015	nephron tubule formation (GO:0072079)	1/9	0.13554	0.509332	7.68398	15.3563	CTNNB1
GO_Biological_Process_2015	eye photoreceptor cell differentiation (GO:0001754)	1/9	0.13554	0.509332	7.68398	15.3563	PPP2R3A
GO_Biological_Process_2015	endosome to pigment granule transport (GO:0043485)	1/9	0.13554	0.509332	7.68398	15.3563	RAB32
GO_Biological_Process_2015	myoblast migration (GO:0051451)	1/9	0.13554	0.509332	7.68398	15.3563	ITGB1BP1
GO_Biological_Process_2015	cellular response to arsenic-containing substance (GO:0071243)	1/9	0.13554	0.509332	7.68398	15.3563	UROS
GO_Biological_Process_2015	opioid receptor signaling pathway (GO:0038003)	1/9	0.13554	0.509332	7.68398	15.3563	SIGMAR1
GO_Biological_Process_2015	protein K11-linked deubiquitination (GO:0035871)	1/9	0.13554	0.509332	7.68398	15.3563	TNFAIP3
GO_Biological_Process_2015	regulation of centriole replication (GO:0046599)	1/9	0.13554	0.509332	7.68398	15.3563	CEP76
GO_Biological_Process_2015	positive regulation of insulin receptor signaling pathway (GO:0046628)	1/9	0.13554	0.509332	7.68398	15.3563	ADIPOR1
GO_Biological_Process_2015	protoporphyrinogen IX biosynthetic process (GO:0006782)	1/9	0.13554	0.509332	7.68398	15.3563	UROS
GO_Biological_Process_2015	regulation of gonadotropin secretion (GO:0032276)	1/9	0.13554	0.509332	7.68398	15.3563	UCN2
GO_Biological_Process_2015	L-phenylalanine catabolic process (GO:0006559)	1/9	0.13554	0.509332	7.68398	15.3563	FAH
GO_Biological_Process_2015	regulation of cardioblast differentiation (GO:0051890)	1/9	0.13554	0.509332	7.68398	15.3563	CTNNB1
GO_Biological_Process_2015	muscle atrophy (GO:0014889)	1/9	0.13554	0.509332	7.68398	15.3563	TRIM63
GO_Biological_Process_2015	cullin deneddylation (GO:0010388)	1/9	0.13554	0.509332	7.68398	15.3563	COPS8
GO_Biological_Process_2015	skeletal muscle adaptation (GO:0043501)	1/9	0.13554	0.509332	7.68398	15.3563	TRIM63
GO_Biological_Process_2015	negative regulation of homotypic cell-cell adhesion (GO:0034111)	1/9	0.13554	0.509332	7.68398	15.3563	MAP2K1
GO_Biological_Process_2015	ADP metabolic process (GO:0046031)	1/9	0.13554	0.509332	7.68398	15.3563	AK4
GO_Biological_Process_2015	establishment or maintenance of monopolar cell polarity (GO:0061339)	1/9	0.13554	0.509332	7.68398	15.3563	LAMA1
GO_Biological_Process_2015	endosome to melanosome transport (GO:0035646)	1/9	0.13554	0.509332	7.68398	15.3563	RAB32
GO_Biological_Process_2015	regulation of oxidative stress-induced neuron death (GO:1903203)	1/9	0.13554	0.509332	7.68398	15.3563	HIF1A
GO_Biological_Process_2015	positive regulation of mitochondrial calcium ion concentration (GO:0051561)	1/9	0.13554	0.509332	7.68398	15.3563	MCUR1
GO_Biological_Process_2015	negative regulation of tumor necrosis factor-mediated signaling pathway (GO:0010804)	1/9	0.13554	0.509332	7.68398	15.3563	GAS6
GO_Biological_Process_2015	regulation of synapse structural plasticity (GO:0051823)	1/9	0.13554	0.509332	7.68398	15.3563	CTNNA2
GO_Biological_Process_2015	retinal rod cell development (GO:0046548)	1/9	0.13554	0.509332	7.68398	15.3563	TRPM1
GO_Biological_Process_2015	negative regulation of cell fate specification (GO:0009996)	1/9	0.13554	0.509332	7.68398	15.3563	CTNNB1
GO_Biological_Process_2015	positive regulation of tyrosine phosphorylation of Stat1 protein (GO:0042511)	1/9	0.13554	0.509332	7.68398	15.3563	KIT
GO_Biological_Process_2015	positive regulation of natural killer cell differentiation (GO:0032825)	1/9	0.13554	0.509332	7.68398	15.3563	GAS6
GO_Biological_Process_2015	positive regulation of fatty acid beta-oxidation (GO:0032000)	1/9	0.13554	0.509332	7.68398	15.3563	AKT2
GO_Biological_Process_2015	reproductive structure development (GO:0048608)	7/265	0.135657	0.509332	1.67811	3.35224	MMP14;MAP2K1;IDH1;KIT;CTNNB1;MERTK;ESR2
GO_Biological_Process_2015	regulation of actin filament length (GO:0030832)	4/123	0.136181	0.509332	2.07407	4.13522	FHOD3;SH3BGRL3;CAPG;PFN2
GO_Biological_Process_2015	regulation of insulin secretion (GO:0050796)	5/169	0.136553	0.509332	1.88281	3.74877	STXBP1;ITPR1;UTS2;HIF1A;PPARD
GO_Biological_Process_2015	positive regulation of phospholipase activity (GO:0010518)	3/80	0.137548	0.509332	2.40162	4.76428	KIT;ITPR1;ADCY2
GO_Biological_Process_2015	MAPK cascade (GO:0000165)	5/170	0.138971	0.509332	1.87131	3.69301	ITPKB;MAP2K1;RPS6KA2;MAP3K9;MAPK8IP2
GO_Biological_Process_2015	vesicle coating (GO:0006901)	2/41	0.140278	0.509332	3.1573	6.20135	DAB2;SEC31A
GO_Biological_Process_2015	cell-substrate junction assembly (GO:0007044)	2/41	0.140278	0.509332	3.1573	6.20135	ACTN1;TNS1
GO_Biological_Process_2015	regulation of polysaccharide metabolic process (GO:0032881)	2/41	0.140278	0.509332	3.1573	6.20135	PPP1CB;AKT2
GO_Biological_Process_2015	actin cytoskeleton reorganization (GO:0031532)	2/41	0.140278	0.509332	3.1573	6.20135	KIT;PHACTR1
GO_Biological_Process_2015	regulation of transcription from RNA polymerase II promoter in response to stress (GO:0043618)	2/41	0.140278	0.509332	3.1573	6.20135	HIF1AN;HIF1A
GO_Biological_Process_2015	negative regulation of leukocyte apoptotic process (GO:2000107)	2/41	0.140278	0.509332	3.1573	6.20135	GAS6;HIF1A
GO_Biological_Process_2015	collagen fibril organization (GO:0030199)	2/41	0.140278	0.509332	3.1573	6.20135	ADAMTS2;P4HA1
GO_Biological_Process_2015	regulation of alcohol biosynthetic process (GO:1902930)	2/41	0.140278	0.509332	3.1573	6.20135	POR;ACSL3
GO_Biological_Process_2015	protein peptidyl-prolyl isomerization (GO:0000413)	2/41	0.140278	0.509332	3.1573	6.20135	FKBP2;FKBP15
GO_Biological_Process_2015	regulation of chondrocyte differentiation (GO:0032330)	2/41	0.140278	0.509332	3.1573	6.20135	POR;CTNNB1
GO_Biological_Process_2015	primary alcohol metabolic process (GO:0034308)	2/41	0.140278	0.509332	3.1573	6.20135	RETSAT;RDH8
GO_Biological_Process_2015	retinoid metabolic process (GO:0001523)	3/81	0.141247	0.509332	2.37071	4.64006	RDH8;RETSAT;PPARD
GO_Biological_Process_2015	phenol-containing compound metabolic process (GO:0018958)	3/81	0.141247	0.509332	2.37071	4.64006	OCA2;PMEL;TYRP1
GO_Biological_Process_2015	protein heterooligomerization (GO:0051291)	3/81	0.141247	0.509332	2.37071	4.64006	MAP2K1;CTNNB1;KCNAB2
GO_Biological_Process_2015	regulation of intracellular protein transport (GO:0033157)	6/219	0.141661	0.509332	1.74076	3.402	DAB2;AKT2;ITGB1BP1;ACSL3;GAS6;LITAF
GO_Biological_Process_2015	protein catabolic process (GO:0030163)	7/269	0.143272	0.509332	1.65215	3.21014	TRIM63;PSMD2;CDK2;ERLIN1;NEDD4L;PCSK9;STT3B
GO_Biological_Process_2015	regulation of cellular amine metabolic process (GO:0033238)	3/82	0.144979	0.509332	2.34058	4.52005	SCARB1;PSMD2;ACSL3
GO_Biological_Process_2015	lung development (GO:0030324)	3/82	0.144979	0.509332	2.34058	4.52005	ADAMTS2;MMP14;ASAH1
GO_Biological_Process_2015	monovalent inorganic cation homeostasis (GO:0055067)	3/82	0.144979	0.509332	2.34058	4.52005	ATP6AP1;MAFG;NEDD4L
GO_Biological_Process_2015	negative regulation of cell-substrate adhesion (GO:0010812)	2/42	0.145809	0.509332	3.07821	5.92698	MMP14;ITGB1BP1
GO_Biological_Process_2015	regulation of interleukin-1 production (GO:0032652)	2/42	0.145809	0.509332	3.07821	5.92698	TNFAIP3;GAS6
GO_Biological_Process_2015	negative regulation of epithelial cell migration (GO:0010633)	2/42	0.145809	0.509332	3.07821	5.92698	ITGB1BP1;PFN2
GO_Biological_Process_2015	negative regulation of response to DNA damage stimulus (GO:2001021)	2/42	0.145809	0.509332	3.07821	5.92698	DYRK1A;TRIM32
GO_Biological_Process_2015	sterol transport (GO:0015918)	2/42	0.145809	0.509332	3.07821	5.92698	SCARB1;NUS1
GO_Biological_Process_2015	cholesterol transport (GO:0030301)	2/42	0.145809	0.509332	3.07821	5.92698	SCARB1;NUS1
GO_Biological_Process_2015	androgen receptor signaling pathway (GO:0030521)	2/42	0.145809	0.509332	3.07821	5.92698	CTNNB1;MED17
GO_Biological_Process_2015	cellular divalent inorganic cation homeostasis (GO:0072503)	7/271	0.147156	0.509332	1.63946	3.14164	TRPM1;MCUR1;SLC24A4;SLC39A6;ITPR1;UTS2;TPCN2
GO_Biological_Process_2015	protein maturation (GO:0051604)	6/222	0.148148	0.509332	1.71631	3.27737	BACE2;MMP14;ADAMTS2;MME;CTSZ;PCSK9
GO_Biological_Process_2015	cellular response to leptin stimulus (GO:0044320)	1/10	0.149421	0.509332	6.82986	12.9835	ADIPOR1
GO_Biological_Process_2015	erythrose 4-phosphate/phosphoenolpyruvate family amino acid metabolic process (GO:1902221)	1/10	0.149421	0.509332	6.82986	12.9835	FAH
GO_Biological_Process_2015	glucocorticoid biosynthetic process (GO:0006704)	1/10	0.149421	0.509332	6.82986	12.9835	CACNA1H
GO_Biological_Process_2015	nucleoside diphosphate biosynthetic process (GO:0009133)	1/10	0.149421	0.509332	6.82986	12.9835	AK4
GO_Biological_Process_2015	negative regulation of glycoprotein biosynthetic process (GO:0010561)	1/10	0.149421	0.509332	6.82986	12.9835	BACE2
GO_Biological_Process_2015	positive regulation of T cell chemotaxis (GO:0010820)	1/10	0.149421	0.509332	6.82986	12.9835	ADAM10
GO_Biological_Process_2015	mating behavior (GO:0007617)	1/10	0.149421	0.509332	6.82986	12.9835	MAPK8IP2
GO_Biological_Process_2015	positive regulation of pseudopodium assembly (GO:0031274)	1/10	0.149421	0.509332	6.82986	12.9835	KIT
GO_Biological_Process_2015	positive thymic T cell selection (GO:0045059)	1/10	0.149421	0.509332	6.82986	12.9835	ITPKB
GO_Biological_Process_2015	regulation of clathrin-mediated endocytosis (GO:2000369)	1/10	0.149421	0.509332	6.82986	12.9835	DAB2
GO_Biological_Process_2015	positive regulation of endothelial cell differentiation (GO:0045603)	1/10	0.149421	0.509332	6.82986	12.9835	CTNNB1
GO_Biological_Process_2015	positive regulation of receptor recycling (GO:0001921)	1/10	0.149421	0.509332	6.82986	12.9835	DAB2
GO_Biological_Process_2015	regulation of tight junction assembly (GO:2000810)	1/10	0.149421	0.509332	6.82986	12.9835	NEDD4L
GO_Biological_Process_2015	heart contraction (GO:0060047)	1/10	0.149421	0.509332	6.82986	12.9835	RPS6KA2
GO_Biological_Process_2015	positive regulation of lipoprotein lipase activity (GO:0051006)	1/10	0.149421	0.509332	6.82986	12.9835	NR1H2
GO_Biological_Process_2015	parturition (GO:0007567)	1/10	0.149421	0.509332	6.82986	12.9835	PLA2G4C
GO_Biological_Process_2015	positive regulation of vasculogenesis (GO:2001214)	1/10	0.149421	0.509332	6.82986	12.9835	HIF1AN
GO_Biological_Process_2015	nucleobase catabolic process (GO:0046113)	1/10	0.149421	0.509332	6.82986	12.9835	CRMP1
GO_Biological_Process_2015	detection of molecule of bacterial origin (GO:0032490)	1/10	0.149421	0.509332	6.82986	12.9835	SCARB1
GO_Biological_Process_2015	cell migration in hindbrain (GO:0021535)	1/10	0.149421	0.509332	6.82986	12.9835	CTNNA2
GO_Biological_Process_2015	regulation of germinal center formation (GO:0002634)	1/10	0.149421	0.509332	6.82986	12.9835	TNFAIP3
GO_Biological_Process_2015	regulation of axon regeneration (GO:0048679)	1/10	0.149421	0.509332	6.82986	12.9835	EPHA4
GO_Biological_Process_2015	regulation of neuron projection regeneration (GO:0070570)	1/10	0.149421	0.509332	6.82986	12.9835	EPHA4
GO_Biological_Process_2015	regulation of T cell chemotaxis (GO:0010819)	1/10	0.149421	0.509332	6.82986	12.9835	ADAM10
GO_Biological_Process_2015	L-phenylalanine metabolic process (GO:0006558)	1/10	0.149421	0.509332	6.82986	12.9835	FAH
GO_Biological_Process_2015	activation of Rac GTPase activity (GO:0032863)	1/10	0.149421	0.509332	6.82986	12.9835	RASGRF1
GO_Biological_Process_2015	negative regulation of bone resorption (GO:0045779)	1/10	0.149421	0.509332	6.82986	12.9835	TNFAIP3
GO_Biological_Process_2015	regulation of epithelial cell proliferation involved in prostate gland development (GO:0060768)	1/10	0.149421	0.509332	6.82986	12.9835	CTNNB1
GO_Biological_Process_2015	midgut development (GO:0007494)	1/10	0.149421	0.509332	6.82986	12.9835	CTNNB1
GO_Biological_Process_2015	regulation of cholesterol homeostasis (GO:2000188)	1/10	0.149421	0.509332	6.82986	12.9835	NR1H2
GO_Biological_Process_2015	negative regulation of heart rate (GO:0010459)	1/10	0.149421	0.509332	6.82986	12.9835	UTS2
GO_Biological_Process_2015	somite development (GO:0061053)	1/10	0.149421	0.509332	6.82986	12.9835	PPP2R3A
GO_Biological_Process_2015	negative regulation of potassium ion transmembrane transport (GO:1901380)	1/10	0.149421	0.509332	6.82986	12.9835	NEDD4L
GO_Biological_Process_2015	protein deneddylation (GO:0000338)	1/10	0.149421	0.509332	6.82986	12.9835	COPS8
GO_Biological_Process_2015	positive regulation of triglyceride lipase activity (GO:0061365)	1/10	0.149421	0.509332	6.82986	12.9835	NR1H2
GO_Biological_Process_2015	regulation of glucose import in response to insulin stimulus (GO:2001273)	1/10	0.149421	0.509332	6.82986	12.9835	AKT2
GO_Biological_Process_2015	heart process (GO:0003015)	1/10	0.149421	0.509332	6.82986	12.9835	RPS6KA2
GO_Biological_Process_2015	positive regulation of transcription from RNA polymerase II promoter in response to stress (GO:0036003)	1/10	0.149421	0.509332	6.82986	12.9835	HIF1A
GO_Biological_Process_2015	ER overload response (GO:0006983)	1/10	0.149421	0.509332	6.82986	12.9835	TP53
GO_Biological_Process_2015	regulation of phospholipid biosynthetic process (GO:0071071)	1/10	0.149421	0.509332	6.82986	12.9835	ACSL3
GO_Biological_Process_2015	cellular zinc ion homeostasis (GO:0006882)	1/10	0.149421	0.509332	6.82986	12.9835	SLC39A6
GO_Biological_Process_2015	cellular response to peptide (GO:1901653)	7/273	0.151089	0.509332	1.62697	3.07478	POR;MAP2K1;AKT2;PCSK9;ADCY2;ATP6V1C1;YWHAG
GO_Biological_Process_2015	positive regulation of secretion (GO:0051047)	7/273	0.151089	0.509332	1.62697	3.07478	ATP6AP1;STXBP1;RAB27A;ACSL3;HIF1A;CACNA1H;PPARD
GO_Biological_Process_2015	response to activity (GO:0014823)	2/43	0.151384	0.509332	3.00298	5.66944	HIF1A;PPARD
GO_Biological_Process_2015	positive regulation of actin filament bundle assembly (GO:0032233)	2/43	0.151384	0.509332	3.00298	5.66944	ITGB1BP1;PFN2
GO_Biological_Process_2015	carbohydrate derivative transport (GO:1901264)	2/43	0.151384	0.509332	3.00298	5.66944	SCARB1;SLC35B4
GO_Biological_Process_2015	peptidyl-serine phosphorylation (GO:0018105)	3/84	0.152538	0.509332	2.28255	4.29199	RPS6KA2;DYRK1A;GAS6
GO_Biological_Process_2015	regulation of neuron death (GO:1901214)	6/225	0.154768	0.509332	1.69254	3.15799	STXBP1;SIGMAR1;PCSK9;CTNNB1;TP53;HIF1A
GO_Biological_Process_2015	antigen processing and presentation (GO:0019882)	6/225	0.154768	0.509332	1.69254	3.15799	RAB32;RAB5B;CTSL;PSMD2;RAB27A;SEC31A
GO_Biological_Process_2015	positive regulation of cell cycle arrest (GO:0071158)	3/85	0.156363	0.509332	2.2546	4.18358	PSMD2;CDK2;TP53
GO_Biological_Process_2015	cellular response to light stimulus (GO:0071482)	3/85	0.156363	0.509332	2.2546	4.18358	TRPM1;MME;TP53
GO_Biological_Process_2015	response to glucocorticoid (GO:0051384)	4/130	0.156842	0.509332	1.95814	3.62749	MAP2K1;TRIM63;UCN2;MUC5B
GO_Biological_Process_2015	carbohydrate biosynthetic process (GO:0016051)	4/130	0.156842	0.509332	1.95814	3.62749	AKT2;PGAM1;PGK1;ENO2
GO_Biological_Process_2015	regulation of lipid catabolic process (GO:0050994)	2/44	0.157	0.509332	2.93133	5.42739	SCARB1;AKT2
GO_Biological_Process_2015	lymphocyte homeostasis (GO:0002260)	2/44	0.157	0.509332	2.93133	5.42739	TNFAIP3;HIF1A
GO_Biological_Process_2015	gastrulation (GO:0007369)	2/44	0.157	0.509332	2.93133	5.42739	CTNNB1;TP53
GO_Biological_Process_2015	negative regulation of I-kappaB kinase/NF-kappaB signaling (GO:0043124)	2/44	0.157	0.509332	2.93133	5.42739	TNFAIP3;LITAF
GO_Biological_Process_2015	connective tissue development (GO:0061448)	2/44	0.157	0.509332	2.93133	5.42739	SH3PXD2B;PPARD
GO_Biological_Process_2015	visual learning (GO:0008542)	2/44	0.157	0.509332	2.93133	5.42739	KIT;HIF1A
GO_Biological_Process_2015	regulation of DNA-templated transcription, elongation (GO:0032784)	2/44	0.157	0.509332	2.93133	5.42739	MAP2K1;DAB2
GO_Biological_Process_2015	protein K48-linked ubiquitination (GO:0070936)	2/44	0.157	0.509332	2.93133	5.42739	TNFAIP3;NEDD4L
GO_Biological_Process_2015	leukocyte migration (GO:0050900)	6/226	0.157004	0.509332	1.68476	3.11931	SLC7A5;KIT;MYO9B;L1CAM;GAS6;MERTK
GO_Biological_Process_2015	apoptotic signaling pathway (GO:0097190)	8/327	0.157261	0.509332	1.55117	2.86943	TRIO;RASGRF2;ITPR1;TP53;ESR2;YWHAG;PDK1;PPARD
GO_Biological_Process_2015	regulation of cellular ketone metabolic process (GO:0010565)	5/178	0.158978	0.509332	1.78404	3.28083	SLC35B4;AKT2;PSMD2;NR1H2;PDK1
GO_Biological_Process_2015	Notch signaling pathway (GO:0007219)	4/131	0.159884	0.509332	1.94262	3.56142	ADAM10;ITGB1BP1;TP53;HIF1A
GO_Biological_Process_2015	cell-type specific apoptotic process (GO:0097285)	3/86	0.160219	0.509332	2.22732	4.07871	CTSL;RPS6KA2;TP53
GO_Biological_Process_2015	regulation of stem cell proliferation (GO:0072091)	3/86	0.160219	0.509332	2.22732	4.07871	CTNNB1;TP53;HIF1A
GO_Biological_Process_2015	long-chain fatty acid metabolic process (GO:0001676)	3/86	0.160219	0.509332	2.22732	4.07871	PLA2G4C;ACSL3;PTGES
GO_Biological_Process_2015	response to lipopolysaccharide (GO:0032496)	6/228	0.161517	0.509332	1.66941	3.04358	SCARB1;TNFAIP3;MUC5B;LITAF;PTGES;IL12RB2
GO_Biological_Process_2015	actin filament bundle assembly (GO:0051017)	2/45	0.162656	0.509332	2.86302	5.19958	ACTN1;PHACTR1
GO_Biological_Process_2015	negative regulation of ion transmembrane transport (GO:0034766)	2/45	0.162656	0.509332	2.86302	5.19958	AKT2;NEDD4L
GO_Biological_Process_2015	regulation of cellular response to oxidative stress (GO:1900407)	2/45	0.162656	0.509332	2.86302	5.19958	PSAP;HIF1A
GO_Biological_Process_2015	regulation of cellular response to insulin stimulus (GO:1900076)	2/45	0.162656	0.509332	2.86302	5.19958	AKT2;ADIPOR1
GO_Biological_Process_2015	regulation of blood vessel endothelial cell migration (GO:0043535)	2/45	0.162656	0.509332	2.86302	5.19958	SH3BGRL3;ITGB1BP1
GO_Biological_Process_2015	excretion (GO:0007588)	2/45	0.162656	0.509332	2.86302	5.19958	DAB2;NEDD4L
GO_Biological_Process_2015	actin filament bundle organization (GO:0061572)	2/45	0.162656	0.509332	2.86302	5.19958	ACTN1;PHACTR1
GO_Biological_Process_2015	cellular response to biotic stimulus (GO:0071216)	4/132	0.162949	0.509332	1.92735	3.49682	SCARB1;TNFAIP3;TP53;LITAF
GO_Biological_Process_2015	response to UV-C (GO:0010225)	1/11	0.16308	0.509332	6.14656	11.1469	POLH
GO_Biological_Process_2015	protoporphyrinogen IX metabolic process (GO:0046501)	1/11	0.16308	0.509332	6.14656	11.1469	UROS
GO_Biological_Process_2015	cellular response to reactive nitrogen species (GO:1902170)	1/11	0.16308	0.509332	6.14656	11.1469	CDK2
GO_Biological_Process_2015	dichotomous subdivision of an epithelial terminal unit (GO:0060600)	1/11	0.16308	0.509332	6.14656	11.1469	CELSR1
GO_Biological_Process_2015	cell adhesion mediated by integrin (GO:0033627)	1/11	0.16308	0.509332	6.14656	11.1469	L1CAM
GO_Biological_Process_2015	flavonoid metabolic process (GO:0009812)	1/11	0.16308	0.509332	6.14656	11.1469	POR
GO_Biological_Process_2015	regulation of systemic arterial blood pressure by renin-angiotensin (GO:0003081)	1/11	0.16308	0.509332	6.14656	11.1469	RPS6KA2
GO_Biological_Process_2015	regulation of pseudopodium assembly (GO:0031272)	1/11	0.16308	0.509332	6.14656	11.1469	KIT
GO_Biological_Process_2015	mast cell activation involved in immune response (GO:0002279)	1/11	0.16308	0.509332	6.14656	11.1469	KIT
GO_Biological_Process_2015	positive regulation of SMAD protein import into nucleus (GO:0060391)	1/11	0.16308	0.509332	6.14656	11.1469	DAB2
GO_Biological_Process_2015	hemoglobin metabolic process (GO:0020027)	1/11	0.16308	0.509332	6.14656	11.1469	HIF1A
GO_Biological_Process_2015	sterol catabolic process (GO:0016127)	1/11	0.16308	0.509332	6.14656	11.1469	SCARB1
GO_Biological_Process_2015	fructose metabolic process (GO:0006000)	1/11	0.16308	0.509332	6.14656	11.1469	PFKFB4
GO_Biological_Process_2015	embryonic foregut morphogenesis (GO:0048617)	1/11	0.16308	0.509332	6.14656	11.1469	CTNNB1
GO_Biological_Process_2015	mitotic cell cycle arrest (GO:0071850)	1/11	0.16308	0.509332	6.14656	11.1469	TP53
GO_Biological_Process_2015	response to nitric oxide (GO:0071731)	1/11	0.16308	0.509332	6.14656	11.1469	CDK2
GO_Biological_Process_2015	regulation of protein kinase A signaling (GO:0010738)	1/11	0.16308	0.509332	6.14656	11.1469	PDE10A
GO_Biological_Process_2015	protein autoprocessing (GO:0016540)	1/11	0.16308	0.509332	6.14656	11.1469	PCSK9
GO_Biological_Process_2015	genitalia morphogenesis (GO:0035112)	1/11	0.16308	0.509332	6.14656	11.1469	CTNNB1
GO_Biological_Process_2015	pinocytosis (GO:0006907)	1/11	0.16308	0.509332	6.14656	11.1469	DAB2
GO_Biological_Process_2015	basic amino acid transport (GO:0015802)	1/11	0.16308	0.509332	6.14656	11.1469	SLC7A1
GO_Biological_Process_2015	germ cell migration (GO:0008354)	1/11	0.16308	0.509332	6.14656	11.1469	KIT
GO_Biological_Process_2015	layer formation in cerebral cortex (GO:0021819)	1/11	0.16308	0.509332	6.14656	11.1469	CTNNB1
GO_Biological_Process_2015	positive regulation of myoblast differentiation (GO:0045663)	1/11	0.16308	0.509332	6.14656	11.1469	HIF1AN
GO_Biological_Process_2015	negative regulation of interleukin-1 beta production (GO:0032691)	1/11	0.16308	0.509332	6.14656	11.1469	TNFAIP3
GO_Biological_Process_2015	negative regulation of meiosis (GO:0045835)	1/11	0.16308	0.509332	6.14656	11.1469	RPS6KA2
GO_Biological_Process_2015	positive regulation of receptor biosynthetic process (GO:0010870)	1/11	0.16308	0.509332	6.14656	11.1469	HIF1A
GO_Biological_Process_2015	cell fate commitment involved in formation of primary germ layer (GO:0060795)	1/11	0.16308	0.509332	6.14656	11.1469	CTNNB1
GO_Biological_Process_2015	retina vasculature morphogenesis in camera-type eye (GO:0061299)	1/11	0.16308	0.509332	6.14656	11.1469	LAMA1
GO_Biological_Process_2015	apical protein localization (GO:0045176)	1/11	0.16308	0.509332	6.14656	11.1469	CELSR1
GO_Biological_Process_2015	mast cell degranulation (GO:0043303)	1/11	0.16308	0.509332	6.14656	11.1469	KIT
GO_Biological_Process_2015	negative regulation of mesenchymal cell apoptotic process (GO:2001054)	1/11	0.16308	0.509332	6.14656	11.1469	HIF1A
GO_Biological_Process_2015	lung-associated mesenchyme development (GO:0060484)	1/11	0.16308	0.509332	6.14656	11.1469	CTNNB1
GO_Biological_Process_2015	cholesterol catabolic process (GO:0006707)	1/11	0.16308	0.509332	6.14656	11.1469	SCARB1
GO_Biological_Process_2015	regulation of Wnt signaling pathway, planar cell polarity pathway (GO:2000095)	1/11	0.16308	0.509332	6.14656	11.1469	DAB2
GO_Biological_Process_2015	regulation of sister chromatid cohesion (GO:0007063)	1/11	0.16308	0.509332	6.14656	11.1469	CTNNB1
GO_Biological_Process_2015	cellular response to vitamin (GO:0071295)	1/11	0.16308	0.509332	6.14656	11.1469	GAS6
GO_Biological_Process_2015	prostate gland growth (GO:0060736)	1/11	0.16308	0.509332	6.14656	11.1469	PSAP
GO_Biological_Process_2015	response to follicle-stimulating hormone (GO:0032354)	1/11	0.16308	0.509332	6.14656	11.1469	POR
GO_Biological_Process_2015	diterpenoid metabolic process (GO:0016101)	3/87	0.164103	0.509332	2.2007	3.97724	RDH8;RETSAT;PPARD
GO_Biological_Process_2015	regulation of developmental growth (GO:0048638)	4/133	0.166034	0.509332	1.91231	3.43366	POR;SEMA4F;PPP2R3A;RTN4
GO_Biological_Process_2015	activation of MAPK activity (GO:0000187)	4/133	0.166034	0.509332	1.91231	3.43366	MAP2K1;DAB2;KIT;MAP3K9
GO_Biological_Process_2015	regulation of hormone secretion (GO:0046883)	6/230	0.166086	0.509332	1.65434	2.96995	UCN2;STXBP1;ITPR1;UTS2;HIF1A;PPARD
GO_Biological_Process_2015	negative regulation of peptidase activity (GO:0010466)	6/230	0.166086	0.509332	1.65434	2.96995	POR;ECM1;CD109;MICAL1;WFDC1;GAS6
GO_Biological_Process_2015	cellular component morphogenesis (GO:0032989)	10/437	0.167003	0.509332	1.44973	2.59465	EPHA4;RAB1A;DAB2;CTNNB1;MYO9B;CTNNA2;MAPK8IP2;MERTK;HIF1A;RTN4
GO_Biological_Process_2015	regulation of DNA-templated transcription in response to stress (GO:0043620)	2/46	0.168347	0.509332	2.79781	4.98493	HIF1AN;HIF1A
GO_Biological_Process_2015	amino acid transmembrane transport (GO:0003333)	2/46	0.168347	0.509332	2.79781	4.98493	SLC7A5;SLC7A1
GO_Biological_Process_2015	negative regulation of developmental growth (GO:0048640)	2/46	0.168347	0.509332	2.79781	4.98493	SEMA4F;RTN4
GO_Biological_Process_2015	cellular aldehyde metabolic process (GO:0006081)	2/46	0.168347	0.509332	2.79781	4.98493	GLO1;IDH1
GO_Biological_Process_2015	regulation of TOR signaling (GO:0032006)	2/46	0.168347	0.509332	2.79781	4.98493	GAS6;HIF1A
GO_Biological_Process_2015	regulation of peptide transport (GO:0090087)	6/231	0.16839	0.509332	1.6469	2.9339	STXBP1;ITPR1;UTS2;HIF1A;LITAF;PPARD
GO_Biological_Process_2015	cellular response to nitrogen compound (GO:1901699)	10/438	0.168648	0.509332	1.44627	2.57427	POR;MAP2K1;AKT2;UROS;CDK2;PCSK9;CTNNB1;ADCY2;ATP6V1C1;YWHAG
GO_Biological_Process_2015	transforming growth factor beta receptor signaling pathway (GO:0007179)	4/134	0.169141	0.509332	1.8975	3.3719	PPP1CB;NEDD4L;MTMR4;TP53
GO_Biological_Process_2015	stress-activated MAPK cascade (GO:0051403)	3/89	0.171954	0.509332	2.1493	3.7839	MAP2K1;RPS6KA2;MAPK8IP2
GO_Biological_Process_2015	regulation of phospholipase activity (GO:0010517)	3/89	0.171954	0.509332	2.1493	3.7839	KIT;ITPR1;ADCY2
GO_Biological_Process_2015	negative regulation of cellular component movement (GO:0051271)	5/183	0.172046	0.509332	1.73348	3.05092	ACTN1;SEMA6D;ITGB1BP1;PFN2;PPARD
GO_Biological_Process_2015	cellular response to fibroblast growth factor stimulus (GO:0044344)	5/183	0.172046	0.509332	1.73348	3.05092	MAP2K1;KIT;ITPR1;ITGB1BP1;ADCY2
GO_Biological_Process_2015	regulation of neuronal synaptic plasticity (GO:0048168)	2/47	0.174072	0.509332	2.73549	4.78243	RASGRF1;KIT
GO_Biological_Process_2015	neural precursor cell proliferation (GO:0061351)	2/47	0.174072	0.509332	2.73549	4.78243	NDE1;PSMG1
GO_Biological_Process_2015	cellular response to UV (GO:0034644)	2/47	0.174072	0.509332	2.73549	4.78243	MME;TP53
GO_Biological_Process_2015	positive regulation of neuron apoptotic process (GO:0043525)	2/47	0.174072	0.509332	2.73549	4.78243	PCSK9;TP53
GO_Biological_Process_2015	L-amino acid transport (GO:0015807)	2/47	0.174072	0.509332	2.73549	4.78243	SLC7A5;SLC6A17
GO_Biological_Process_2015	regulation of cell adhesion (GO:0030155)	8/336	0.174256	0.509332	1.50791	2.63466	PPP1CB;MMP14;MAP2K1;DAB2;LAMA1;ADAM10;ITGB1BP1;L1CAM
GO_Biological_Process_2015	DNA-templated transcription, elongation (GO:0006354)	3/90	0.175919	0.509332	2.12448	3.69179	POLR2A;POLR1C;ELP2
GO_Biological_Process_2015	pentose-phosphate shunt (GO:0006098)	1/12	0.17652	0.509332	5.5875	9.69053	H6PD
GO_Biological_Process_2015	response to leptin (GO:0044321)	1/12	0.17652	0.509332	5.5875	9.69053	ADIPOR1
GO_Biological_Process_2015	C21-steroid hormone biosynthetic process (GO:0006700)	1/12	0.17652	0.509332	5.5875	9.69053	CACNA1H
GO_Biological_Process_2015	positive regulation of glycoprotein biosynthetic process (GO:0010560)	1/12	0.17652	0.509332	5.5875	9.69053	CTNNB1
GO_Biological_Process_2015	multicellular organismal movement (GO:0050879)	1/12	0.17652	0.509332	5.5875	9.69053	ITPR1
GO_Biological_Process_2015	positive regulation of cellular amine metabolic process (GO:0033240)	1/12	0.17652	0.509332	5.5875	9.69053	ACSL3
GO_Biological_Process_2015	T cell lineage commitment (GO:0002360)	1/12	0.17652	0.509332	5.5875	9.69053	TP53
GO_Biological_Process_2015	negative regulation of hydrogen peroxide-induced cell death (GO:1903206)	1/12	0.17652	0.509332	5.5875	9.69053	PSAP
GO_Biological_Process_2015	regulation of acrosome reaction (GO:0060046)	1/12	0.17652	0.509332	5.5875	9.69053	CACNA1H
GO_Biological_Process_2015	branching involved in salivary gland morphogenesis (GO:0060445)	1/12	0.17652	0.509332	5.5875	9.69053	LAMA1
GO_Biological_Process_2015	prepulse inhibition (GO:0060134)	1/12	0.17652	0.509332	5.5875	9.69053	CTNNA2
GO_Biological_Process_2015	lymphoid progenitor cell differentiation (GO:0002320)	1/12	0.17652	0.509332	5.5875	9.69053	KIT
GO_Biological_Process_2015	cellular anion homeostasis (GO:0030002)	1/12	0.17652	0.509332	5.5875	9.69053	ABCC2
GO_Biological_Process_2015	negative regulation of bone remodeling (GO:0046851)	1/12	0.17652	0.509332	5.5875	9.69053	TNFAIP3
GO_Biological_Process_2015	myelin maintenance (GO:0043217)	1/12	0.17652	0.509332	5.5875	9.69053	AKT2
GO_Biological_Process_2015	response to muramyl dipeptide (GO:0032495)	1/12	0.17652	0.509332	5.5875	9.69053	TNFAIP3
GO_Biological_Process_2015	regulation of acetyl-CoA biosynthetic process from pyruvate (GO:0010510)	1/12	0.17652	0.509332	5.5875	9.69053	PDK1
GO_Biological_Process_2015	peptidyl-glutamic acid carboxylation (GO:0017187)	1/12	0.17652	0.509332	5.5875	9.69053	GAS6
GO_Biological_Process_2015	beta-amyloid metabolic process (GO:0050435)	1/12	0.17652	0.509332	5.5875	9.69053	MME
GO_Biological_Process_2015	cellular copper ion homeostasis (GO:0006878)	1/12	0.17652	0.509332	5.5875	9.69053	SLC31A1
GO_Biological_Process_2015	positive regulation of T cell apoptotic process (GO:0070234)	1/12	0.17652	0.509332	5.5875	9.69053	TP53
GO_Biological_Process_2015	regulation of cholesterol biosynthetic process (GO:0045540)	1/12	0.17652	0.509332	5.5875	9.69053	POR
GO_Biological_Process_2015	positive regulation of mitochondrial membrane permeability (GO:0035794)	1/12	0.17652	0.509332	5.5875	9.69053	TP53
GO_Biological_Process_2015	positive regulation of RNA splicing (GO:0033120)	1/12	0.17652	0.509332	5.5875	9.69053	POLR2A
GO_Biological_Process_2015	musculoskeletal movement (GO:0050881)	1/12	0.17652	0.509332	5.5875	9.69053	ITPR1
GO_Biological_Process_2015	carnitine metabolic process (GO:0009437)	1/12	0.17652	0.509332	5.5875	9.69053	POR
GO_Biological_Process_2015	positive regulation of histone deacetylation (GO:0031065)	1/12	0.17652	0.509332	5.5875	9.69053	TP53
GO_Biological_Process_2015	determination of adult lifespan (GO:0008340)	1/12	0.17652	0.509332	5.5875	9.69053	TP53
GO_Biological_Process_2015	protein carboxylation (GO:0018214)	1/12	0.17652	0.509332	5.5875	9.69053	GAS6
GO_Biological_Process_2015	glycoprotein catabolic process (GO:0006516)	1/12	0.17652	0.509332	5.5875	9.69053	STT3B
GO_Biological_Process_2015	gamete generation (GO:0007276)	9/390	0.177153	0.509332	1.46108	2.52876	PHC2;ADAMTS2;PAQR7;IFT81;WIPF3;KIT;CDYL;MERTK;IGF2R
GO_Biological_Process_2015	regulation of ion transmembrane transporter activity (GO:0032412)	4/137	0.178581	0.509332	1.85442	3.19462	RASGRF2;RASGRF1;NEDD4L;MAPK8IP2
GO_Biological_Process_2015	proteolysis involved in cellular protein catabolic process (GO:0051603)	9/391	0.178962	0.509332	1.45718	2.5072	TRIM63;CTSL;USP32;PSMD2;CDK2;ERLIN1;NEDD4L;STT3B;FBXO21
GO_Biological_Process_2015	natural killer cell activation (GO:0030101)	2/48	0.179828	0.509332	2.67589	4.59117	RAB27A;MERTK
GO_Biological_Process_2015	T cell activation involved in immune response (GO:0002286)	2/48	0.179828	0.509332	2.67589	4.59117	RAB27A;TP53
GO_Biological_Process_2015	cellular monovalent inorganic cation homeostasis (GO:0030004)	2/48	0.179828	0.509332	2.67589	4.59117	MAFG;NEDD4L
GO_Biological_Process_2015	regulation of protein localization to plasma membrane (GO:1903076)	2/48	0.179828	0.509332	2.67589	4.59117	DAB2;ACSL3
GO_Biological_Process_2015	stem cell proliferation (GO:0072089)	2/48	0.179828	0.509332	2.67589	4.59117	NDE1;CTNNB1
GO_Biological_Process_2015	Rho protein signal transduction (GO:0007266)	2/48	0.179828	0.509332	2.67589	4.59117	MYO9B;CELSR1
GO_Biological_Process_2015	stress-activated protein kinase signaling cascade (GO:0031098)	3/91	0.179909	0.509332	2.10024	3.60254	MAP2K1;RPS6KA2;MAPK8IP2
GO_Biological_Process_2015	negative regulation of protein complex assembly (GO:0031333)	3/91	0.179909	0.509332	2.10024	3.60254	FHOD3;CAPG;PFN2
GO_Biological_Process_2015	DNA damage response, signal transduction by p53 class mediator (GO:0030330)	3/91	0.179909	0.509332	2.10024	3.60254	PSMD2;CDK2;TP53
GO_Biological_Process_2015	angiogenesis (GO:0001525)	6/236	0.180113	0.509332	1.61068	2.76098	NUS1;ECM1;MMP14;HIF1A;APOLD1;RTN4
GO_Biological_Process_2015	negative regulation of response to wounding (GO:1903035)	4/138	0.181767	0.509332	1.84048	3.13807	EPHA4;CD109;TNFAIP3;PPARD
GO_Biological_Process_2015	phospholipid metabolic process (GO:0006644)	7/288	0.182096	0.509332	1.53893	2.62114	PLA2G4C;PCSK9;PI4KB;MTMR4;PLD1;PLA1A;PPARD
GO_Biological_Process_2015	microtubule-based movement (GO:0007018)	5/187	0.182789	0.509332	1.69504	2.88058	RAB1A;MAP2K1;IFT81;NDE1;HIF1A
GO_Biological_Process_2015	response to fibroblast growth factor (GO:0071774)	5/187	0.182789	0.509332	1.69504	2.88058	MAP2K1;KIT;ITPR1;ITGB1BP1;ADCY2
GO_Biological_Process_2015	iron ion homeostasis (GO:0055072)	3/92	0.183924	0.509332	2.07653	3.51605	TFRC;HIF1A;ATP6V1C1
GO_Biological_Process_2015	interaction with host (GO:0051701)	3/92	0.183924	0.509332	2.07653	3.51605	GAS6;ATP6V1C1;VPS16
GO_Biological_Process_2015	regulation of endothelial cell migration (GO:0010594)	3/92	0.183924	0.509332	2.07653	3.51605	SCARB1;SH3BGRL3;ITGB1BP1
GO_Biological_Process_2015	regulation of neuron apoptotic process (GO:0043523)	5/188	0.185513	0.509332	1.68569	2.83976	STXBP1;SIGMAR1;PCSK9;TP53;HIF1A
GO_Biological_Process_2015	cellular response to drug (GO:0035690)	2/49	0.185612	0.509332	2.61882	4.41035	GAS6;TP53
GO_Biological_Process_2015	regulation of response to oxidative stress (GO:1902882)	2/49	0.185612	0.509332	2.61882	4.41035	PSAP;HIF1A
GO_Biological_Process_2015	positive regulation of fibroblast proliferation (GO:0048146)	2/49	0.185612	0.509332	2.61882	4.41035	UTS2;GAS6
GO_Biological_Process_2015	visual behavior (GO:0007632)	2/49	0.185612	0.509332	2.61882	4.41035	KIT;HIF1A
GO_Biological_Process_2015	establishment of cell polarity (GO:0030010)	2/49	0.185612	0.509332	2.61882	4.41035	LAMA1;MYO9B
GO_Biological_Process_2015	glutathione metabolic process (GO:0006749)	2/49	0.185612	0.509332	2.61882	4.41035	GLO1;IDH1
GO_Biological_Process_2015	regulation of lymphocyte apoptotic process (GO:0070228)	2/49	0.185612	0.509332	2.61882	4.41035	TP53;HIF1A
GO_Biological_Process_2015	protein modification by small protein removal (GO:0070646)	3/93	0.187963	0.509332	2.05335	3.4322	USP32;TNFAIP3;COPS8
GO_Biological_Process_2015	response to corticosteroid (GO:0031960)	4/140	0.188195	0.509332	1.81323	3.0286	MAP2K1;TRIM63;UCN2;MUC5B
GO_Biological_Process_2015	regulation of peptide hormone secretion (GO:0090276)	5/189	0.188252	0.509332	1.67644	2.79961	STXBP1;ITPR1;UTS2;HIF1A;PPARD
GO_Biological_Process_2015	response to nutrient levels (GO:0031667)	7/291	0.188598	0.509332	1.52244	2.53963	POR;PCSK9;ACSL3;GAS6;MUC5B;TP53;PPARD
GO_Biological_Process_2015	divalent inorganic cation homeostasis (GO:0072507)	7/291	0.188598	0.509332	1.52244	2.53963	TRPM1;MCUR1;SLC24A4;SLC39A6;ITPR1;UTS2;TPCN2
GO_Biological_Process_2015	regulation of actin cytoskeleton organization (GO:0032956)	6/240	0.189721	0.509332	1.58282	2.63097	FHOD3;SH3BGRL3;CAPG;ITGB1BP1;CELSR1;PFN2
GO_Biological_Process_2015	phosphatidylglycerol biosynthetic process (GO:0006655)	1/13	0.189745	0.509332	5.12161	8.51252	PLD1
GO_Biological_Process_2015	uterus development (GO:0060065)	1/13	0.189745	0.509332	5.12161	8.51252	ESR2
GO_Biological_Process_2015	planar cell polarity pathway involved in neural tube closure (GO:0090179)	1/13	0.189745	0.509332	5.12161	8.51252	CELSR1
GO_Biological_Process_2015	4-hydroxyproline metabolic process (GO:0019471)	1/13	0.189745	0.509332	5.12161	8.51252	P4HA1
GO_Biological_Process_2015	chronic inflammatory response (GO:0002544)	1/13	0.189745	0.509332	5.12161	8.51252	PTGES
GO_Biological_Process_2015	negative regulation of response to reactive oxygen species (GO:1901032)	1/13	0.189745	0.509332	5.12161	8.51252	PSAP
GO_Biological_Process_2015	establishment of tissue polarity (GO:0007164)	1/13	0.189745	0.509332	5.12161	8.51252	CELSR1
GO_Biological_Process_2015	negative regulation of systemic arterial blood pressure (GO:0003085)	1/13	0.189745	0.509332	5.12161	8.51252	NEDD4L
GO_Biological_Process_2015	positive regulation of glycolytic process (GO:0045821)	1/13	0.189745	0.509332	5.12161	8.51252	HIF1A
GO_Biological_Process_2015	DNA synthesis involved in DNA repair (GO:0000731)	1/13	0.189745	0.509332	5.12161	8.51252	POLH
GO_Biological_Process_2015	receptor catabolic process (GO:0032801)	1/13	0.189745	0.509332	5.12161	8.51252	PCSK9
GO_Biological_Process_2015	establishment of planar polarity (GO:0001736)	1/13	0.189745	0.509332	5.12161	8.51252	CELSR1
GO_Biological_Process_2015	positive regulation of DNA-dependent DNA replication (GO:2000105)	1/13	0.189745	0.509332	5.12161	8.51252	CDK2
GO_Biological_Process_2015	peptidyl-proline hydroxylation (GO:0019511)	1/13	0.189745	0.509332	5.12161	8.51252	P4HA1
GO_Biological_Process_2015	necroptotic process (GO:0070266)	1/13	0.189745	0.509332	5.12161	8.51252	TP53
GO_Biological_Process_2015	positive regulation of fatty acid biosynthetic process (GO:0045723)	1/13	0.189745	0.509332	5.12161	8.51252	NR1H2
GO_Biological_Process_2015	regulation of acyl-CoA biosynthetic process (GO:0050812)	1/13	0.189745	0.509332	5.12161	8.51252	PDK1
GO_Biological_Process_2015	oocyte development (GO:0048599)	1/13	0.189745	0.509332	5.12161	8.51252	CTNNB1
GO_Biological_Process_2015	regulation of hydrogen peroxide-induced cell death (GO:1903205)	1/13	0.189745	0.509332	5.12161	8.51252	PSAP
GO_Biological_Process_2015	calcium-mediated signaling using intracellular calcium source (GO:0035584)	1/13	0.189745	0.509332	5.12161	8.51252	GPR143
GO_Biological_Process_2015	regulation of Rac protein signal transduction (GO:0035020)	1/13	0.189745	0.509332	5.12161	8.51252	RASGRF1
GO_Biological_Process_2015	positive T cell selection (GO:0043368)	1/13	0.189745	0.509332	5.12161	8.51252	ITPKB
GO_Biological_Process_2015	cytoskeletal anchoring at plasma membrane (GO:0007016)	1/13	0.189745	0.509332	5.12161	8.51252	CTNNB1
GO_Biological_Process_2015	lipoprotein transport (GO:0042953)	1/13	0.189745	0.509332	5.12161	8.51252	ZDHHC17
GO_Biological_Process_2015	negative regulation of macrophage derived foam cell differentiation (GO:0010745)	1/13	0.189745	0.509332	5.12161	8.51252	NR1H2
GO_Biological_Process_2015	peripheral nervous system axon ensheathment (GO:0032292)	1/13	0.189745	0.509332	5.12161	8.51252	POU3F1
GO_Biological_Process_2015	white fat cell differentiation (GO:0050872)	1/13	0.189745	0.509332	5.12161	8.51252	CTBP2
GO_Biological_Process_2015	positive regulation of protein export from nucleus (GO:0046827)	1/13	0.189745	0.509332	5.12161	8.51252	GAS6
GO_Biological_Process_2015	response to muscle activity (GO:0014850)	1/13	0.189745	0.509332	5.12161	8.51252	HIF1A
GO_Biological_Process_2015	natural killer cell differentiation (GO:0001779)	1/13	0.189745	0.509332	5.12161	8.51252	MERTK
GO_Biological_Process_2015	negative regulation of JUN kinase activity (GO:0043508)	1/13	0.189745	0.509332	5.12161	8.51252	MAPK8IP1
GO_Biological_Process_2015	negative regulation of glycoprotein metabolic process (GO:1903019)	1/13	0.189745	0.509332	5.12161	8.51252	BACE2
GO_Biological_Process_2015	positive regulation of cholesterol efflux (GO:0010875)	1/13	0.189745	0.509332	5.12161	8.51252	NR1H2
GO_Biological_Process_2015	keratinocyte proliferation (GO:0043616)	1/13	0.189745	0.509332	5.12161	8.51252	PPARD
GO_Biological_Process_2015	mesenchymal cell proliferation (GO:0010463)	1/13	0.189745	0.509332	5.12161	8.51252	CTNNB1
GO_Biological_Process_2015	embryonic skeletal joint morphogenesis (GO:0060272)	1/13	0.189745	0.509332	5.12161	8.51252	CTNNB1
GO_Biological_Process_2015	negative regulation of DNA damage response, signal transduction by p53 class mediator (GO:0043518)	1/13	0.189745	0.509332	5.12161	8.51252	DYRK1A
GO_Biological_Process_2015	establishment of epithelial cell polarity (GO:0090162)	1/13	0.189745	0.509332	5.12161	8.51252	LAMA1
GO_Biological_Process_2015	regulation of lipoprotein particle clearance (GO:0010984)	1/13	0.189745	0.509332	5.12161	8.51252	PCSK9
GO_Biological_Process_2015	negative regulation of cell fate commitment (GO:0010454)	1/13	0.189745	0.509332	5.12161	8.51252	CTNNB1
GO_Biological_Process_2015	AMP metabolic process (GO:0046033)	1/13	0.189745	0.509332	5.12161	8.51252	AK4
GO_Biological_Process_2015	positive regulation of fatty acid oxidation (GO:0046321)	1/13	0.189745	0.509332	5.12161	8.51252	AKT2
GO_Biological_Process_2015	mRNA transcription from RNA polymerase II promoter (GO:0042789)	1/13	0.189745	0.509332	5.12161	8.51252	HIF1A
GO_Biological_Process_2015	zinc ion homeostasis (GO:0055069)	1/13	0.189745	0.509332	5.12161	8.51252	SLC39A6
GO_Biological_Process_2015	cellular sodium ion homeostasis (GO:0006883)	1/13	0.189745	0.509332	5.12161	8.51252	NEDD4L
GO_Biological_Process_2015	positive regulation of muscle cell apoptotic process (GO:0010661)	1/13	0.189745	0.509332	5.12161	8.51252	TP53
GO_Biological_Process_2015	lens morphogenesis in camera-type eye (GO:0002089)	1/13	0.189745	0.509332	5.12161	8.51252	CTNNB1
GO_Biological_Process_2015	myelination in peripheral nervous system (GO:0022011)	1/13	0.189745	0.509332	5.12161	8.51252	POU3F1
GO_Biological_Process_2015	regulation of tyrosine phosphorylation of Stat1 protein (GO:0042510)	1/13	0.189745	0.509332	5.12161	8.51252	KIT
GO_Biological_Process_2015	regulation of natural killer cell differentiation (GO:0032823)	1/13	0.189745	0.509332	5.12161	8.51252	GAS6
GO_Biological_Process_2015	negative regulation of protein binding (GO:0032091)	2/50	0.191422	0.509332	2.56413	4.23921	DAB2;ITGB1BP1
GO_Biological_Process_2015	cellular response to carbohydrate stimulus (GO:0071322)	2/50	0.191422	0.509332	2.56413	4.23921	RPS6KA2;GAS6
GO_Biological_Process_2015	regulation of transmembrane transporter activity (GO:0022898)	4/141	0.191436	0.509332	1.7999	2.9756	RASGRF2;RASGRF1;NEDD4L;MAPK8IP2
GO_Biological_Process_2015	branching morphogenesis of an epithelial tube (GO:0048754)	4/141	0.191436	0.509332	1.7999	2.9756	MMP14;LAMA1;CTSZ;CTNNB1
GO_Biological_Process_2015	ER-nucleus signaling pathway (GO:0006984)	3/94	0.192025	0.509332	2.03069	3.3509	WIPI1;TP53;SEC31A
GO_Biological_Process_2015	pattern recognition receptor signaling pathway (GO:0002221)	4/142	0.194695	0.509332	1.78677	2.92373	MAP2K1;CTSL;RPS6KA2;TNFAIP3
GO_Biological_Process_2015	regulation of peptide secretion (GO:0002791)	5/192	0.196556	0.509332	1.64929	2.68309	STXBP1;ITPR1;UTS2;HIF1A;PPARD
GO_Biological_Process_2015	response to molecule of bacterial origin (GO:0002237)	6/243	0.197055	0.509332	1.56255	2.538	SCARB1;TNFAIP3;MUC5B;LITAF;PTGES;IL12RB2
GO_Biological_Process_2015	organ regeneration (GO:0031100)	2/51	0.197257	0.509332	2.51168	4.07708	GAS6;IGF2R
GO_Biological_Process_2015	positive regulation of phosphatidylinositol 3-kinase signaling (GO:0014068)	2/51	0.197257	0.509332	2.51168	4.07708	KIT;PPARD
GO_Biological_Process_2015	regulation of potassium ion transport (GO:0043266)	2/51	0.197257	0.509332	2.51168	4.07708	DPP6;NEDD4L
GO_Biological_Process_2015	negative regulation of transmembrane transport (GO:0034763)	2/51	0.197257	0.509332	2.51168	4.07708	AKT2;NEDD4L
GO_Biological_Process_2015	regulation of axon extension (GO:0030516)	2/51	0.197257	0.509332	2.51168	4.07708	SEMA4F;RTN4
GO_Biological_Process_2015	leukocyte homeostasis (GO:0001776)	2/51	0.197257	0.509332	2.51168	4.07708	TNFAIP3;HIF1A
GO_Biological_Process_2015	mitochondrial membrane organization (GO:0007006)	2/51	0.197257	0.509332	2.51168	4.07708	ACAA2;TP53
GO_Biological_Process_2015	positive regulation of insulin secretion (GO:0032024)	2/51	0.197257	0.509332	2.51168	4.07708	HIF1A;PPARD
GO_Biological_Process_2015	regulation of neurotransmitter secretion (GO:0046928)	2/51	0.197257	0.509332	2.51168	4.07708	STXBP1;PFN2
GO_Biological_Process_2015	epidermal growth factor receptor signaling pathway (GO:0007173)	5/193	0.199351	0.509332	1.64044	2.64551	MAP2K1;KIT;ITPR1;ADAM10;ADCY2
GO_Biological_Process_2015	regulation of protein complex assembly (GO:0043254)	6/244	0.199523	0.509332	1.5559	2.50784	FHOD3;STXBP1;SNX9;CAPG;TP53;PFN2
GO_Biological_Process_2015	morphogenesis of an epithelium (GO:0002009)	7/296	0.199643	0.509332	1.49571	2.40993	MMP14;LAMA1;CTSZ;CTNNB1;CELSR1;HIF1A;ESR2
GO_Biological_Process_2015	glycerolipid metabolic process (GO:0046486)	7/296	0.199643	0.509332	1.49571	2.40993	PPP1CB;PLA2G4C;PCSK9;PI4KB;MTMR4;PLD1;PLA1A
GO_Biological_Process_2015	lipid homeostasis (GO:0055088)	3/96	0.200213	0.509332	1.98681	3.19554	SCARB1;NUS1;PCSK9
GO_Biological_Process_2015	fat cell differentiation (GO:0045444)	3/96	0.200213	0.509332	1.98681	3.19554	CTBP2;AKT2;TRIM32
GO_Biological_Process_2015	positive regulation of epithelial cell proliferation (GO:0050679)	4/144	0.201263	0.509332	1.76106	2.82324	ECM1;TNFAIP3;CTNNB1;HIF1A
GO_Biological_Process_2015	innate immune response-activating signal transduction (GO:0002758)	4/144	0.201263	0.509332	1.76106	2.82324	MAP2K1;CTSL;RPS6KA2;TNFAIP3
GO_Biological_Process_2015	regulation of cytoskeleton organization (GO:0051493)	8/350	0.20223	0.509332	1.44514	2.30984	FHOD3;CTNNB1;SH3BGRL3;CAPG;ITGB1BP1;CELSR1;CEP76;PFN2
GO_Biological_Process_2015	positive regulation of insulin secretion involved in cellular response to glucose stimulus (GO:0035774)	1/14	0.202758	0.509332	4.7274	7.54373	HIF1A
GO_Biological_Process_2015	ectodermal placode formation (GO:0060788)	1/14	0.202758	0.509332	4.7274	7.54373	CTNNB1
GO_Biological_Process_2015	prostaglandin biosynthetic process (GO:0001516)	1/14	0.202758	0.509332	4.7274	7.54373	PTGES
GO_Biological_Process_2015	regulation of establishment of planar polarity involved in neural tube closure (GO:0090178)	1/14	0.202758	0.509332	4.7274	7.54373	CELSR1
GO_Biological_Process_2015	insulin-like growth factor receptor signaling pathway (GO:0048009)	1/14	0.202758	0.509332	4.7274	7.54373	IGF2R
GO_Biological_Process_2015	serine family amino acid biosynthetic process (GO:0009070)	1/14	0.202758	0.509332	4.7274	7.54373	SEPHS2
GO_Biological_Process_2015	regulation of SMAD protein import into nucleus (GO:0060390)	1/14	0.202758	0.509332	4.7274	7.54373	DAB2
GO_Biological_Process_2015	epithelial cell-cell adhesion (GO:0090136)	1/14	0.202758	0.509332	4.7274	7.54373	KIT
GO_Biological_Process_2015	long term synaptic depression (GO:0060292)	1/14	0.202758	0.509332	4.7274	7.54373	STXBP1
GO_Biological_Process_2015	inositol phosphate-mediated signaling (GO:0048016)	1/14	0.202758	0.509332	4.7274	7.54373	ITPR1
GO_Biological_Process_2015	G-protein coupled glutamate receptor signaling pathway (GO:0007216)	1/14	0.202758	0.509332	4.7274	7.54373	TRPM1
GO_Biological_Process_2015	high-density lipoprotein particle remodeling (GO:0034375)	1/14	0.202758	0.509332	4.7274	7.54373	SCARB1
GO_Biological_Process_2015	regulation of tumor necrosis factor-mediated signaling pathway (GO:0010803)	1/14	0.202758	0.509332	4.7274	7.54373	GAS6
GO_Biological_Process_2015	regulation of fibroblast apoptotic process (GO:2000269)	1/14	0.202758	0.509332	4.7274	7.54373	GAS6
GO_Biological_Process_2015	megakaryocyte development (GO:0035855)	1/14	0.202758	0.509332	4.7274	7.54373	KIT
GO_Biological_Process_2015	regulation of toll-like receptor 4 signaling pathway (GO:0034143)	1/14	0.202758	0.509332	4.7274	7.54373	TNFAIP3
GO_Biological_Process_2015	stress fiber assembly (GO:0043149)	1/14	0.202758	0.509332	4.7274	7.54373	PHACTR1
GO_Biological_Process_2015	embryonic heart tube development (GO:0035050)	1/14	0.202758	0.509332	4.7274	7.54373	CTNNB1
GO_Biological_Process_2015	negative regulation of NF-kappaB import into nucleus (GO:0042347)	1/14	0.202758	0.509332	4.7274	7.54373	LITAF
GO_Biological_Process_2015	regulation of fatty acid beta-oxidation (GO:0031998)	1/14	0.202758	0.509332	4.7274	7.54373	AKT2
GO_Biological_Process_2015	dopaminergic neuron differentiation (GO:0071542)	1/14	0.202758	0.509332	4.7274	7.54373	HIF1A
GO_Biological_Process_2015	macrophage chemotaxis (GO:0048246)	1/14	0.202758	0.509332	4.7274	7.54373	MYO9B
GO_Biological_Process_2015	regulation of vasculogenesis (GO:2001212)	1/14	0.202758	0.509332	4.7274	7.54373	HIF1AN
GO_Biological_Process_2015	prostanoid biosynthetic process (GO:0046457)	1/14	0.202758	0.509332	4.7274	7.54373	PTGES
GO_Biological_Process_2015	negative regulation of tissue remodeling (GO:0034104)	1/14	0.202758	0.509332	4.7274	7.54373	TNFAIP3
GO_Biological_Process_2015	tricarboxylic acid metabolic process (GO:0072350)	1/14	0.202758	0.509332	4.7274	7.54373	IDH1
GO_Biological_Process_2015	regulation of non-canonical Wnt signaling pathway (GO:2000050)	1/14	0.202758	0.509332	4.7274	7.54373	DAB2
GO_Biological_Process_2015	dorsal/ventral axis specification (GO:0009950)	1/14	0.202758	0.509332	4.7274	7.54373	CTNNB1
GO_Biological_Process_2015	negative regulation of lipase activity (GO:0060192)	1/14	0.202758	0.509332	4.7274	7.54373	POR
GO_Biological_Process_2015	centrosome localization (GO:0051642)	1/14	0.202758	0.509332	4.7274	7.54373	SEMA6A
GO_Biological_Process_2015	regulation of steroid hormone biosynthetic process (GO:0090030)	1/14	0.202758	0.509332	4.7274	7.54373	POR
GO_Biological_Process_2015	regulation of cardiac muscle cell apoptotic process (GO:0010665)	1/14	0.202758	0.509332	4.7274	7.54373	TP53
GO_Biological_Process_2015	DNA damage response, signal transduction by p53 class mediator resulting in transcription of p21 class mediator (GO:0006978)	1/14	0.202758	0.509332	4.7274	7.54373	TP53
GO_Biological_Process_2015	positive regulation of steroid biosynthetic process (GO:0010893)	1/14	0.202758	0.509332	4.7274	7.54373	POR
GO_Biological_Process_2015	regulation of mesenchymal cell apoptotic process (GO:2001053)	1/14	0.202758	0.509332	4.7274	7.54373	HIF1A
GO_Biological_Process_2015	regulation of nephron tubule epithelial cell differentiation (GO:0072182)	1/14	0.202758	0.509332	4.7274	7.54373	CTNNB1
GO_Biological_Process_2015	regulation of pH (GO:0006885)	2/52	0.203112	0.509332	2.46132	3.92333	ATP6AP1;MAFG
GO_Biological_Process_2015	regulation of epithelial to mesenchymal transition (GO:0010717)	2/52	0.203112	0.509332	2.46132	3.92333	DAB2;CTNNB1
GO_Biological_Process_2015	regulation of mitochondrion organization (GO:0010821)	3/97	0.204338	0.509332	1.96558	3.12129	ACAA2;TP53;YWHAG
GO_Biological_Process_2015	peptidyl-serine modification (GO:0018209)	3/97	0.204338	0.509332	1.96558	3.12129	RPS6KA2;DYRK1A;GAS6
GO_Biological_Process_2015	terpenoid metabolic process (GO:0006721)	3/97	0.204338	0.509332	1.96558	3.12129	RETSAT;RDH8;PPARD
GO_Biological_Process_2015	T cell differentiation (GO:0030217)	3/97	0.204338	0.509332	1.96558	3.12129	KIT;CTNNB1;TP53
GO_Biological_Process_2015	peptidyl-asparagine modification (GO:0018196)	3/97	0.204338	0.509332	1.96558	3.12129	STT3B;HIF1AN;SEC31A
GO_Biological_Process_2015	response to endoplasmic reticulum stress (GO:0034976)	4/145	0.204572	0.509332	1.74848	2.77456	ITPR1;WIPI1;TP53;SEC31A
GO_Biological_Process_2015	cellular response to insulin stimulus (GO:0032869)	5/195	0.204984	0.509332	1.623	2.57217	MAP2K1;AKT2;PCSK9;ATP6V1C1;YWHAG
GO_Biological_Process_2015	positive regulation of secretion by cell (GO:1903532)	6/247	0.206995	0.509332	1.5363	2.41976	ATP6AP1;STXBP1;RAB27A;HIF1A;CACNA1H;PPARD
GO_Biological_Process_2015	ERBB signaling pathway (GO:0038127)	5/196	0.20782	0.509332	1.61442	2.53639	MAP2K1;KIT;ITPR1;ADAM10;ADCY2
GO_Biological_Process_2015	spermatogenesis (GO:0007283)	8/353	0.208449	0.509332	1.43235	2.246	PHC2;ADAMTS2;IFT81;WIPF3;KIT;CDYL;MERTK;IGF2R
GO_Biological_Process_2015	regulation of myeloid leukocyte differentiation (GO:0002761)	3/98	0.208483	0.509332	1.94479	3.04923	ATP6AP1;CTNNB1;MITF
GO_Biological_Process_2015	pyridine nucleotide metabolic process (GO:0019362)	2/53	0.208987	0.509332	2.41293	3.7774	H6PD;IDH1
GO_Biological_Process_2015	nicotinamide nucleotide metabolic process (GO:0046496)	2/53	0.208987	0.509332	2.41293	3.7774	H6PD;IDH1
GO_Biological_Process_2015	regulation of epidermis development (GO:0045682)	2/53	0.208987	0.509332	2.41293	3.7774	MAFG;PPARD
GO_Biological_Process_2015	regulation of intracellular steroid hormone receptor signaling pathway (GO:0033143)	2/53	0.208987	0.509332	2.41293	3.7774	DAB2;ESR2
GO_Biological_Process_2015	regulation of morphogenesis of a branching structure (GO:0060688)	2/53	0.208987	0.509332	2.41293	3.7774	CTNNB1;RTN4
GO_Biological_Process_2015	negative regulation of protein import into nucleus (GO:0042308)	2/53	0.208987	0.509332	2.41293	3.7774	GAS6;LITAF
GO_Biological_Process_2015	male gamete generation (GO:0048232)	8/354	0.210539	0.509332	1.42813	2.22515	PHC2;ADAMTS2;IFT81;WIPF3;KIT;CDYL;MERTK;IGF2R
GO_Biological_Process_2015	response to drug (GO:0042493)	8/354	0.210539	0.509332	1.42813	2.22515	POR;WFDC1;CTNNB1;UTS2;UQCRFS1;AK4;GAS6;TP53
GO_Biological_Process_2015	positive regulation of MAP kinase activity (GO:0043406)	5/197	0.210669	0.509332	1.60593	2.50119	EPHA4;MAP2K1;DAB2;KIT;MAP3K9
GO_Biological_Process_2015	ubiquitin-dependent protein catabolic process (GO:0006511)	8/355	0.212638	0.509332	1.42394	2.2045	TRIM63;USP32;PSMD2;CDK2;ERLIN1;NEDD4L;STT3B;FBXO21
GO_Biological_Process_2015	cellular response to nutrient levels (GO:0031669)	3/99	0.212646	0.509332	1.92443	2.97926	PCSK9;GAS6;TP53
GO_Biological_Process_2015	negative regulation of G1/S transition of mitotic cell cycle (GO:2000134)	3/99	0.212646	0.509332	1.92443	2.97926	PSMD2;CDK2;TP53
GO_Biological_Process_2015	negative regulation of cell cycle G1/S phase transition (GO:1902807)	3/99	0.212646	0.509332	1.92443	2.97926	PSMD2;CDK2;TP53
GO_Biological_Process_2015	energy derivation by oxidation of organic compounds (GO:0015980)	5/198	0.21353	0.509332	1.59753	2.46655	PPP1CB;AKT2;STXBP1;ITPR1;ADCY2
GO_Biological_Process_2015	digestive tract development (GO:0048565)	2/54	0.214879	0.509332	2.36641	3.63878	KIT;CTNNB1
GO_Biological_Process_2015	regulation of cartilage development (GO:0061035)	2/54	0.214879	0.509332	2.36641	3.63878	POR;CTNNB1
GO_Biological_Process_2015	keratinocyte differentiation (GO:0030216)	2/54	0.214879	0.509332	2.36641	3.63878	MAP2K1;POU3F1
GO_Biological_Process_2015	arginine metabolic process (GO:0006525)	1/15	0.215562	0.509332	4.38951	6.73573	FAH
GO_Biological_Process_2015	androgen biosynthetic process (GO:0006702)	1/15	0.215562	0.509332	4.38951	6.73573	SCARB1
GO_Biological_Process_2015	craniofacial suture morphogenesis (GO:0097094)	1/15	0.215562	0.509332	4.38951	6.73573	MMP14
GO_Biological_Process_2015	localization within membrane (GO:0051668)	1/15	0.215562	0.509332	4.38951	6.73573	RAB1A
GO_Biological_Process_2015	aspartate family amino acid catabolic process (GO:0009068)	1/15	0.215562	0.509332	4.38951	6.73573	ASRGL1
GO_Biological_Process_2015	extracellular matrix assembly (GO:0085029)	1/15	0.215562	0.509332	4.38951	6.73573	GAS6
GO_Biological_Process_2015	positive regulation of cholesterol transport (GO:0032376)	1/15	0.215562	0.509332	4.38951	6.73573	NR1H2
GO_Biological_Process_2015	regulation of cell migration involved in sprouting angiogenesis (GO:0090049)	1/15	0.215562	0.509332	4.38951	6.73573	ITGB1BP1
GO_Biological_Process_2015	zinc ion transmembrane transport (GO:0071577)	1/15	0.215562	0.509332	4.38951	6.73573	SLC39A6
GO_Biological_Process_2015	positive regulation of glycogen biosynthetic process (GO:0045725)	1/15	0.215562	0.509332	4.38951	6.73573	AKT2
GO_Biological_Process_2015	ubiquitin-dependent protein catabolic process via the multivesicular body sorting pathway (GO:0043162)	1/15	0.215562	0.509332	4.38951	6.73573	NEDD4L
GO_Biological_Process_2015	cyclooxygenase pathway (GO:0019371)	1/15	0.215562	0.509332	4.38951	6.73573	PTGES
GO_Biological_Process_2015	regulation of cell proliferation involved in heart morphogenesis (GO:2000136)	1/15	0.215562	0.509332	4.38951	6.73573	CTNNB1
GO_Biological_Process_2015	positive regulation of smooth muscle cell migration (GO:0014911)	1/15	0.215562	0.509332	4.38951	6.73573	SEMA6D
GO_Biological_Process_2015	DNA damage response, signal transduction resulting in transcription (GO:0042772)	1/15	0.215562	0.509332	4.38951	6.73573	TP53
GO_Biological_Process_2015	positive regulation of membrane protein ectodomain proteolysis (GO:0051044)	1/15	0.215562	0.509332	4.38951	6.73573	SNX9
GO_Biological_Process_2015	clathrin coat assembly (GO:0048268)	1/15	0.215562	0.509332	4.38951	6.73573	DAB2
GO_Biological_Process_2015	negative regulation of stem cell proliferation (GO:2000647)	1/15	0.215562	0.509332	4.38951	6.73573	TP53
GO_Biological_Process_2015	brain morphogenesis (GO:0048854)	1/15	0.215562	0.509332	4.38951	6.73573	CTNNA2
GO_Biological_Process_2015	detection of mechanical stimulus involved in sensory perception of sound (GO:0050910)	1/15	0.215562	0.509332	4.38951	6.73573	KIT
GO_Biological_Process_2015	positive regulation of circadian rhythm (GO:0042753)	1/15	0.215562	0.509332	4.38951	6.73573	UTS2
GO_Biological_Process_2015	vesicle targeting (GO:0006903)	1/15	0.215562	0.509332	4.38951	6.73573	WIPI1
GO_Biological_Process_2015	ventricular system development (GO:0021591)	1/15	0.215562	0.509332	4.38951	6.73573	SEMA6D
GO_Biological_Process_2015	microtubule nucleation (GO:0007020)	1/15	0.215562	0.509332	4.38951	6.73573	NDE1
GO_Biological_Process_2015	short-chain fatty acid metabolic process (GO:0046459)	1/15	0.215562	0.509332	4.38951	6.73573	TYRP1
GO_Biological_Process_2015	hair cell differentiation (GO:0035315)	1/15	0.215562	0.509332	4.38951	6.73573	CTNNB1
GO_Biological_Process_2015	positive regulation of sterol transport (GO:0032373)	1/15	0.215562	0.509332	4.38951	6.73573	NR1H2
GO_Biological_Process_2015	cerebral cortex radially oriented cell migration (GO:0021799)	1/15	0.215562	0.509332	4.38951	6.73573	RTN4
GO_Biological_Process_2015	extracellular negative regulation of signal transduction (GO:1900116)	1/15	0.215562	0.509332	4.38951	6.73573	ESR2
GO_Biological_Process_2015	cellular response to dexamethasone stimulus (GO:0071549)	1/15	0.215562	0.509332	4.38951	6.73573	TRIM63
GO_Biological_Process_2015	positive regulation of lymphocyte apoptotic process (GO:0070230)	1/15	0.215562	0.509332	4.38951	6.73573	TP53
GO_Biological_Process_2015	magnesium ion transport (GO:0015693)	1/15	0.215562	0.509332	4.38951	6.73573	ZDHHC17
GO_Biological_Process_2015	positive regulation of potassium ion transmembrane transport (GO:1901381)	1/15	0.215562	0.509332	4.38951	6.73573	DPP6
GO_Biological_Process_2015	extracellular regulation of signal transduction (GO:1900115)	1/15	0.215562	0.509332	4.38951	6.73573	ESR2
GO_Biological_Process_2015	mitochondrial calcium ion homeostasis (GO:0051560)	1/15	0.215562	0.509332	4.38951	6.73573	MCUR1
GO_Biological_Process_2015	negative regulation of chondrocyte differentiation (GO:0032331)	1/15	0.215562	0.509332	4.38951	6.73573	CTNNB1
GO_Biological_Process_2015	COPII vesicle coating (GO:0048208)	1/15	0.215562	0.509332	4.38951	6.73573	SEC31A
GO_Biological_Process_2015	copper ion homeostasis (GO:0055070)	1/15	0.215562	0.509332	4.38951	6.73573	SLC31A1
GO_Biological_Process_2015	mesenchymal to epithelial transition (GO:0060231)	1/15	0.215562	0.509332	4.38951	6.73573	CTNNB1
GO_Biological_Process_2015	negative regulation of viral release from host cell (GO:1902187)	1/15	0.215562	0.509332	4.38951	6.73573	TRIM32
GO_Biological_Process_2015	negative regulation of interleukin-2 production (GO:0032703)	1/15	0.215562	0.509332	4.38951	6.73573	TNFAIP3
GO_Biological_Process_2015	response to UV-B (GO:0010224)	1/15	0.215562	0.509332	4.38951	6.73573	MME
GO_Biological_Process_2015	regulation of ruffle assembly (GO:1900027)	1/15	0.215562	0.509332	4.38951	6.73573	PFN2
GO_Molecular_Function_2015	ubiquitin-specific protease activity (GO:0004843)	2/70	0.309993	0.510397	1.80813	2.11769	USP32;TNFAIP3
GO_Molecular_Function_2015	glycolipid binding (GO:0051861)	1/23	0.310887	0.510397	2.79219	3.26218	LAMA1
GO_Molecular_Function_2015	cAMP binding (GO:0030552)	1/23	0.310887	0.510397	2.79219	3.26218	PDE10A
GO_Molecular_Function_2015	retinoic acid binding (GO:0001972)	1/23	0.310887	0.510397	2.79219	3.26218	IGF2R
GO_Molecular_Function_2015	translation initiation factor binding (GO:0031369)	1/23	0.310887	0.510397	2.79219	3.26218	TRIM32
GO_Biological_Process_2015	cellular modified amino acid metabolic process (GO:0006575)	5/199	0.216404	0.510464	1.58921	2.43246	P4HA1;GLO1;IDH1;SEPHS2;PLA1A
GO_Biological_Process_2015	cell-matrix adhesion (GO:0007160)	3/100	0.216828	0.510464	1.90449	2.91131	ITGA7;CTNNB1;ITGB1BP1
GO_Biological_Process_2015	leukocyte chemotaxis (GO:0030595)	3/100	0.216828	0.510464	1.90449	2.91131	KIT;MYO9B;GAS6
GO_Biological_Process_2015	cellular response to organonitrogen compound (GO:0071417)	9/411	0.216829	0.510464	1.38325	2.1145	POR;MAP2K1;AKT2;UROS;PCSK9;CTNNB1;ADCY2;ATP6V1C1;YWHAG
GO_Cellular_Component_2015	brush border (GO:0005903)	1/24	0.32196	0.510865	2.67065	3.02672	MME
GO_Cellular_Component_2015	cell surface furrow (GO:0097610)	1/24	0.32196	0.510865	2.67065	3.02672	RAB11FIP4
GO_Cellular_Component_2015	cleavage furrow (GO:0032154)	1/24	0.32196	0.510865	2.67065	3.02672	RAB11FIP4
BioCarta_2016	Actions of Nitric Oxide in the Heart Homo sapiens h no1Pathway	1/42	0.49352	0.512874	1.4968	1.05703	SLC7A1
GO_Biological_Process_2015	positive regulation of cell development (GO:0010720)	8/358	0.21898	0.512919	1.41152	2.14378	EPHA4;DAB2;SEMA6A;ATP6AP1;KIT;CTNNB1;HIF1A;TRIM32
GO_Biological_Process_2015	rhythmic process (GO:0048511)	6/252	0.219666	0.512919	1.50468	2.28057	PPP1CB;MMP14;KIT;DYRK1A;UTS2;ESR2
GO_Biological_Process_2015	positive regulation of neuron death (GO:1901216)	2/55	0.220787	0.512919	2.32164	3.50697	PCSK9;TP53
GO_Biological_Process_2015	positive regulation of endothelial cell migration (GO:0010595)	2/55	0.220787	0.512919	2.32164	3.50697	SCARB1;ITGB1BP1
GO_Biological_Process_2015	arachidonic acid metabolic process (GO:0019369)	2/55	0.220787	0.512919	2.32164	3.50697	PLA2G4C;PTGES
GO_Biological_Process_2015	negative regulation of cytoskeleton organization (GO:0051494)	3/101	0.221026	0.512919	1.88496	2.8453	FHOD3;CAPG;PFN2
GO_Biological_Process_2015	positive regulation of angiogenesis (GO:0045766)	3/101	0.221026	0.512919	1.88496	2.8453	ECM1;UTS2;HIF1A
GO_Biological_Process_2015	actin filament organization (GO:0007015)	4/150	0.221348	0.512919	1.68817	2.5458	FHOD3;ACTN1;MICAL1;PHACTR1
GO_Biological_Process_2015	regulation of organ morphogenesis (GO:2000027)	4/150	0.221348	0.512919	1.68817	2.5458	POR;TNFAIP3;CTNNB1;CELSR1
GO_Biological_Process_2015	potassium ion transport (GO:0006813)	4/151	0.224747	0.512919	1.6766	2.5028	ANKRD37;SLC24A4;CDK2;KCNAB2
GO_Biological_Process_2015	activation of innate immune response (GO:0002218)	4/151	0.224747	0.512919	1.6766	2.5028	MAP2K1;CTSL;RPS6KA2;TNFAIP3
GO_Biological_Process_2015	secretion by cell (GO:0032940)	9/415	0.22476	0.512919	1.36934	2.04404	RAB1A;SCRN1;ACTN1;STXBP1;KIT;PSAP;RAB27A;GAS6;MERTK
GO_Biological_Process_2015	regulation of innate immune response (GO:0045088)	6/254	0.224806	0.512919	1.4924	2.22743	MAP2K1;CTSL;RPS6KA2;IFNGR2;NR1H2;TNFAIP3
GO_Biological_Process_2015	negative regulation of kinase activity (GO:0033673)	5/202	0.225097	0.512919	1.56477	2.33342	NPRL2;TNFAIP3;ITGB1BP1;YWHAG;MAPK8IP1
GO_Biological_Process_2015	autophagy (GO:0006914)	3/102	0.225241	0.512919	1.86583	2.78117	RAB1A;EPG5;WIPI1
GO_Biological_Process_2015	peptidyl-tyrosine dephosphorylation (GO:0035335)	3/102	0.225241	0.512919	1.86583	2.78117	PTP4A1;PTPRS;MTMR4
GO_Biological_Process_2015	regulation of stress fiber assembly (GO:0051492)	2/56	0.226707	0.512919	2.27853	3.38156	ITGB1BP1;PFN2
GO_Biological_Process_2015	positive regulation of JAK-STAT cascade (GO:0046427)	2/56	0.226707	0.512919	2.27853	3.38156	KIT;ADIPOR1
GO_Biological_Process_2015	iron ion transport (GO:0006826)	2/56	0.226707	0.512919	2.27853	3.38156	TFRC;ATP6V1C1
GO_Biological_Process_2015	positive regulation of cellular carbohydrate metabolic process (GO:0010676)	2/56	0.226707	0.512919	2.27853	3.38156	AKT2;HIF1A
GO_Biological_Process_2015	positive regulation of leukocyte chemotaxis (GO:0002690)	2/56	0.226707	0.512919	2.27853	3.38156	ADAM10;GAS6
GO_Biological_Process_2015	regulation of protein serine/threonine kinase activity (GO:0071900)	9/416	0.22676	0.512919	1.3659	2.02681	EPHA4;MAP2K1;DAB2;KIT;TNFAIP3;MAP3K9;COPS8;YWHAG;MAPK8IP1
GO_Biological_Process_2015	positive regulation of cytosolic calcium ion concentration (GO:0007204)	4/152	0.228159	0.512919	1.66519	2.46067	TRPM1;ITPR1;UTS2;TPCN2
GO_Biological_Process_2015	cardiac myofibril assembly (GO:0055003)	1/16	0.228162	0.512919	4.09667	6.05364	FHOD3
GO_Biological_Process_2015	phosphatidylinositol acyl-chain remodeling (GO:0036149)	1/16	0.228162	0.512919	4.09667	6.05364	PLA2G4C
GO_Biological_Process_2015	regulation of cellular amide metabolic process (GO:0034248)	1/16	0.228162	0.512919	4.09667	6.05364	PGAM1
GO_Biological_Process_2015	muscle cell cellular homeostasis (GO:0046716)	1/16	0.228162	0.512919	4.09667	6.05364	HIF1A
GO_Biological_Process_2015	regulation of circadian sleep/wake cycle, sleep (GO:0045187)	1/16	0.228162	0.512919	4.09667	6.05364	UTS2
GO_Biological_Process_2015	positive regulation of tyrosine phosphorylation of Stat5 protein (GO:0042523)	1/16	0.228162	0.512919	4.09667	6.05364	KIT
GO_Biological_Process_2015	glucose catabolic process (GO:0006007)	1/16	0.228162	0.512919	4.09667	6.05364	H6PD
GO_Biological_Process_2015	ectoderm development (GO:0007398)	1/16	0.228162	0.512919	4.09667	6.05364	CTNNB1
GO_Biological_Process_2015	adult heart development (GO:0007512)	1/16	0.228162	0.512919	4.09667	6.05364	MEF2D
GO_Biological_Process_2015	plasma lipoprotein particle assembly (GO:0034377)	1/16	0.228162	0.512919	4.09667	6.05364	ACSL3
GO_Biological_Process_2015	neuroblast proliferation (GO:0007405)	1/16	0.228162	0.512919	4.09667	6.05364	NDE1
GO_Biological_Process_2015	regulation of lymphocyte chemotaxis (GO:1901623)	1/16	0.228162	0.512919	4.09667	6.05364	ADAM10
GO_Biological_Process_2015	respiratory burst (GO:0045730)	1/16	0.228162	0.512919	4.09667	6.05364	PGAM1
GO_Biological_Process_2015	lymphocyte chemotaxis (GO:0048247)	1/16	0.228162	0.512919	4.09667	6.05364	GAS6
GO_Biological_Process_2015	regulation of epithelial cell differentiation involved in kidney development (GO:2000696)	1/16	0.228162	0.512919	4.09667	6.05364	CTNNB1
GO_Biological_Process_2015	regulation of circadian sleep/wake cycle (GO:0042749)	1/16	0.228162	0.512919	4.09667	6.05364	UTS2
GO_Biological_Process_2015	reverse cholesterol transport (GO:0043691)	1/16	0.228162	0.512919	4.09667	6.05364	SCARB1
GO_Biological_Process_2015	somatic stem cell division (GO:0048103)	1/16	0.228162	0.512919	4.09667	6.05364	KIT
GO_Biological_Process_2015	negative regulation of lipid storage (GO:0010888)	1/16	0.228162	0.512919	4.09667	6.05364	NR1H2
GO_Biological_Process_2015	positive regulation of protein dephosphorylation (GO:0035307)	1/16	0.228162	0.512919	4.09667	6.05364	SYMPK
GO_Biological_Process_2015	glucocorticoid metabolic process (GO:0008211)	1/16	0.228162	0.512919	4.09667	6.05364	CACNA1H
GO_Biological_Process_2015	response to dexamethasone (GO:0071548)	1/16	0.228162	0.512919	4.09667	6.05364	TRIM63
GO_Biological_Process_2015	cAMP catabolic process (GO:0006198)	1/16	0.228162	0.512919	4.09667	6.05364	PDE10A
GO_Biological_Process_2015	drug transmembrane transport (GO:0006855)	1/16	0.228162	0.512919	4.09667	6.05364	ABCC2
GO_Biological_Process_2015	female gonad development (GO:0008585)	1/16	0.228162	0.512919	4.09667	6.05364	IDH1
GO_Biological_Process_2015	positive regulation of vascular endothelial growth factor receptor signaling pathway (GO:0030949)	1/16	0.228162	0.512919	4.09667	6.05364	HIF1A
GO_Biological_Process_2015	cytokinetic process (GO:0032506)	1/16	0.228162	0.512919	4.09667	6.05364	SNX9
GO_Biological_Process_2015	regulation of Rap GTPase activity (GO:0032317)	1/16	0.228162	0.512919	4.09667	6.05364	EPHA4
GO_Biological_Process_2015	positive regulation of TOR signaling (GO:0032008)	1/16	0.228162	0.512919	4.09667	6.05364	GAS6
GO_Molecular_Function_2015	hydrolase activity, acting on carbon-nitrogen (but not peptide) bonds (GO:0016810)	3/123	0.316227	0.515113	1.53766	1.7703	ASAH1;CRMP1;ASRGL1
GO_Molecular_Function_2015	lyase activity (GO:0016829)	4/177	0.316692	0.515113	1.42273	1.63589	GLO1;UROS;ADCY2;ENO2
GO_Molecular_Function_2015	amide binding (GO:0033218)	4/177	0.316692	0.515113	1.42273	1.63589	SLC7A5;MME;MAPK8IP2;PTGES
GO_Molecular_Function_2015	RNA polymerase II transcription coactivator activity (GO:0001105)	1/24	0.32196	0.517296	2.67065	3.02672	POU3F1
GO_Molecular_Function_2015	neutral amino acid transmembrane transporter activity (GO:0015175)	1/24	0.32196	0.517296	2.67065	3.02672	SLC7A5
GO_Molecular_Function_2015	transferase activity, transferring amino-acyl groups (GO:0016755)	1/24	0.32196	0.517296	2.67065	3.02672	QPCT
GO_Molecular_Function_2015	neurotransmitter transporter activity (GO:0005326)	1/24	0.32196	0.517296	2.67065	3.02672	SLC6A17
GO_Biological_Process_2015	regulation of transporter activity (GO:0032409)	4/153	0.231584	0.518487	1.65393	2.41939	RASGRF2;RASGRF1;NEDD4L;MAPK8IP2
GO_Biological_Process_2015	modification-dependent protein catabolic process (GO:0019941)	8/364	0.231875	0.518487	1.3873	2.02762	TRIM63;USP32;PSMD2;CDK2;ERLIN1;NEDD4L;STT3B;FBXO21
GO_Biological_Process_2015	regulation of actin filament-based process (GO:0032970)	6/257	0.23259	0.518487	1.47433	2.15028	FHOD3;SH3BGRL3;CAPG;ITGB1BP1;CELSR1;PFN2
GO_Biological_Process_2015	positive regulation of protein serine/threonine kinase activity (GO:0071902)	6/257	0.23259	0.518487	1.47433	2.15028	EPHA4;MAP2K1;DAB2;KIT;MAP3K9;COPS8
GO_Biological_Process_2015	negative regulation of hormone secretion (GO:0046888)	2/57	0.232639	0.518487	2.23699	3.26213	UCN2;UTS2
GO_Biological_Process_2015	synaptic vesicle transport (GO:0048489)	2/57	0.232639	0.518487	2.23699	3.26213	RAB27A;CTNNB1
GO_Biological_Process_2015	Golgi organization (GO:0007030)	2/57	0.232639	0.518487	2.23699	3.26213	RAB1A;MAP2K1
GO_Biological_Process_2015	actomyosin structure organization (GO:0031032)	2/57	0.232639	0.518487	2.23699	3.26213	FHOD3;PHACTR1
GO_Biological_Process_2015	establishment of synaptic vesicle localization (GO:0097480)	2/57	0.232639	0.518487	2.23699	3.26213	RAB27A;CTNNB1
GO_Biological_Process_2015	protein ubiquitination involved in ubiquitin-dependent protein catabolic process (GO:0042787)	2/57	0.232639	0.518487	2.23699	3.26213	NEDD4L;TRIM32
GO_Biological_Process_2015	protein N-linked glycosylation (GO:0006487)	3/104	0.233717	0.519549	1.82869	2.65827	MGAT5B;STT3B;SEC31A
GO_Biological_Process_2015	regulation of actin filament polymerization (GO:0030833)	3/104	0.233717	0.519549	1.82869	2.65827	FHOD3;CAPG;PFN2
GO_Biological_Process_2015	alcohol biosynthetic process (GO:0046165)	3/104	0.233717	0.519549	1.82869	2.65827	CYB5R1;ACAA2;CACNA1H
GO_Molecular_Function_2015	Ras guanyl-nucleotide exchange factor activity (GO:0005088)	3/125	0.325013	0.519862	1.5123	1.69965	TRIO;RASGRF2;RASGRF1
GO_Molecular_Function_2015	transcription coactivator activity (GO:0003713)	6/291	0.32553	0.519862	1.29617	1.4547	CTNNB1;POU3F1;TRIM32;ESR2;MED17;PPARD
GO_Biological_Process_2015	GTP metabolic process (GO:0046039)	6/258	0.235203	0.520169	1.46841	2.12523	RAB32;RAB1A;RAB5B;RAB27A;AK4;RAB17
GO_Biological_Process_2015	phospholipid biosynthetic process (GO:0008654)	5/206	0.236847	0.520169	1.53331	2.20849	PLA2G4C;PI4KB;MTMR4;PLD1;PPARD
GO_Biological_Process_2015	cellular amino acid metabolic process (GO:0006520)	9/421	0.23686	0.520169	1.34898	1.94292	SLC7A5;P4HA1;GLO1;IDH1;FAH;SEPHS2;HARS2;ASRGL1;PLA1A
GO_Biological_Process_2015	response to ketone (GO:1901654)	3/105	0.237976	0.520169	1.81067	2.59938	TRIM63;UTS2;GAS6
GO_Biological_Process_2015	spermatid development (GO:0007286)	2/58	0.23858	0.520169	2.19693	3.14831	OCA2;KIT
GO_Biological_Process_2015	response to extracellular stimulus (GO:0009991)	7/313	0.238951	0.520169	1.41138	2.02039	POR;PCSK9;ACSL3;GAS6;MUC5B;TP53;PPARD
GO_Biological_Process_2015	regulation of protein sumoylation (GO:0033233)	1/17	0.24056	0.520169	3.84043	5.47179	CTNNB1
GO_Biological_Process_2015	amino-acid betaine metabolic process (GO:0006577)	1/17	0.24056	0.520169	3.84043	5.47179	POR
GO_Biological_Process_2015	activation of protein kinase A activity (GO:0034199)	1/17	0.24056	0.520169	3.84043	5.47179	ADCY2
GO_Biological_Process_2015	positive regulation of regulated secretory pathway (GO:1903307)	1/17	0.24056	0.520169	3.84043	5.47179	RAB27A
GO_Biological_Process_2015	intracellular lipid transport (GO:0032365)	1/17	0.24056	0.520169	3.84043	5.47179	NUS1
GO_Biological_Process_2015	positive regulation of glycogen metabolic process (GO:0070875)	1/17	0.24056	0.520169	3.84043	5.47179	AKT2
GO_Biological_Process_2015	regulation of developmental pigmentation (GO:0048070)	1/17	0.24056	0.520169	3.84043	5.47179	KIT
GO_Biological_Process_2015	establishment or maintenance of epithelial cell apical/basal polarity (GO:0045197)	1/17	0.24056	0.520169	3.84043	5.47179	LAMA1
GO_Biological_Process_2015	cellular response to glucose starvation (GO:0042149)	1/17	0.24056	0.520169	3.84043	5.47179	TP53
GO_Biological_Process_2015	fatty acid derivative transport (GO:1901571)	1/17	0.24056	0.520169	3.84043	5.47179	ABCC2
GO_Biological_Process_2015	organ induction (GO:0001759)	1/17	0.24056	0.520169	3.84043	5.47179	CTNNB1
GO_Biological_Process_2015	negative regulation of organic acid transport (GO:0032891)	1/17	0.24056	0.520169	3.84043	5.47179	AKT2
GO_Biological_Process_2015	monocyte chemotaxis (GO:0002548)	1/17	0.24056	0.520169	3.84043	5.47179	MYO9B
GO_Biological_Process_2015	icosanoid transport (GO:0071715)	1/17	0.24056	0.520169	3.84043	5.47179	ABCC2
GO_Biological_Process_2015	organ formation (GO:0048645)	1/17	0.24056	0.520169	3.84043	5.47179	CTNNB1
GO_Biological_Process_2015	bone remodeling (GO:0046849)	1/17	0.24056	0.520169	3.84043	5.47179	MITF
GO_Biological_Process_2015	establishment of mitotic spindle orientation (GO:0000132)	1/17	0.24056	0.520169	3.84043	5.47179	NDE1
GO_Biological_Process_2015	endoplasmic reticulum calcium ion homeostasis (GO:0032469)	1/17	0.24056	0.520169	3.84043	5.47179	ITPR1
GO_Biological_Process_2015	mast cell activation (GO:0045576)	1/17	0.24056	0.520169	3.84043	5.47179	KIT
GO_Biological_Process_2015	regulation of protein import into nucleus, translocation (GO:0033158)	1/17	0.24056	0.520169	3.84043	5.47179	GAS6
GO_Biological_Process_2015	oocyte maturation (GO:0001556)	1/17	0.24056	0.520169	3.84043	5.47179	RPS6KA2
GO_Biological_Process_2015	response to interferon-alpha (GO:0035455)	1/17	0.24056	0.520169	3.84043	5.47179	GAS6
GO_Biological_Process_2015	regulation of striated muscle cell apoptotic process (GO:0010662)	1/17	0.24056	0.520169	3.84043	5.47179	TP53
GO_Biological_Process_2015	regulation of cell fate specification (GO:0042659)	1/17	0.24056	0.520169	3.84043	5.47179	CTNNB1
GO_Biological_Process_2015	muscle cell migration (GO:0014812)	1/17	0.24056	0.520169	3.84043	5.47179	ITGB1BP1
GO_Biological_Process_2015	myoblast fusion (GO:0007520)	1/17	0.24056	0.520169	3.84043	5.47179	CACNA1H
GO_Biological_Process_2015	modification-dependent macromolecule catabolic process (GO:0043632)	8/368	0.240618	0.520169	1.3716	1.95391	TRIM63;USP32;PSMD2;CDK2;ERLIN1;NEDD4L;STT3B;FBXO21
GO_Biological_Process_2015	regulation of myeloid cell differentiation (GO:0045637)	4/156	0.241934	0.522386	1.62104	2.30039	ATP6AP1;CTNNB1;MITF;HIF1A
GO_Biological_Process_2015	response to starvation (GO:0042594)	3/106	0.242249	0.522386	1.793	2.5421	PCSK9;GAS6;TP53
GO_Biological_Process_2015	signal transduction in response to DNA damage (GO:0042770)	3/106	0.242249	0.522386	1.793	2.5421	PSMD2;CDK2;TP53
GO_Molecular_Function_2015	substrate-specific channel activity (GO:0022838)	8/406	0.328282	0.522673	1.2382	1.37921	TRPM1;ANKRD37;SCN8A;ITPR1;KCNAB2;GAS6;CACNA1H;TPCN2
GO_Molecular_Function_2015	protein disulfide oxidoreductase activity (GO:0015035)	1/25	0.332856	0.523209	2.55924	2.81529	SH3BGRL3
GO_Molecular_Function_2015	steroid dehydrogenase activity, acting on the CH-OH group of donors, NAD or NADP as acceptor (GO:0033764)	1/25	0.332856	0.523209	2.55924	2.81529	RDH8
GO_Molecular_Function_2015	3',5'-cyclic-nucleotide phosphodiesterase activity (GO:0004114)	1/25	0.332856	0.523209	2.55924	2.81529	PDE10A
GO_Molecular_Function_2015	protein heterodimerization activity (GO:0046982)	8/408	0.333068	0.523209	1.23188	1.35434	RALGAPA1;MAFG;TYRP1;ITGA7;ADCY2;ADIPOR1;TP53;HIF1A
GO_Molecular_Function_2015	flavin adenine dinucleotide binding (GO:0050660)	2/74	0.333583	0.523209	1.70733	1.87442	POR;MICAL1
GO_Biological_Process_2015	cellular calcium ion homeostasis (GO:0006874)	6/261	0.243097	0.523702	1.45091	2.05201	TRPM1;MCUR1;SLC24A4;ITPR1;UTS2;TPCN2
GO_Biological_Process_2015	positive regulation of osteoblast differentiation (GO:0045669)	2/59	0.244529	0.523702	2.15828	3.03977	ATP6AP1;CTNNB1
GO_Biological_Process_2015	glycogen metabolic process (GO:0005977)	2/59	0.244529	0.523702	2.15828	3.03977	PPP1CB;AKT2
GO_Biological_Process_2015	negative regulation of protein localization to nucleus (GO:1900181)	2/59	0.244529	0.523702	2.15828	3.03977	GAS6;LITAF
GO_Biological_Process_2015	activation of phospholipase C activity (GO:0007202)	2/59	0.244529	0.523702	2.15828	3.03977	ITPR1;ADCY2
GO_Biological_Process_2015	response to inorganic substance (GO:0010035)	8/370	0.245031	0.523702	1.36388	1.91812	CDK2;NEDD4L;CTNNB1;TNFAIP3;MUC5B;CACNA1H;PTGES;SEC31A
GO_Biological_Process_2015	positive regulation of behavior (GO:0048520)	3/107	0.246534	0.523702	1.77567	2.48639	ADAM10;UTS2;GAS6
GO_Biological_Process_2015	positive regulation of cell growth (GO:0030307)	3/107	0.246534	0.523702	1.77567	2.48639	MMP14;ADAM10;TRIM32
GO_Biological_Process_2015	positive regulation of JNK cascade (GO:0046330)	3/107	0.246534	0.523702	1.77567	2.48639	EPHA4;DAB2;MAP3K9
GO_Biological_Process_2015	taxis (GO:0042330)	6/263	0.248403	0.523702	1.43947	2.00475	MAP2K1;KIT;MYO9B;L1CAM;GAS6;PLD1
GO_Biological_Process_2015	chemotaxis (GO:0006935)	6/263	0.248403	0.523702	1.43947	2.00475	MAP2K1;KIT;MYO9B;L1CAM;GAS6;PLD1
GO_Biological_Process_2015	regulation of leukocyte differentiation (GO:1902105)	5/210	0.248764	0.523702	1.50309	2.09117	ITPKB;ATP6AP1;CTNNB1;MITF;GAS6
GO_Biological_Process_2015	activation of MAPKK activity (GO:0000186)	2/60	0.250483	0.523702	2.12096	2.93618	MAP2K1;MAP3K9
GO_Biological_Process_2015	cellular glucan metabolic process (GO:0006073)	2/60	0.250483	0.523702	2.12096	2.93618	PPP1CB;AKT2
GO_Biological_Process_2015	ER to Golgi vesicle-mediated transport (GO:0006888)	2/60	0.250483	0.523702	2.12096	2.93618	RAB1A;SEC31A
GO_Biological_Process_2015	glucan metabolic process (GO:0044042)	2/60	0.250483	0.523702	2.12096	2.93618	PPP1CB;AKT2
GO_Biological_Process_2015	hydrogen ion transmembrane transport (GO:1902600)	3/108	0.250831	0.523702	1.75867	2.4322	ATP6AP1;UQCRFS1;ATP6V1C1
GO_Biological_Process_2015	protein glycosylation (GO:0006486)	6/264	0.251069	0.523702	1.43381	1.98157	NUS1;MGAT5B;SDF2;STT3B;MUC5B;SEC31A
GO_Biological_Process_2015	macromolecule glycosylation (GO:0043413)	6/264	0.251069	0.523702	1.43381	1.98157	NUS1;MGAT5B;SDF2;STT3B;MUC5B;SEC31A
GO_Biological_Process_2015	post-translational protein modification (GO:0043687)	5/211	0.251767	0.523702	1.49571	2.06297	ARSG;STT3B;GAS6;MUC5B;SEC31A
GO_Biological_Process_2015	asymmetric protein localization (GO:0008105)	1/18	0.252759	0.523702	3.61434	4.97086	CELSR1
GO_Biological_Process_2015	retinoic acid receptor signaling pathway (GO:0048384)	1/18	0.252759	0.523702	3.61434	4.97086	NR1H2
GO_Biological_Process_2015	negative regulation of oxidative stress-induced intrinsic apoptotic signaling pathway (GO:1902176)	1/18	0.252759	0.523702	3.61434	4.97086	HIF1A
GO_Biological_Process_2015	morphogenesis of an epithelial sheet (GO:0002011)	1/18	0.252759	0.523702	3.61434	4.97086	LAMA1
GO_Biological_Process_2015	decidualization (GO:0046697)	1/18	0.252759	0.523702	3.61434	4.97086	PPARD
GO_Biological_Process_2015	entrainment of circadian clock by photoperiod (GO:0043153)	1/18	0.252759	0.523702	3.61434	4.97086	PPP1CB
GO_Biological_Process_2015	protein K48-linked deubiquitination (GO:0071108)	1/18	0.252759	0.523702	3.61434	4.97086	TNFAIP3
GO_Biological_Process_2015	regulation of urine volume (GO:0035809)	1/18	0.252759	0.523702	3.61434	4.97086	UTS2
GO_Biological_Process_2015	transcription elongation from RNA polymerase III promoter (GO:0006385)	1/18	0.252759	0.523702	3.61434	4.97086	POLR1C
GO_Biological_Process_2015	protein localization to cell surface (GO:0034394)	1/18	0.252759	0.523702	3.61434	4.97086	CTNNB1
GO_Biological_Process_2015	programmed necrotic cell death (GO:0097300)	1/18	0.252759	0.523702	3.61434	4.97086	TP53
GO_Biological_Process_2015	copper ion transport (GO:0006825)	1/18	0.252759	0.523702	3.61434	4.97086	SLC31A1
GO_Biological_Process_2015	intrinsic apoptotic signaling pathway in response to oxidative stress (GO:0008631)	1/18	0.252759	0.523702	3.61434	4.97086	PDK1
GO_Biological_Process_2015	negative regulation of meiotic cell cycle (GO:0051447)	1/18	0.252759	0.523702	3.61434	4.97086	RPS6KA2
GO_Biological_Process_2015	negative regulation of protein localization to plasma membrane (GO:1903077)	1/18	0.252759	0.523702	3.61434	4.97086	DAB2
GO_Biological_Process_2015	cellular response to gonadotropin stimulus (GO:0071371)	1/18	0.252759	0.523702	3.61434	4.97086	POR
GO_Biological_Process_2015	mannosylation (GO:0097502)	1/18	0.252759	0.523702	3.61434	4.97086	SDF2
GO_Biological_Process_2015	virion assembly (GO:0019068)	1/18	0.252759	0.523702	3.61434	4.97086	RAB1A
GO_Biological_Process_2015	hindbrain development (GO:0030902)	1/18	0.252759	0.523702	3.61434	4.97086	CTNNB1
GO_Biological_Process_2015	positive regulation of focal adhesion assembly (GO:0051894)	1/18	0.252759	0.523702	3.61434	4.97086	ITGB1BP1
GO_Biological_Process_2015	glutamate secretion (GO:0014047)	1/18	0.252759	0.523702	3.61434	4.97086	STXBP1
GO_Biological_Process_2015	positive regulation of cell junction assembly (GO:1901890)	1/18	0.252759	0.523702	3.61434	4.97086	ITGB1BP1
GO_Biological_Process_2015	negative regulation of T cell apoptotic process (GO:0070233)	1/18	0.252759	0.523702	3.61434	4.97086	HIF1A
GO_Biological_Process_2015	cyclic nucleotide catabolic process (GO:0009214)	1/18	0.252759	0.523702	3.61434	4.97086	PDE10A
GO_Biological_Process_2015	positive regulation of chondrocyte differentiation (GO:0032332)	1/18	0.252759	0.523702	3.61434	4.97086	POR
GO_Biological_Process_2015	termination of RNA polymerase III transcription (GO:0006386)	1/18	0.252759	0.523702	3.61434	4.97086	POLR1C
GO_Biological_Process_2015	positive regulation of lipid storage (GO:0010884)	1/18	0.252759	0.523702	3.61434	4.97086	SCARB1
GO_Biological_Process_2015	intracellular estrogen receptor signaling pathway (GO:0030520)	1/18	0.252759	0.523702	3.61434	4.97086	ESR2
GO_Biological_Process_2015	regulation of Rac GTPase activity (GO:0032314)	1/18	0.252759	0.523702	3.61434	4.97086	EPHA4
GO_Cellular_Component_2015	myosin II complex (GO:0016460)	1/25	0.332856	0.525473	2.55924	2.81529	TRIM32
GO_Molecular_Function_2015	sodium ion transmembrane transporter activity (GO:0015081)	3/128	0.33819	0.526352	1.47577	1.59996	SLC24A4;SLC6A17;SCN8A
GO_Molecular_Function_2015	phosphatase regulator activity (GO:0019208)	2/75	0.339446	0.526352	1.68386	1.81931	PHACTR1;PPP2R3A
GO_Molecular_Function_2015	histone deacetylase binding (GO:0042826)	2/75	0.339446	0.526352	1.68386	1.81931	HIF1A;MEF2D
GO_Molecular_Function_2015	endopeptidase activity (GO:0004175)	8/411	0.340268	0.526352	1.22252	1.31791	BACE2;MMP14;ADAMTS2;MME;CTSL;PLA2G4C;PCSK9;ADAM10
GO_Molecular_Function_2015	fatty acid binding (GO:0005504)	1/26	0.343577	0.526352	2.45675	2.62466	PPARD
GO_Molecular_Function_2015	neuropeptide receptor binding (GO:0071855)	1/26	0.343577	0.526352	2.45675	2.62466	UCN2
GO_Molecular_Function_2015	fibronectin binding (GO:0001968)	1/26	0.343577	0.526352	2.45675	2.62466	CTSL
GO_Molecular_Function_2015	cyclic-nucleotide phosphodiesterase activity (GO:0004112)	1/26	0.343577	0.526352	2.45675	2.62466	PDE10A
GO_Biological_Process_2015	regulation of epithelial cell differentiation (GO:0030856)	3/109	0.255139	0.527368	1.74199	2.37947	MAFG;CTNNB1;APOLD1
GO_Biological_Process_2015	regulation of Ras protein signal transduction (GO:0046578)	3/109	0.255139	0.527368	1.74199	2.37947	ITPKB;MAP2K1;RASGRF1
GO_Biological_Process_2015	cell recognition (GO:0008037)	3/109	0.255139	0.527368	1.74199	2.37947	SCARB1;EPHA4;RTN4
GO_Molecular_Function_2015	small conjugating protein-specific protease activity (GO:0019783)	2/76	0.345293	0.527448	1.66102	1.76626	USP32;TNFAIP3
GO_Biological_Process_2015	regulation of ion homeostasis (GO:2000021)	4/160	0.255894	0.527957	1.57915	2.15237	ITPR1;UTS2;NEDD4L;TPCN2
GO_Biological_Process_2015	regulation of membrane potential (GO:0042391)	6/266	0.256424	0.527957	1.42264	1.9361	DPP6;SCN8A;NEDD4L;MAPK8IP2;CACNA1H;TPCN2
GO_Biological_Process_2015	pyridine-containing compound metabolic process (GO:0072524)	2/61	0.256442	0.527957	2.08491	2.83725	H6PD;IDH1
GO_Biological_Process_2015	apoptotic mitochondrial changes (GO:0008637)	2/61	0.256442	0.527957	2.08491	2.83725	ACAA2;TP53
GO_Biological_Process_2015	cholesterol homeostasis (GO:0042632)	2/61	0.256442	0.527957	2.08491	2.83725	SCARB1;PCSK9
GO_Biological_Process_2015	cell projection assembly (GO:0030031)	5/213	0.2578	0.528303	1.48118	2.00784	RAB1A;IFT81;KIT;CAPG;RAB17
GO_Biological_Process_2015	regulation of ERK1 and ERK2 cascade (GO:0070372)	4/161	0.259409	0.528303	1.56901	2.11714	ARHGAP8;ATP6AP1;ITGB1BP1;GAS6
GO_Biological_Process_2015	negative regulation of epithelial cell proliferation (GO:0050680)	3/110	0.259457	0.528303	1.72562	2.32814	WFDC1;ESR2;PPARD
GO_Biological_Process_2015	regulation of leukocyte migration (GO:0002685)	3/110	0.259457	0.528303	1.72562	2.32814	ECM1;ADAM10;GAS6
GO_Biological_Process_2015	cellular response to lipopolysaccharide (GO:0071222)	3/110	0.259457	0.528303	1.72562	2.32814	SCARB1;TNFAIP3;LITAF
GO_Biological_Process_2015	adenylate cyclase-inhibiting G-protein coupled receptor signaling pathway (GO:0007193)	2/62	0.262403	0.528303	2.05005	2.74271	PSAP;ADCY2
GO_Biological_Process_2015	negative regulation of nucleocytoplasmic transport (GO:0046823)	2/62	0.262403	0.528303	2.05005	2.74271	GAS6;LITAF
GO_Biological_Process_2015	vacuole organization (GO:0007033)	2/62	0.262403	0.528303	2.05005	2.74271	RAB1A;EPG5
GO_Biological_Process_2015	regulation of extent of cell growth (GO:0061387)	2/62	0.262403	0.528303	2.05005	2.74271	SEMA4F;RTN4
GO_Biological_Process_2015	regulation of actin filament bundle assembly (GO:0032231)	2/62	0.262403	0.528303	2.05005	2.74271	ITGB1BP1;PFN2
GO_Biological_Process_2015	morphogenesis of a branching epithelium (GO:0061138)	4/162	0.262935	0.528303	1.559	2.08259	MMP14;LAMA1;CTSZ;CTNNB1
GO_Biological_Process_2015	fatty acid biosynthetic process (GO:0006633)	3/111	0.263785	0.528303	1.70956	2.27819	SCD;ACSL3;PTGES
GO_Biological_Process_2015	response to retinoic acid (GO:0032526)	3/111	0.263785	0.528303	1.70956	2.27819	MUC5B;IGF2R;PTGES
GO_Biological_Process_2015	guanosine-containing compound metabolic process (GO:1901068)	6/269	0.264515	0.528303	1.40619	1.87004	RAB32;RAB1A;RAB5B;RAB27A;AK4;RAB17
GO_Biological_Process_2015	nucleotide transport (GO:0006862)	1/19	0.264763	0.528303	3.41337	4.53609	SLC35B4
GO_Biological_Process_2015	regulation of lipopolysaccharide-mediated signaling pathway (GO:0031664)	1/19	0.264763	0.528303	3.41337	4.53609	TNFAIP3
GO_Biological_Process_2015	myoblast differentiation (GO:0045445)	1/19	0.264763	0.528303	3.41337	4.53609	CTNNB1
GO_Biological_Process_2015	formation of translation preinitiation complex (GO:0001731)	1/19	0.264763	0.528303	3.41337	4.53609	EIF3I
GO_Biological_Process_2015	lysosome localization (GO:0032418)	1/19	0.264763	0.528303	3.41337	4.53609	KIT
GO_Biological_Process_2015	cardiac epithelial to mesenchymal transition (GO:0060317)	1/19	0.264763	0.528303	3.41337	4.53609	RTN4
GO_Biological_Process_2015	negative regulation of neural precursor cell proliferation (GO:2000178)	1/19	0.264763	0.528303	3.41337	4.53609	TP53
GO_Biological_Process_2015	necrotic cell death (GO:0070265)	1/19	0.264763	0.528303	3.41337	4.53609	TP53
GO_Biological_Process_2015	negative regulation of potassium ion transport (GO:0043267)	1/19	0.264763	0.528303	3.41337	4.53609	NEDD4L
GO_Biological_Process_2015	aromatic amino acid family catabolic process (GO:0009074)	1/19	0.264763	0.528303	3.41337	4.53609	FAH
GO_Biological_Process_2015	ventricular cardiac muscle cell action potential (GO:0086005)	1/19	0.264763	0.528303	3.41337	4.53609	NEDD4L
GO_Biological_Process_2015	regulation of tyrosine phosphorylation of Stat5 protein (GO:0042522)	1/19	0.264763	0.528303	3.41337	4.53609	KIT
GO_Biological_Process_2015	syncytium formation by plasma membrane fusion (GO:0000768)	1/19	0.264763	0.528303	3.41337	4.53609	CACNA1H
GO_Biological_Process_2015	digestive tract morphogenesis (GO:0048546)	1/19	0.264763	0.528303	3.41337	4.53609	HIF1A
GO_Biological_Process_2015	establishment of mitotic spindle localization (GO:0040001)	1/19	0.264763	0.528303	3.41337	4.53609	NDE1
GO_Biological_Process_2015	triglyceride catabolic process (GO:0019433)	1/19	0.264763	0.528303	3.41337	4.53609	PPP1CB
GO_Biological_Process_2015	regulation of membrane protein ectodomain proteolysis (GO:0051043)	1/19	0.264763	0.528303	3.41337	4.53609	SNX9
GO_Biological_Process_2015	male genitalia development (GO:0030539)	1/19	0.264763	0.528303	3.41337	4.53609	CTNNB1
GO_Biological_Process_2015	retinal ganglion cell axon guidance (GO:0031290)	1/19	0.264763	0.528303	3.41337	4.53609	SEMA4F
GO_Biological_Process_2015	protein targeting to plasma membrane (GO:0072661)	1/19	0.264763	0.528303	3.41337	4.53609	GAS6
GO_Biological_Process_2015	activation of NF-kappaB-inducing kinase activity (GO:0007250)	1/19	0.264763	0.528303	3.41337	4.53609	COPS8
GO_Biological_Process_2015	regulation of cholesterol efflux (GO:0010874)	1/19	0.264763	0.528303	3.41337	4.53609	NR1H2
GO_Biological_Process_2015	spinal cord development (GO:0021510)	1/19	0.264763	0.528303	3.41337	4.53609	PTPRS
GO_Biological_Process_2015	positive regulation of heart rate (GO:0010460)	1/19	0.264763	0.528303	3.41337	4.53609	UTS2
GO_Biological_Process_2015	positive regulation of adherens junction organization (GO:1903393)	1/19	0.264763	0.528303	3.41337	4.53609	ITGB1BP1
GO_Biological_Process_2015	cellular protein catabolic process (GO:0044257)	1/19	0.264763	0.528303	3.41337	4.53609	PCSK9
GO_Molecular_Function_2015	ubiquitin binding (GO:0043130)	2/77	0.351124	0.529874	1.63879	1.71518	TNFAIP3;TRIM32
GO_Molecular_Function_2015	intramolecular transferase activity (GO:0016866)	1/27	0.354126	0.529874	2.36214	2.45214	PGAM1
GO_Molecular_Function_2015	protein serine/threonine kinase inhibitor activity (GO:0030291)	1/27	0.354126	0.529874	2.36214	2.45214	YWHAG
GO_Molecular_Function_2015	thyroid hormone receptor binding (GO:0046966)	1/27	0.354126	0.529874	2.36214	2.45214	MED17
GO_Molecular_Function_2015	epidermal growth factor receptor binding (GO:0005154)	1/27	0.354126	0.529874	2.36214	2.45214	LINGO1
GO_Molecular_Function_2015	insulin-like growth factor binding (GO:0005520)	1/27	0.354126	0.529874	2.36214	2.45214	IGF2R
GO_Molecular_Function_2015	proteoglycan binding (GO:0043394)	1/27	0.354126	0.529874	2.36214	2.45214	CTSL
GO_Molecular_Function_2015	metallopeptidase activity (GO:0008237)	4/188	0.356692	0.529874	1.33692	1.37821	ADAMTS2;MMP14;MME;ADAM10
GO_Molecular_Function_2015	RNA polymerase II transcription cofactor activity (GO:0001104)	2/78	0.356936	0.529874	1.61714	1.66598	POU3F1;MED17
GO_Molecular_Function_2015	cytokine binding (GO:0019955)	2/78	0.356936	0.529874	1.61714	1.66598	CD109;KIT
GO_Biological_Process_2015	fibroblast growth factor receptor signaling pathway (GO:0008543)	4/163	0.266469	0.531288	1.54911	2.0487	MAP2K1;KIT;ITPR1;ADCY2
GO_Biological_Process_2015	cell activation involved in immune response (GO:0002263)	3/112	0.268123	0.531288	1.69379	2.22955	KIT;RAB27A;TP53
GO_Biological_Process_2015	gonad development (GO:0008406)	3/112	0.268123	0.531288	1.69379	2.22955	MMP14;IDH1;KIT
GO_Biological_Process_2015	regulation of cell shape (GO:0008360)	3/112	0.268123	0.531288	1.69379	2.22955	CDC42SE1;KIT;ITGA7
GO_Biological_Process_2015	leukocyte activation involved in immune response (GO:0002366)	3/112	0.268123	0.531288	1.69379	2.22955	KIT;RAB27A;TP53
GO_Biological_Process_2015	positive regulation of carbohydrate metabolic process (GO:0045913)	2/63	0.268364	0.531288	2.01634	2.65232	AKT2;HIF1A
GO_Biological_Process_2015	positive regulation of endothelial cell proliferation (GO:0001938)	2/63	0.268364	0.531288	2.01634	2.65232	ECM1;HIF1A
GO_Biological_Process_2015	regulation of smoothened signaling pathway (GO:0008589)	2/63	0.268364	0.531288	2.01634	2.65232	POR;GPR161
GO_Biological_Process_2015	regulation of neurotransmitter transport (GO:0051588)	2/63	0.268364	0.531288	2.01634	2.65232	STXBP1;PFN2
GO_Biological_Process_2015	cellular carbohydrate metabolic process (GO:0044262)	4/165	0.273563	0.531288	1.52971	1.98285	PPP1CB;PFKFB4;AKT2;IDH1
GO_Biological_Process_2015	regulation of cellular component size (GO:0032535)	4/165	0.273563	0.531288	1.52971	1.98285	FHOD3;SH3BGRL3;CAPG;PFN2
GO_Biological_Process_2015	response to osmotic stress (GO:0006970)	2/64	0.274325	0.531288	1.98372	2.56582	NEDD4L;TP53
GO_Biological_Process_2015	positive regulation of mitochondrion organization (GO:0010822)	2/64	0.274325	0.531288	1.98372	2.56582	TP53;YWHAG
GO_Biological_Process_2015	regulation of synapse organization (GO:0050807)	2/64	0.274325	0.531288	1.98372	2.56582	CTNNA2;RAB17
GO_Biological_Process_2015	positive regulation of stem cell proliferation (GO:2000648)	2/64	0.274325	0.531288	1.98372	2.56582	CTNNB1;HIF1A
GO_Biological_Process_2015	centrosome organization (GO:0051297)	2/64	0.274325	0.531288	1.98372	2.56582	NDE1;CDK2
GO_Biological_Process_2015	ceramide metabolic process (GO:0006672)	2/64	0.274325	0.531288	1.98372	2.56582	ASAH1;CERK
GO_Biological_Process_2015	activation of signaling protein activity involved in unfolded protein response (GO:0006987)	2/64	0.274325	0.531288	1.98372	2.56582	WIPI1;SEC31A
[truncated: 1,585 more rows]

## Sheet: Supplementary Table 2
Supplementary Table 2: Enriched upregulated pathways in the early transitory cluster identified through differential gene expression analysis.
ETrans_enrichr_up
database	Term	Overlap	P.value	Adjusted.P.value	Odds.Ratio	Combined.Score	Genes
GO_Biological_Process_2015	gene expression (GO:0010467)	46/672	5.95371e-09	1.5819e-05	2.83095	53.6161	NOTCH2;EIF4A2;RPL3;RRN3;RPS4Y1;RPL6;ZFP36L1;MED12;RXRB;NXF1;RPS16;SNRNP70;U2AF2;PAPOLA;AKT1;DGCR8;RPL15;LZTS1;EIF4B;RBM5;EIF2B5;UPF1;WWTR1;TAF12;NR1D2;RPS3A;EEF2;CDC40;HNRNPL;MED23;PAN2;CNOT7;XRN1;AGO2;HNRNPA2B1;RARB;SRSF3;RPS20;MAML3;SRSF5;RPL28;HSPA1A;SRSF9;EIF4G1;TNRC6B;TAF1
GO_Biological_Process_2015	mRNA catabolic process (GO:0006402)	18/193	4.65091e-06	0.0059617	3.83775	47.1216	EIF4A2;UPF1;RPL3;RPS3A;RPS4Y1;RPL6;ZFP36L1;PAN2;RPS16;CNOT7;XRN1;DHX34;RPS20;RPL15;RPL28;EIF4B;HSPA1A;EIF4G1
GO_Biological_Process_2015	nuclear export (GO:0051168)	13/110	7.71042e-06	0.0059617	4.97263	58.5424	GSK3B;UPF1;CDC40;NXF1;DDX19B;DDX39B;NEMF;U2AF2;XPO6;SRSF3;SRSF5;RAE1;SRSF9
GO_Biological_Process_2015	nuclear-transcribed mRNA catabolic process (GO:0000956)	17/183	8.97509e-06	0.0059617	3.81545	44.3396	EIF4A2;UPF1;RPL3;RPS3A;RPS4Y1;RPL6;ZFP36L1;PAN2;RPS16;CNOT7;XRN1;DHX34;RPS20;RPL15;RPL28;EIF4B;EIF4G1
GO_Biological_Process_2015	mRNA export from nucleus (GO:0006406)	10/69	1.42203e-05	0.00715332	6.26505	69.9233	UPF1;NXF1;DDX19B;DDX39B;U2AF2;SRSF3;SRSF5;RAE1;CDC40;SRSF9
GO_Biological_Process_2015	mRNA 3'-end processing (GO:0031124)	11/85	1.61535e-05	0.00715332	5.50085	60.6929	EIF4A2;PAN2;CNOT7;U2AF2;PAPOLA;SRSF3;SRSF5;CDC40;EIF4B;SRSF9;EIF4G1
GO_Biological_Process_2015	regulation of RNA splicing (GO:0043484)	10/73	2.36155e-05	0.0081575	5.86606	62.4947	RBM15B;SNRNP70;SFSWAP;U2AF2;HNRNPA2B1;AKAP17A;HNRNPLL;RBM5;SRSF9;CLK2
GO_Biological_Process_2015	mRNA processing (GO:0006397)	26/397	2.77358e-05	0.0081575	2.62893	27.5848	EIF4A2;RBM26;SFSWAP;AKAP17A;HNRNPLL;RBM15B;SNRNP70;U2AF2;PAPOLA;PPARGC1A;EIF4B;RBM5;PRPF38A;CDC40;HNRNPL;PAN2;CNOT7;DDX39B;AGO2;HNRNPA2B1;SRSF3;SRSF5;RBM23;SUGP2;SRSF9;EIF4G1
GO_Biological_Process_2015	RNA catabolic process (GO:0006401)	18/220	2.80081e-05	0.0081575	3.32013	34.8049	EIF4A2;UPF1;RPL3;RPS3A;RPS4Y1;RPL6;ZFP36L1;PAN2;RPS16;CNOT7;XRN1;DHX34;RPS20;RPL15;RPL28;EIF4B;HSPA1A;EIF4G1
GO_Biological_Process_2015	RNA export from nucleus (GO:0006405)	10/76	3.37721e-05	0.0081575	5.59856	57.642	UPF1;NXF1;DDX19B;DDX39B;U2AF2;SRSF3;SRSF5;RAE1;CDC40;SRSF9
GO_Biological_Process_2015	regulation of mRNA metabolic process (GO:1903311)	10/76	3.37721e-05	0.0081575	5.59856	57.642	RBM15B;CNOT7;SFSWAP;DHX34;U2AF2;AGO2;HNRNPA2B1;RBM5;SRSF9;TNRC6B
GO_Biological_Process_2015	nucleocytoplasmic transport (GO:0006913)	17/204	3.68446e-05	0.00815801	3.38329	34.5394	UPF1;GSK3B;CDC40;IPO5;NXF1;RBM15B;DDX19B;DDX39B;NEMF;U2AF2;XPO6;CFL1;TXNIP;SRSF3;SRSF5;RAE1;SRSF9
GO_Biological_Process_2015	nuclear transport (GO:0051169)	17/209	5.00265e-05	0.0102247	3.29433	32.6236	UPF1;GSK3B;CDC40;IPO5;NXF1;RBM15B;DDX19B;DDX39B;NEMF;U2AF2;XPO6;CFL1;TXNIP;SRSF3;SRSF5;RAE1;SRSF9
GO_Biological_Process_2015	RNA 3'-end processing (GO:0031123)	11/101	8.19455e-05	0.0155521	4.51919	42.5231	EIF4A2;PAN2;CNOT7;U2AF2;PAPOLA;SRSF3;SRSF5;CDC40;EIF4B;SRSF9;EIF4G1
GO_Biological_Process_2015	regulation of mRNA processing (GO:0050684)	9/69	8.91785e-05	0.0155563	5.53375	51.6015	RBM15B;CNOT7;SFSWAP;U2AF2;AGO2;HNRNPA2B1;RBM5;SRSF9;TNRC6B
GO_Biological_Process_2015	translational initiation (GO:0006413)	13/139	9.36775e-05	0.0155563	3.8224	35.4553	EIF4A2;EIF2B5;RPL3;RPS3A;RPS4Y1;RPL6;RPS16;AGO2;RPS20;RPL15;RPL28;EIF4B;EIF4G1
GO_Biological_Process_2015	negative regulation of mRNA metabolic process (GO:1903312)	5/21	0.000191752	0.0299697	11.4676	98.1545	SFSWAP;U2AF2;DHX34;HNRNPA2B1;SRSF9
GO_Biological_Process_2015	secondary metabolite biosynthetic process (GO:0044550)	4/13	0.000298676	0.044088	16.2846	132.168	BDH2;DCT;TYRP1;MYO5A
GO_Biological_Process_2015	posttranscriptional regulation of gene expression (GO:0010608)	25/438	0.000338163	0.0472894	2.26131	18.0724	PPP1R15A;EIF4A2;NAPG;ZFP36L1;RASSF1;AKT1;PPARGC1A;FBXO7;EIF4B;EIF2B5;UPF1;MORC3;SIAH1;SAMD4A;HPS4;CIRBP;EEF2;ILF3;CNOT7;AGO2;MDM4;HSPA1A;EIF4G1;TNRC6B;RBMS3
GO_Biological_Process_2015	nuclear-transcribed mRNA poly(A) tail shortening (GO:0000289)	5/25	0.000458319	0.0608877	9.17217	70.5151	EIF4A2;PAN2;CNOT7;EIF4B;EIF4G1
GO_Biological_Process_2015	nuclear-transcribed mRNA catabolic process, deadenylation-dependent decay (GO:0000288)	7/53	0.00050031	0.0628609	5.59671	42.5366	EIF4A2;PAN2;CNOT7;XRN1;EIF4B;ZFP36L1;EIF4G1
GO_Biological_Process_2015	cellular component disassembly (GO:0022411)	21/350	0.000520489	0.0628609	2.37636	17.967	NEK9;RPL3;COL16A1;COL25A1;COL11A1;MMP2;COL11A2;RPS3A;RPS4Y1;RPL6;BCAN;RPS16;STK24;MMP15;STMN1;CFL1;RPS20;RPL15;RPL28;RAE1;CD44
GO_Biological_Process_2015	negative regulation of mRNA splicing, via spliceosome (GO:0048025)	4/15	0.000546432	0.0631248	13.3224	100.079	SFSWAP;U2AF2;HNRNPA2B1;SRSF9
GO_Biological_Process_2015	cellular protein complex disassembly (GO:0043624)	10/113	0.000911723	0.0898567	3.58058	25.0647	RPL3;RPS16;CFL1;STMN1;RPS20;RPS3A;RPL15;RPS4Y1;RPL28;RPL6
GO_Biological_Process_2015	regulation of DNA-templated transcription, initiation (GO:2000142)	4/17	0.000913109	0.0898567	11.2716	78.8862	BCLAF1;RRN3;CAND1;TAF1
GO_Biological_Process_2015	negative regulation of mRNA processing (GO:0050686)	4/17	0.000913109	0.0898567	11.2716	78.8862	SFSWAP;U2AF2;HNRNPA2B1;SRSF9
GO_Biological_Process_2015	regulation of mRNA catabolic process (GO:0061013)	4/17	0.000913109	0.0898567	11.2716	78.8862	CNOT7;DHX34;AGO2;TNRC6B
GO_Biological_Process_2015	myelination (GO:0042552)	7/59	0.000964834	0.0915558	4.94941	34.3665	EIF2B5;ATRN;LGI4;MYO5A;ZNF24;ASPA;JAM3
GO_Biological_Process_2015	regulation of mRNA splicing, via spliceosome (GO:0048024)	6/44	0.00106052	0.097166	5.79853	39.7141	RBM15B;SFSWAP;U2AF2;HNRNPA2B1;RBM5;SRSF9
GO_Biological_Process_2015	nuclear-transcribed mRNA catabolic process, nonsense-mediated decay (GO:0000184)	10/117	0.00119156	0.105533	3.44602	23.2003	UPF1;RPL3;RPS16;RPS20;RPS3A;RPL15;RPS4Y1;RPL28;RPL6;EIF4G1
GO_Biological_Process_2015	axon ensheathment (GO:0008366)	7/62	0.00129852	0.107817	4.67872	31.0973	EIF2B5;ATRN;LGI4;MYO5A;ZNF24;ASPA;JAM3
GO_Biological_Process_2015	ensheathment of neurons (GO:0007272)	7/62	0.00129852	0.107817	4.67872	31.0973	EIF2B5;ATRN;LGI4;MYO5A;ZNF24;ASPA;JAM3
GO_Biological_Process_2015	termination of RNA polymerase II transcription (GO:0006369)	6/46	0.00134529	0.108316	5.50803	36.4144	U2AF2;PAPOLA;SRSF3;SRSF5;CDC40;SRSF9
GO_Biological_Process_2015	negative regulation of RNA splicing (GO:0033119)	4/19	0.0014253	0.109568	9.76773	64.0116	SFSWAP;U2AF2;HNRNPA2B1;SRSF9
GO_Biological_Process_2015	establishment or maintenance of cell polarity (GO:0007163)	9/100	0.00144332	0.109568	3.64279	23.8268	GSK3B;CFL1;ATN1;FAT1;PRICKLE2;MYO9B;AMOT;CLASP2;JAM3
GO_Biological_Process_2015	intracellular receptor signaling pathway (GO:0030522)	13/186	0.00154471	0.114008	2.77718	17.9765	NOTCH2;DAXX;CALCOCO1;NR1D2;DCBLD2;MED12;RXRB;GRIP1;TXNIP;RARB;SUGT1;MAP3K7;PPARGC1A
BioCarta_2016	ER?associated degradation (ERAD) Pathway Homo sapiens h eradPathway	4/19	0.0014253	0.114973	9.76773	64.0116	MAN2A2;MAN1A2;MOGS;UGGT1
BioCarta_2016	Hypoxia and p53 in the Cardiovascular system Homo sapiens h p53hypoxiaPathway	4/21	0.00210959	0.114973	8.6177	53.0959	IGFBP3;AKT1;TAF1;HSPA1A
GO_Cellular_Component_2015	nucleolus (GO:0005730)	66/1653	0.000673834	0.116933	1.58531	11.5767	MIDN;RPL3;NUMA1;ATN1;ZBTB20;PTPN23;ETS1;IPO5;ELK4;CCDC91;SIN3A;SNRNP70;MAN1A2;XPO6;PAPOLA;DGCR8;YAF2;RBM5;SH3D19;UPF1;KDM2A;RPS3A;RBL2;ILF3;BTD;FAM32A;SRSF5;ATF5;SRSF9;NFIX;RRN3;XPC;NDRG2;KIAA0556;BCLAF1;RBM15B;CAND1;YBEY;U2AF2;ZMAT3;STAT6;UTP20;SUDS3;ARGLU1;RAE1;ZBED4;BRD4;BPTF;MAP3K2;WWTR1;PHC1;UTP3;API5;SETD1B;YLPM1;ELP2;NR1D2;PTPN14;CLK2;ABTB2;NIN;ALDH6A1;STK24;TAF8;BCAR1;TAF1
GO_Cellular_Component_2015	filopodium tip (GO:0032433)	3/9	0.0014175	0.116933	18.2885	119.952	NLGN1;MYO5A;MYO9B
GO_Cellular_Component_2015	eukaryotic translation initiation factor 4F complex (GO:0016281)	3/9	0.0014175	0.116933	18.2885	119.952	EIF4A2;EIF4B;EIF4G1
GO_Cellular_Component_2015	nuclear body (GO:0016604)	14/210	0.00162297	0.116933	2.64176	16.9693	DAXX;MORC3;PHC1;MBD1;AKAP17A;HIPK2;NXF1;U2AF2;MAGEA2;SRSF3;MAML3;SRSF5;LRCH4;HSPA1A
GO_Cellular_Component_2015	nuclear speck (GO:0016607)	8/84	0.00182696	0.116933	3.87277	24.4182	NXF1;U2AF2;MBD1;SRSF3;SRSF5;MAML3;AKAP17A;HSPA1A
GO_Cellular_Component_2015	melanosome (GO:0042470)	4/22	0.00252445	0.116933	8.13852	48.6825	DCT;TYRP1;HPS4;MYO5A
GO_Cellular_Component_2015	pigment granule (GO:0048770)	4/22	0.00252445	0.116933	8.13852	48.6825	DCT;TYRP1;HPS4;MYO5A
GO_Cellular_Component_2015	ciliary basal body (GO:0036064)	7/71	0.00285878	0.116933	4.01891	23.5402	TTLL6;IFT88;KIAA0586;IFT172;AKT1;PTPN23;IFT57
GO_Cellular_Component_2015	lamellipodium (GO:0030027)	9/111	0.0029645	0.116933	3.2481	18.9073	ARHGAP31;CFL1;FAT1;RAC2;PTPRM;MYO9B;PLCG1;BCAR1;AMOT
GO_Biological_Process_2015	viral transcription (GO:0019083)	8/84	0.00182696	0.131195	3.87277	24.4182	RPL3;RPS16;RPS3A;RPS20;RPL15;RPS4Y1;RPL28;RPL6
GO_Cellular_Component_2015	nucleoplasm (GO:0005654)	43/1051	0.00382227	0.135691	1.60031	8.90878	NOTCH2;RRN3;NUMA1;CHD9;CHD6;XPC;FOXO4;ETS1;MED12;RXRB;NXF1;RBM15B;SIN3A;SNRNP70;U2AF2;PAPOLA;AKT1;DGCR8;STAT6;UTP20;PPARGC1A;LZTS1;RBM5;WWTR1;EGLN3;PHC1;TAF12;NR1D2;CDC40;HNRNPL;MED23;RBL2;STAG1;MAPKAPK3;STK24;HNRNPA2B1;RARB;SRSF3;ANAPC5;MAML3;SRSF5;SRSF9;TAF1
GO_Biological_Process_2015	cilium morphogenesis (GO:0060271)	6/50	0.00208609	0.136712	5.00627	30.901	WWTR1;IFT88;KIAA0586;ULK4;TCTN1;PTPN23
GO_Biological_Process_2015	regulation of translation (GO:0006417)	16/264	0.0020943	0.136712	2.38884	14.7356	EIF4A2;EIF2B5;PPP1R15A;UPF1;CIRBP;SAMD4A;EEF2;ZFP36L1;ILF3;CNOT7;AGO2;AKT1;EIF4B;EIF4G1;RBMS3;TNRC6B
GO_Biological_Process_2015	translation (GO:0006412)	16/264	0.0020943	0.136712	2.38884	14.7356	EIF4A2;EIF2B5;RPL3;MRPL14;RPS3A;RPS4Y1;EEF2;RPL6;RPS16;AGO2;AKT1;RPS20;RPL15;RPL28;EIF4B;EIF4G1
GO_Biological_Process_2015	embryonic eye morphogenesis (GO:0048048)	4/21	0.00210959	0.136712	8.6177	53.0959	RARB;PAX6;TBX2;HIPK2
BioCarta_2016	Skeletal muscle hypertrophy is regulated via AKT/mTOR pathway Homo sapiens h igf1mtorpathway	4/25	0.00409781	0.148887	6.9748	38.3426	EIF2B5;GSK3B;AKT1;EIF4G1
GO_Biological_Process_2015	translational termination (GO:0006415)	8/89	0.00263641	0.150846	3.63277	21.5726	RPL3;RPS16;RPS3A;RPS20;RPL15;RPS4Y1;RPL28;RPL6
GO_Biological_Process_2015	positive regulation of DNA-templated transcription, initiation (GO:2000144)	3/11	0.00267533	0.150846	13.715	81.2432	BCLAF1;CAND1;TAF1
GO_Biological_Process_2015	melanin biosynthetic process (GO:0042438)	3/11	0.00267533	0.150846	13.715	81.2432	DCT;TYRP1;MYO5A
GO_Biological_Process_2015	regulation of nuclear-transcribed mRNA poly(A) tail shortening (GO:0060211)	3/11	0.00267533	0.150846	13.715	81.2432	CNOT7;AGO2;TNRC6B
GO_Biological_Process_2015	positive regulation of nuclear-transcribed mRNA poly(A) tail shortening (GO:0060213)	3/11	0.00267533	0.150846	13.715	81.2432	CNOT7;AGO2;TNRC6B
GO_Biological_Process_2015	RNA transport (GO:0050658)	11/153	0.00278187	0.150846	2.85659	16.81	UPF1;NXF1;DDX19B;DDX39B;U2AF2;HNRNPA2B1;SRSF3;SRSF5;RAE1;CDC40;SRSF9
GO_Biological_Process_2015	nucleic acid transport (GO:0050657)	11/153	0.00278187	0.150846	2.85659	16.81	UPF1;NXF1;DDX19B;DDX39B;U2AF2;HNRNPA2B1;SRSF3;SRSF5;RAE1;CDC40;SRSF9
GO_Biological_Process_2015	establishment of RNA localization (GO:0051236)	11/153	0.00278187	0.150846	2.85659	16.81	UPF1;NXF1;DDX19B;DDX39B;U2AF2;HNRNPA2B1;SRSF3;SRSF5;RAE1;CDC40;SRSF9
GO_Biological_Process_2015	protein complex disassembly (GO:0043241)	10/132	0.0029265	0.155514	3.01998	17.6184	RPL3;RPS16;CFL1;STMN1;RPS20;RPS3A;RPL15;RPS4Y1;RPL28;RPL6
GO_Biological_Process_2015	smoothened signaling pathway (GO:0007224)	7/72	0.00309529	0.161259	3.95688	22.8623	IFT88;KIAA0586;IFT172;WDR19;PAX6;IFT57;HIPK2
GO_Biological_Process_2015	mRNA transport (GO:0051028)	10/134	0.00326242	0.162429	2.97097	17.0096	UPF1;NXF1;DDX19B;DDX39B;U2AF2;SRSF3;SRSF5;RAE1;CDC40;SRSF9
GO_Biological_Process_2015	nucleobase-containing compound transport (GO:0015931)	12/180	0.00340126	0.162429	2.63548	14.979	UPF1;NXF1;DDX19B;DDX39B;U2AF2;HNRNPA2B1;SRSF3;SRSF5;RAE1;CDC40;SRSF9;SLC25A6
GO_Biological_Process_2015	positive regulation of nuclear-transcribed mRNA catabolic process, deadenylation-dependent decay (GO:1900153)	3/12	0.00349671	0.162429	12.1905	68.9485	CNOT7;AGO2;TNRC6B
GO_Biological_Process_2015	regulation of nuclear-transcribed mRNA catabolic process, deadenylation-dependent decay (GO:1900151)	3/12	0.00349671	0.162429	12.1905	68.9485	CNOT7;AGO2;TNRC6B
GO_Biological_Process_2015	melanin metabolic process (GO:0006582)	3/12	0.00349671	0.162429	12.1905	68.9485	DCT;TYRP1;MYO5A
GO_Biological_Process_2015	astrocyte differentiation (GO:0048708)	3/12	0.00349671	0.162429	12.1905	68.9485	EIF2B5;NFIX;PAX6
GO_Biological_Process_2015	translational elongation (GO:0006414)	9/114	0.00354568	0.162429	3.15481	17.7995	RPL3;RPS16;RPS20;RPS3A;RPL15;RPS4Y1;EEF2;RPL28;RPL6
GO_Cellular_Component_2015	ribosome (GO:0005840)	11/166	0.00516513	0.166693	2.61524	13.7714	RPL3;RPS16;MRPS25;COL11A2;MRPL14;RPS20;RPS3A;RPL15;RPS4Y1;RPL28;RPL6
GO_Biological_Process_2015	establishment of protein localization to endoplasmic reticulum (GO:0072599)	9/115	0.00375808	0.169241	3.12488	17.4489	RYR2;RPL3;RPS16;RPS20;RPS3A;RPL15;RPS4Y1;RPL28;RPL6
GO_Biological_Process_2015	regulation of small GTPase mediated signal transduction (GO:0051056)	15/256	0.00390452	0.172905	2.30099	12.7604	NOTCH2;RHOH;MYO9B;ARAP1;MYO9A;AMOT;ARHGAP10;ARHGAP31;PSD4;RHOJ;MADD;RAC2;RGL2;RAPGEF3;RAPGEF4
GO_Biological_Process_2015	secondary metabolic process (GO:0019748)	5/40	0.00408429	0.177901	5.2372	28.8078	BDH2;DCT;TYRP1;ATN1;MYO5A
GO_Biological_Process_2015	viral life cycle (GO:0019058)	9/118	0.00445559	0.187935	3.03841	16.4487	RPL3;RPS16;RPS20;RPS3A;RPL15;RPS4Y1;RPL28;RPL6;SLC25A6
GO_Biological_Process_2015	developmental pigmentation (GO:0048066)	3/13	0.00445612	0.187935	10.9709	59.3905	ZEB2;DCT;PAX3
GO_Biological_Process_2015	macromolecular complex disassembly (GO:0032984)	10/142	0.00492437	0.204438	2.78975	14.8235	RPL3;RPS16;CFL1;STMN1;RPS20;RPS3A;RPL15;RPS4Y1;RPL28;RPL6
GO_Biological_Process_2015	protein localization to organelle (GO:0033365)	20/396	0.00520361	0.212708	1.9716	10.3674	CEP68;GSK3B;RPL3;KLHL21;PAX6;RPS3A;RPS4Y1;SORL1;RPL6;IPO5;PIKFYVE;RPS16;MICALL1;CFL1;TXNIP;RPS20;RPL15;RPL28;FBXO7;SLC25A6
GO_Cellular_Component_2015	spliceosomal complex (GO:0005681)	10/151	0.00751972	0.222458	2.61047	12.7658	UPF1;PRPF38A;DDX39B;API5;SNRNP70;U2AF2;HNRNPA2B1;AKAP17A;CDC40;RBM5
GO_Biological_Process_2015	nucleus organization (GO:0006997)	5/43	0.00559663	0.225307	4.82299	25.0101	IFT88;RRN3;NUMA1;ETS1;HIPK2
GO_Biological_Process_2015	glial cell differentiation (GO:0010001)	6/61	0.00569889	0.225999	4.00275	20.6841	EIF2B5;NFIX;ERBB3;PTPRJ;PAX6;SOX5
BioCarta_2016	Neuroregulin receptor degredation protein-1 Controls ErbB3 receptor recycling Homo sapiens h ErbB3Pathway	2/6	0.00997479	0.244847	18.2561	84.1185	ERBB3;NRG3
BioCarta_2016	METS affect on Macrophage Differentiation Homo sapiens h etsPathway	3/18	0.0115142	0.244847	7.31203	32.6422	RBL2;SIN3A;ETS1
BioCarta_2016	Phosphoinositides and their downstream targets. Homo sapiens h ptdinsPathway	3/21	0.0176896	0.244847	6.09242	24.5816	GSK3B;AKT1;PLCG1
BioCarta_2016	Inhibition of Matrix Metalloproteinases Homo sapiens h reckPathway	2/8	0.0179704	0.244847	12.1695	48.9095	MMP2;TIMP3
BioCarta_2016	Spliceosomal Assembly Homo sapiens h smPathway	2/8	0.0179704	0.244847	12.1695	48.9095	SNRNP70;U2AF2
GO_Cellular_Component_2015	ribonucleoprotein granule (GO:0035770)	8/111	0.00993438	0.250423	2.8536	13.1601	PAN2;CNOT7;XRN1;BTBD2;AGO2;CIRBP;RPL28;RPL6
GO_Cellular_Component_2015	cytoplasmic ribonucleoprotein granule (GO:0036464)	8/111	0.00993438	0.250423	2.8536	13.1601	PAN2;CNOT7;XRN1;BTBD2;AGO2;CIRBP;RPL28;RPL6
GO_Cellular_Component_2015	cytoplasmic mRNA processing body (GO:0000932)	5/50	0.0105812	0.250423	4.07128	18.5189	PAN2;CNOT7;XRN1;BTBD2;AGO2
GO_Biological_Process_2015	regulation of JNK cascade (GO:0046328)	10/148	0.00655871	0.254965	2.66763	13.4101	DUSP22;MAP3K2;DAXX;ZEB2;ULK4;AKT1;MAP3K7;MAP3K11;ANKRD6;HIPK2
GO_Biological_Process_2015	embryonic camera-type eye morphogenesis (GO:0048596)	3/15	0.00681313	0.254965	9.14145	45.6058	PAX6;TBX2;HIPK2
GO_Biological_Process_2015	galactose metabolic process (GO:0006012)	3/15	0.00681313	0.254965	9.14145	45.6058	PGM2;GALM;PPARGC1A
GO_Biological_Process_2015	positive regulation of mRNA catabolic process (GO:0061014)	3/15	0.00681313	0.254965	9.14145	45.6058	CNOT7;AGO2;TNRC6B
MSigDB_Hallmark_2020	Hypoxia	11/200	0.0191159	0.26652	2.141	8.47244	PPP1R15A;SELENBP1;BCAN;SRPX;BTG1;PPP1R3C;IGFBP3;PGM2;KLHL24;PPARGC1A;ETS1
MSigDB_Hallmark_2020	Epithelial Mesenchymal Transition	11/200	0.0191159	0.26652	2.141	8.47244	NOTCH2;POSTN;SLC6A8;COL16A1;COL11A1;IGFBP3;TPM2;MMP2;TIMP3;FSTL1;CD44
MSigDB_Hallmark_2020	p53 Pathway	11/200	0.0191159	0.26652	2.141	8.47244	PPP1R15A;BTG1;MAPKAPK3;ZMAT3;NINJ1;TXNIP;TRAFD1;XPC;IER5;PTPN14;ZFP36L1
MSigDB_Hallmark_2020	PI3K/AKT/mTOR Signaling	7/105	0.0226826	0.26652	2.61999	9.91972	GSK3B;PIKFYVE;CFL1;AKT1;PTPN11;PLCG1;MAP3K7
GO_Cellular_Component_2015	early endosome (GO:0005769)	9/141	0.0136744	0.27125	2.50601	10.7564	TF;SIAH1;MICALL1;WDFY1;MYO5A;WASH6P;ABCB9;PTPN23;SORL1
GO_Cellular_Component_2015	COP9 signalosome (GO:0008180)	4/35	0.0137535	0.27125	4.72243	20.2425	WDR6;PLCG1;AMOT;HSPA1A
GO_Cellular_Component_2015	mediator complex (GO:0016592)	4/35	0.0137535	0.27125	4.72243	20.2425	MED12;MED23;MED21;MED13L
BioCarta_2016	Tumor Suppressor Arf Inhibits Ribosomal Biogenesis Homo sapiens h arfPathway	3/23	0.0226479	0.274291	5.48261	20.7664	AKT1;TBX2;HSPA1A
GO_Cellular_Component_2015	cytosol (GO:0005829)	85/2529	0.0151094	0.274483	1.3155	5.51514	RAB3B;EIF4A2;GSK3B;MIDN;RPL3;NUMA1;NADSYN1;RPL6;AMOT;GRIP1;RPS16;STMN1;RAC2;AKT1;PGM2;CPNE3;LZTS1;MAP3K7;FBXO7;SH3D19;GET4;UPF1;DAXX;TPM2;RHOH;RPS3A;ARAP1;NISCH;ARHGAP10;MAPKAPK3;PPP1R3C;XRN1;DCT;IRF4;RHOJ;WDFY1;TXNIP;ANAPC5;RPL28;RAPGEF4;PFKFB2;PPP1R15A;FOXO4;RPS4Y1;PLA2G6;NDRG2;ZFP36L1;NXF1;AP5M1;ZNF106;STAT6;PLCG1;RPL15;PPARGC1A;EIF4B;CLASP2;GSTM4;EIF2B5;MAP3K2;NEK9;WWTR1;EGLN3;DMPK;BRPF3;SIAH…
GO_Cellular_Component_2015	intraciliary transport particle B (GO:0030992)	3/20	0.0154638	0.274483	6.45113	26.8964	IFT88;IFT172;IFT57
GO_Biological_Process_2015	histone H3 acetylation (GO:0043966)	5/46	0.00746622	0.275524	4.4694	21.8883	TAF12;BRPF3;IRF4;MAP3K7;BRD4
BioCarta_2016	mTOR Signaling Pathway Homo sapiens h mTORPathway	3/24	0.0253811	0.276654	5.22127	19.1816	AKT1;EIF4B;EIF4G1
GO_Biological_Process_2015	positive regulation of JNK cascade (GO:0046330)	8/107	0.00803827	0.284516	2.96951	14.3235	DUSP22;MAP3K2;DAXX;ZEB2;MAP3K7;MAP3K11;ANKRD6;HIPK2
GO_Biological_Process_2015	DNA-templated transcription, termination (GO:0006353)	7/86	0.00821491	0.284516	3.25331	15.6217	U2AF2;PAPOLA;SRSF3;SRSF5;LZTS1;CDC40;SRSF9
GO_Biological_Process_2015	positive regulation of mRNA 3'-end processing (GO:0031442)	3/16	0.0082208	0.284516	8.43783	40.5107	CNOT7;AGO2;TNRC6B
GO_Biological_Process_2015	mRNA splicing, via spliceosome (GO:0000398)	11/177	0.0082453	0.284516	2.44055	11.71	HNRNPL;DDX39B;SNRNP70;U2AF2;HNRNPA2B1;PAPOLA;SRSF3;SRSF5;CDC40;RBM5;SRSF9
GO_Biological_Process_2015	RNA splicing, via transesterification reactions with bulged adenosine as nucleophile (GO:0000377)	11/177	0.0082453	0.284516	2.44055	11.71	HNRNPL;DDX39B;SNRNP70;U2AF2;HNRNPA2B1;PAPOLA;SRSF3;SRSF5;CDC40;RBM5;SRSF9
GO_Biological_Process_2015	SRP-dependent cotranslational protein targeting to membrane (GO:0006614)	8/108	0.00848443	0.289015	2.93966	14.0208	RPL3;RPS16;RPS20;RPS3A;RPL15;RPS4Y1;RPL28;RPL6
MSigDB_Hallmark_2020	Coagulation	8/138	0.0322802	0.290164	2.25777	7.75161	TF;DCT;PEF1;MMP15;MMP2;USP11;TIMP3;RAPGEF3
MSigDB_Hallmark_2020	Myogenesis	10/200	0.0432159	0.290164	1.93233	6.07051	EIF4A2;WWTR1;SLC6A8;PPP1R3C;DMPK;ERBB3;DENND2B;TPM2;IGFBP3;FOXO4
MSigDB_Hallmark_2020	heme Metabolism	10/200	0.0432159	0.290164	1.93233	6.07051	SELENBP1;ALDH6A1;SEC14L1;SLC6A8;IGSF3;KHNYN;FBXO7;LPIN2;RBM5;TNRC6B
GO_Cellular_Component_2015	cytosolic part (GO:0044445)	11/198	0.017884	0.302324	2.16412	8.7081	RPL3;RPS16;HPS4;RPS20;RPS3A;RPL15;RPS4Y1;RPL28;MAP3K7;RPL6;GET4
BioCarta_2016	Regulation of eIF2 Homo sapiens h eif2Pathway	2/11	0.0334793	0.304103	8.11174	27.5542	EIF2B5;GSK3B
BioCarta_2016	Regulation of transcriptional activity by PML Homo sapiens h pmlPathway	2/11	0.0334793	0.304103	8.11174	27.5542	DAXX;PAX3
BioCarta_2016	Role of ERBB2 in Signal Transduction and Oncology Homo sapiens h her2Pathway	3/28	0.0379957	0.307347	4.38496	14.3401	GRIP1;ERBB3;AKT1
BioCarta_2016	Cell to Cell Adhesion Signaling Homo sapiens h cell2cellPathway	2/12	0.0394758	0.307347	7.30019	23.5947	PTPN11;BCAR1
GO_Cellular_Component_2015	cytosolic small ribosomal subunit (GO:0022627)	4/39	0.0198791	0.309993	4.18187	16.3849	RPS16;RPS3A;RPS20;RPS4Y1
GO_Cellular_Component_2015	transcription factor TFIID complex (GO:0005669)	3/22	0.0200841	0.309993	5.77147	22.5539	TAF12;TAF8;TAF1
BioCarta_2016	VEGF, Hypoxia, and Angiogenesis Homo sapiens h vegfPathway	3/30	0.0452938	0.312306	4.05973	12.5632	AKT1;PLCG1;BCAR1
BioCarta_2016	Trka Receptor Signaling Pathway Homo sapiens h trkaPathway	2/13	0.045843	0.312306	6.63619	20.4563	AKT1;PLCG1
GO_Biological_Process_2015	chromatin modification (GO:0016568)	22/475	0.00933269	0.313262	1.79984	8.41289	SMARCAL1;DAXX;PBRM1;PHC1;KDM2A;KDM5D;TAF12;UTP3;BRPF3;CHD9;SETD1B;USP22;PRDM5;CHD6;ELK4;RBL2;IRF4;SUDS3;MAP3K7;BRD4;BPTF;TAF1
GO_Biological_Process_2015	cotranslational protein targeting to membrane (GO:0006613)	8/110	0.00943205	0.313262	2.88172	13.4393	RPL3;RPS16;RPS20;RPS3A;RPL15;RPS4Y1;RPL28;RPL6
BioCarta_2016	Eukaryotic protein translation Homo sapiens h eifPathway	2/14	0.0525569	0.318261	6.08286	17.9193	EIF4A2;EIF4G1
BioCarta_2016	Stress Induction of HSP Regulation Homo sapiens h hsp27Pathway	2/14	0.0525569	0.318261	6.08286	17.9193	DAXX;MAPKAPK3
GO_Biological_Process_2015	establishment of cell polarity (GO:0030010)	5/49	0.00973173	0.319225	4.16402	19.2893	GSK3B;CFL1;MYO9B;AMOT;JAM3
GO_Biological_Process_2015	protein targeting to ER (GO:0045047)	8/111	0.00993438	0.321898	2.8536	13.1601	RPL3;RPS16;RPS20;RPS3A;RPL15;RPS4Y1;RPL28;RPL6
GO_Cellular_Component_2015	recycling endosome (GO:0055037)	5/60	0.0219821	0.322337	3.32933	12.7098	GRIP1;TF;WASH6P;MYO5A;SORL1
GO_Cellular_Component_2015	cAMP-dependent protein kinase complex (GO:0005952)	2/9	0.0226998	0.322337	10.4304	39.4834	RAPGEF3;RAPGEF4
BioCarta_2016	IL 4 signaling pathway Homo sapiens h il4Pathway	2/15	0.0595944	0.32479	5.61466	15.8344	AKT1;STAT6
BioCarta_2016	PTEN dependent cell cycle arrest and apoptosis Homo sapiens h ptenPathway	2/15	0.0595944	0.32479	5.61466	15.8344	AKT1;BCAR1
MSigDB_Hallmark_2020	TGF-beta Signaling	4/54	0.0561154	0.329678	2.92505	8.42514	PPP1R15A;WWTR1;MAP3K7;HIPK2
GO_Cellular_Component_2015	peroxisome (GO:0005777)	7/109	0.0271511	0.3303	2.51673	9.07618	ABCD4;PHYH;TMEM135;ZADH2;MYO5A;PXMP4;FAR2
GO_Cellular_Component_2015	integral component of Golgi membrane (GO:0030173)	4/43	0.0274537	0.3303	3.75219	13.4901	CSGALNACT1;ST3GAL6;RFNG;BET1L
GO_Cellular_Component_2015	small-subunit processome (GO:0032040)	2/10	0.0278785	0.3303	9.12617	32.6708	FCF1;UTP20
GO_Cellular_Component_2015	beta-catenin destruction complex (GO:0030877)	2/10	0.0278785	0.3303	9.12617	32.6708	GSK3B;SIAH1
GO_Cellular_Component_2015	photoreceptor connecting cilium (GO:0032391)	3/25	0.0282833	0.3303	4.98368	17.7692	IFT88;WDR19;IFT57
GO_Cellular_Component_2015	ribosomal subunit (GO:0044391)	8/135	0.0288431	0.3303	2.31146	8.19618	RPL3;RPS16;RPS20;RPS3A;RPL15;RPS4Y1;RPL28;RPL6
GO_Biological_Process_2015	RNA splicing (GO:0008380)	16/313	0.0105157	0.33663	1.98963	9.06255	PRPF38A;AKAP17A;CDC40;HNRNPL;RBM15B;DDX39B;SNRNP70;U2AF2;HNRNPA2B1;PAPOLA;SRSF3;SRSF5;PPARGC1A;SUGP2;RBM5;SRSF9
GO_Biological_Process_2015	RNA splicing, via transesterification reactions (GO:0000375)	11/184	0.0108464	0.343082	2.34095	10.5903	HNRNPL;DDX39B;SNRNP70;U2AF2;HNRNPA2B1;PAPOLA;SRSF3;SRSF5;CDC40;RBM5;SRSF9
GO_Biological_Process_2015	protein stabilization (GO:0050821)	7/91	0.011052	0.345474	3.05887	13.7806	RASSF1;MORC3;HPS4;MDM4;PPARGC1A;NAPG;HSPA1A
GO_Biological_Process_2015	regulation of mRNA 3'-end processing (GO:0031440)	3/18	0.0115142	0.353068	7.31203	32.6422	CNOT7;AGO2;TNRC6B
GO_Biological_Process_2015	tube formation (GO:0035148)	8/114	0.0115608	0.353068	2.7724	12.3653	MED12;ZEB2;DEAF1;IFT172;TCTN1;PAX3;IFT57;MAP3K7
GO_Biological_Process_2015	regulation of protein stability (GO:0031647)	9/138	0.0120071	0.36232	2.56468	11.3417	RASSF1;MORC3;SIAH1;HPS4;MDM4;FBXO7;PPARGC1A;NAPG;HSPA1A
GO_Biological_Process_2015	transcription initiation from RNA polymerase II promoter (GO:0006367)	11/187	0.0121364	0.36232	2.30069	10.1496	NOTCH2;MED12;MED23;RXRB;WWTR1;TAF12;RARB;NR1D2;MAML3;PPARGC1A;TAF1
GO_Biological_Process_2015	establishment of protein localization to organelle (GO:0072594)	15/292	0.0124617	0.367898	1.99819	8.76227	RYR2;RPL3;RPS3A;RPS4Y1;SORL1;RPL6;IPO5;RPS16;CFL1;TXNIP;RPS20;RPL15;FBXO7;RPL28;SLC25A6
GO_Cellular_Component_2015	polysome (GO:0005844)	3/27	0.0345919	0.369095	4.5679	15.3671	AGO2;RPS4Y1;EEF2
GO_Cellular_Component_2015	PML body (GO:0016605)	5/68	0.0353499	0.369095	2.90536	9.71105	MORC3;DAXX;MAGEA2;LRCH4;HIPK2
GO_Cellular_Component_2015	ruffle (GO:0001726)	5/68	0.0353499	0.369095	2.90536	9.71105	MYO5A;MYO9B;PLCG1;BCAR1;AMOT
GO_Biological_Process_2015	extracellular matrix disassembly (GO:0022617)	8/116	0.0127489	0.372239	2.72078	11.8689	BCAN;COL16A1;COL25A1;MMP15;MMP2;COL11A1;COL11A2;CD44
GO_Biological_Process_2015	regulation of glucose metabolic process (GO:0010906)	7/94	0.013062	0.377237	2.95293	12.81	PFKFB2;GSK3B;EPM2AIP1;IGFBP3;AKT1;PPARGC1A;CLK2
GO_Cellular_Component_2015	Sin3 complex (GO:0016580)	2/12	0.0394758	0.389275	7.30019	23.5947	SIN3A;SUDS3
GO_Cellular_Component_2015	Sin3-type complex (GO:0070822)	2/12	0.0394758	0.389275	7.30019	23.5947	SIN3A;SUDS3
GO_Molecular_Function_2015	helicase activity (GO:0004386)	12/150	0.00072345	0.389939	3.2134	23.2376	EIF4A2;DDX17;DHX40;DDX3Y;SMARCAL1;UPF1;SHPRH;DDX19B;DDX39B;DHX34;CHD9;CHD6
GO_Biological_Process_2015	positive regulation of stress-activated MAPK cascade (GO:0032874)	8/118	0.0140241	0.396404	2.67104	11.3973	DUSP22;MAP3K2;DAXX;ZEB2;MAP3K7;MAP3K11;ANKRD6;HIPK2
GO_Biological_Process_2015	protein localization to endoplasmic reticulum (GO:0070972)	8/118	0.0140241	0.396404	2.67104	11.3973	RPL3;RPS16;RPS20;RPS3A;RPL15;RPS4Y1;RPL28;RPL6
GO_Biological_Process_2015	collagen catabolic process (GO:0030574)	6/74	0.014244	0.398382	3.23535	13.7548	COL16A1;COL25A1;MMP15;MMP2;COL11A1;COL11A2
GO_Biological_Process_2015	positive regulation of stress-activated protein kinase signaling cascade (GO:0070304)	8/119	0.0146954	0.406727	2.64684	11.1702	DUSP22;MAP3K2;DAXX;ZEB2;MAP3K7;MAP3K11;ANKRD6;HIPK2
GO_Cellular_Component_2015	trans-Golgi network (GO:0005802)	7/120	0.0424185	0.406988	2.27045	7.175	POSTN;GGA3;PSD4;MICALL1;ARAP1;SORL1;CLASP2
GO_Biological_Process_2015	protein deacetylation (GO:0006476)	4/36	0.0151535	0.408764	4.57462	19.1655	ELK4;SIN3A;PRDM5;SUDS3
GO_Biological_Process_2015	ATP catabolic process (GO:0006200)	16/327	0.0153836	0.408764	1.89868	7.92595	EIF4A2;DDX17;DDX3Y;ABCD4;SMARCAL1;UPF1;ABCB5;CHD6;MYO9B;ABCB9;ABCC10;DHX40;DDX39B;KIF21A;HSPA1A;BPTF
GO_Biological_Process_2015	execution phase of apoptosis (GO:0097194)	3/20	0.0154638	0.408764	6.45113	26.8964	STK24;MADD;AKT1
GO_Biological_Process_2015	positive regulation of endothelial cell migration (GO:0010595)	5/55	0.0155933	0.408764	3.66321	15.2423	AKT1;PLCG1;ETS1;BCAR1;AMOT
GO_Biological_Process_2015	protein targeting (GO:0006605)	14/273	0.0156527	0.408764	1.99263	8.2836	NLGN1;RPL3;HPS4;RPS3A;RPS4Y1;SORL1;RPL6;RPS16;MICALL1;RPS20;RPL15;FBXO7;RPL28;SLC25A6
GO_Biological_Process_2015	DNA-templated transcription, initiation (GO:0006352)	12/220	0.0156921	0.408764	2.12425	8.82539	MED12;MED23;RXRB;NOTCH2;WWTR1;RRN3;TAF12;RARB;NR1D2;MAML3;PPARGC1A;TAF1
GO_Biological_Process_2015	neural tube closure (GO:0001843)	6/76	0.0160825	0.414866	3.14259	12.979	MED12;ZEB2;DEAF1;IFT172;PAX3;IFT57
GO_Biological_Process_2015	regulation of stress-activated MAPK cascade (GO:0032872)	10/170	0.0163469	0.415194	2.29821	9.4542	DUSP22;MAP3K2;DAXX;ZEB2;ULK4;AKT1;MAP3K7;MAP3K11;ANKRD6;HIPK2
GO_Biological_Process_2015	pigmentation (GO:0043473)	4/37	0.0166401	0.415194	4.43577	18.1687	ATRN;ZEB2;DCT;PAX3
GO_Biological_Process_2015	regulation of stress-activated protein kinase signaling cascade (GO:0070302)	10/171	0.0169631	0.415194	2.28382	9.31049	DUSP22;MAP3K2;DAXX;ZEB2;ULK4;AKT1;MAP3K7;MAP3K11;ANKRD6;HIPK2
GO_Biological_Process_2015	protein localization to membrane (GO:0072657)	14/276	0.0170463	0.415194	1.96951	8.01949	NLGN1;RPL3;NLGN2;WDR19;MYO5A;RPS3A;RPS4Y1;RPL6;ETV5;RPS16;MICALL1;RPS20;RPL15;RPL28
GO_Biological_Process_2015	tube closure (GO:0060606)	6/77	0.0170605	0.415194	3.09817	12.6126	MED12;ZEB2;DEAF1;IFT172;PAX3;IFT57
GO_Biological_Process_2015	purine ribonucleoside monophosphate catabolic process (GO:0009169)	16/332	0.0174925	0.415194	1.86815	7.5585	EIF4A2;DDX17;DDX3Y;ABCD4;SMARCAL1;UPF1;ABCB5;CHD6;MYO9B;ABCB9;ABCC10;DHX40;DDX39B;KIF21A;HSPA1A;BPTF
GO_Biological_Process_2015	ribonucleoside monophosphate catabolic process (GO:0009158)	16/332	0.0174925	0.415194	1.86815	7.5585	EIF4A2;DDX17;DDX3Y;ABCD4;SMARCAL1;UPF1;ABCB5;CHD6;MYO9B;ABCB9;ABCC10;DHX40;DDX39B;KIF21A;HSPA1A;BPTF
GO_Biological_Process_2015	purine nucleoside monophosphate catabolic process (GO:0009128)	16/333	0.0179398	0.415194	1.86216	7.48724	EIF4A2;DDX17;DDX3Y;ABCD4;SMARCAL1;UPF1;ABCB5;CHD6;MYO9B;ABCB9;ABCC10;DHX40;DDX39B;KIF21A;HSPA1A;BPTF
GO_Biological_Process_2015	regulation of transcription from RNA polymerase II promoter in response to oxidative stress (GO:0043619)	2/8	0.0179704	0.415194	12.1695	48.9095	SIN3A;CHD6
GO_Biological_Process_2015	CD4-positive or CD8-positive, alpha-beta T cell lineage commitment (GO:0043369)	2/8	0.0179704	0.415194	12.1695	48.9095	IRF4;STAT6
GO_Biological_Process_2015	regulation of glycogen (starch) synthase activity (GO:2000465)	2/8	0.0179704	0.415194	12.1695	48.9095	EPM2AIP1;GSK3B
GO_Biological_Process_2015	postsynaptic membrane organization (GO:0001941)	2/8	0.0179704	0.415194	12.1695	48.9095	NLGN1;NLGN2
GO_Cellular_Component_2015	transcription export complex (GO:0000346)	2/13	0.045843	0.417289	6.63619	20.4563	NXF1;DDX39B
GO_Cellular_Component_2015	fibrillar collagen trimer (GO:0005583)	2/13	0.045843	0.417289	6.63619	20.4563	COL11A1;COL11A2
GO_Cellular_Component_2015	microbody (GO:0042579)	7/123	0.0473829	0.420523	2.21139	6.74361	ABCD4;PHYH;TMEM135;ZADH2;MYO5A;PXMP4;FAR2
GO_Cellular_Component_2015	clathrin adaptor complex (GO:0030131)	3/31	0.049184	0.422982	3.91454	11.7913	GGA3;AP5M1;AP1G2
GO_Cellular_Component_2015	cytosolic large ribosomal subunit (GO:0022625)	4/52	0.0500429	0.422982	3.04724	9.12609	RPL3;RPL15;RPL28;RPL6
BioCarta_2016	AKT Signaling Pathway Homo sapiens h aktPathway	2/18	0.0824329	0.427866	4.56121	11.3837	AKT1;FOXO4
GO_Biological_Process_2015	histone acetylation (GO:0016573)	7/101	0.0187499	0.428315	2.73205	10.8642	TAF12;BRPF3;IRF4;USP22;MAP3K7;BRD4;TAF1
GO_Biological_Process_2015	nucleoside monophosphate catabolic process (GO:0009125)	16/335	0.0188607	0.428315	1.85029	7.34691	EIF4A2;DDX17;DDX3Y;ABCD4;SMARCAL1;UPF1;ABCB5;CHD6;MYO9B;ABCB9;ABCC10;DHX40;DDX39B;KIF21A;HSPA1A;BPTF
MSigDB_Hallmark_2020	Apical Junction	9/200	0.0894534	0.433647	1.72661	4.16811	CNN2;COL16A1;NLGN2;MMP2;ADAM23;WNK4;RAC2;PLCG1;JAM3
MSigDB_Hallmark_2020	UV Response Dn	7/144	0.0922653	0.433647	1.87038	4.45728	NOTCH2;DMAC2L;ATRN;COL11A1;PTPRM;NR1D2;ADGRL2
GO_Biological_Process_2015	protein deacylation (GO:0035601)	4/39	0.0198791	0.444404	4.18187	16.3849	ELK4;SIN3A;PRDM5;SUDS3
GO_Biological_Process_2015	positive regulation of mRNA processing (GO:0050685)	3/22	0.0200841	0.444404	5.77147	22.5539	CNOT7;AGO2;TNRC6B
GO_Biological_Process_2015	melanocyte differentiation (GO:0030318)	3/22	0.0200841	0.444404	5.77147	22.5539	TYRP1;HPS4;MYO5A
GO_Biological_Process_2015	multicellular organismal catabolic process (GO:0044243)	6/80	0.0202382	0.444404	2.9721	11.5918	COL16A1;COL25A1;MMP15;MMP2;COL11A1;COL11A2
GO_Biological_Process_2015	glycogen metabolic process (GO:0005977)	5/59	0.0205881	0.448382	3.39116	13.168	GSK3B;PPP1R3C;CPS1;AKT1;PGM2
GO_Biological_Process_2015	cellular polysaccharide metabolic process (GO:0044264)	6/81	0.0213809	0.453484	2.93233	11.2755	CSGALNACT1;GSK3B;PPP1R3C;CPS1;AKT1;PGM2
GO_Biological_Process_2015	pigment metabolic process (GO:0042440)	5/60	0.0219821	0.453484	3.32933	12.7098	BDH2;DCT;TYRP1;MYO5A;PPARGC1A
GO_Biological_Process_2015	cellular glucan metabolic process (GO:0006073)	5/60	0.0219821	0.453484	3.32933	12.7098	GSK3B;PPP1R3C;CPS1;AKT1;PGM2
GO_Biological_Process_2015	glucan metabolic process (GO:0044042)	5/60	0.0219821	0.453484	3.32933	12.7098	GSK3B;PPP1R3C;CPS1;AKT1;PGM2
GO_Biological_Process_2015	mRNA splice site selection (GO:0006376)	3/23	0.0226479	0.453484	5.48261	20.7664	SFSWAP;SRSF5;SRSF9
GO_Biological_Process_2015	positive regulation of blood vessel endothelial cell migration (GO:0043536)	3/23	0.0226479	0.453484	5.48261	20.7664	AKT1;PLCG1;AMOT
GO_Biological_Process_2015	presynaptic membrane assembly (GO:0097105)	2/9	0.0226998	0.453484	10.4304	39.4834	NLGN1;NLGN2
GO_Biological_Process_2015	negative regulation of inclusion body assembly (GO:0090084)	2/9	0.0226998	0.453484	10.4304	39.4834	SORL1;HSPA1A
GO_Biological_Process_2015	positive regulation of developmental pigmentation (GO:0048087)	2/9	0.0226998	0.453484	10.4304	39.4834	ZEB2;HPS4
GO_Biological_Process_2015	leukocyte aggregation (GO:0070486)	2/9	0.0226998	0.453484	10.4304	39.4834	RAC2;CD44
GO_Biological_Process_2015	protein polyglutamylation (GO:0018095)	2/9	0.0226998	0.453484	10.4304	39.4834	TTLL6;TTLL4
GO_Biological_Process_2015	positive regulation of JUN kinase activity (GO:0043507)	5/61	0.023436	0.461494	3.26971	12.2728	MAP3K2;DAXX;ZEB2;MAP3K7;MAP3K11
GO_Biological_Process_2015	macromolecule deacylation (GO:0098732)	4/41	0.0234809	0.461494	3.95541	14.839	ELK4;SIN3A;PRDM5;SUDS3
GO_Biological_Process_2015	internal peptidyl-lysine acetylation (GO:0018393)	7/106	0.0237483	0.461494	2.5934	9.69994	TAF12;BRPF3;IRF4;USP22;MAP3K7;BRD4;TAF1
GO_Biological_Process_2015	collagen metabolic process (GO:0032963)	6/83	0.0237955	0.461494	2.85587	10.676	COL16A1;COL25A1;MMP15;MMP2;COL11A1;COL11A2
BioCarta_2016	FAS signaling pathway ( CD95 ) Homo sapiens h fasPathway	2/20	0.0988971	0.461873	4.05399	9.37962	DAXX;MAP3K7
BioCarta_2016	Ras Signaling Pathway Homo sapiens h rasPathway	2/20	0.0988971	0.461873	4.05399	9.37962	AKT1;FOXO4
BioCarta_2016	Actions of Nitric Oxide in the Heart Homo sapiens h no1Pathway	3/42	0.101697	0.461873	2.80885	6.42035	RYR2;AKT1;PLCG1
GO_Cellular_Component_2015	transcription factor complex (GO:0005667)	12/268	0.0575311	0.468288	1.72165	4.91605	MED23;RBL2;WWTR1;TAF12;DEAF1;SIN3A;TAF8;ATF5;ETS1;SOX5;TBX2;TAF1
GO_Cellular_Component_2015	ubiquitin ligase complex (GO:0000151)	9/183	0.0580413	0.468288	1.89698	5.39994	CUL9;PHC1;CAND1;KLHL21;ANAPC5;SUGT1;FBXO7;TRPC4AP;HSPA1A
BioCarta_2016	Control of skeletal myogenesis by HDAC and calcium/calmodulin-dependent kinase (CaMK) Homo sapiens h hdacPathway	2/21	0.107445	0.468461	3.84043	8.56712	GRIP1;AKT1
GO_Biological_Process_2015	protein targeting to membrane (GO:0006612)	9/156	0.0246686	0.472323	2.24855	8.32461	RPL3;RPS16;MICALL1;RPS20;RPS3A;RPL15;RPS4Y1;RPL28;RPL6
GO_Biological_Process_2015	regulation of cellular response to stress (GO:0080135)	18/404	0.024805	0.472323	1.72088	6.36159	MAP3K2;DAXX;ULK4;HIPK2;DUSP22;IFT88;ZEB2;BCLAF1;DDX39B;STK24;CHORDC1;AKT1;LZTS1;MAP3K7;MAP3K11;CD44;BRD4;ANKRD6
GO_Biological_Process_2015	vacuole organization (GO:0007033)	5/62	0.0249505	0.472323	3.21218	11.8557	MBTPS1;FAM160A2;HPS4;ATG2A;EPG5
GO_Biological_Process_2015	peptidyl-serine phosphorylation (GO:0018105)	6/84	0.0250686	0.472323	2.81911	10.3916	GSK3B;MORC3;MAPKAPK3;AKT1;HIPK2;TAF1
GO_Biological_Process_2015	pigment cell differentiation (GO:0050931)	3/24	0.0253811	0.472323	5.22127	19.1816	TYRP1;HPS4;MYO5A
GO_Biological_Process_2015	androgen receptor signaling pathway (GO:0030521)	4/42	0.0254205	0.472323	3.85112	14.1421	MED12;GRIP1;DAXX;PPARGC1A
GO_Biological_Process_2015	cellular response to fibroblast growth factor stimulus (GO:0044344)	10/183	0.0257568	0.474829	2.12408	7.77214	GSK3B;CPS1;ERBB3;AGO2;AKT1;PTPN11;FOXO4;PLCG1;CD44;TNRC6B
GO_Biological_Process_2015	peptidyl-lysine acetylation (GO:0018394)	7/108	0.0259821	0.474829	2.54178	9.27838	TAF12;BRPF3;IRF4;USP22;MAP3K7;BRD4;TAF1
GO_Biological_Process_2015	energy reserve metabolic process (GO:0006112)	9/158	0.0265046	0.474829	2.21813	8.05279	GSK3B;PPP1R3C;CPS1;AKT1;PGM2;SLC25A5;RAPGEF3;RAPGEF4;SLC25A6
GO_Biological_Process_2015	single-organism cellular localization (GO:1902580)	21/496	0.0266356	0.474829	1.63338	5.92184	NLGN1;RPL3;NLGN2;WDR19;MYO5A;RPS3A;RPS4Y1;SORL1;RPL6;ETV5;IPO5;FYCO1;RPS16;MICALL1;CFL1;TXNIP;RPS20;RPL15;RPL28;FBXO7;SLC25A6
GO_Biological_Process_2015	histone modification (GO:0016570)	14/293	0.0268006	0.474829	1.84787	6.68804	PHC1;KDM2A;KDM5D;TAF12;BRPF3;SETD1B;USP22;PRDM5;ELK4;IRF4;SUDS3;MAP3K7;BRD4;TAF1
GO_Biological_Process_2015	cardiac septum morphogenesis (GO:0060411)	4/43	0.0274537	0.474829	3.75219	13.4901	NOTCH2;IFT88;RARB;TBX2
GO_Biological_Process_2015	cell-type specific apoptotic process (GO:0097285)	6/86	0.0277491	0.474829	2.74835	9.85159	RYR2;ERBB3;DMPK;SIAH1;ATN1;AKT1
GO_Biological_Process_2015	response to amino acid (GO:0043200)	6/86	0.0277491	0.474829	2.74835	9.85159	COL16A1;CPS1;MMP2;CFL1;PPARGC1A;IPO5
GO_Biological_Process_2015	positive regulation of transcription initiation from RNA polymerase II promoter (GO:0060261)	2/10	0.0278785	0.474829	9.12617	32.6708	CAND1;TAF1
GO_Biological_Process_2015	regulation of heat generation (GO:0031650)	2/10	0.0278785	0.474829	9.12617	32.6708	SLC27A1;ARRDC3
GO_Biological_Process_2015	negative regulation of microtubule polymerization (GO:0031115)	2/10	0.0278785	0.474829	9.12617	32.6708	STMN1;TBCD
GO_Biological_Process_2015	maternal placenta development (GO:0001893)	2/10	0.0278785	0.474829	9.12617	32.6708	RXRB;AKT1
GO_Biological_Process_2015	negative regulation of cell size (GO:0045792)	2/10	0.0278785	0.474829	9.12617	32.6708	CFL1;AKT1
GO_Biological_Process_2015	chondroitin sulfate biosynthetic process (GO:0030206)	3/25	0.0282833	0.475625	4.98368	17.7692	CSGALNACT1;BCAN;XYLT1
GO_Biological_Process_2015	regulation of protein export from nucleus (GO:0046825)	3/25	0.0282833	0.475625	4.98368	17.7692	GSK3B;PTPN11;PTPN14
GO_Biological_Process_2015	transcription from RNA polymerase II promoter (GO:0006366)	20/470	0.0286586	0.478906	1.64099	5.8293	NFIX;TAF12;MBD1;PAX3;PAX6;FOXO4;ETS1;CDC40;ETV5;MED13L;ELK4;MED12;U2AF2;DEAF1;PAPOLA;SRSF3;SRSF5;SRSF9;SOX5;TAF1
GO_Biological_Process_2015	covalent chromatin modification (GO:0016569)	14/296	0.0288799	0.479586	1.82792	6.47927	PHC1;KDM2A;KDM5D;TAF12;BRPF3;SETD1B;USP22;PRDM5;ELK4;IRF4;SUDS3;MAP3K7;BRD4;TAF1
GO_Biological_Process_2015	response to fibroblast growth factor (GO:0071774)	10/187	0.0293066	0.48365	2.07565	7.32693	GSK3B;CPS1;ERBB3;AGO2;AKT1;PTPN11;FOXO4;PLCG1;CD44;TNRC6B
GO_Biological_Process_2015	internal protein amino acid acetylation (GO:0006475)	7/111	0.0295951	0.485397	2.46808	8.68799	TAF12;BRPF3;IRF4;USP22;MAP3K7;BRD4;TAF1
GO_Biological_Process_2015	polysaccharide metabolic process (GO:0005976)	6/88	0.0306124	0.48876	2.68104	9.34704	CSGALNACT1;GSK3B;PPP1R3C;CPS1;AKT1;PGM2
GO_Biological_Process_2015	positive regulation of mRNA metabolic process (GO:1903313)	3/26	0.031354	0.48876	4.76675	16.5045	CNOT7;AGO2;TNRC6B
GO_Biological_Process_2015	stem cell division (GO:0017145)	3/26	0.031354	0.48876	4.76675	16.5045	WWTR1;DCT;ETV5
GO_Biological_Process_2015	negative regulation of autophagy (GO:0010507)	3/26	0.031354	0.48876	4.76675	16.5045	AKT1;WDR6;LZTS1
GO_Biological_Process_2015	positive regulation of vasodilation (GO:0045909)	3/26	0.031354	0.48876	4.76675	16.5045	CPS1;PTPRM;PLA2G6
GO_Biological_Process_2015	proteoglycan biosynthetic process (GO:0030166)	3/26	0.031354	0.48876	4.76675	16.5045	CSGALNACT1;XYLT1;EXTL3
GO_Biological_Process_2015	endodermal cell differentiation (GO:0035987)	3/26	0.031354	0.48876	4.76675	16.5045	MMP15;COL11A1;MMP2
GO_Biological_Process_2015	positive regulation of translation (GO:0045727)	5/66	0.0316295	0.48876	3.00093	10.3642	EIF2B5;CIRBP;SAMD4A;EEF2;RBMS3
GO_Biological_Process_2015	regulation of translational initiation (GO:0006446)	5/66	0.0316295	0.48876	3.00093	10.3642	EIF4A2;EIF2B5;AGO2;EIF4B;EIF4G1
GO_Biological_Process_2015	eye morphogenesis (GO:0048592)	4/45	0.0318037	0.48876	3.56878	12.3058	RARB;PAX6;TBX2;HIPK2
GO_Biological_Process_2015	multicellular organismal macromolecule metabolic process (GO:0044259)	6/89	0.0321137	0.48876	2.6486	9.10713	COL16A1;COL25A1;MMP15;MMP2;COL11A1;COL11A2
GO_Biological_Process_2015	negative regulation of catabolic process (GO:0009895)	10/190	0.0321873	0.48876	2.04074	7.01236	PXK;DHX34;AKT1;TIMP3;WDR6;ANAPC5;MDM4;LZTS1;PPARGC1A;AMOT
GO_Biological_Process_2015	cellular response to reactive nitrogen species (GO:1902170)	2/11	0.0334793	0.48876	8.11174	27.5542	STAT6;PPARGC1A
GO_Biological_Process_2015	negative regulation of vascular permeability (GO:0043116)	2/11	0.0334793	0.48876	8.11174	27.5542	PTPRJ;AMOT
GO_Biological_Process_2015	presynaptic membrane organization (GO:0097090)	2/11	0.0334793	0.48876	8.11174	27.5542	NLGN1;NLGN2
GO_Biological_Process_2015	neural tube formation (GO:0001841)	2/11	0.0334793	0.48876	8.11174	27.5542	TCTN1;MAP3K7
GO_Biological_Process_2015	positive regulation of myoblast differentiation (GO:0045663)	2/11	0.0334793	0.48876	8.11174	27.5542	BTG1;IGFBP3
GO_Biological_Process_2015	regulation of energy homeostasis (GO:2000505)	2/11	0.0334793	0.48876	8.11174	27.5542	NR1D2;PPARGC1A
GO_Biological_Process_2015	regulation of timing of cell differentiation (GO:0048505)	2/11	0.0334793	0.48876	8.11174	27.5542	PAX6;SOX5
GO_Biological_Process_2015	retina vasculature morphogenesis in camera-type eye (GO:0061299)	2/11	0.0334793	0.48876	8.11174	27.5542	SLC4A7;RHOJ
GO_Biological_Process_2015	proteoglycan metabolic process (GO:0006029)	4/46	0.0341216	0.49006	3.48363	11.7671	CSGALNACT1;COL11A1;XYLT1;EXTL3
GO_Biological_Process_2015	cellular polysaccharide biosynthetic process (GO:0033692)	4/46	0.0341216	0.49006	3.48363	11.7671	CSGALNACT1;PPP1R3C;AKT1;PGM2
GO_Biological_Process_2015	regulation of DNA-templated transcription in response to stress (GO:0043620)	4/46	0.0341216	0.49006	3.48363	11.7671	BCLAF1;EGLN3;SIN3A;CHD6
GO_Cellular_Component_2015	serine/threonine protein kinase complex (GO:1902554)	4/56	0.0625657	0.493574	2.81226	7.79427	MAP3K7;RAPGEF3;RAPGEF4;BRD4
GO_Biological_Process_2015	negative regulation of protein complex assembly (GO:0031333)	6/91	0.0352583	0.503662	2.58601	8.65035	GSK3B;TRIM9;STMN1;TBCD;MAP3K7;SORL1
GO_Cellular_Component_2015	integral component of mitochondrial outer membrane (GO:0031307)	2/16	0.0669335	0.509812	5.21335	14.0972	ARMCX3;DMPK
GO_Cellular_Component_2015	late endosome (GO:0005770)	6/107	0.0674962	0.509812	2.17455	5.8619	FYCO1;TF;AP5M1;MICALL1;MYO5A;SORL1
GO_Biological_Process_2015	positive regulation of cellular component biogenesis (GO:0044089)	12/249	0.0363718	0.513619	1.86151	6.16897	GSK3B;BCLAF1;NLGN1;NLGN2;CAND1;RAC2;WASH6P;PTPRJ;ARAP1;RAPGEF3;AMOT;TAF1
GO_Biological_Process_2015	polysaccharide biosynthetic process (GO:0000271)	4/47	0.0365352	0.513619	3.40244	11.2603	CSGALNACT1;PPP1R3C;AKT1;PGM2
GO_Biological_Process_2015	neuron death (GO:0070997)	4/47	0.0365352	0.513619	3.40244	11.2603	SLC25A27;ERBB3;SIAH1;ATN1
GO_Biological_Process_2015	regulation of endothelial cell migration (GO:0010594)	6/92	0.0369022	0.516048	2.55581	8.43285	PTPRM;AKT1;PLCG1;ETS1;BCAR1;AMOT
GO_Biological_Process_2015	response to fluid shear stress (GO:0034405)	3/28	0.0379957	0.519243	4.38496	14.3401	IFT88;AKT1;ETS1
GO_Biological_Process_2015	glycogen biosynthetic process (GO:0005978)	3/28	0.0379957	0.519243	4.38496	14.3401	PPP1R3C;AKT1;PGM2
GO_Biological_Process_2015	glucan biosynthetic process (GO:0009250)	3/28	0.0379957	0.519243	4.38496	14.3401	PPP1R3C;AKT1;PGM2
GO_Biological_Process_2015	hormone-mediated signaling pathway (GO:0009755)	6/93	0.0385944	0.519243	2.5263	8.22222	RXRB;SLC27A1;PGRMC2;RARB;PTPN11;NR1D2
GO_Biological_Process_2015	negative regulation of protein serine/threonine kinase activity (GO:0071901)	7/118	0.0393038	0.519243	2.3116	7.48133	DUSP22;HEXIM2;GSK3B;CHORDC1;PTPRJ;FBXO7;SORL1
GO_Biological_Process_2015	response to epinephrine (GO:0071871)	2/12	0.0394758	0.519243	7.30019	23.5947	RYR2;PPARGC1A
GO_Biological_Process_2015	T cell lineage commitment (GO:0002360)	2/12	0.0394758	0.519243	7.30019	23.5947	IRF4;STAT6
GO_Biological_Process_2015	positive regulation of synaptic transmission, GABAergic (GO:0032230)	2/12	0.0394758	0.519243	7.30019	23.5947	NLGN1;NLGN2
GO_Biological_Process_2015	regulation of development, heterochronic (GO:0040034)	2/12	0.0394758	0.519243	7.30019	23.5947	PAX6;SOX5
GO_Biological_Process_2015	regulation of DNA damage checkpoint (GO:2000001)	2/12	0.0394758	0.519243	7.30019	23.5947	DDX39B;BRD4
GO_Biological_Process_2015	regulation of skeletal muscle cell differentiation (GO:2001014)	2/12	0.0394758	0.519243	7.30019	23.5947	DDX17;NR1D2
GO_Biological_Process_2015	positive regulation of RNA splicing (GO:0033120)	2/12	0.0394758	0.519243	7.30019	23.5947	U2AF2;HNRNPLL
GO_Biological_Process_2015	multicellular organismal metabolic process (GO:0044236)	6/94	0.0403352	0.525879	2.49747	8.01819	COL16A1;COL25A1;MMP15;MMP2;COL11A1;COL11A2
GO_Biological_Process_2015	energy derivation by oxidation of organic compounds (GO:0015980)	10/198	0.0408291	0.525879	1.95309	6.24669	GSK3B;PPP1R3C;CPS1;AKT1;PGM2;SLC25A5;PPARGC1A;RAPGEF3;RAPGEF4;SLC25A6
GO_Biological_Process_2015	response to endoplasmic reticulum stress (GO:0034976)	8/145	0.041361	0.525879	2.14164	6.822	EIF2B5;PPP1R15A;GSK3B;SRPX;MBTPS1;TMX4;PLA2G6;EXTL3
GO_Biological_Process_2015	negative regulation of cellular catabolic process (GO:0031330)	8/145	0.041361	0.525879	2.14164	6.822	PXK;DHX34;AKT1;TIMP3;WDR6;ANAPC5;LZTS1;AMOT
GO_Biological_Process_2015	cardiac muscle cell differentiation (GO:0055007)	3/29	0.0415636	0.525879	4.21609	13.4094	RXRB;IFT88;RARB
GO_Biological_Process_2015	regulation of glycogen biosynthetic process (GO:0005979)	3/29	0.0415636	0.525879	4.21609	13.4094	GSK3B;EPM2AIP1;AKT1
GO_Biological_Process_2015	regulation of glucan biosynthetic process (GO:0010962)	3/29	0.0415636	0.525879	4.21609	13.4094	GSK3B;EPM2AIP1;AKT1
GO_Biological_Process_2015	regulation of cell cycle checkpoint (GO:1901976)	3/29	0.0415636	0.525879	4.21609	13.4094	DDX39B;AKT1;BRD4
BioCarta_2016	Phospholipase C Signaling Pathway Homo sapiens h plcPathway	1/5	0.126795	0.531563	9.11096	18.8158	PLCG1
GO_Biological_Process_2015	positive regulation of blood circulation (GO:1903524)	5/72	0.0435713	0.536697	2.73134	8.55827	RYR2;CPS1;PTPRM;AKT1;PLA2G6
GO_Biological_Process_2015	negative regulation of translation (GO:0017148)	5/72	0.0435713	0.536697	2.73134	8.55827	EIF2B5;ILF3;AGO2;CIRBP;SAMD4A
GO_Biological_Process_2015	nitrogen compound transport (GO:0071705)	19/464	0.0447515	0.536697	1.57382	4.88927	UPF1;MYO5A;ABCB9;CDC40;NISCH;NXF1;DDX19B;SLC6A8;DDX39B;U2AF2;HNRNPA2B1;SRSF3;SRSF5;SLC25A5;SLC38A2;RAE1;RAPGEF4;SRSF9;SLC25A6
GO_Biological_Process_2015	nitric oxide metabolic process (GO:0046209)	3/30	0.0452938	0.536697	4.05973	12.5632	CPS1;NOSTRIN;AKT1
GO_Biological_Process_2015	platelet-derived growth factor receptor signaling pathway (GO:0048008)	3/30	0.0452938	0.536697	4.05973	12.5632	TXNIP;PTPRJ;BCAR1
GO_Biological_Process_2015	regulation of glutamate receptor signaling pathway (GO:1900449)	3/30	0.0452938	0.536697	4.05973	12.5632	NLGN1;NLGN2;PPARGC1A
GO_Biological_Process_2015	protein acetylation (GO:0006473)	7/122	0.0456888	0.536697	2.23073	6.88382	TAF12;BRPF3;IRF4;USP22;MAP3K7;BRD4;TAF1
GO_Biological_Process_2015	response to temperature stimulus (GO:0009266)	7/122	0.0456888	0.536697	2.23073	6.88382	EIF2B5;SLC27A1;CIRBP;XYLT1;AKT1;PPARGC1A;HSPA1A
GO_Biological_Process_2015	cellular response to oxidative stress (GO:0034599)	8/148	0.0457242	0.536697	2.09542	6.46463	STK24;SIN3A;CHD6;STAT6;ETS1;PPARGC1A;ETV5;HSPA1A
GO_Biological_Process_2015	Ras protein signal transduction (GO:0007265)	8/148	0.0457242	0.536697	2.09542	6.46463	NISCH;RASSF1;MAPKAPK3;CFL1;RHOJ;MYO9B;RGL2;RAPGEF3
GO_Biological_Process_2015	intracellular steroid hormone receptor signaling pathway (GO:0030518)	5/73	0.0457911	0.536697	2.69104	8.29826	MED12;GRIP1;CALCOCO1;DAXX;PPARGC1A
GO_Biological_Process_2015	regulation of respiratory gaseous exchange by neurological system process (GO:0002087)	2/13	0.045843	0.536697	6.63619	20.4563	NLGN1;NLGN2
GO_Biological_Process_2015	phosphatidylglycerol biosynthetic process (GO:0006655)	2/13	0.045843	0.536697	6.63619	20.4563	SLC27A1;PLA2G6
GO_Biological_Process_2015	inner cell mass cell proliferation (GO:0001833)	2/13	0.045843	0.536697	6.63619	20.4563	TAF8;BRD4
GO_Biological_Process_2015	cardiolipin metabolic process (GO:0032048)	2/13	0.045843	0.536697	6.63619	20.4563	SLC27A1;PLA2G6
GO_Biological_Process_2015	positive regulation of insulin-like growth factor receptor signaling pathway (GO:0043568)	2/13	0.045843	0.536697	6.63619	20.4563	IFT88;IGFBP3
GO_Biological_Process_2015	peptidyl-serine modification (GO:0018209)	6/97	0.0458525	0.536697	2.41476	7.44307	GSK3B;MORC3;MAPKAPK3;AKT1;HIPK2;TAF1
BioCarta_2016	Regulation of eIF4e and p70 S6 Kinase Homo sapiens h eif4Pathway	2/24	0.134154	0.541584	3.31622	6.66152	AKT1;EIF4G1
GO_Biological_Process_2015	columnar/cuboidal epithelial cell differentiation (GO:0002065)	4/51	0.0471496	0.549458	3.11223	9.5061	TYRP1;HPS4;MYO5A;PAX6
GO_Cellular_Component_2015	DNA-directed RNA polymerase II, core complex (GO:0005665)	2/17	0.0745531	0.551382	4.86554	12.6321	CHD6;PPARGC1A
GO_Biological_Process_2015	ATP metabolic process (GO:0046034)	16/377	0.0477009	0.553455	1.63143	4.96414	EIF4A2;DDX17;DDX3Y;ABCD4;SMARCAL1;UPF1;ABCB5;CHD6;MYO9B;ABCB9;ABCC10;DHX40;DDX39B;KIF21A;HSPA1A;BPTF
BioCarta_2016	Links between Pyk2 and Map Kinases Homo sapiens h pyk2Pathway	2/26	0.152694	0.562059	3.03956	5.7123	PLCG1;BCAR1
BioCarta_2016	Role of Erk5 in Neuronal Survival Homo sapiens h erk5Pathway	2/26	0.152694	0.562059	3.03956	5.7123	AKT1;PLCG1
BioCarta_2016	Mechanism of Gene Regulation by Peroxisome Proliferators via PPARa Homo sapiens h pparaPathway	3/52	0.16211	0.562059	2.23446	4.06556	FAT1;PPARGC1A;HSPA1A
BioCarta_2016	Deregulation of CDK5 in Alzheimers Disease Homo sapiens h p35alzheimersPathway	1/7	0.172899	0.562059	6.07335	10.659	GSK3B
BioCarta_2016	SREBP control of lipid synthesis Homo sapiens h s1pPathway	1/7	0.172899	0.562059	6.07335	10.659	MBTPS1
BioCarta_2016	MAPKinase Signaling Pathway Homo sapiens h mapkPathway	3/56	0.188724	0.562059	2.0654	3.44399	MAP3K2;MAP3K7;MAP3K11
BioCarta_2016	WNT Signaling Pathway Homo sapiens h wntPathway	2/30	0.191048	0.562059	2.6048	4.31155	GSK3B;MAP3K7
BioCarta_2016	g-Secretase mediated ErbB4 Signaling Pathway Homo sapiens h erbB4pathway	1/8	0.195032	0.562059	5.20546	8.50881	NRG3
BioCarta_2016	Erk and PI-3 Kinase Are Necessary for Collagen Binding in Corneal Epithelia Homo sapiens h ecmPathway	2/31	0.200831	0.562059	2.51485	4.03706	PLCG1;BCAR1
BioCarta_2016	Rho cell motility signaling pathway Homo sapiens h rhoPathway	2/32	0.210671	0.562059	2.43089	3.78601	CFL1;ARAP1
BioCarta_2016	SODD/TNFR1 Signaling Pathway Homo sapiens h soddPathway	1/9	0.216573	0.562059	4.55454	6.96766	MADD
BioCarta_2016	Role of PPAR-gamma Coactivators in Obesity and Thermogenesis Homo sapiens h ppargPathway	1/9	0.216573	0.562059	4.55454	6.96766	PPARGC1A
BioCarta_2016	Pertussis toxin-insensitive CCR5 Signaling in Macrophage Homo sapiens h Ccr5Pathway	1/9	0.216573	0.562059	4.55454	6.96766	PLCG1
BioCarta_2016	BTG family proteins and cell cycle regulation Homo sapiens h btg2Pathway	1/9	0.216573	0.562059	4.55454	6.96766	BTG1
BioCarta_2016	Polyadenylation of mRNA Homo sapiens h cpsfPathway	1/9	0.216573	0.562059	4.55454	6.96766	PAPOLA
GO_Cellular_Component_2015	ciliary part (GO:0044441)	10/223	0.0776268	0.562398	1.72162	4.40019	TTLL6;IFT88;KIAA0586;IFT172;TCTN1;AKT1;PTPN23;IFT57;DNALI1;CEP89
GO_Biological_Process_2015	lytic vacuole organization (GO:0080171)	3/31	0.049184	0.563284	3.91454	11.7913	MBTPS1;FAM160A2;HPS4
GO_Biological_Process_2015	phenol-containing compound biosynthetic process (GO:0046189)	3/31	0.049184	0.563284	3.91454	11.7913	DCT;TYRP1;MYO5A
GO_Biological_Process_2015	lysosome organization (GO:0007040)	3/31	0.049184	0.563284	3.91454	11.7913	MBTPS1;FAM160A2;HPS4
GO_Biological_Process_2015	cartilage development (GO:0051216)	5/75	0.0504295	0.563492	2.61388	7.80813	CSGALNACT1;COL11A2;RARB;CD44;SOX5
GO_Biological_Process_2015	regulation of JUN kinase activity (GO:0043506)	5/75	0.0504295	0.563492	2.61388	7.80813	MAP3K2;DAXX;ZEB2;MAP3K7;MAP3K11
GO_Biological_Process_2015	ectodermal placode formation (GO:0060788)	2/14	0.0525569	0.563492	6.08286	17.9193	NRG3;TBX2
GO_Biological_Process_2015	mitotic G2 DNA damage checkpoint (GO:0007095)	2/14	0.0525569	0.563492	6.08286	17.9193	FOXO4;FOXN3
GO_Biological_Process_2015	positive regulation of G2/M transition of mitotic cell cycle (GO:0010971)	2/14	0.0525569	0.563492	6.08286	17.9193	SIN3A;BRD4
GO_Biological_Process_2015	gland morphogenesis (GO:0022612)	2/14	0.0525569	0.563492	6.08286	17.9193	PAX6;STAT6
GO_Biological_Process_2015	regulation of fibroblast apoptotic process (GO:2000269)	2/14	0.0525569	0.563492	6.08286	17.9193	BTG1;API5
GO_Biological_Process_2015	protein localization to synapse (GO:0035418)	2/14	0.0525569	0.563492	6.08286	17.9193	NLGN1;NLGN2
GO_Biological_Process_2015	outflow tract septum morphogenesis (GO:0003148)	2/14	0.0525569	0.563492	6.08286	17.9193	RARB;TBX2
GO_Biological_Process_2015	histone mRNA catabolic process (GO:0071044)	2/14	0.0525569	0.563492	6.08286	17.9193	UPF1;XRN1
GO_Biological_Process_2015	phosphatidylethanolamine biosynthetic process (GO:0006646)	2/14	0.0525569	0.563492	6.08286	17.9193	SLC27A1;LPIN2
GO_Biological_Process_2015	positive regulation of cell cycle G2/M phase transition (GO:1902751)	2/14	0.0525569	0.563492	6.08286	17.9193	SIN3A;BRD4
GO_Biological_Process_2015	striated muscle cell differentiation (GO:0051146)	4/53	0.0530317	0.563492	2.9849	8.76624	RXRB;IFT88;AKT1;RARB
GO_Biological_Process_2015	positive regulation of glucose metabolic process (GO:0010907)	3/32	0.0532317	0.563492	3.77936	11.0853	EPM2AIP1;AKT1;PPARGC1A
GO_Biological_Process_2015	neuroepithelial cell differentiation (GO:0060563)	3/32	0.0532317	0.563492	3.77936	11.0853	TYRP1;HPS4;MYO5A
GO_Biological_Process_2015	mitotic DNA damage checkpoint (GO:0044773)	3/32	0.0532317	0.563492	3.77936	11.0853	XPC;FOXO4;FOXN3
GO_Biological_Process_2015	negative regulation of microtubule polymerization or depolymerization (GO:0031111)	3/32	0.0532317	0.563492	3.77936	11.0853	STMN1;TBCD;CLASP2
GO_Biological_Process_2015	regulation of cell size (GO:0008361)	3/32	0.0532317	0.563492	3.77936	11.0853	CFL1;AKT1;AMOT
GO_Biological_Process_2015	regulation of synaptic transmission, GABAergic (GO:0032228)	3/32	0.0532317	0.563492	3.77936	11.0853	NISCH;NLGN1;NLGN2
GO_Cellular_Component_2015	apical part of cell (GO:0045177)	5/87	0.0838143	0.574212	2.22998	5.52846	SLC25A27;IFT88;BTD;NUMA1;CHL1
GO_Cellular_Component_2015	small ribosomal subunit (GO:0015935)	4/62	0.0841242	0.574212	2.52055	6.23953	RPS16;RPS3A;RPS20;RPS4Y1
GO_Cellular_Component_2015	nuclear pore (GO:0005643)	4/62	0.0841242	0.574212	2.52055	6.23953	NXF1;DDX19B;RAE1;IPO5
GO_Cellular_Component_2015	AP-type membrane coat adaptor complex (GO:0030119)	3/39	0.0857274	0.574212	3.04339	7.47634	GGA3;AP5M1;AP1G2
BioCarta_2016	Angiotensin II mediated activation of JNK Pathway via Pyk2 dependent signaling Homo sapiens h At1rPathway	2/34	0.230481	0.584242	2.27873	3.34424	PLCG1;BCAR1
BioCarta_2016	Rac 1 cell motility signaling pathway Homo sapiens h rac1Pathway	2/36	0.250402	0.585751	2.14447	2.96942	CFL1;ARAP1
BioCarta_2016	Insulin Signaling Pathway Homo sapiens h insulinPathway	1/11	0.257945	0.585751	3.64326	4.93664	PTPN11
BioCarta_2016	EPO Signaling Pathway Homo sapiens h epoPathway	1/11	0.257945	0.585751	3.64326	4.93664	PLCG1
BioCarta_2016	CXCR4 Signaling Pathway Homo sapiens h cxcr4Pathway	1/11	0.257945	0.585751	3.64326	4.93664	PLCG1
BioCarta_2016	Role of Ran in mitotic spindle regulation Homo sapiens h ranMSpathway	1/11	0.257945	0.585751	3.64326	4.93664	NUMA1
GO_Biological_Process_2015	peptidyl-tyrosine dephosphorylation (GO:0035335)	6/102	0.0560443	0.586453	2.2884	6.59427	DUSP22;PTPRM;PTPRJ;PTPN11;PTPN23;PTPN14
GO_Biological_Process_2015	regulation of protein serine/threonine kinase activity (GO:0071900)	17/416	0.0562587	0.586453	1.56822	4.513	MAP3K2;HEXIM2;GSK3B;DAXX;SLC27A1;PTPN11;PTPRJ;SORL1;DUSP22;ZEB2;MAPKAPK3;MADD;CHORDC1;AKT1;MAP3K7;FBXO7;MAP3K11
GO_Biological_Process_2015	positive regulation of DNA binding (GO:0043388)	3/33	0.0574342	0.586453	3.6532	10.4376	IRF4;BRD4;HIPK2
GO_Biological_Process_2015	histone deacetylation (GO:0016575)	3/33	0.0574342	0.586453	3.6532	10.4376	ELK4;PRDM5;SUDS3
GO_Biological_Process_2015	palate development (GO:0060021)	5/78	0.0578852	0.586453	2.50607	7.14054	IFT88;FRAS1;IFT172;COL11A2;TBX2
GO_Biological_Process_2015	regulation of epithelial cell migration (GO:0010632)	7/129	0.0583843	0.586453	2.10198	5.97111	AKT1;PTPRM;PLCG1;PTPN23;ETS1;BCAR1;AMOT
GO_Biological_Process_2015	regulation of transcription initiation from RNA polymerase II promoter (GO:0060260)	2/15	0.0595944	0.586453	5.61466	15.8344	CAND1;TAF1
GO_Biological_Process_2015	glandular epithelial cell development (GO:0002068)	2/15	0.0595944	0.586453	5.61466	15.8344	RARB;PAX6
GO_Biological_Process_2015	positive regulation of glycogen biosynthetic process (GO:0045725)	2/15	0.0595944	0.586453	5.61466	15.8344	EPM2AIP1;AKT1
GO_Biological_Process_2015	neuron cell-cell adhesion (GO:0007158)	2/15	0.0595944	0.586453	5.61466	15.8344	NLGN1;NLGN2
GO_Biological_Process_2015	response to food (GO:0032094)	2/15	0.0595944	0.586453	5.61466	15.8344	CPS1;AKT1
GO_Biological_Process_2015	maintenance of protein location in nucleus (GO:0051457)	2/15	0.0595944	0.586453	5.61466	15.8344	MORC3;TAF8
GO_Biological_Process_2015	negative regulation of intrinsic apoptotic signaling pathway by p53 class mediator (GO:1902254)	2/15	0.0595944	0.586453	5.61466	15.8344	RRN3;CD44
GO_Biological_Process_2015	regulation of inclusion body assembly (GO:0090083)	2/15	0.0595944	0.586453	5.61466	15.8344	SORL1;HSPA1A
GO_Biological_Process_2015	microtubule nucleation (GO:0007020)	2/15	0.0595944	0.586453	5.61466	15.8344	NIN;CLASP2
GO_Biological_Process_2015	phosphatidylethanolamine metabolic process (GO:0046337)	2/15	0.0595944	0.586453	5.61466	15.8344	SLC27A1;LPIN2
GO_Biological_Process_2015	heparan sulfate proteoglycan biosynthetic process (GO:0015012)	2/15	0.0595944	0.586453	5.61466	15.8344	XYLT1;EXTL3
GO_Biological_Process_2015	positive regulation of neurotransmitter transport (GO:0051590)	2/15	0.0595944	0.586453	5.61466	15.8344	RAB3B;NLGN1
GO_Biological_Process_2015	negative regulation of protein acetylation (GO:1901984)	2/15	0.0595944	0.586453	5.61466	15.8344	SIN3A;MAGEA2
GO_Biological_Process_2015	positive regulation of protein catabolic process (GO:0045732)	7/130	0.0603587	0.586706	2.08478	5.85292	GSK3B;GGA3;RHBDD3;AKT1;SORL1;SH3D19;TAF1
GO_Biological_Process_2015	positive regulation of homeostatic process (GO:0032846)	7/130	0.0603587	0.586706	2.08478	5.85292	RYR2;SLC27A1;PLCG1;PLA2G6;ETS1;PPARGC1A;HSPA1A
GO_Biological_Process_2015	regulation of carbohydrate biosynthetic process (GO:0043255)	5/79	0.0605033	0.586706	2.47208	6.93433	GSK3B;EPM2AIP1;AKT1;PPARGC1A;CLK2
GO_Biological_Process_2015	positive regulation of epithelial cell migration (GO:0010634)	5/79	0.0605033	0.586706	2.47208	6.93433	AKT1;PLCG1;ETS1;BCAR1;AMOT
GO_Biological_Process_2015	positive regulation of GTPase activity (GO:0043547)	19/482	0.0607408	0.586867	1.5112	4.23308	EIF2B5;GSK3B;TBCD;MYO9B;ARAP1;MYO9A;ARHGAP10;ARHGAP42;ARHGAP31;HERC2;PSD4;MADD;RGS20;PLXNB1;CHML;SBF1;RGL2;RAPGEF3;RAPGEF4
BioCarta_2016	CARM1 and Regulation of the Estrogen Receptor Homo sapiens h carm-erPathway	1/12	0.277806	0.58887	3.31188	4.24197	GRIP1
BioCarta_2016	Phospholipase C-epsilon pathway Homo sapiens h plcePathway	1/12	0.277806	0.58887	3.31188	4.24197	RAPGEF3
BioCarta_2016	Inactivation of Gsk3 by AKT causes accumulation of b-catenin in Alveolar Macrophages Homo sapiens h gsk3Pathway	2/39	0.280348	0.58887	1.97029	2.50566	GSK3B;AKT1
BioCarta_2016	IL 6 signaling pathway Homo sapiens h il6Pathway	1/13	0.297136	0.58887	3.03574	3.68406	PTPN11
BioCarta_2016	B Cell Survival Pathway Homo sapiens h bcellsurvivalPathway	1/13	0.297136	0.58887	3.03574	3.68406	AKT1
BioCarta_2016	Effects of calcineurin in Keratinocyte Differentiation Homo sapiens h calcineurinPathway	1/13	0.297136	0.58887	3.03574	3.68406	PLCG1
BioCarta_2016	p53 Signaling Pathway Homo sapiens h p53Pathway	1/13	0.297136	0.58887	3.03574	3.68406	TIMP3
GO_Biological_Process_2015	positive regulation of GTP catabolic process (GO:0033126)	19/483	0.061732	0.594282	1.50786	4.19933	EIF2B5;GSK3B;TBCD;MYO9B;ARAP1;MYO9A;ARHGAP10;ARHGAP42;ARHGAP31;HERC2;PSD4;MADD;RGS20;PLXNB1;CHML;SBF1;RGL2;RAPGEF3;RAPGEF4
GO_Cellular_Component_2015	preribosome (GO:0030684)	2/19	0.0905538	0.595307	4.29268	10.3102	FCF1;UTP20
GO_Biological_Process_2015	Notch signaling pathway (GO:0007219)	7/131	0.0623737	0.595832	2.06786	5.73751	NOTCH2;IFT88;IFT172;AGO2;MAML3;DTX3;TNRC6B
GO_Biological_Process_2015	cellular carbohydrate biosynthetic process (GO:0034637)	4/56	0.0625657	0.595832	2.81226	7.79427	CSGALNACT1;PPP1R3C;AKT1;PGM2
GO_Biological_Process_2015	positive regulation of cellular carbohydrate metabolic process (GO:0010676)	4/56	0.0625657	0.595832	2.81226	7.79427	PFKFB2;EPM2AIP1;AKT1;PPARGC1A
GO_Biological_Process_2015	regulation of MAP kinase activity (GO:0043405)	12/273	0.0642378	0.600819	1.68823	4.63446	MAP3K2;DUSP22;GSK3B;DAXX;ZEB2;MAPKAPK3;MADD;PTPRJ;PTPN11;MAP3K7;SORL1;MAP3K11
GO_Biological_Process_2015	regulation of protein complex assembly (GO:0043254)	11/244	0.0645075	0.600819	1.73273	4.74936	TRIM9;GSK3B;BCLAF1;RRN3;CAND1;STMN1;TBCD;WASH6P;MAP3K7;SORL1;TAF1
GO_Biological_Process_2015	maternal process involved in female pregnancy (GO:0060135)	3/35	0.0662919	0.600819	3.42452	9.29307	RXRB;AKT1;PLA2G6
GO_Biological_Process_2015	regulation of glycogen metabolic process (GO:0070873)	3/35	0.0662919	0.600819	3.42452	9.29307	GSK3B;EPM2AIP1;AKT1
GO_Biological_Process_2015	gene silencing by RNA (GO:0031047)	3/35	0.0662919	0.600819	3.42452	9.29307	CNOT7;AGO2;TNRC6B
GO_Biological_Process_2015	neural crest cell migration (GO:0001755)	3/35	0.0662919	0.600819	3.42452	9.29307	ZEB2;CFL1;PAX3
GO_Biological_Process_2015	regulation of polysaccharide biosynthetic process (GO:0032885)	3/35	0.0662919	0.600819	3.42452	9.29307	GSK3B;EPM2AIP1;AKT1
GO_Biological_Process_2015	glycoprotein biosynthetic process (GO:0009101)	3/35	0.0662919	0.600819	3.42452	9.29307	CSGALNACT1;XYLT1;EXTL3
GO_Biological_Process_2015	activation of MAPK activity (GO:0000187)	7/133	0.0665254	0.600819	2.03483	5.51473	MAP3K2;DAXX;MAPKAPK3;MADD;PTPN11;MAP3K7;MAP3K11
GO_Biological_Process_2015	regulation of respiratory system process (GO:0044065)	2/16	0.0669335	0.600819	5.21335	14.0972	NLGN1;NLGN2
GO_Biological_Process_2015	regulation of N-methyl-D-aspartate selective glutamate receptor activity (GO:2000310)	2/16	0.0669335	0.600819	5.21335	14.0972	NLGN1;PPARGC1A
GO_Biological_Process_2015	negative regulation of cell cycle arrest (GO:0071157)	2/16	0.0669335	0.600819	5.21335	14.0972	RASSF1;MDM4
GO_Biological_Process_2015	defense response to protozoan (GO:0042832)	2/16	0.0669335	0.600819	5.21335	14.0972	BATF2;IRF4
GO_Biological_Process_2015	mitochondrion degradation (GO:0000422)	2/16	0.0669335	0.600819	5.21335	14.0972	ATG2A;FBXO7
GO_Biological_Process_2015	endocytic recycling (GO:0032456)	2/16	0.0669335	0.600819	5.21335	14.0972	MICALL1;EPG5
GO_Biological_Process_2015	exploration behavior (GO:0035640)	2/16	0.0669335	0.600819	5.21335	14.0972	NLGN2;CHL1
GO_Biological_Process_2015	regulation of protein kinase C signaling (GO:0090036)	2/16	0.0669335	0.600819	5.21335	14.0972	ULK4;PLA2G6
BioCarta_2016	Apoptotic Signaling in Response to DNA Damage Homo sapiens h chemicalPathway	1/14	0.31595	0.604185	2.80207	3.22847	AKT1
BioCarta_2016	The PRC2 Complex Sets Long-term Gene Silencing Through Modification of Histone Tails Homo sapiens h prc2Pathway	1/14	0.31595	0.604185	2.80207	3.22847	PHC1
BioCarta_2016	NFAT and Hypertrophy of the heart Homo sapiens h nfatPathway	2/44	0.329962	0.607241	1.73528	1.92404	GSK3B;AKT1
BioCarta_2016	IL12 and Stat4 Dependent Signaling Pathway in Th1 Development Homo sapiens h IL12Pathway	1/15	0.334261	0.607241	2.60179	2.85113	ETV5
BioCarta_2016	Telomeres, Telomerase, Cellular Aging, and Immortality Homo sapiens h telPathway	1/15	0.334261	0.607241	2.60179	2.85113	AKT1
GO_Biological_Process_2015	negative regulation of protein kinase activity (GO:0006469)	9/189	0.06817	0.609857	1.83317	4.92345	DUSP22;HEXIM2;WWTR1;GSK3B;CHORDC1;AKT1;PTPRJ;FBXO7;SORL1
GO_Biological_Process_2015	embryo development (GO:0009790)	12/276	0.0684992	0.610746	1.66878	4.47389	RXRB;NOTCH2;AKIRIN2;RRN3;NRG3;SIN3A;USP22;TCTN1;WDR19;PLCG1;SOX5;AMOT
BioCarta_2016	The IGF-1 Receptor and Longevity Homo sapiens h longevityPathway	1/16	0.352083	0.616783	2.42821	2.53478	AKT1
BioCarta_2016	Human Cytomegalovirus and Map Kinase Pathways Homo sapiens h hcmvPathway	1/16	0.352083	0.616783	2.42821	2.53478	AKT1
BioCarta_2016	TNFR1 Signaling Pathway Homo sapiens h tnfr1Pathway	1/17	0.369429	0.616783	2.27633	2.26677	MADD
BioCarta_2016	Nerve growth factor pathway (NGF) Homo sapiens h ngfPathway	1/17	0.369429	0.616783	2.27633	2.26677	PLCG1
BioCarta_2016	Role of nicotinic acetylcholine receptors in the regulation of apoptosis Homo sapiens h achPathway	1/17	0.369429	0.616783	2.27633	2.26677	AKT1
BioCarta_2016	Chaperones modulate interferon Signaling Pathway Homo sapiens h tidPathway	1/18	0.386311	0.616783	2.14232	2.03759	HSPA1A
BioCarta_2016	Internal Ribosome entry pathway Homo sapiens h iresPathway	1/18	0.386311	0.616783	2.14232	2.03759	EIF4G1
BioCarta_2016	HIV-1 Nef: negative effector of Fas and TNF Homo sapiens h HivnefPathway	2/53	0.4164	0.616783	1.42839	1.25143	DAXX;NUMA1
BioCarta_2016	Keratinocyte Differentiation Homo sapiens h keratinocytePathway	2/53	0.4164	0.616783	1.42839	1.25143	DAXX;ETS1
BioCarta_2016	TGF beta signaling pathway Homo sapiens h tgfbPathway	1/20	0.418734	0.616783	1.91662	1.66845	MAP3K7
BioCarta_2016	The Co-Stimulatory Signal During T-cell Activation Homo sapiens h ctla4Pathway	1/20	0.418734	0.616783	1.91662	1.66845	PTPN11
BioCarta_2016	EGF Signaling Pathway Homo sapiens h egfPathway	1/20	0.418734	0.616783	1.91662	1.66845	PLCG1
BioCarta_2016	IGF-1 Signaling Pathway Homo sapiens h igf1Pathway	1/20	0.418734	0.616783	1.91662	1.66845	PTPN11
BioCarta_2016	Regulation of PGC-1a Homo sapiens h pgc1aPathway	1/20	0.418734	0.616783	1.91662	1.66845	PPARGC1A
BioCarta_2016	NF-kB Signaling Pathway Homo sapiens h nfkbPathway	1/21	0.434298	0.618499	1.82069	1.5185	MAP3K7
BioCarta_2016	T Cell Receptor Signaling Pathway Homo sapiens h tcrPathway	2/55	0.434871	0.618499	1.37435	1.14443	ARAP1;PLCG1
BioCarta_2016	Inhibition of Cellular Proliferation by Gleevec Homo sapiens h gleevecpathway	1/22	0.449446	0.618499	1.7339	1.38667	AKT1
BioCarta_2016	Growth Hormone Signaling Pathway Homo sapiens h ghPathway	1/22	0.449446	0.618499	1.7339	1.38667	PLCG1
BioCarta_2016	CCR3 signaling in Eosinophils Homo sapiens h CCR3Pathway	1/23	0.46419	0.618499	1.65501	1.27015	CFL1
BioCarta_2016	Regulation of BAD phosphorylation Homo sapiens h badPathway	1/23	0.46419	0.618499	1.65501	1.27015	AKT1
BioCarta_2016	TPO Signaling Pathway Homo sapiens h TPOPathway	1/24	0.478539	0.618499	1.58297	1.16667	PLCG1
BioCarta_2016	Stathmin and breast cancer resistance to antimicrotubule agents Homo sapiens h stathminPathway	1/24	0.478539	0.618499	1.58297	1.16667	STMN1
BioCarta_2016	Segmentation Clock Homo sapiens h hesPathway	1/24	0.478539	0.618499	1.58297	1.16667	GSK3B
BioCarta_2016	Corticosteroids and cardioprotection Homo sapiens h gcrPathway	1/25	0.492505	0.618499	1.51693	1.07437	AKT1
BioCarta_2016	PDGF Signaling Pathway Homo sapiens h pdgfPathway	1/26	0.506098	0.618499	1.45618	0.991696	PLCG1
BioCarta_2016	Signaling Pathway from G-Protein Families Homo sapiens h gpcrPathway	1/26	0.506098	0.618499	1.45618	0.991696	PLCG1
BioCarta_2016	Cell Cycle: G1/S Check Point Homo sapiens h g1Pathway	1/26	0.506098	0.618499	1.45618	0.991696	GSK3B
BioCarta_2016	ALK in cardiac myocytes Homo sapiens h alkPathway	1/27	0.519327	0.618499	1.4001	0.917377	MAP3K7
BioCarta_2016	Transcription factor CREB and its extracellular signals Homo sapiens h crebPathway	1/27	0.519327	0.618499	1.4001	0.917377	AKT1
BioCarta_2016	Thrombin signaling and protease-activated receptors Homo sapiens h Par1Pathway	1/27	0.519327	0.618499	1.4001	0.917377	MAP3K7
BioCarta_2016	Multi-step Regulation of Transcription by Pitx2 Homo sapiens h pitx2Pathway	1/27	0.519327	0.618499	1.4001	0.917377	GSK3B
BioCarta_2016	Influence of Ras and Rho proteins on G1 to S Transition Homo sapiens h RacCycDPathway	1/28	0.532202	0.618499	1.34818	0.850338	AKT1
BioCarta_2016	NFkB activation by Nontypeable Hemophilus influenzae Homo sapiens h nthiPathway	1/29	0.544733	0.618499	1.29996	0.789673	MAP3K7
BioCarta_2016	The information-processing pathway at the IFN-beta enhancer Homo sapiens h pcafpathway	1/29	0.544733	0.618499	1.29996	0.789673	IRF4
BioCarta_2016	Fc Epsilon Receptor I Signaling in Mast Cells Homo sapiens h fcer1Pathway	1/29	0.544733	0.618499	1.29996	0.789673	PLCG1
BioCarta_2016	ADP-Ribosylation Factor Homo sapiens h arapPathway	1/29	0.544733	0.618499	1.29996	0.789673	ARAP1
GO_Biological_Process_2015	receptor clustering (GO:0043113)	3/36	0.0709408	0.624138	3.32057	8.78594	NLGN1;WDR19;ETV5
GO_Biological_Process_2015	activation of JUN kinase activity (GO:0007257)	3/36	0.0709408	0.624138	3.32057	8.78594	MAP3K2;DAXX;MAP3K11
GO_Biological_Process_2015	negative regulation of cellular carbohydrate metabolic process (GO:0010677)	3/36	0.0709408	0.624138	3.32057	8.78594	GSK3B;PPARGC1A;CLK2
GO_Biological_Process_2015	response to cold (GO:0009409)	3/36	0.0709408	0.624138	3.32057	8.78594	SLC27A1;CIRBP;PPARGC1A
GO_Cellular_Component_2015	collagen trimer (GO:0005581)	5/91	0.0970113	0.624395	2.12582	4.95939	COL16A1;COL24A1;COL25A1;COL11A1;COL11A2
GO_Cellular_Component_2015	anchoring junction (GO:0070161)	16/419	0.0988837	0.624395	1.4582	3.37399	FOCAD;RPL3;TBCD;PTPRM;RPS3A;RPL6;CNN2;RPS16;TSPAN9;CFL1;FAT1;RAC2;BCAR1;CD44;JAM3;HSPA1A
GO_Cellular_Component_2015	SWI/SNF superfamily-type complex (GO:0070603)	4/66	0.100255	0.624395	2.35745	5.42223	DAXX;ACTR5;APPL2;BPTF
BioCarta_2016	Role of MEF2D in T-cell Apoptosis Homo sapiens h mef2dPathway	1/30	0.556929	0.625828	1.25507	0.734614	PLCG1
BioCarta_2016	BCR Signaling Pathway Homo sapiens h bcrPathway	1/31	0.568799	0.626057	1.21317	0.684505	PLCG1
BioCarta_2016	Ceramide Signaling Pathway Homo sapiens h ceramidePathway	1/33	0.591595	0.626057	1.13723	0.59697	MADD
BioCarta_2016	Bioactive Peptide Induced Signaling Pathway Homo sapiens h biopeptidesPathway	1/33	0.591595	0.626057	1.13723	0.59697	PLCG1
BioCarta_2016	Phospholipids as signalling intermediaries Homo sapiens h edg1Pathway	1/33	0.591595	0.626057	1.13723	0.59697	AKT1
BioCarta_2016	Role of EGF Receptor Transactivation by GPCRs in Cardiac Hypertrophy Homo sapiens h cardiacegfPathway	1/33	0.591595	0.626057	1.13723	0.59697	PLCG1
BioCarta_2016	Integrin Signaling Pathway Homo sapiens h integrinPathway	1/33	0.591595	0.626057	1.13723	0.59697	BCAR1
GO_Biological_Process_2015	fibroblast growth factor receptor signaling pathway (GO:0008543)	8/163	0.0719913	0.63129	1.89117	4.97606	GSK3B;ERBB3;AGO2;AKT1;PTPN11;FOXO4;PLCG1;TNRC6B
GO_Biological_Process_2015	steroid hormone mediated signaling pathway (GO:0043401)	4/59	0.0729377	0.634366	2.65845	6.96022	RXRB;PGRMC2;RARB;NR1D2
GO_Biological_Process_2015	inositol lipid-mediated signaling (GO:0048017)	7/136	0.0730583	0.634366	1.9872	5.1995	GSK3B;ERBB3;AGO2;AKT1;PTPN11;FOXO4;TNRC6B
GO_Biological_Process_2015	phosphatidylinositol-mediated signaling (GO:0048015)	7/136	0.0730583	0.634366	1.9872	5.1995	GSK3B;ERBB3;AGO2;AKT1;PTPN11;FOXO4;TNRC6B
GO_Biological_Process_2015	positive regulation of glycogen metabolic process (GO:0070875)	2/17	0.0745531	0.636937	4.86554	12.6321	EPM2AIP1;AKT1
GO_Biological_Process_2015	regulation of developmental pigmentation (GO:0048070)	2/17	0.0745531	0.636937	4.86554	12.6321	ZEB2;HPS4
GO_Biological_Process_2015	protein localization to cytoskeleton (GO:0044380)	2/17	0.0745531	0.636937	4.86554	12.6321	GSK3B;KLHL21
GO_Biological_Process_2015	mitotic G2/M transition checkpoint (GO:0044818)	2/17	0.0745531	0.636937	4.86554	12.6321	FOXO4;FOXN3
GO_Biological_Process_2015	myeloid dendritic cell differentiation (GO:0043011)	2/17	0.0745531	0.636937	4.86554	12.6321	BATF2;IRF4
GO_Biological_Process_2015	purine ribonucleoside monophosphate metabolic process (GO:0009167)	16/402	0.0751768	0.638794	1.52378	3.9434	DDX17;EIF4A2;DDX3Y;ABCD4;UPF1;SMARCAL1;ABCB5;CHD6;MYO9B;ABCB9;ABCC10;DHX40;DDX39B;KIF21A;HSPA1A;BPTF
GO_Biological_Process_2015	regulation of cellular carbohydrate metabolic process (GO:0010675)	7/137	0.0753173	0.638794	1.97181	5.09919	PFKFB2;GSK3B;EPM2AIP1;IGFBP3;AKT1;PPARGC1A;CLK2
GO_Biological_Process_2015	epidermal growth factor receptor signaling pathway (GO:0007173)	9/193	0.0755012	0.638794	1.79295	4.63228	GSK3B;ERBB3;AGO2;AKT1;PTPN11;PLCG1;FOXO4;BCAR1;TNRC6B
GO_Biological_Process_2015	mitotic DNA integrity checkpoint (GO:0044774)	3/37	0.0757321	0.638794	3.22274	8.31647	XPC;FOXO4;FOXN3
GO_Cellular_Component_2015	nonmotile primary cilium (GO:0031513)	4/67	0.104496	0.639588	2.31991	5.23976	IFT88;WDR19;MYO5A;IFT57
BioCarta_2016	Toll-Like Receptor Pathway Homo sapiens h tollPathway	1/35	0.613188	0.641201	1.07022	0.523429	MAP3K7
BioCarta_2016	Signal transduction through IL1R Homo sapiens h il1rPathway	1/36	0.623553	0.641201	1.03959	0.491022	MAP3K7
BioCarta_2016	Trefoil Factors Initiate Mucosal Healing Homo sapiens h tffPathway	1/36	0.623553	0.641201	1.03959	0.491022	AKT1
GO_Biological_Process_2015	purine nucleoside monophosphate metabolic process (GO:0009126)	16/403	0.0764561	0.641849	1.51976	3.90736	DDX17;EIF4A2;DDX3Y;ABCD4;UPF1;SMARCAL1;ABCB5;CHD6;MYO9B;ABCB9;ABCC10;DHX40;DDX39B;KIF21A;HSPA1A;BPTF
GO_Biological_Process_2015	activation of MAPKK activity (GO:0000186)	4/60	0.0765774	0.641849	2.61084	6.70844	MAP3K2;PLCG1;MAP3K7;MAP3K11
GO_Biological_Process_2015	ribonucleoprotein complex assembly (GO:0022618)	7/138	0.077617	0.648517	1.95666	5.00115	CNOT7;DDX39B;SFSWAP;CIRBP;SRSF5;RBM5;SRSF9
GO_Cellular_Component_2015	microtubule organizing center (GO:0005815)	16/427	0.111492	0.657328	1.42921	3.13542	CEP68;GSK3B;PXK;IFT172;CCDC14;HAUS6;PTPN23;NDRG2;TTLL6;IFT88;NIN;KIAA0586;AKT1;IFT57;MAP3K11;CEP89
GO_Cellular_Component_2015	spindle microtubule (GO:0005876)	3/44	0.112949	0.657328	2.67156	5.82617	NUMA1;KLHL21;CLASP2
GO_Cellular_Component_2015	actin filament (GO:0005884)	3/44	0.112949	0.657328	2.67156	5.82617	RAC2;MYO5A;AMOT
GO_Biological_Process_2015	regulation of exocytosis (GO:0017157)	6/112	0.0802097	0.659499	2.07144	5.22648	RAB3B;CADPS2;TRIM9;NLGN1;PLA2G6;RAPGEF4
GO_Biological_Process_2015	generation of precursor metabolites and energy (GO:0006091)	15/375	0.0802985	0.659499	1.53085	3.86081	MT-ND6;PFKFB2;GSK3B;MT-ND5;MT-ND3;SLC25A27;PPP1R3C;CPS1;AKT1;PGM2;SLC25A5;PPARGC1A;RAPGEF3;RAPGEF4;SLC25A6
GO_Biological_Process_2015	regulation of skeletal muscle tissue development (GO:0048641)	4/61	0.0803066	0.659499	2.56491	6.46844	DDX17;BTG1;IGFBP3;NR1D2
GO_Biological_Process_2015	neuron apoptotic process (GO:0051402)	3/38	0.0806621	0.659499	3.1305	7.881	ERBB3;SIAH1;ATN1
GO_Biological_Process_2015	cell differentiation in spinal cord (GO:0021515)	3/38	0.0806621	0.659499	3.1305	7.881	IFT172;TCTN1;PAX3
GO_Biological_Process_2015	ERBB signaling pathway (GO:0038127)	9/196	0.0813057	0.659499	1.76391	4.42661	GSK3B;ERBB3;AGO2;AKT1;PTPN11;PLCG1;FOXO4;BCAR1;TNRC6B
GO_Biological_Process_2015	cellular response to nitrogen compound (GO:1901699)	17/438	0.0814619	0.659499	1.48455	3.72269	RYR2;COL16A1;MMP2;MYO5A;PTPN11;FOXO4;IPO5;CPS1;AKT1;SNIP1;STAT6;ZNF106;PPARGC1A;RAPGEF3;EIF4B;BCAR1;EIF4G1
GO_Biological_Process_2015	retinoic acid receptor signaling pathway (GO:0048384)	2/18	0.0824329	0.659499	4.56121	11.3837	RXRB;RARB
GO_Biological_Process_2015	telencephalon development (GO:0021537)	2/18	0.0824329	0.659499	4.56121	11.3837	IFT88;TCTN1
GO_Biological_Process_2015	regulation of intrinsic apoptotic signaling pathway by p53 class mediator (GO:1902253)	2/18	0.0824329	0.659499	4.56121	11.3837	RRN3;CD44
GO_Biological_Process_2015	positive regulation of excitatory postsynaptic membrane potential (GO:2000463)	2/18	0.0824329	0.659499	4.56121	11.3837	NLGN1;NLGN2
GO_Biological_Process_2015	positive regulation of synaptic transmission, glutamatergic (GO:0051968)	2/18	0.0824329	0.659499	4.56121	11.3837	NLGN1;NLGN2
GO_Biological_Process_2015	glycogen catabolic process (GO:0005980)	2/18	0.0824329	0.659499	4.56121	11.3837	CPS1;PGM2
GO_Biological_Process_2015	negative regulation of translational initiation (GO:0045947)	2/18	0.0824329	0.659499	4.56121	11.3837	EIF2B5;AGO2
GO_Biological_Process_2015	small GTPase mediated signal transduction (GO:0007264)	17/439	0.0827587	0.659499	1.48096	3.69028	RAB3B;RHOH;MYO9B;ARAP1;TMEM91;MYO9A;NISCH;ARHGAP10;RASSF1;ARHGAP31;MAPKAPK3;CFL1;RHOJ;RAC2;RGL2;RAPGEF3;RAPGEF4
GO_Biological_Process_2015	regulation of muscle tissue development (GO:1901861)	6/113	0.0829027	0.659499	2.05198	5.1096	DDX17;BTG1;IGFBP3;NR1D2;PPARGC1A;TBX2
GO_Biological_Process_2015	central nervous system neuron differentiation (GO:0021953)	5/87	0.0838143	0.660815	2.22998	5.52846	NFIX;IFT172;TCTN1;PAX3;SOX5
GO_Biological_Process_2015	regulation of fat cell differentiation (GO:0045598)	5/87	0.0838143	0.660815	2.22998	5.52846	WWTR1;IFT88;TAF8;AKT1;MEX3C
GO_Biological_Process_2015	regulation of receptor activity (GO:0010469)	5/87	0.0838143	0.660815	2.22998	5.52846	NLGN1;NLGN2;APLP2;MYO5A;PPARGC1A
MSigDB_Hallmark_2020	Mitotic Spindle	8/199	0.165551	0.660825	1.53186	2.75501	NOTCH2;ARHGAP10;NIN;NUMA1;TBCD;MYO9B;MAP3K11;BCAR1
MSigDB_Hallmark_2020	G2-M Checkpoint	8/200	0.168721	0.660825	1.5238	2.71161	NOTCH2;UPF1;STAG1;ILF3;NUMA1;STMN1;FOXN3;ATF5
GO_Cellular_Component_2015	transcriptional repressor complex (GO:0017053)	4/70	0.117697	0.667826	2.21412	4.73743	AKIRIN2;SIN3A;ZNF224;APPL2
GO_Cellular_Component_2015	endoplasmic reticulum lumen (GO:0005788)	7/154	0.119854	0.667826	1.74224	3.69613	MBTPS1;COL16A1;COL24A1;COL25A1;COL11A1;COL11A2;UGGT1
GO_Cellular_Component_2015	lateral plasma membrane (GO:0016328)	3/46	0.124649	0.667826	2.54704	5.30357	ERBB3;PRICKLE2;TBCD
GO_Cellular_Component_2015	sarcoplasmic reticulum membrane (GO:0033017)	2/23	0.125089	0.667826	3.47431	7.22215	RYR2;DMPK
GO_Cellular_Component_2015	extracellular matrix part (GO:0044420)	6/127	0.125695	0.667826	1.81325	3.76048	CCDC80;FRAS1;COL11A1;COL11A2;TIMP3;HMCN1
GO_Cellular_Component_2015	centriole (GO:0005814)	4/72	0.126879	0.667826	2.14878	4.4362	IFT88;NIN;HSPA1A;CEP89
GO_Cellular_Component_2015	adherens junction (GO:0005912)	15/405	0.128884	0.667826	1.41087	2.89066	FOCAD;RPL3;TBCD;PTPRM;RPS3A;RPL6;CNN2;RPS16;TSPAN9;CFL1;FAT1;RAC2;BCAR1;CD44;HSPA1A
GO_Cellular_Component_2015	large ribosomal subunit (GO:0015934)	4/74	0.136351	0.667826	2.08717	4.15873	RPL3;RPL15;RPL28;RPL6
GO_Cellular_Component_2015	nuclear DNA-directed RNA polymerase complex (GO:0055029)	3/49	0.142968	0.667826	2.38056	4.63051	CHD6;ELP2;PPARGC1A
GO_Cellular_Component_2015	DNA-directed RNA polymerase complex (GO:0000428)	3/49	0.142968	0.667826	2.38056	4.63051	CHD6;ELP2;PPARGC1A
GO_Cellular_Component_2015	extracellular matrix (GO:0031012)	13/348	0.143005	0.667826	1.42214	2.76589	POSTN;COL16A1;COL24A1;MMP2;GLG1;BCAN;CCDC80;FRAS1;CHL1;MMP15;MMP17;TIMP3;HMCN1
GO_Cellular_Component_2015	Golgi stack (GO:0005795)	2/25	0.14336	0.667826	3.17187	6.16104	MBTPS1;BET1L
GO_Cellular_Component_2015	cullin-RING ubiquitin ligase complex (GO:0031461)	5/104	0.146453	0.667826	1.84544	3.54518	CUL9;CAND1;KLHL21;ANAPC5;TRPC4AP
GO_Cellular_Component_2015	RNA polymerase complex (GO:0030880)	3/50	0.149263	0.667826	2.32979	4.43137	CHD6;ELP2;PPARGC1A
GO_Cellular_Component_2015	focal adhesion (GO:0005925)	13/352	0.15173	0.667826	1.40507	2.64947	FOCAD;RPL3;RPS3A;RPL6;CNN2;RPS16;TSPAN9;CFL1;FAT1;RAC2;CD44;BCAR1;HSPA1A
GO_Cellular_Component_2015	axoneme part (GO:0044447)	2/26	0.152694	0.667826	3.03956	5.7123	IFT88;DNALI1
GO_Cellular_Component_2015	chromatin (GO:0000785)	11/289	0.153915	0.667826	1.44885	2.71131	UPF1;DAXX;STAG1;CALCOCO1;PHC1;KDM2A;SIN3A;MBD1;PAX6;STAT6;BRD4
GO_Cellular_Component_2015	histone deacetylase complex (GO:0000118)	3/51	0.155645	0.667826	2.28113	4.24332	SIN3A;SUDS3;APPL2
GO_Cellular_Component_2015	pore complex (GO:0046930)	4/78	0.15611	0.667826	1.97394	3.66599	NXF1;DDX19B;RAE1;IPO5
GO_Cellular_Component_2015	histone acetyltransferase complex (GO:0000123)	4/78	0.15611	0.667826	1.97394	3.66599	TAF12;BRPF3;USP22;MAP3K7
GO_Cellular_Component_2015	protein kinase complex (GO:1902911)	4/79	0.161209	0.667826	1.94752	3.55432	MAP3K7;RAPGEF3;RAPGEF4;BRD4
GO_Cellular_Component_2015	cell-substrate adherens junction (GO:0005924)	13/358	0.165333	0.667826	1.3802	2.48407	FOCAD;RPL3;RPS3A;RPL6;CNN2;RPS16;TSPAN9;CFL1;FAT1;RAC2;CD44;BCAR1;HSPA1A
GO_Cellular_Component_2015	nuclear transcription factor complex (GO:0044798)	4/81	0.171586	0.667826	1.89674	3.34333	TAF12;TAF8;SOX5;TAF1
GO_Cellular_Component_2015	cell-substrate junction (GO:0030055)	13/362	0.174735	0.667826	1.36409	2.37965	FOCAD;RPL3;RPS3A;RPL6;CNN2;RPS16;TSPAN9;CFL1;FAT1;RAC2;CD44;BCAR1;HSPA1A
GO_Cellular_Component_2015	SAGA-type complex (GO:0070461)	2/29	0.181331	0.667826	2.70141	4.61248	TAF12;USP22
GO_Cellular_Component_2015	autophagic vacuole (GO:0005776)	2/29	0.181331	0.667826	2.70141	4.61248	SRPX;FYCO1
GO_Cellular_Component_2015	immunological synapse (GO:0001772)	2/29	0.181331	0.667826	2.70141	4.61248	RHOH;PTPRJ
GO_Cellular_Component_2015	cell-cell junction (GO:0005911)	12/335	0.188879	0.667826	1.35977	2.26625	CNN2;PIKFYVE;CFL1;WNK4;FAT1;TBCD;AKT1;PTPRM;PTPRJ;PLCG1;JAM3;AMOT
GO_Cellular_Component_2015	motile primary cilium (GO:0031512)	1/8	0.195032	0.667826	5.20546	8.50881	IFT88
GO_Cellular_Component_2015	unconventional myosin complex (GO:0016461)	1/8	0.195032	0.667826	5.20546	8.50881	MYO9A
GO_Cellular_Component_2015	Cul4A-RING E3 ubiquitin ligase complex (GO:0031464)	1/8	0.195032	0.667826	5.20546	8.50881	TRPC4AP
GO_Cellular_Component_2015	viral nucleocapsid (GO:0019013)	1/8	0.195032	0.667826	5.20546	8.50881	HNRNPL
GO_Cellular_Component_2015	nucleotide-excision repair complex (GO:0000109)	1/8	0.195032	0.667826	5.20546	8.50881	XPC
GO_Cellular_Component_2015	protein acetyltransferase complex (GO:0031248)	4/86	0.198477	0.667826	1.78063	2.87942	TAF12;BRPF3;USP22;MAP3K7
GO_Cellular_Component_2015	acetyltransferase complex (GO:1902493)	4/86	0.198477	0.667826	1.78063	2.87942	TAF12;BRPF3;USP22;MAP3K7
GO_Cellular_Component_2015	RNA polymerase II transcription factor complex (GO:0090575)	3/58	0.202428	0.667826	1.99009	3.17891	TAF12;TAF8;TAF1
GO_Cellular_Component_2015	nuclear membrane (GO:0031965)	6/149	0.209868	0.667826	1.53254	2.39272	MAPKAPK3;DMPK;CMTM3;RAE1;ZNF224;IPO5
GO_Cellular_Component_2015	intrinsic component of endoplasmic reticulum membrane (GO:0031227)	1/9	0.216573	0.667826	4.55454	6.96766	EXTL3
GO_Cellular_Component_2015	U4 snRNP (GO:0005687)	1/9	0.216573	0.667826	4.55454	6.96766	DDX39B
GO_Cellular_Component_2015	Set1C/COMPASS complex (GO:0048188)	1/9	0.216573	0.667826	4.55454	6.96766	SETD1B
GO_Cellular_Component_2015	inhibitory synapse (GO:0060077)	1/9	0.216573	0.667826	4.55454	6.96766	NLGN2
GO_Cellular_Component_2015	nuclear envelope lumen (GO:0005641)	1/9	0.216573	0.667826	4.55454	6.96766	SORL1
GO_Cellular_Component_2015	ciliary base (GO:0097546)	1/9	0.216573	0.667826	4.55454	6.96766	IFT88
GO_Cellular_Component_2015	nuclear inclusion body (GO:0042405)	1/9	0.216573	0.667826	4.55454	6.96766	NXF1
GO_Cellular_Component_2015	HAUS complex (GO:0070652)	1/9	0.216573	0.667826	4.55454	6.96766	HAUS6
GO_Cellular_Component_2015	mitochondrial inner membrane presequence translocase complex (GO:0005744)	1/9	0.216573	0.667826	4.55454	6.96766	SLC25A6
GO_Cellular_Component_2015	microtubule cytoskeleton (GO:0015630)	5/120	0.218789	0.667826	1.58737	2.41224	RASSF1;AKT1;DGCR8;PKNOX2;BPTF
GO_Cellular_Component_2015	actomyosin (GO:0042641)	3/62	0.230472	0.667826	1.85479	2.72213	CNN2;MYO5A;AMOT
GO_Cellular_Component_2015	RISC complex (GO:0016442)	1/10	0.237539	0.667826	4.04827	5.81908	AGO2
GO_Cellular_Component_2015	sperm midpiece (GO:0097225)	1/10	0.237539	0.667826	4.04827	5.81908	IFT172
GO_Cellular_Component_2015	junctional sarcoplasmic reticulum membrane (GO:0014701)	1/10	0.237539	0.667826	4.04827	5.81908	RYR2
GO_Cellular_Component_2015	prefoldin complex (GO:0016272)	1/10	0.237539	0.667826	4.04827	5.81908	PDRG1
GO_Cellular_Component_2015	ISWI-type complex (GO:0031010)	1/10	0.237539	0.667826	4.04827	5.81908	BPTF
GO_Cellular_Component_2015	RNAi effector complex (GO:0031332)	1/10	0.237539	0.667826	4.04827	5.81908	AGO2
GO_Cellular_Component_2015	spindle pole (GO:0000922)	3/63	0.237594	0.667826	1.82378	2.62112	NIN;NUMA1;CEP89
GO_Cellular_Component_2015	intracellular (GO:0005622)	23/730	0.238058	0.667826	1.19186	1.71061	CSGALNACT1;MTCH1;ZNF383;MYO9B;TMEM91;MYO9A;SLFN13;ARHGAP10;ARHGAP42;ARHGAP31;ZNF83;ZNF528;STMN1;RHOJ;ZNF548;RAC2;PLXNB1;ZNF302;ZNF621;ZNF224;RGL2;ZNF223;ZNF662
GO_Cellular_Component_2015	intercellular bridge (GO:0045171)	2/35	0.240431	0.667826	2.20956	3.14933	SIN3A;ETS1
GO_Cellular_Component_2015	dendritic shaft (GO:0043198)	2/35	0.240431	0.667826	2.20956	3.14933	GSK3B;LZTS1
GO_Cellular_Component_2015	peroxisomal matrix (GO:0005782)	2/35	0.240431	0.667826	2.20956	3.14933	PHYH;FAR2
GO_Cellular_Component_2015	microbody lumen (GO:0031907)	2/35	0.240431	0.667826	2.20956	3.14933	PHYH;FAR2
GO_Cellular_Component_2015	myosin complex (GO:0016459)	3/64	0.244753	0.667826	1.79379	2.52477	MYO5A;MYO9B;MYO9A
GO_Cellular_Component_2015	nuclear matrix (GO:0016363)	3/64	0.244753	0.667826	1.79379	2.52477	NUMA1;MBD1;ATN1
GO_Cellular_Component_2015	chromosome, centromeric region (GO:0000775)	3/64	0.244753	0.667826	1.79379	2.52477	DAXX;STAG1;PPP2R5C
GO_Cellular_Component_2015	IkappaB kinase complex (GO:0008385)	1/11	0.257945	0.667826	3.64326	4.93664	MAP3K7
GO_Cellular_Component_2015	N-methyl-D-aspartate selective glutamate receptor complex (GO:0017146)	1/11	0.257945	0.667826	3.64326	4.93664	NLGN1
GO_Cellular_Component_2015	dendrite terminus (GO:0044292)	1/11	0.257945	0.667826	3.64326	4.93664	IFT57
GO_Cellular_Component_2015	integral component of mitochondrial membrane (GO:0032592)	2/37	0.260383	0.667826	2.08309	2.80301	ARMCX3;DMPK
GO_Cellular_Component_2015	nuclear chromosome part (GO:0044454)	11/327	0.261296	0.667826	1.2721	1.70728	SMARCAL1;CALCOCO1;PHC1;KDM2A;SIN3A;IRF4;ACTR5;PAX6;STAT6;SUDS3;BRD4
GO_Cellular_Component_2015	kinetochore (GO:0000776)	4/98	0.26732	0.667826	1.55235	2.04803	PBRM1;SIN3A;SUGT1;CLASP2
GO_Cellular_Component_2015	nuclear ubiquitin ligase complex (GO:0000152)	2/38	0.270367	0.667826	2.02512	2.64881	PHC1;ANAPC5
GO_Cellular_Component_2015	primary cilium (GO:0072372)	4/99	0.273257	0.667826	1.53593	1.99263	IFT88;WDR19;MYO5A;IFT57
GO_Cellular_Component_2015	heterochromatin (GO:0000792)	3/68	0.273694	0.667826	1.68305	2.18081	DAXX;PHC1;MBD1
GO_Cellular_Component_2015	mRNA cap binding complex (GO:0005845)	1/12	0.277806	0.667826	3.31188	4.24197	AGO2
GO_Cellular_Component_2015	basal part of cell (GO:0045178)	1/12	0.277806	0.667826	3.31188	4.24197	TF
GO_Cellular_Component_2015	apicolateral plasma membrane (GO:0016327)	1/12	0.277806	0.667826	3.31188	4.24197	PRICKLE2
GO_Cellular_Component_2015	Schmidt-Lanterman incisure (GO:0043220)	1/12	0.277806	0.667826	3.31188	4.24197	JAM3
GO_Cellular_Component_2015	axonemal dynein complex (GO:0005858)	1/12	0.277806	0.667826	3.31188	4.24197	DNALI1
GO_Cellular_Component_2015	nuclear periphery (GO:0034399)	1/12	0.277806	0.667826	3.31188	4.24197	ATF7
GO_Cellular_Component_2015	PRC1 complex (GO:0035102)	1/12	0.277806	0.667826	3.31188	4.24197	PHC1
GO_Cellular_Component_2015	small nuclear ribonucleoprotein complex (GO:0030532)	2/39	0.280348	0.667826	1.97029	2.50566	DDX39B;SNRNP70
GO_Cellular_Component_2015	chromosome (GO:0005694)	6/166	0.285212	0.667826	1.3685	1.71682	STAG1;PBRM1;NUMA1;SETD1B;REV3L;BRD4
GO_Cellular_Component_2015	mitochondrial nucleoid (GO:0042645)	2/40	0.290317	0.667826	1.91834	2.37256	CPS1;SLC25A5
GO_Cellular_Component_2015	microbody part (GO:0044438)	3/71	0.295625	0.667826	1.60855	1.96028	PHYH;PXMP4;FAR2
GO_Cellular_Component_2015	peroxisomal part (GO:0044439)	3/71	0.295625	0.667826	1.60855	1.96028	PHYH;PXMP4;FAR2
GO_Cellular_Component_2015	STAGA complex (GO:0030914)	1/13	0.297136	0.667826	3.03574	3.68406	TAF12
GO_Cellular_Component_2015	pre-autophagosomal structure (GO:0000407)	1/13	0.297136	0.667826	3.03574	3.68406	ATG2A
GO_Cellular_Component_2015	TCTN-B9D complex (GO:0036038)	1/13	0.297136	0.667826	3.03574	3.68406	TCTN1
GO_Cellular_Component_2015	RNA cap binding complex (GO:0034518)	1/13	0.297136	0.667826	3.03574	3.68406	AGO2
GO_Cellular_Component_2015	nuclear outer membrane (GO:0005640)	1/13	0.297136	0.667826	3.03574	3.68406	RAE1
GO_Cellular_Component_2015	acrosomal membrane (GO:0002080)	1/13	0.297136	0.667826	3.03574	3.68406	IFT88
GO_Cellular_Component_2015	MHC class I protein complex (GO:0042612)	1/13	0.297136	0.667826	3.03574	3.68406	AZGP1
GO_Cellular_Component_2015	filopodium membrane (GO:0031527)	1/13	0.297136	0.667826	3.03574	3.68406	ANTXR1
GO_Cellular_Component_2015	microtubule organizing center part (GO:0044450)	4/105	0.309283	0.667826	1.44424	1.69481	IFT88;NIN;CEP89;HSPA1A
GO_Cellular_Component_2015	proteinaceous extracellular matrix (GO:0005578)	8/239	0.309928	0.667826	1.26397	1.48063	BCAN;POSTN;CCDC80;COL16A1;COL24A1;CHL1;MMP2;MMP17
GO_Cellular_Component_2015	PcG protein complex (GO:0031519)	2/42	0.310198	0.667826	1.82223	2.133	PHC1;PCGF3
GO_Cellular_Component_2015	nucleoid (GO:0009295)	2/42	0.310198	0.667826	1.82223	2.133	CPS1;SLC25A5
GO_Cellular_Component_2015	Golgi membrane (GO:0000139)	10/308	0.311313	0.667826	1.22512	1.42966	CSGALNACT1;NOTCH2;MBTPS1;PIKFYVE;MAN2A2;NUMA1;MAN1A2;XYLT1;ST3GAL6;GLG1
GO_Cellular_Component_2015	DNA replication factor A complex (GO:0005662)	1/14	0.31595	0.667826	2.80207	3.22847	SMARCAL1
GO_Cellular_Component_2015	transcription factor TFTC complex (GO:0033276)	1/14	0.31595	0.667826	2.80207	3.22847	TAF12
GO_Cellular_Component_2015	U1 snRNP (GO:0005685)	1/14	0.31595	0.667826	2.80207	3.22847	SNRNP70
GO_Cellular_Component_2015	DNA-directed RNA polymerase II, holoenzyme (GO:0016591)	1/14	0.31595	0.667826	2.80207	3.22847	ELP2
GO_Cellular_Component_2015	low-density lipoprotein particle (GO:0034362)	1/14	0.31595	0.667826	2.80207	3.22847	SORL1
GO_Cellular_Component_2015	Golgi cisterna membrane (GO:0032580)	1/14	0.31595	0.667826	2.80207	3.22847	CSGALNACT1
GO_Cellular_Component_2015	DNA polymerase complex (GO:0042575)	1/14	0.31595	0.667826	2.80207	3.22847	REV3L
GO_Cellular_Component_2015	smooth endoplasmic reticulum (GO:0005790)	1/14	0.31595	0.667826	2.80207	3.22847	RYR2
GO_Cellular_Component_2015	transcription elongation factor complex (GO:0008023)	2/43	0.320097	0.667826	1.7777	2.02503	ELP2;BRD4
GO_Cellular_Component_2015	endosome membrane (GO:0010008)	6/175	0.327268	0.667826	1.29502	1.44651	TF;PIKFYVE;TYRP1;MICALL1;MAP3K7;APPL2
GO_Cellular_Component_2015	occluding junction (GO:0070160)	4/108	0.327478	0.667826	1.40236	1.56551	WNK4;TBCD;AMOT;JAM3
GO_Cellular_Component_2015	tight junction (GO:0005923)	4/108	0.327478	0.667826	1.40236	1.56551	WNK4;TBCD;AMOT;JAM3
GO_Cellular_Component_2015	CCR4-NOT complex (GO:0030014)	1/15	0.334261	0.667826	2.60179	2.85113	CNOT7
GO_Cellular_Component_2015	sperm principal piece (GO:0097228)	1/15	0.334261	0.667826	2.60179	2.85113	IFT172
GO_Cellular_Component_2015	DNA helicase complex (GO:0033202)	1/15	0.334261	0.667826	2.60179	2.85113	ACTR5
GO_Cellular_Component_2015	interstitial matrix (GO:0005614)	1/15	0.334261	0.667826	2.60179	2.85113	CCDC80
GO_Cellular_Component_2015	microtubule plus-end (GO:0035371)	1/15	0.334261	0.667826	2.60179	2.85113	MYO5A
GO_Cellular_Component_2015	Ada2/Gcn5/Ada3 transcription activator complex (GO:0005671)	1/15	0.334261	0.667826	2.60179	2.85113	MAP3K7
GO_Cellular_Component_2015	Ino80 complex (GO:0031011)	1/15	0.334261	0.667826	2.60179	2.85113	ACTR5
GO_Cellular_Component_2015	integral component of organelle membrane (GO:0031301)	7/211	0.33565	0.667826	1.25174	1.3665	CSGALNACT1;ARMCX3;DMPK;ST3GAL6;ABCB9;RFNG;BET1L
GO_Cellular_Component_2015	nuclear chromatin (GO:0000790)	6/177	0.336735	0.667826	1.27974	1.39295	CALCOCO1;KDM2A;PHC1;PAX6;STAT6;BRD4
GO_Biological_Process_2015	hippocampus development (GO:0021766)	3/39	0.0857274	0.66797	3.04339	7.47634	GSK3B;BCAN;ZEB2
GO_Biological_Process_2015	positive regulation of cell-matrix adhesion (GO:0001954)	3/39	0.0857274	0.66797	3.04339	7.47634	GSK3B;NINJ1;PTPRJ
GO_Biological_Process_2015	regulation of vasodilation (GO:0042312)	3/39	0.0857274	0.66797	3.04339	7.47634	CPS1;PTPRM;PLA2G6
GO_Biological_Process_2015	positive regulation of stem cell differentiation (GO:2000738)	3/39	0.0857274	0.66797	3.04339	7.47634	GSK3B;WWTR1;SOX5
GO_Molecular_Function_2015	ubiquitin protein ligase binding (GO:0031625)	12/182	0.00371849	0.66809	2.60421	14.5691	CUL9;GSK3B;DAXX;TF;HERC2;MAGEA2;TXNIP;PAX6;MAGEC2;PPARGC1A;CCDC50;HSPA1A
GO_Molecular_Function_2015	small conjugating protein ligase binding (GO:0044389)	12/182	0.00371849	0.66809	2.60421	14.5691	CUL9;GSK3B;DAXX;TF;HERC2;MAGEA2;TXNIP;PAX6;MAGEC2;PPARGC1A;CCDC50;HSPA1A
GO_Molecular_Function_2015	transcription coactivator activity (GO:0003713)	16/291	0.00540532	0.668095	2.15127	11.2304	DDX17;WWTR1;CALCOCO1;TAF12;USP22;HIPK2;MED12;MED23;RXRB;GRIP1;MED21;MAML3;PPARGC1A;YAF2;LPIN2;TAF1
GO_Molecular_Function_2015	ATPase activity, coupled (GO:0042623)	15/272	0.00676113	0.668095	2.15594	10.7723	EIF4A2;DDX17;DDX3Y;ABCD4;SMARCAL1;UPF1;ABCB5;CHD6;MYO9B;ABCB9;ABCC10;DHX40;DDX39B;HSPA1A;BPTF
GO_Molecular_Function_2015	purine NTP-dependent helicase activity (GO:0070035)	7/89	0.00984322	0.668095	3.1338	14.4812	DDX3Y;EIF4A2;DDX17;DHX40;UPF1;DDX39B;CHD6
GO_Molecular_Function_2015	ATP-dependent helicase activity (GO:0008026)	7/89	0.00984322	0.668095	3.1338	14.4812	DDX3Y;EIF4A2;DDX17;DHX40;UPF1;DDX39B;CHD6
GO_Molecular_Function_2015	translation initiation factor activity (GO:0003743)	5/54	0.014485	0.668095	3.73816	15.8298	EIF4A2;EIF2B5;AGO2;EIF4B;EIF4G1
GO_Molecular_Function_2015	MAP kinase kinase kinase activity (GO:0004709)	3/21	0.0176896	0.668095	6.09242	24.5816	MAP3K2;MAP3K7;MAP3K11
GO_Molecular_Function_2015	RNA-dependent ATPase activity (GO:0008186)	3/23	0.0226479	0.668095	5.48261	20.7664	DDX17;UPF1;DDX39B
GO_Molecular_Function_2015	cAMP-dependent protein kinase regulator activity (GO:0008603)	2/9	0.0226998	0.668095	10.4304	39.4834	RAPGEF3;RAPGEF4
GO_Molecular_Function_2015	receptor tyrosine kinase binding (GO:0030971)	4/42	0.0254205	0.668095	3.85112	14.1421	NRG3;PTPN11;PLCG1;PTPN14
GO_Molecular_Function_2015	transcription factor binding (GO:0008134)	20/464	0.0254894	0.668095	1.66369	6.10491	GSK3B;DAXX;TAF12;PRDM5;CHD6;PAX6;FOXO4;ETS1;HIPK2;MED12;CAND1;NFIA;SIN3A;IRF4;RARB;MAGEA2;ATF7;PPARGC1A;BPTF;TAF1
GO_Molecular_Function_2015	heat shock protein binding (GO:0031072)	5/63	0.0265265	0.668095	3.15664	11.4574	DAXX;DMPK;CHORDC1;ATF5;HSPA1A
GO_Molecular_Function_2015	protein kinase binding (GO:0019901)	19/437	0.0268108	0.668095	1.67785	6.07207	CEP68;PFKFB2;PPP1R15A;MAP3K2;NEK9;RYR2;GSK3B;DAXX;ELP2;PAX6;PTPRJ;PTPN23;EEF2;AKT1;ATF7;PLCG1;FBXO7;MAP3K11;BCAR1
GO_Molecular_Function_2015	mannosyl-oligosaccharide mannosidase activity (GO:0015924)	2/10	0.0278785	0.668095	9.12617	32.6708	MAN2A2;MAN1A2
GO_Molecular_Function_2015	structural constituent of ribosome (GO:0003735)	9/160	0.0284351	0.668095	2.18853	7.79144	RPL3;RPS16;MRPL14;RPS20;RPS3A;RPL15;RPS4Y1;RPL28;RPL6
GO_Molecular_Function_2015	protein serine/threonine/tyrosine kinase activity (GO:0004712)	4/44	0.0295812	0.668095	3.65819	12.8791	MAPKAPK3;AKT1;MAP3K7;CLK2
GO_Molecular_Function_2015	acetylglucosaminyltransferase activity (GO:0008375)	4/44	0.0295812	0.668095	3.65819	12.8791	XYLT1;RFNG;POMGNT2;EXTL3
GO_Molecular_Function_2015	mRNA binding (GO:0003729)	7/112	0.0308711	0.668095	2.44444	8.50162	NXF1;AGO2;CIRBP;HNRNPLL;RBM5;ZFP36L1;RBMS3
GO_Molecular_Function_2015	beta-catenin binding (GO:0008013)	5/67	0.0334575	0.668095	2.95237	10.0306	MED12;GSK3B;GRIP1;CALCOCO1;PTPRJ
GO_Molecular_Function_2015	poly(A)-specific ribonuclease activity (GO:0004535)	2/11	0.0334793	0.668095	8.11174	27.5542	PAN2;CNOT7
GO_Molecular_Function_2015	protein serine/threonine kinase activity (GO:0004674)	19/449	0.033952	0.668095	1.63	5.51399	MAP3K2;NEK9;GSK3B;DMPK;ULK4;WNK4;STK19;DCLK1;HIPK2;CLK2;MAPKAPK3;STK24;PRKY;AKT1;CPNE3;MAP3K7;MAP3K11;PSKH1;TAF1
GO_Molecular_Function_2015	ligand-dependent nuclear receptor transcription coactivator activity (GO:0030374)	4/46	0.0341216	0.668095	3.48363	11.7671	MED12;CALCOCO1;USP22;PPARGC1A
GO_Molecular_Function_2015	kinase regulator activity (GO:0019207)	8/141	0.0359868	0.668095	2.2065	7.33574	HEXIM2;DAXX;NRG3;ERBB3;MADD;RHOH;RAPGEF3;RAPGEF4
GO_Molecular_Function_2015	translation factor activity, nucleic acid binding (GO:0008135)	6/92	0.0369022	0.668095	2.55581	8.43285	EIF4A2;EIF2B5;AGO2;EEF2;EIF4B;EIF4G1
GO_Molecular_Function_2015	kinase binding (GO:0019900)	20/487	0.0392538	0.668095	1.57984	5.11507	CEP68;PFKFB2;PPP1R15A;MAP3K2;NEK9;RYR2;GSK3B;DAXX;BTG1;ELP2;PAX6;PTPRJ;PTPN23;EEF2;AKT1;ATF7;PLCG1;FBXO7;MAP3K11;BCAR1
GO_Molecular_Function_2015	insulin receptor substrate binding (GO:0043560)	2/12	0.0394758	0.668095	7.30019	23.5947	WDR6;PTPN11
GO_Molecular_Function_2015	protein kinase A catalytic subunit binding (GO:0034236)	2/12	0.0394758	0.668095	7.30019	23.5947	RYR2;GSK3B
GO_Molecular_Function_2015	co-SMAD binding (GO:0070410)	2/12	0.0394758	0.668095	7.30019	23.5947	USP9Y;PAX6
GO_Molecular_Function_2015	RNA helicase activity (GO:0003724)	3/29	0.0415636	0.668095	4.21609	13.4094	DDX17;UPF1;DDX39B
GO_Molecular_Function_2015	protein kinase activator activity (GO:0030295)	4/49	0.0416503	0.668095	3.25089	10.3328	DAXX;NRG3;ERBB3;MADD
GO_Molecular_Function_2015	oxidoreductase activity, acting on paired donors, with incorporation or reduction of molecular oxygen, 2-oxoglutarate as one donor, and incorporation of one atom each of oxygen into both donors (GO:0016706)	4/49	0.0416503	0.668095	3.25089	10.3328	PHYH;EGLN3;KDM5D;KDM2A
GO_Molecular_Function_2015	protein kinase regulator activity (GO:0019887)	7/121	0.0440341	0.668095	2.25042	7.02758	HEXIM2;DAXX;NRG3;ERBB3;MADD;RAPGEF3;RAPGEF4
GO_Molecular_Function_2015	neurexin family protein binding (GO:0042043)	2/13	0.045843	0.668095	6.63619	20.4563	NLGN1;NLGN2
GO_Molecular_Function_2015	protein tyrosine kinase activator activity (GO:0030296)	2/14	0.0525569	0.668095	6.08286	17.9193	NRG3;ERBB3
GO_Molecular_Function_2015	GTPase inhibitor activity (GO:0005095)	2/14	0.0525569	0.668095	6.08286	17.9193	RHOH;IPO5
GO_Molecular_Function_2015	small GTPase binding (GO:0031267)	10/209	0.0551282	0.668095	1.84408	5.34431	GGA3;XPO6;MICALL1;MYO5A;RHOH;CHML;SORL1;MAP3K11;RAPGEF4;IPO5
GO_Molecular_Function_2015	translation regulator activity (GO:0045182)	3/33	0.0574342	0.668095	3.6532	10.4376	CIRBP;SAMD4A;EEF2
GO_Molecular_Function_2015	zinc ion binding (GO:0008270)	43/1256	0.0577666	0.668095	1.31508	3.74975	ZNF276;CUL9;KDM5D;PRICKLE2;DTX3;ZNF24;RXRB;TRIM9;RASSF1;HERC2;MAN2A2;ZMAT3;ADAM23;MICALL1;CHORDC1;UNKL;YAF2;RBM5;BPTF;UPF1;SHPRH;TRIM62;MORC3;PHC1;KDM2A;BRPF3;LIMCH1;MBD1;MMP2;USP22;PCGF3;SIAH1;NR1D2;MYO9B;ARAP1;MEX3C;PIKFYVE;MMP15;ZADH2;MMP17;WDFY1;RARB;MDM4
GO_Molecular_Function_2015	RNA polymerase II transcription cofactor activity (GO:0001104)	5/78	0.0578852	0.668095	2.50607	7.14054	MED12;SIN3A;PPARGC1A;MED13L;HIPK2
GO_Molecular_Function_2015	protein tyrosine phosphatase activity (GO:0004725)	6/103	0.0582336	0.668095	2.26469	6.43917	DUSP22;PTPRM;PTPRJ;PTPN11;PTPN23;PTPN14
GO_Molecular_Function_2015	kinase activator activity (GO:0019209)	4/55	0.0592936	0.668095	2.86755	8.10154	DAXX;NRG3;ERBB3;MADD
GO_Molecular_Function_2015	prenyltransferase activity (GO:0004659)	2/15	0.0595944	0.668095	5.61466	15.8344	CHML;FDFT1
GO_Molecular_Function_2015	alpha-mannosidase activity (GO:0004559)	2/15	0.0595944	0.668095	5.61466	15.8344	MAN2A2;MAN1A2
GO_Molecular_Function_2015	phospholipase binding (GO:0043274)	2/15	0.0595944	0.668095	5.61466	15.8344	SRSF3;PTPN11
GO_Molecular_Function_2015	p53 binding (GO:0002039)	4/56	0.0625657	0.668095	2.81226	7.79427	GSK3B;DAXX;BRD4;TAF1
GO_Molecular_Function_2015	steroid hormone receptor activity (GO:0003707)	4/57	0.0659309	0.668095	2.75905	7.50227	RXRB;PGRMC2;RARB;NR1D2
GO_Molecular_Function_2015	protein kinase A binding (GO:0051018)	3/35	0.0662919	0.668095	3.42452	9.29307	RYR2;GSK3B;AKAP17A
GO_Molecular_Function_2015	deacetylase activity (GO:0019213)	3/35	0.0662919	0.668095	3.42452	9.29307	SIN3A;SUDS3;CES2
GO_Molecular_Function_2015	ATPase activity (GO:0016887)	16/395	0.0666177	0.668095	1.55249	4.20536	DDX17;EIF4A2;DDX3Y;ABCD4;UPF1;SMARCAL1;ABCB5;CHD6;MYO9B;ABCB9;ABCC10;DHX40;DDX39B;KIF21A;HSPA1A;BPTF
GO_Molecular_Function_2015	translation repressor activity (GO:0030371)	2/16	0.0669335	0.668095	5.21335	14.0972	CIRBP;SAMD4A
GO_Molecular_Function_2015	phosphatidylinositol phosphate kinase activity (GO:0016307)	2/16	0.0669335	0.668095	5.21335	14.0972	PIKFYVE;PIP4K2C
GO_Molecular_Function_2015	MAP kinase kinase activity (GO:0004708)	2/16	0.0669335	0.668095	5.21335	14.0972	MAPKAPK3;MAP3K7
GO_Cellular_Component_2015	basement membrane (GO:0005604)	3/77	0.339712	0.669988	1.47767	1.59538	CCDC80;TIMP3;HMCN1
GO_Biological_Process_2015	cell projection morphogenesis (GO:0048858)	10/228	0.0868657	0.67486	1.6817	4.10904	WWTR1;IFT88;KIAA0586;ULK4;STMN1;TCTN1;MYO9B;PLXNB1;PTPN23;DCLK1
GO_Biological_Process_2015	positive regulation of carbohydrate metabolic process (GO:0045913)	4/63	0.0880292	0.678611	2.4777	6.02104	PFKFB2;EPM2AIP1;AKT1;PPARGC1A
GO_Biological_Process_2015	neural nucleus development (GO:0048857)	4/63	0.0880292	0.678611	2.4777	6.02104	SLC4A7;CCDC14;SUDS3;NDRG2
GO_Biological_Process_2015	establishment of protein localization to membrane (GO:0090150)	10/229	0.0887902	0.678611	1.67393	4.05339	RPL3;RPS16;MICALL1;RPS20;RPS3A;RPL15;RPS4Y1;RPL28;RPL6;GET4
GO_Biological_Process_2015	RNA phosphodiester bond hydrolysis (GO:0090501)	5/89	0.0902874	0.678611	2.17666	5.23434	PAN2;AZGP1;CNOT7;AGO2;UTP20
GO_Biological_Process_2015	positive regulation of neuroblast proliferation (GO:0002052)	2/19	0.0905538	0.678611	4.29268	10.3102	DCT;PAX6
GO_Biological_Process_2015	membrane assembly (GO:0071709)	2/19	0.0905538	0.678611	4.29268	10.3102	NLGN1;NLGN2
GO_Biological_Process_2015	response to protozoan (GO:0001562)	2/19	0.0905538	0.678611	4.29268	10.3102	BATF2;IRF4
GO_Biological_Process_2015	regulation of membrane protein ectodomain proteolysis (GO:0051043)	2/19	0.0905538	0.678611	4.29268	10.3102	TIMP3;SH3D19
GO_Biological_Process_2015	retina layer formation (GO:0010842)	2/19	0.0905538	0.678611	4.29268	10.3102	PTPRM;HIPK2
GO_Biological_Process_2015	glucan catabolic process (GO:0009251)	2/19	0.0905538	0.678611	4.29268	10.3102	CPS1;PGM2
GO_Biological_Process_2015	positive regulation of adherens junction organization (GO:1903393)	2/19	0.0905538	0.678611	4.29268	10.3102	PTPRJ;PTPN23
GO_Biological_Process_2015	cellular protein catabolic process (GO:0044257)	2/19	0.0905538	0.678611	4.29268	10.3102	MAGEA2;MAGEC2
GO_Biological_Process_2015	response to oxidative stress (GO:0006979)	12/290	0.0907852	0.678611	1.58359	3.79943	ATRN;STK24;SIN3A;RCAN2;CHD6;AKT1;TXNIP;STAT6;PPARGC1A;ETS1;ETV5;HSPA1A
GO_Biological_Process_2015	cardiocyte differentiation (GO:0035051)	3/40	0.0909241	0.678611	2.96098	7.09964	RXRB;IFT88;RARB
GO_Biological_Process_2015	positive regulation of mitochondrion organization (GO:0010822)	4/64	0.0920202	0.682954	2.43628	5.81236	GSK3B;AKT1;PLA2G6;PPARGC1A
GO_Biological_Process_2015	regulation of synapse organization (GO:0050807)	4/64	0.0920202	0.682954	2.43628	5.81236	NLGN1;NLGN2;DMPK;ETV5
MSigDB_Hallmark_2020	Notch Signaling	2/32	0.210671	0.68511	2.43089	3.78601	NOTCH2;ST3GAL6
MSigDB_Hallmark_2020	DNA Repair	6/150	0.214098	0.68511	1.52182	2.34561	TAF12;USP11;REV3L;DGCR8;XPC;RAE1
MSigDB_Hallmark_2020	Hedgehog Signaling	2/36	0.250402	0.68511	2.14447	2.96942	ADGRG1;AMOT
MSigDB_Hallmark_2020	Angiogenesis	2/36	0.250402	0.68511	2.14447	2.96942	POSTN;FSTL1
MSigDB_Hallmark_2020	Interferon Alpha Response	4/97	0.261406	0.68511	1.56912	2.10526	BATF2;LPAR6;TRAFD1;TXNIP
MSigDB_Hallmark_2020	Apoptosis	6/161	0.262382	0.68511	1.41301	1.89054	ERBB3;MMP2;MADD;TXNIP;TIMP3;CD44
GO_Cellular_Component_2015	carboxy-terminal domain protein kinase complex (GO:0032806)	1/16	0.352083	0.69055	2.42821	2.53478	BRD4
MSigDB_Hallmark_2020	Androgen Response	4/100	0.279216	0.690692	1.51985	1.93898	ELK4;AZGP1;AKT1;SLC38A2
GO_Cellular_Component_2015	respiratory chain complex I (GO:0045271)	2/47	0.359294	0.693202	1.61935	1.65759	MT-ND5;MT-ND3
GO_Cellular_Component_2015	NADH dehydrogenase complex (GO:0030964)	2/47	0.359294	0.693202	1.61935	1.65759	MT-ND5;MT-ND3
GO_Cellular_Component_2015	mitochondrial respiratory chain complex I (GO:0005747)	2/47	0.359294	0.693202	1.61935	1.65759	MT-ND5;MT-ND3
GO_Biological_Process_2015	negative regulation of kinase activity (GO:0033673)	9/202	0.0937021	0.6935	1.70854	4.04521	DUSP22;HEXIM2;WWTR1;GSK3B;CHORDC1;AKT1;PTPRJ;FBXO7;SORL1
GO_Cellular_Component_2015	filopodium (GO:0030175)	2/48	0.368969	0.693901	1.58406	1.57938	FAT1;DNALI1
GO_Cellular_Component_2015	axoneme (GO:0005930)	2/48	0.368969	0.693901	1.58406	1.57938	IFT172;DNALI1
GO_Cellular_Component_2015	CHD-type complex (GO:0090545)	1/17	0.369429	0.693901	2.27633	2.26677	APPL2
GO_Cellular_Component_2015	NuRD complex (GO:0016581)	1/17	0.369429	0.693901	2.27633	2.26677	APPL2
GO_Cellular_Component_2015	WASH complex (GO:0071203)	1/17	0.369429	0.693901	2.27633	2.26677	WASH6P
GO_Molecular_Function_2015	GTPase binding (GO:0051020)	10/221	0.0741098	0.694256	1.73812	4.52294	GGA3;XPO6;MICALL1;MYO5A;RHOH;CHML;SORL1;MAP3K11;RAPGEF4;IPO5
GO_Molecular_Function_2015	mannosidase activity (GO:0015923)	2/17	0.0745531	0.694256	4.86554	12.6321	MAN2A2;MAN1A2
GO_Molecular_Function_2015	lysine-acetylated histone binding (GO:0070577)	2/17	0.0745531	0.694256	4.86554	12.6321	BRD4;TAF1
GO_Molecular_Function_2015	RNA polymerase II transcription factor binding transcription factor activity (GO:0001076)	6/112	0.0802097	0.694256	2.07144	5.22648	NOTCH2;MED12;SIN3A;PPARGC1A;MED13L;HIPK2
GO_Molecular_Function_2015	ATP binding (GO:0005524)	49/1494	0.0803462	0.694256	1.25732	3.17023	EIF4A2;DDX3Y;ABCD4;SMARCAL1;GSK3B;CHD9;ULK4;CHD6;STK19;ABCC10;NADSYN1;PAPOLA;AKT1;KIF21A;PIP4K2C;MAP3K7;PSKH1;DDX17;UPF1;SHPRH;DHX40;SLFN13;DDX19B;DDX39B;MAPKAPK3;PFKFB2;CUL9;PXK;ABCB5;WNK4;ABCB9;ERBB3;DHX34;PRKY;MAP3K2;NEK9;DMPK;MYO5A;MYO9B;MYO9A;DCLK1;HIPK2;CLK2;PIKFYVE;STK24;CPS1;MAP3K11;HSPA1A;TAF1
GO_Molecular_Function_2015	androgen receptor binding (GO:0050681)	3/38	0.0806621	0.694256	3.1305	7.881	GRIP1;DAXX;PPARGC1A
GO_Molecular_Function_2015	HMG box domain binding (GO:0071837)	2/18	0.0824329	0.694256	4.56121	11.3837	PAX3;PAX6
GO_Molecular_Function_2015	TBP-class protein binding (GO:0017025)	2/18	0.0824329	0.694256	4.56121	11.3837	CAND1;TAF1
GO_Molecular_Function_2015	snRNA binding (GO:0017069)	2/18	0.0824329	0.694256	4.56121	11.3837	HEXIM2;DDX39B
GO_Molecular_Function_2015	cell adhesion molecule binding (GO:0050839)	8/168	0.0824348	0.694256	1.83159	4.5712	NISCH;GSK3B;NLGN1;COL16A1;NLGN2;ADAM23;PTPRM;JAM3
GO_Biological_Process_2015	ribonucleoside monophosphate metabolic process (GO:0009161)	16/416	0.094396	0.696159	1.46936	3.46808	DDX17;EIF4A2;DDX3Y;ABCD4;UPF1;SMARCAL1;ABCB5;CHD6;MYO9B;ABCB9;ABCC10;DHX40;DDX39B;KIF21A;HSPA1A;BPTF
GO_Biological_Process_2015	regulation of carbohydrate metabolic process (GO:0006109)	7/145	0.0948474	0.696159	1.85673	4.37351	PFKFB2;GSK3B;EPM2AIP1;IGFBP3;AKT1;PPARGC1A;CLK2
GO_Biological_Process_2015	ribonucleoprotein complex subunit organization (GO:0071826)	7/145	0.0948474	0.696159	1.85673	4.37351	CNOT7;DDX39B;SFSWAP;CIRBP;SRSF5;RBM5;SRSF9
GO_Biological_Process_2015	regulation of polysaccharide metabolic process (GO:0032881)	3/41	0.0962486	0.696819	2.88291	6.74839	GSK3B;EPM2AIP1;AKT1
GO_Biological_Process_2015	regulation of transcription from RNA polymerase II promoter in response to stress (GO:0043618)	3/41	0.0962486	0.696819	2.88291	6.74839	EGLN3;SIN3A;CHD6
GO_Biological_Process_2015	regulation of mitochondrial outer membrane permeabilization involved in apoptotic signaling pathway (GO:1901028)	3/41	0.0962486	0.696819	2.88291	6.74839	GSK3B;AKT1;SLC25A5
GO_Biological_Process_2015	oligosaccharide metabolic process (GO:0009311)	3/41	0.0962486	0.696819	2.88291	6.74839	MAN1A2;ST3GAL6;MOGS
GO_Biological_Process_2015	regulation of chondrocyte differentiation (GO:0032330)	3/41	0.0962486	0.696819	2.88291	6.74839	RARB;GLG1;SOX5
GO_Biological_Process_2015	spliceosomal complex assembly (GO:0000245)	2/20	0.0988971	0.70637	4.05399	9.37962	DDX39B;RBM5
GO_Biological_Process_2015	cellular polysaccharide catabolic process (GO:0044247)	2/20	0.0988971	0.70637	4.05399	9.37962	CPS1;PGM2
GO_Biological_Process_2015	regulation of alpha-amino-3-hydroxy-5-methyl-4-isoxazole propionate selective glutamate receptor activity (GO:2000311)	2/20	0.0988971	0.70637	4.05399	9.37962	NLGN1;NLGN2
GO_Biological_Process_2015	protein depolymerization (GO:0051261)	2/20	0.0988971	0.70637	4.05399	9.37962	STMN1;CFL1
GO_Biological_Process_2015	myeloid dendritic cell activation (GO:0001773)	2/20	0.0988971	0.70637	4.05399	9.37962	BATF2;IRF4
GO_Cellular_Component_2015	cell cortex (GO:0005938)	3/83	0.383609	0.710572	1.36642	1.30922	MYO9B;HMCN1;CLASP2
GO_Cellular_Component_2015	neuronal postsynaptic density (GO:0097481)	1/18	0.386311	0.710572	2.14232	2.03759	NLGN1
GO_Cellular_Component_2015	intrinsic component of organelle membrane (GO:0031300)	1/18	0.386311	0.710572	2.14232	2.03759	EXTL3
GO_Cellular_Component_2015	pronucleus (GO:0045120)	1/18	0.386311	0.710572	2.14232	2.03759	HNRNPL
GO_Molecular_Function_2015	Rho GTPase activator activity (GO:0005100)	3/39	0.0857274	0.710878	3.04339	7.47634	ARHGAP10;MYO9B;ARAP1
GO_Biological_Process_2015	cellular response to acid chemical (GO:0071229)	7/147	0.100131	0.71224	1.83002	4.21138	RXRB;COL16A1;PHC1;CPS1;MMP2;PPARGC1A;IPO5
GO_Biological_Process_2015	dorsal/ventral pattern formation (GO:0009953)	4/66	0.100255	0.71224	2.35745	5.42223	IFT88;IFT172;TCTN1;PAX6
GO_Biological_Process_2015	response to mechanical stimulus (GO:0009612)	8/176	0.100907	0.712952	1.74365	3.99917	CNN2;MAP3K2;GSK3B;COL11A1;PIEZO2;AKT1;TXNIP;ETS1
GO_Biological_Process_2015	regulation of ATPase activity (GO:0043462)	3/42	0.101697	0.712952	2.80885	6.42035	RYR2;PXK;TPM2
GO_Biological_Process_2015	negative regulation of response to DNA damage stimulus (GO:2001021)	3/42	0.101697	0.712952	2.80885	6.42035	DDX39B;CD44;BRD4
GO_Biological_Process_2015	regulation of ATP catabolic process (GO:1903289)	3/42	0.101697	0.712952	2.80885	6.42035	RYR2;PXK;TPM2
GO_Biological_Process_2015	regulation of protein acetylation (GO:1901983)	3/42	0.101697	0.712952	2.80885	6.42035	SIN3A;MAGEA2;PPARGC1A
GO_Molecular_Function_2015	histone acetyltransferase binding (GO:0035035)	2/19	0.0905538	0.714724	4.29268	10.3102	PAX6;ETS1
GO_Molecular_Function_2015	mitogen-activated protein kinase binding (GO:0051019)	2/19	0.0905538	0.714724	4.29268	10.3102	PTPRJ;ATF7
GO_Molecular_Function_2015	phosphoprotein phosphatase activity (GO:0004721)	8/172	0.091401	0.714724	1.78655	4.27432	DUSP22;PPP1R3C;PTPRM;PTPRJ;PTPN11;PTPN23;SBF1;PTPN14
GO_Molecular_Function_2015	phosphatase activity (GO:0016791)	11/266	0.102562	0.714724	1.58142	3.60136	PFKFB2;DUSP22;PIKFYVE;PPP1R3C;PTPRM;PTPRJ;PTPN11;PTPN23;SBF1;PTPN14;LPIN2
GO_Molecular_Function_2015	steroid hormone receptor binding (GO:0035258)	4/67	0.104496	0.714724	2.31991	5.23976	DDX17;GRIP1;DAXX;PPARGC1A
GO_Molecular_Function_2015	microfilament motor activity (GO:0000146)	2/21	0.107445	0.714724	3.84043	8.56712	MYO5A;MYO9B
GO_Molecular_Function_2015	ATP-dependent RNA helicase activity (GO:0004004)	2/21	0.107445	0.714724	3.84043	8.56712	UPF1;DDX39B
GO_Molecular_Function_2015	L-ascorbic acid binding (GO:0031418)	2/21	0.107445	0.714724	3.84043	8.56712	PHYH;EGLN3
GO_Molecular_Function_2015	SMAD binding (GO:0046332)	4/68	0.108818	0.714724	2.28355	5.06509	ZEB2;USP9Y;PAX6;HIPK2
GO_Molecular_Function_2015	receptor signaling protein activity (GO:0005057)	6/124	0.115748	0.714724	1.85963	4.00999	MAP3K2;DAXX;PLCG1;MAP3K7;DCLK1;MAP3K11
GO_Molecular_Function_2015	histone demethylase activity (GO:0032452)	2/22	0.116181	0.714724	3.64822	7.85316	KDM2A;KDM5D
GO_Molecular_Function_2015	hyaluronic acid binding (GO:0005540)	2/22	0.116181	0.714724	3.64822	7.85316	BCAN;CD44
GO_Molecular_Function_2015	hydrolase activity, hydrolyzing N-glycosyl compounds (GO:0016799)	2/22	0.116181	0.714724	3.64822	7.85316	MAN2A2;ADPRH
GO_Molecular_Function_2015	protein deacetylase activity (GO:0033558)	2/22	0.116181	0.714724	3.64822	7.85316	SIN3A;SUDS3
GO_Molecular_Function_2015	R-SMAD binding (GO:0070412)	2/22	0.116181	0.714724	3.64822	7.85316	ZEB2;PAX6
GO_Molecular_Function_2015	3'-5' exonuclease activity (GO:0008408)	3/45	0.118745	0.714724	2.60781	5.55666	PAN2;CNOT7;REV3L
GO_Molecular_Function_2015	actin filament binding (GO:0051015)	5/98	0.122447	0.714724	1.9651	4.12688	MYO5A;MYO9B;ANTXR1;CORO2B;PKNOX2
GO_Molecular_Function_2015	NADH dehydrogenase (quinone) activity (GO:0050136)	3/46	0.124649	0.714724	2.54704	5.30357	MT-ND6;MT-ND5;MT-ND3
GO_Molecular_Function_2015	NADH dehydrogenase (ubiquinone) activity (GO:0008137)	3/46	0.124649	0.714724	2.54704	5.30357	MT-ND6;MT-ND5;MT-ND3
GO_Molecular_Function_2015	NADH dehydrogenase activity (GO:0003954)	3/46	0.124649	0.714724	2.54704	5.30357	MT-ND6;MT-ND5;MT-ND3
GO_Molecular_Function_2015	3'-5'-exoribonuclease activity (GO:0000175)	2/23	0.125089	0.714724	3.47431	7.22215	PAN2;CNOT7
GO_Molecular_Function_2015	cAMP binding (GO:0030552)	2/23	0.125089	0.714724	3.47431	7.22215	RAPGEF3;RAPGEF4
GO_Molecular_Function_2015	translation initiation factor binding (GO:0031369)	2/23	0.125089	0.714724	3.47431	7.22215	EIF2B5;EIF4G1
GO_Molecular_Function_2015	SNAP receptor activity (GO:0005484)	2/24	0.134154	0.714724	3.31622	6.66152	STX18;BET1L
GO_Molecular_Function_2015	anion:anion antiporter activity (GO:0015301)	2/24	0.134154	0.714724	3.31622	6.66152	SLC4A7;SLC25A6
GO_Molecular_Function_2015	hormone receptor binding (GO:0051427)	7/160	0.138233	0.714724	1.6734	3.31135	DDX17;MED12;GRIP1;DAXX;RARB;PTPN11;PPARGC1A
GO_Molecular_Function_2015	integrin binding (GO:0005178)	5/102	0.138237	0.714724	1.88368	3.7274	NISCH;GSK3B;COL16A1;ADAM23;JAM3
GO_Molecular_Function_2015	phosphatase regulator activity (GO:0019208)	4/75	0.141192	0.714724	2.05766	4.02816	ZEB2;DMPK;IGFBP3;PPP2R5C
GO_Molecular_Function_2015	exonuclease activity (GO:0004527)	4/75	0.141192	0.714724	2.05766	4.02816	PAN2;CNOT7;XRN1;REV3L
GO_Molecular_Function_2015	UDP-glycosyltransferase activity (GO:0008194)	6/132	0.143158	0.714724	1.74084	3.38386	CSGALNACT1;XYLT1;RFNG;POMGNT2;EXTL3;UGGT1
GO_Molecular_Function_2015	exoribonuclease activity, producing 5'-phosphomonoesters (GO:0016896)	2/25	0.14336	0.714724	3.17187	6.16104	PAN2;CNOT7
GO_Molecular_Function_2015	enzyme activator activity (GO:0008047)	16/446	0.145137	0.714724	1.3647	2.63398	DAXX;IGFBP3;TBCD;MYO9B;ARAP1;MYO9A;ARHGAP10;ARHGAP42;ARHGAP31;NRG3;ERBB3;MMP15;MMP17;MADD;RGS20;CHML
GO_Molecular_Function_2015	Ras GTPase binding (GO:0017016)	8/193	0.147123	0.714724	1.58203	3.03193	XPO6;MICALL1;MYO5A;RHOH;CHML;MAP3K11;RAPGEF4;IPO5
GO_Molecular_Function_2015	ligand-activated sequence-specific DNA binding RNA polymerase II transcription factor activity (GO:0004879)	3/50	0.149263	0.714724	2.32979	4.43137	RXRB;RARB;NR1D2
GO_Molecular_Function_2015	direct ligand regulated sequence-specific DNA binding transcription factor activity (GO:0098531)	3/50	0.149263	0.714724	2.32979	4.43137	RXRB;RARB;NR1D2
GO_Molecular_Function_2015	transferase activity, transferring hexosyl groups (GO:0016758)	8/194	0.150122	0.714724	1.57344	2.98373	CSGALNACT1;POMT2;XYLT1;RFNG;POMGNT2;EXTL3;UGGT1;CLASP2
GO_Molecular_Function_2015	Ran GTPase binding (GO:0008536)	2/26	0.152694	0.714724	3.03956	5.7123	XPO6;IPO5
GO_Molecular_Function_2015	fibronectin binding (GO:0001968)	2/26	0.152694	0.714724	3.03956	5.7123	CCDC80;IGFBP3
GO_Molecular_Function_2015	nuclease activity (GO:0004518)	8/195	0.15315	0.714724	1.56495	2.93637	PAN2;ZC3H12C;AZGP1;CNOT7;XRN1;EME2;AGO2;REV3L
GO_Molecular_Function_2015	metalloendopeptidase activity (GO:0004222)	5/106	0.154871	0.714724	1.80871	3.37353	YBEY;MMP15;MMP2;MMP17;ADAM23
GO_Molecular_Function_2015	guanyl-nucleotide exchange factor activity (GO:0005085)	8/196	0.156207	0.714724	1.55654	2.88983	EIF2B5;HERC2;PSD4;MADD;SBF1;RGL2;RAPGEF3;RAPGEF4
GO_Molecular_Function_2015	chromatin binding (GO:0003682)	15/420	0.15838	0.714724	1.35755	2.50163	UPF1;CALCOCO1;PBRM1;PHC1;CHD6;PAX3;PAX6;ELK4;MED12;STAG1;SIN3A;PATZ1;PPARGC1A;BAHCC1;BRD4
GO_Molecular_Function_2015	double-stranded RNA binding (GO:0003725)	3/53	0.168655	0.714724	2.18966	3.89738	ILF3;DGCR8;HSPA1A
GO_Molecular_Function_2015	copper ion binding (GO:0005507)	3/53	0.168655	0.714724	2.18966	3.89738	DCT;TYRP1;LOXL4
GO_Molecular_Function_2015	nuclear hormone receptor binding (GO:0035257)	6/139	0.169346	0.714724	1.64862	2.92764	DDX17;MED12;GRIP1;DAXX;RARB;PPARGC1A
GO_Molecular_Function_2015	protein transporter activity (GO:0008565)	4/81	0.171586	0.714724	1.89674	3.34333	AZGP1;AP1G2;XPO6;IPO5
GO_Molecular_Function_2015	Rab guanyl-nucleotide exchange factor activity (GO:0017112)	2/28	0.171692	0.714724	2.80546	4.94337	MADD;SBF1
GO_Molecular_Function_2015	transferase activity, transferring alkyl or aryl (other than methyl) groups (GO:0016765)	3/54	0.175275	0.714724	2.14662	3.73812	GSTM4;CHML;FDFT1
GO_Molecular_Function_2015	sequence-specific DNA binding RNA polymerase II transcription factor activity (GO:0000981)	14/397	0.17991	0.714724	1.3388	2.29644	NFIX;YLPM1;PAX3;ZBTB20;NR1D2;PAX6;ETS1;ETV5;ELK4;RXRB;NFIA;RARB;ATF5;SOX5
GO_Molecular_Function_2015	exoribonuclease activity (GO:0004532)	2/29	0.181331	0.714724	2.70141	4.61248	PAN2;CNOT7
GO_Molecular_Function_2015	demethylase activity (GO:0032451)	2/29	0.181331	0.714724	2.70141	4.61248	KDM5D;KDM2A
GO_Molecular_Function_2015	glutamate receptor binding (GO:0035254)	2/29	0.181331	0.714724	2.70141	4.61248	GSK3B;PLCG1
GO_Molecular_Function_2015	beta-amyloid binding (GO:0001540)	2/29	0.181331	0.714724	2.70141	4.61248	COL25A1;SORL1
GO_Molecular_Function_2015	repressing transcription factor binding (GO:0070491)	3/55	0.181966	0.714724	2.10523	3.58717	SIN3A;PRDM5;MAGEA2
GO_Molecular_Function_2015	ligase activity (GO:0016874)	15/431	0.182095	0.714724	1.32089	2.24977	SHPRH;SLC27A1;TRIM62;SIAH1;DTX3;NADSYN1;MEX3C;TRIM9;TTLL6;TTLL4;HERC2;BTD;CPS1;TMEM129;UNKL
GO_Molecular_Function_2015	sulfur compound binding (GO:1901681)	8/206	0.188312	0.714724	1.47716	2.46635	GSTM4;RYR2;ALDH6A1;POSTN;CCDC80;COL25A1;APLP2;FSTL1
GO_Molecular_Function_2015	phosphatidylinositol-3,4,5-trisphosphate binding (GO:0005547)	2/30	0.191048	0.714724	2.6048	4.31155	AKT1;ARAP1
GO_Molecular_Function_2015	nucleobase-containing compound transmembrane transporter activity (GO:0015932)	2/30	0.191048	0.714724	2.6048	4.31155	SLC25A5;SLC25A6
GO_Molecular_Function_2015	polynucleotide adenylyltransferase activity (GO:0004652)	1/8	0.195032	0.714724	5.20546	8.50881	PAPOLA
GO_Molecular_Function_2015	phosphatase activator activity (GO:0019211)	1/8	0.195032	0.714724	5.20546	8.50881	IGFBP3
GO_Molecular_Function_2015	mannosyl-oligosaccharide 1,2-alpha-mannosidase activity (GO:0004571)	1/8	0.195032	0.714724	5.20546	8.50881	MAN1A2
GO_Molecular_Function_2015	AT DNA binding (GO:0003680)	1/8	0.195032	0.714724	5.20546	8.50881	PAX6
GO_Molecular_Function_2015	purine nucleoside transmembrane transporter activity (GO:0015211)	1/8	0.195032	0.714724	5.20546	8.50881	SLC25A6
GO_Molecular_Function_2015	hyalurononglucosaminidase activity (GO:0004415)	1/8	0.195032	0.714724	5.20546	8.50881	CD44
GO_Molecular_Function_2015	eukaryotic initiation factor 4E binding (GO:0008190)	1/8	0.195032	0.714724	5.20546	8.50881	EIF4G1
GO_Molecular_Function_2015	histone demethylase activity (H3-K36 specific) (GO:0051864)	1/8	0.195032	0.714724	5.20546	8.50881	KDM2A
GO_Molecular_Function_2015	transcription corepressor activity (GO:0003714)	8/208	0.195049	0.714724	1.46224	2.39004	WWTR1;DAXX;SIN3A;MBD1;ATN1;ATF5;YAF2;HIPK2
GO_Molecular_Function_2015	receptor signaling protein serine/threonine kinase activity (GO:0004702)	3/57	0.195546	0.714724	2.02705	3.30806	MAP3K2;MAP3K7;MAP3K11
GO_Molecular_Function_2015	ribonuclease activity (GO:0004540)	4/86	0.198477	0.714724	1.78063	2.87942	PAN2;AZGP1;CNOT7;AGO2
GO_Molecular_Function_2015	tubulin binding (GO:0015631)	9/241	0.198513	0.714724	1.41846	2.2935	TTLL6;TTLL4;NUMA1;STMN1;TBCD;WASH6P;KIF21A;RAE1;CLASP2
GO_Molecular_Function_2015	oxidoreductase activity, acting on the aldehyde or oxo group of donors, NAD or NADP as acceptor (GO:0016620)	2/31	0.200831	0.714724	2.51485	4.03706	ALDH6A1;FAR2
GO_Molecular_Function_2015	acetyl-CoA:L-lysine N6-acetyltransferase (GO:0090595)	3/58	0.202428	0.714724	1.99009	3.17891	TAF12;USP22;TAF1
GO_Molecular_Function_2015	histone acetyltransferase activity (GO:0004402)	3/58	0.202428	0.714724	1.99009	3.17891	TAF12;USP22;TAF1
GO_Molecular_Function_2015	dioxygenase activity (GO:0051213)	4/87	0.204003	0.714724	1.75908	2.79628	PHYH;EGLN3;KDM5D;KDM2A
GO_Molecular_Function_2015	GTPase regulator activity (GO:0030695)	11/310	0.21024	0.714724	1.34562	2.0985	ARHGAP10;ARHGAP42;ARHGAP31;TBCD;RHOH;RGS20;MYO9B;CHML;ARAP1;MYO9A;IPO5
GO_Molecular_Function_2015	hydrolase activity, acting on carbon-nitrogen (but not peptide) bonds, in linear amides (GO:0016811)	3/60	0.216353	0.714724	1.92006	2.93931	BTD;SUDS3;ASPA
GO_Molecular_Function_2015	oxidoreductase activity, acting on NAD(P)H, quinone or similar compound as acceptor (GO:0016655)	3/60	0.216353	0.714724	1.92006	2.93931	MT-ND6;MT-ND5;MT-ND3
GO_Molecular_Function_2015	peptide transporter activity (GO:0015197)	1/9	0.216573	0.714724	4.55454	6.96766	ABCB9
GO_Molecular_Function_2015	nitric-oxide synthase regulator activity (GO:0030235)	1/9	0.216573	0.714724	4.55454	6.96766	AKT1
GO_Molecular_Function_2015	racemase and epimerase activity, acting on carbohydrates and derivatives (GO:0016857)	1/9	0.216573	0.714724	4.55454	6.96766	GALM
GO_Molecular_Function_2015	chloride channel regulator activity (GO:0017081)	1/9	0.216573	0.714724	4.55454	6.96766	WNK4
GO_Molecular_Function_2015	protein binding involved in protein folding (GO:0044183)	1/9	0.216573	0.714724	4.55454	6.96766	HSPA1A
GO_Molecular_Function_2015	protein prenyltransferase activity (GO:0008318)	1/9	0.216573	0.714724	4.55454	6.96766	CHML
GO_Molecular_Function_2015	translation activator activity (GO:0008494)	1/9	0.216573	0.714724	4.55454	6.96766	EEF2
GO_Molecular_Function_2015	UDP-glucosyltransferase activity (GO:0035251)	1/9	0.216573	0.714724	4.55454	6.96766	UGGT1
GO_Molecular_Function_2015	peptidyl-proline 4-dioxygenase activity (GO:0031545)	1/9	0.216573	0.714724	4.55454	6.96766	EGLN3
GO_Molecular_Function_2015	virion binding (GO:0046790)	1/9	0.216573	0.714724	4.55454	6.96766	HIPK2
GO_Molecular_Function_2015	type 1 angiotensin receptor binding (GO:0031702)	1/9	0.216573	0.714724	4.55454	6.96766	ARAP1
GO_Molecular_Function_2015	neurotrophin receptor binding (GO:0005165)	1/9	0.216573	0.714724	4.55454	6.96766	PLCG1
GO_Molecular_Function_2015	D1 dopamine receptor binding (GO:0031748)	1/9	0.216573	0.714724	4.55454	6.96766	PTPN11
GO_Molecular_Function_2015	fatty acid transporter activity (GO:0015245)	1/9	0.216573	0.714724	4.55454	6.96766	SLC27A1
GO_Molecular_Function_2015	rRNA binding (GO:0019843)	2/33	0.220558	0.714724	2.35236	3.55581	CIRBP;RPS4Y1
GO_Molecular_Function_2015	sugar-phosphatase activity (GO:0050308)	1/10	0.237539	0.714724	4.04827	5.81908	PFKFB2
[truncated: 2,852 more rows]

## Sheet: Supplementary Table 3
Supplementary Table 3: Enriched upregulated pathways in the late transitory cluster identified through differential gene expression analysis.
[truncated: 4,009 more rows]

[truncated: 6 more sheets: Supplementary Table 4 , Supplementary Table 5, Supplementary Table 6, Supplementary Table 7, Supplementary Table 8, Supplementary Table 9]
