# Supplementary material for: MCSP+ metastasis founder cells activate immunosuppression early in human melanoma metastatic colonization
Source: Nat Cancer. 2025 May 16;6(6):1017–34. doi: 10.1038/s43018-025-00963-w (PMC12202500; doi:10.1038/s43018-025-00963-w)
Supplement: Supplementary file 4 — Data values. [file 43018_2025_963_MOESM4_ESM.xlsx]

## Sheet: Fig. 1d
Patient Number	DCCD MCSP	Cell Phenotype
1	2	small
3	8	small
5	2	small
6	1	small
10	8	small
11	2	small
14	2	small
15	2	small
17	3	small
20	2	small and large
21	2	small
24	1	small
27	6	large
30	7	small
30	7	small
31	2	small
32	3	small
32	4	small
34	3	small
35	5	small
36	2	small
36	4	small
37	8	large
38	1	small
41	145	large
42	1	small
44	2	small
45	5	small
47	39	large
48	2	small
49	4	small
52	10	small
53	10	small
53	12	small
56	33	small
57	3	small
58	10	small
59	9	small
61	5	small
63	12	small
63	47	small
64	61	large
65	1	large
66	2	small
67	7	small
71	203	large
72	45	large
74	3	small
76	5	small
77	57	small and large
80	2	small
81	8	small
82	5	small
84	5	small
87	4	small
89	3	small
94	14	small
95	8	small
96	3	small
97	3	small
98	4	small
99	31	small
99	2308	small
99	16	small
100	51	large
103	16	small
104	23	small
105	9	large
106	129	large
106	284	large
108	400000	large
109	1	small
110	4	large
111	21	small
112	2	small
115	1	small
120	2	small
120	1	small
122	1	large
123	3	small
124	1700	large
125	34	large
126	46	small
126	14	small
128	4	large
131	12	small
132	4	small and large
132	17	small and large
133	1	large
135	15	large
135	120	large
136	12	small and large
138	10	small
139	3	small
140	4	small
141	60	large
148	1	small
151	14	small
152	37	small
153	10	small
154	3000	large
155	250000	large
156	2	small
157	30	small
159	1	small
160	10	small
161	15	small
162	7	small and large
162	50	small and large
164	1	small
164	2	small
165	5	small
166	7	small
166	11	small
170	5	small
172	112	large
173	10	small
175	4	small
176	1	small
177	4	small
179	8	small
181	6	small
182	2	small
183	7	small
184	50	large
185	20	small
186	4	small
187	16	small
188	4	small
189	7	small
190	15	small and large
191	75	large
192	3	small
192	15	small
193	2	small
194	3	small
194	4	small
195	3	small
196	2	small
197	2	small
200	1	small
200	4	small
201	4	small
202	7	small
203	4	small
204	2	small
205	10	small
206	8	small
207	3	small
209	2	small
209	4	small
210	9	small
211	2	small
213	7	small
214	2	small
215	1	small
216	2	small
217	8	small
219	10	small and large
219	70	small and large
220	1	small
221	11	small
222	338	large
223	12	small
224	6	small
225	18	small and large
226	10	small
227	8	small
228	32	small
229	11	small
229	17	small
230	5	small
231	4	small
232	23	small
232	26	small
232	35	small
233	2	small
234	12	small
235	2	small
236	6	small
240	14	small and large
240	15	small
241	3	small
242	34	small
244	15	small
245	5	small and large
246	18	small
247	21	small
248	7	small and large
249	21	small
250	25	small and large
250	8	small
251	8	small
251	33	small
252	3	small
253	29	small
254	18	small
255	4	small
256	37	small
257	15	small
258	24	small
259	14	small
260	15	small
260	26	small
261	11	small
262	4	small
263	7	small
264	17	small
264	17	small
265	8	small
266	7	small
266	17	small
266	26	small
267	14	small
268	6	small
269	10	small
270	11	small
271	10	small
272	358	large
273	3	small
274	12	small and large
275	15	small
276	106	small and large
276	54	large
277	6600	large
279	4	small
280	1	small
282	23	small
282	4	small
283	31	small
283	8	small
285	8	small
286	29	small and large
286	19	small
286	5	small
287	2	small
288	23	small and large
288	26	small
289	2	small
289	6	small
290	24	small and large
290	13	small
291	5	small
292	6	small
292	5	small
292	3	small
293	41	small
294	3	small
295	20	small
297	9	small
298	7	small
299	1	small
301	7	small
302	12	small
303	3	small
303	4	small
304	2	small
304	2	small
305	3	small
307	3	small
308	8	large
309	23	small
311	5	small
311	5	small
312	170	small and large
314	4	small
315	6	small
315	6	small
318	4	small
319	2	small
320	5.3	small
321	11	small
323	28	small
323	11	small
324	4	small
325	4	small and large
326	80	large
327	3	small
328	11	small
331	10	small
332	5	small
333	1	small
334	12	small
335	2	small
337	250000	large
338	4	large
400	15	small
400	1	small
401	15	small
402	2	large
404	7	small and large
404	3	small and large
405	10	small
406	18	small
408	5	small
409	11	small
410	8	small
411	160000	small and large
411	12	small
412	10	small
413	58	small and large
415	5	small
416	22	small
416	8	small
418	11	small
419	5	small
420	2	small
420	11	small
420	22	small
421	12.9	small
422	25	small and large
422	1.7	small
423	2	small
423	3	small
424	8	small and large
425	10	small
426	23	small
428	4	small
430	7	small and large
431	6	large
432	2	small
433	1	small
434	1	small
435	6	small
436	75	large
438	3	small
439	6	small and large
439	2	small
441	14	small
442	19	small and large
442	15	small
443	8	small
443	1.3	small
445	3	small
446	4	small
447	5	small
447	12	small
450	8	small
450	3	small
451	8	small and large
453	10	small and large
453	4	large
456	19	small
457	3	small and large
459	1	small
461	12	small
462	3	small
464	1	small
467	10	small
468	5	small
469	11	small
470	2	small
471	10	small and large
471	1	small
472	16	small
473	1	small
474	5	small
474	4	small
476	5	small
477	1	small
478	1071	small and large
479	1	small
481	9	small
482	3	small
483	7	small
484	3	small
484	1	small
485	7	small
487	10	small
488	3	small
488	4	small
490	5	small and large
491	220	small and large
492	4	small
493	11	small
493	11	small
494	56	small and large
495	36	small and large
496	1	small
497	1	small
498	2	small
499	2	small
500	4	small
503	2	small
503	13	small
505	2	small
506	9	small
509	2	small
512	6	small
515	6	small
516	18500	small and large
516	70000	small and large
516	16600	small and large
517	15	small
518	12	small and large
518	3	small
519	10	small
521	25000	small and large
523	5	small
525	2	small and large
526	39	small
529	12	small
530	10	small
531	2	small
532	19	small
533	10	small
533	2.5	small
534	8	small
535	1	small
536	13	small
536	3	small
537	8	small and large
538	7.5	small and large
539	24	small
539	16	small
540	10	small
541	5	small
542	5	small
544	1	small
544	1	small
545	15	small
546	8.75	small
549	10	small
550	18	small
551	11.25	small
553	14	small
554	5	small
555	6.25	small
556	4	small and large
557	10	small
558	7	small
559	2.5	small
561	180	small and large
561	6	small
563	4	small
563	11	small
564	5	small
565	126.7	small and large
565	9	small and large
566	6	small
567	6	small and large
568	4	small
570	2	small
571	3	small
572	4	small
573	3	small
574	2	small
574	4	small
575	14.4	small
576	4	small
577	1	small
578	6	small
579	3	small
579	2	small
580	5	small and large
582	4	small
583	16	large
586	5	small and large
586	2	large
586	2	small
587	1	small
587	6	small
587	4	small
588	9	small
588	7.6	small
590	4	small
591	3	small
591	1.6	small
592	2	small
593	1	small
594	8	small
595	35	small and large
595	178	small and large
597	1.6	small
312F	123	small and large
x	24	small
x1	4	small

## Sheet: Fig. 1e
Patient Number	DCCD MCSP	DCCD gp100	Cell Phenotype
2	0	0	MCSP-
4	0	1	MCSP-
10	8	120	small
11	2	0	small
12	0	0	MCSP-
13	0	0	MCSP-
13	0	0	MCSP-
14	2	0	small
15	2	4	small
16	0	0	MCSP-
17	3	0	small
19	0	0	MCSP-
20	2	0	small and large
21	2	0	small
22	0	2	MCSP-
23	0	0	MCSP-
24	1	3	small
24	0	0	MCSP-
25	0	0	MCSP-
25	0	2	MCSP-
26	0	0	MCSP-
27	6	180	large
28	0	0	MCSP-
28	0	0	MCSP-
29	0	0	MCSP-
29	0	0	MCSP-
30	7	1	small
31	2	2	small
32	3	1	small
33	0	0	MCSP-
34	3	1	small
35	5	0	small
36	2	0	small
36	4	2	small
37	8	224	large
37	0	0	MCSP-
38	1	1	small
39	0	0	MCSP-
40	0	0	MCSP-
41	145	400	large
42	1	0	small
44	2	0	small
44	0	0	MCSP-
45	5	2	small
47	39	2	large
48	2	1	small
49	4	0	small
50	0	0	MCSP-
51	0	0	MCSP-
51	0	0	MCSP-
52	10	9	small
53	10	4	small
53	12	7	small
54	0	0	MCSP-
56	33	0	small
57	3	0	small
58	10	14	small
59	9	0	small
61	5	0	small
63	12	0	small
63	47	0	small
64	61	0	large
65	1	106	large
66	2	3	small
67	7	0	small
68	0	0	MCSP-
69	0	0	MCSP-
69	0	0	MCSP-
71	203	213	large
72	45	4	large
73	0	0	MCSP-
76	5	1	small
77	57	0	small and large
78	0	0	MCSP-
80	2	0	small
81	8	2	small
82	5	0	small
84	5	2	small
85	0	0	MCSP-
86	0	0	MCSP-
87	4	2	small
89	3	2	small
90	0	0	MCSP-
92	0	0	MCSP-
92	0	0	MCSP-
94	14	2	small
95	8	0	small
97	3	1	small
97	0	0	MCSP-
99	31	1	small
99	2308	300000	small
100	51	180	large
101	0	0	MCSP-
102	0	0	MCSP-
104	23	5	small
108	400000	500000	large
114	0	0	MCSP-
115	1	0	small
117	0	0	MCSP-
117	0	0	MCSP-
117	0	0	MCSP-
118	0	0	MCSP-
118	0	0	MCSP-
122	1	0	large
124	1700	5000	large
125	34	706	large
126	46	1	small
128	4	34	large
130	0	0	MCSP-
130	0	0	MCSP-
132	4	0	small and large
132	17	0	small and large
133	1	0	large
134	0	1	MCSP-
135	15	103	large
135	120	174	large
136	12	0	small and large
136	0	0	MCSP-
139	3	0	small
140	4	0	small
141	60	105	large
151	14	0	small
153	10	0	small
154	3000	5000	large
155	250000	10000	large
157	30	0	small
161	15	0	small
164	1	0	small
164	2	0	small
165	5	1	small
169	0	0	MCSP-
170	5	0	small
171	0	0	MCSP-
172	112	1000	large
173	10	1	small
174	0	0	MCSP-
175	4	0	small
176	1	0	small
177	4	0	small
179	8	0	small
180	0	0	MCSP-
181	6	1	small
182	2	0	small
183	7	0	small
184	50	2	large
185	20	0	small
186	4	0	small
188	4	0	small
189	7	0	small
190	15	173	small and large
191	75	1	large
192	3	0	small
192	15	0	small
193	2	0	small
194	3	0	small
194	4	0	small
195	3	0	small
196	2	0	small
196	0	0	MCSP-
197	2	0	small
197	0	0	MCSP-
198	0	0	MCSP-
200	1	1	small
200	4	0	small
201	4	0	small
202	7	0	small
203	4	0	small
204	2	0	small
205	10	0	small
206	8	0	small
207	3	0	small
208	0	0	MCSP-
209	2	0	small
209	4	0	small
210	9	0	small
211	2	0	small
212	0	0	MCSP-
213	7	0	small
214	2	0	small
215	1	2	small
216	2	0	small
216	0	0	MCSP-
217	8	0	small
218	0	0	MCSP-
219	10	0	small and large
219	70	0	small and large
220	1	0	small
221	11	0	small
222	338	1.5	large
223	12	0	small
224	6	0	small
225	18	0	small and large
226	10	0	small
227	8	0	small
228	32	0.5	small
229	11	0	small
229	17	0	small
230	5	0	small
231	4	0	small
232	23	0	small
232	26	0	small
232	35	0	small
233	2	0	small
234	12	0	small
235	2	0	small
236	6	0	small
237	0	0	MCSP-
238	0	0	MCSP-
239	0	0	MCSP-
240	14	0	small and large
240	15	0	small
241	3	0	small
242	34	0	small
243	0	0	MCSP-
244	15	0	small
245	5	6.5	small and large
246	18	0	small
247	21	0.5	small
248	7	0	small and large
249	21	0	small
250	25	0.5	small and large
250	8	2.5	small
251	8	0	small
251	33	0	small
252	3	0	small
253	29	0	small
254	18	0	small
255	4	0	small
256	37	0	small
257	15	0	small
258	24	0	small
259	14	0	small
260	15	0	small
260	26	0	small
261	11	0	small
262	4	0.5	small
263	7	0	small
264	17	0	small
264	17	0	small
265	8	0.5	small
266	7	0	small
266	17	0	small
266	26	0	small
267	14	0	small
268	6	0	small
269	10	0	small
270	11	0	small
271	10	0	small
272	358	97.5	large
273	3	0	small
274	12	10	small and large
275	15	0	small
276	106	61	small and large
276	54	8	large
277	6600	20000	large
278	0	0	MCSP-
279	4	0.5	small
279	0	0	MCSP-
279	0	0	MCSP-
280	1	0	small
281	0	0	MCSP-
282	23	0	small
282	4	0	small
283	31	0	small
283	8	1	small
284	0	0	MCSP-
285	8	2.5	small
286	29	0	small and large
286	19	0	small
286	5	0	small
287	2	0	small
288	23	1.5	small and large
288	26	4	small
289	2	1	small
289	6	0.5	small
290	24	0.5	small and large
290	13	0	small
291	5	0	small
292	6	0	small
292	5	0	small
292	3	0.5	small
293	41	2.5	small
294	0	0.5	MCSP-
297	9	0	small
298	7	0	small
299	1	0	small
301	7	0	small
302	12	0	small
303	3	0	small
303	4	0	small
304	2	0	small
304	2	0	small
305	3	0	small
306	0	0	MCSP-
307	3	0	small
307	0	0	MCSP-
308	8	13	large
308	0	64.5	MCSP-
309	23	0	small
310	0	0	MCSP-
311	5	0	small
311	5	0	small
312	170	79	small and large
313	0	0	MCSP-
314	4	0	small
315	6	0	small
315	6	0	small
316	0	0	MCSP-
317	0	0	MCSP-
318	4	0	small
319	2	0	small
320	5.3	0	small
320	0	0	MCSP-
321	11	0.5	small
321	0	0	MCSP-
323	28	1	small
323	11	0	small
324	4	0	small
325	4	0	small and large
326	80	147.5	large
327	3	0	small
328	11	0.5	small
331	10	0	small
332	5	0.5	small
333	1	0	small
334	12	0	small
334	0	0	MCSP-
335	2	0	small
336	0	0	MCSP-
337	250000	200000	large
338	4	0	large
338	0	93	MCSP-
400	15	0	small
400	1	0	small
401	15	0	small
402	2	0	large
404	7	0.5	small and large
404	3	0	small and large
405	10	0	small
406	18	0	small
407	0	0	MCSP-
408	5	0	small
409	11	0	small
410	8	0.5	small
411	160000	50000	small and large
411	12	0	small
413	58	0.5	small and large
414	0	0.5	MCSP-
415	5	0.5	small
416	22	0	small
416	8	1	small
418	11	0	small
419	5	0	small
420	2	1	small
420	11	3.5	small
420	22	2.5	small
421	12.9	0	small
422	25	0	small and large
422	1.7	0	small
423	2	0	small
423	3	0.5	small
424	8	1	small and large
425	10	0.5	small
426	23	0	small
427	0	0	MCSP-
430	7	3	small and large
431	6	3	large
432	2	0	small
433	1	0	small
433	0	0.5	MCSP-
434	1	0	small
434	0	1.5	MCSP-
435	6	0	small
436	75	73.5	large
437	0	0	MCSP-
438	3	0.5	small
439	6	1	small and large
439	2	0	small
440	0	0.5	MCSP-
441	14	0	small
442	19	0.5	small and large
442	15	0	small
443	8	4.5	small
443	1.3	1.5	small
445	3	0	small
445	0	0	MCSP-
446	4	0	small
446	0	0	MCSP-
447	5	0.5	small
447	12	1.5	small
450	8	0	small
450	3	0	small
451	8	0	small and large
453	10	0	small and large
453	4	1.5	large
454	0	0.5	MCSP-
456	19	0	small
457	3	0	small and large
458	0	0	MCSP-
459	1	0	small
460	0	0.5	MCSP-
460	0	0.5	MCSP-
462	3	0	small
463	0	0	MCSP-
464	1	0	small
464	0	0	MCSP-
465	0	0	MCSP-
467	10	0	small
467	0	0	MCSP-
468	5	0.5	small
468	0	0	MCSP-
469	11	0	small
470	2	0	small
471	10	0	small and large
471	1	0	small
472	16	0	small
473	1	0	small
474	5	0	small
474	4	0	small
476	5	2	small
477	1	0	small
478	1071	10000	small and large
479	1	0	small
481	9	0	small
482	3	0	small
483	7	1.5	small
484	3	0	small
484	1	0	small
485	7	0	small
486	0	0	MCSP-
487	10	0	small
488	3	1.5	small
490	5	0.5	small and large
491	220	146	small and large
492	4	0	small
493	11	0	small
493	11	0	small
494	56	1000	small and large
495	36	333.5	small and large
496	1	0	small
497	1	0	small
498	2	0.5	small
499	2	0	small
500	4	0	small
504	0	0	MCSP-
506	9	0	small
508	0	0	MCSP-
509	2	2	small
510	0	0.5	MCSP-
510	0	1.5	MCSP-
512	6	0	small
513	0	0	MCSP-
515	6	1.5	small
516	18500	25000	small and large
516	70000	50000	small and large
516	16600	50000	small and large
517	15	0	small
518	12	0	small and large
518	3	0.5	small
519	10	0	small
521	25000	159.5	small and large
522	0	0	MCSP-
523	5	0	small
526	39	0	small
527	0	0	MCSP-
529	12	2	small
530	10	0.5	small
531	2	0	small
532	19	0	small
533	10	0	small
533	2.5	2.5	small
534	8	0.5	small
535	1	0	small
536	13	0	small
536	3	0	small
537	8	1.5	small and large
538	7.5	0	small and large
539	24	0	small
539	16	0	small
540	10	0	small
541	5	0.5	small
542	5	0.5	small
545	15	0	small
546	8.75	7	small
549	10	0	small
551	11.25	1.5	small
553	14	0	small
554	5	0	small
555	6.25	0.5	small
556	4	2	small and large
557	10	0	small
558	7	0	small
558	0	0	MCSP-
558	0	1.5	MCSP-
559	2.5	0	small
560	0	0	MCSP-
561	180	302	small and large
561	6	0	small
562	0	0	MCSP-
563	4	0	small
563	11	0	small
564	5	0	small
565	126.7	14	small and large
565	9	5	small and large
566	6	0	small
567	6	0	small and large
568	4	0	small
570	2	0	small
571	3	0	small
573	3	0,5	small
574	2	0	small
574	4	0	small
575	14.4	0	small
576	4	1	small
577	1	0	small
578	6	0	small
579	3	0	small
579	2	0	small
580	5	9,5	small and large
581	0	0	MCSP-
582	4	0,5	small
583	16	17,5	large
586	5	0	small and large
586	2	0	large
586	2	0	small
587	1	0	small
587	6	0.5	small
587	4	0	small
588	9	3,5	small
588	7.6	0	small
589	0	0	MCSP-
589	0	0	MCSP-
590	4	1.5	small
591	3	1	small
591	1.6	0	small
592	2	0	small
593	1	0	small
594	8	1	small
595	35	587.5	small and large
595	178	20000	small and large
597	1.6	15	small
599	0	0	MCSP-
