# Supplementary material for: MCSP+ metastasis founder cells activate immunosuppression early in human melanoma metastatic colonization
Source: Nat Cancer. 2025 May 16;6(6):1017–34. doi: 10.1038/s43018-025-00963-w (PMC12202500; doi:10.1038/s43018-025-00963-w)
Supplement: Supplementary file 7 — Data values. [file 43018_2025_963_MOESM7_ESM.xlsx]

## Sheet: Fig. 4a scWGCNA gene module
Gene	MEcolor
CD74	blue
GPX3	grey
TYRP1	yellow
SERPINA3	blue
UBD	blue
PAEP	yellow
SPP1	grey
TMSB4X	blue
MGP	brown
ITIH5	turquoise
AGAP3	turquoise
VSIR	blue
C1R	blue
FN1	brown
KCNN4	brown
RNASE1	grey
ANGPTL7	grey
DNAJC4	grey
APOC2	yellow
TOE1	grey
TNC	blue
FDCSP	blue
C1S	blue
IPO9	green
DCT	turquoise
AC020916.1	grey
SLC29A1	brown
PCED1A	turquoise
HMGB2	green
CD68	yellow
BCL2L12	grey
TCIRG1	brown
LRWD1	green
FGL2	brown
SENP3-EIF4A1	blue
ABCB8	blue
LCP1	blue
RABAC1	grey
CAD	grey
COX4I1	blue
LPL	blue
COL1A2	grey
PMEL	yellow
RGS11	brown
GRHPR	brown
TALDO1	grey
POLRMT	brown
S100A6	brown
YIPF2	turquoise
AAR2	brown
MAGEA12	turquoise
DRG2	grey
TENT4A	grey
RBP7	grey
SLC16A6	yellow
ERP29	green
ESYT1	brown
NBEAL2	turquoise
CD4	blue
B4GALT7	grey
COL6A3	grey
CAPN10	turquoise
LGALS9	blue
FPGS	grey
NOB1	grey
RPL7A	grey
ARID2	yellow
RASSF1	turquoise
MYCBP	brown
KDM5B	grey
GJB1	brown
LAPTM5	blue
POLD2	grey
MIEF1	green
CREB3	turquoise
TRUB2	grey
UCKL1	brown
MAP11	brown
CERS2	brown
NCKIPSD	turquoise
NUDT1	grey
GPS2	turquoise
LMNB1	green
ERCC3	turquoise
FMOD	grey
C2	blue
CASP2	brown
HLA-DRA	blue
MYH14	grey
RPL35AP32	blue
AC006449.6	grey
OSCP1	grey
GAN	grey
IL32	blue
TBC1D25	turquoise
GORASP1	grey
TUBB4B	green
MAST2	grey
FXYD3	grey
TWF2	grey
TUT7	yellow
CIAO3	grey
CCNL2	grey
GINS4	brown
KIFC1	green
TMEM216	grey
TUBB2A	brown
UBE2A	grey
AC141586.3	grey
WDR13	brown
PSMF1	blue
TRMT2A	grey
BMP7	green
CUEDC2	turquoise
CD52	grey
C9orf131	grey
NOL3	green
DIS3L2	grey
IGFBP2	grey
PCDHB5	grey
RNF113A	blue
RMND5B	green
ZNF808	yellow
CCNH	blue
ATP5MC1	brown
CTSK	blue
FIS1	turquoise
ADM	grey
C1QTNF3	grey
EID2	grey
CACTIN	green
GDAP1	yellow
NCBP2AS2	yellow
STAT5B	turquoise
AC012651.1	grey
FGR	blue
DNTTIP1	blue
MUC5B	brown
LTV1	blue
AC138811.2	green
PCDHB3	turquoise
LOXL3	brown
DCUN1D3	turquoise
LINC00681	grey
WHRN	grey
STAB1	grey
AC019117.3	grey
LENG9	blue
BDH1	green
MATN1-AS1	grey
FIZ1	blue
FEN1	green
DTX2	grey
CDPF1	grey
KPNA2	green
L2HGDH	yellow
RHOT2	turquoise
OVCA2	grey
NELFB	grey
ZNF669	grey
LAMP3	grey
PCSK6	brown
HLA-DPB1	blue
C1QB	blue
GDNF	brown
SBF1	turquoise
CIITA	blue
IDH2	grey
MTCP1	grey
PLEKHG5	grey
LCK	grey
SIDT2	grey
CFP	blue
CCDC115	blue
AC009831.1	green
PICK1	grey
CRABP2	blue
ST8SIA2	yellow
PYM1	grey
MAPK1IP1L	blue
SPATA20	turquoise
ECRG4	grey
PSD3	grey
TMED3	turquoise
KIF7	turquoise
ZBTB2	turquoise
SERTAD1	grey
ACAP3	grey
FGFRL1	brown
ALDH1A3	brown
EXD2	grey
TMEM33	turquoise
USP14	grey
SNX18	grey
BTBD2	turquoise
PER1	grey
STX10	green
HGH1	grey
NUSAP1	green
TUFT1	yellow
UBL7	grey
HOMER3	yellow
HBA2	grey
STRA6	brown
PIK3R6	blue
FREM2	blue
GBP2	blue
BDNF	grey
SV2A	brown
CRTAC1	blue
NAA25	turquoise
OTOA	grey
IFITM3	blue
FAM120AOS	grey
GPN2	grey
NUP88	blue
RPS13	brown
SREBF2	brown
PAPLN	grey
F8A1	grey
MCM2	green
UBE2C	green
IL4I1	blue
FRMD4B	blue
SEPTIN7-DT	grey
MDK	grey
TNFAIP8	blue
ANXA3	grey
COL9A3	brown
C12orf57	turquoise
RASSF4	blue
ATF6B	yellow
AKIRIN1	yellow
NAGLU	turquoise
PRMT1	brown
HPS1	turquoise
PLAAT4	blue
GPATCH3	blue
KRBOX4	brown
RAB11FIP4	yellow
KLF11	grey
ZNF664	turquoise
HPN	turquoise
RPL23AP7	grey
KLHL22	grey
YBEY	turquoise
COL11A2	turquoise
PLIN3	yellow
PYGL	grey
PKN1	brown
IGFBP7	yellow
AC124312.3	grey
BCL2A1	brown
MICAL2	yellow
IQCN	turquoise
FP236383.4	yellow
FP236383.5	yellow
MARCHF9	grey
MCRIP2	grey
CDK5R1	green
CDYL	yellow
UNC119	green
ZNF398	green
SLC12A7	blue
TRIM22	blue
SLC24A4	yellow
APBB1	brown
ZFAND2B	turquoise
GPT	brown
EIF3J-DT	grey
PFAS	brown
ZDHHC1	brown
TENT5A	grey
RASIP1	turquoise
TRAF4	grey
LRRC32	grey
TSR3	grey
MATN2	blue
TPBG	blue
LILRA6	blue
TEX30	grey
FP671120.6	yellow
CCNT2	grey
ZKSCAN3	brown
COL4A5	blue
APOD	brown
TSPAN33	blue
MPZ	blue
FAM131A	grey
TSPY10	grey
CX3CL1	grey
LRATD2	turquoise
PDAP1	turquoise
AL121845.3	blue
ATN1	turquoise
ABCG1	grey
PCOLCE	brown
HLA-DPA1	blue
COL6A1	brown
MYLK	grey
KIF21B	blue
SLC9A3R1	grey
PLA2G4B	grey
MBD3	grey
PRF1	grey
KCNK3	grey
MT2A	brown
AGPAT2	brown
FAM95B1	turquoise
CLPP	green
HSPA7	brown
PTBP2	turquoise
RFX1	grey
AC026464.6	turquoise
SLC39A3	blue
AKR1B1	grey
KIAA1522	yellow
AL080276.2	brown
WDR83	yellow
ZNF766	turquoise
SPIN3	grey
NINL	grey
PIEZO1	brown
FAT1	turquoise
SPIB	blue
RGL3	brown
ITGA10	grey
MMP2	turquoise
CDC20	green
PRRT2	blue
TF	grey
TOP2A	green
COL4A2	brown
FSTL3	grey
TP53TG3D	yellow
TROAP	green
ZFYVE26	turquoise
A2M	brown
MEIS3P1	turquoise
ELAC1	grey
MMP25-AS1	turquoise
CYB5R2	grey
NPIPB15	turquoise
DBNDD2	grey
AARS2	turquoise
COL11A1	turquoise
SEMA3D	turquoise
MYC	grey
TMEM99	blue
UNC45A	turquoise
KIFC3	brown
WASH7P	grey
NDRG1	turquoise
CHTOP	turquoise
AL138478.1	grey
C1orf43	turquoise
SERPINH1	brown
AC091181.1	grey
DBR1	grey
TBC1D22A-AS1	grey
NAGPA	grey
ANGPTL4	blue
C4orf19	turquoise
MYLK4	turquoise
BANP	grey
CSF1R	blue
STAG3L5P-PVRIG2P-PILRB	brown
UBE2T	green
AKAP12	turquoise
ARHGDIB	grey
CHUK	grey
TUBB2B	blue
ZBTB17	yellow
RC3H2	turquoise
NUDT2	grey
TUBG1	brown
VEGFA	grey
BET1L	turquoise
MKI67	green
MFSD10	turquoise
THAP8	grey
THEM6	turquoise
TRAPPC4	turquoise
FUT11	green
ZACN	grey
ZNF335	blue
DDR2	grey
MEG3	grey
PJA1	turquoise
TMEM201	grey
MAP2K1	turquoise
FBXO34	blue
VWA2	grey
AAGAB	grey
TRIM13	grey
FAM243A	grey
IFITM2	blue
OSGIN2	grey
MTHFR	blue
ESRRA	grey
PIGQ	brown
HHATL	grey
KCTD9	grey
MIS18A	green
ATG9A	grey
GFRA1	brown
IGKC	brown
L1CAM	yellow
TSPAN3	turquoise
TIAM1	blue
SLC31A1	yellow
SEPTIN4	yellow
ACVRL1	grey
E4F1	grey
AL157935.2	turquoise
PSMB9	blue
PRDM1	blue
PHRF1	green
NIBAN2	brown
DSTN	turquoise
TMEM185A	grey
C1QC	blue
TNFSF4	brown
DOK4	grey
RFC2	green
MIR100HG	grey
TEX264	grey
CCNB1	green
TRIM68	turquoise
MEMO1	green
OAF	brown
SOX9	grey
ZNF32	grey
PTK7	turquoise
FCER1G	grey
EFHC1	turquoise
AC207130.1	grey
AC126755.1	grey
GRIN2B	grey
MCM4	green
GNLY	blue
UTP3	turquoise
SSH3	blue
PTN	turquoise
SMPD2	grey
ALMS1	grey
ZNF598	brown
BTBD18	grey
RRP7BP	turquoise
AGAP2-AS1	grey
HLA-E	blue
KIAA0100	grey
SWI5	grey
TBC1D17	grey
PGGHG	brown
SYNE1	blue
MTX1P1	grey
KCNE4	blue
AMPH	grey
THBS2	turquoise
TSC2	turquoise
DKK3	grey
H2AC19	grey
SCRG1	grey
EFNB2	brown
IQANK1	grey
SOGA1	green
SCML4	yellow
NDUFAF3	grey
KDM6B	blue
TMEM222	brown
FAM72A	grey
DLGAP5	green
MAGEC2	turquoise
DDX12P	yellow
ZBTB24	grey
CYBC1	brown
AL358216.1	brown
NABP1	grey
TMEM187	grey
FABP3	brown
SOCS3	blue
CHST11	grey
ALS2CL	blue
NRROS	turquoise
AC003681.1	turquoise
TCAF1P1	grey
LEF1-AS1	brown
OCA2	yellow
KIF2C	green
RTL8A	grey
SLC7A5P1	turquoise
FGFBP2	brown
ECT2	green
APCDD1	yellow
PRR19	green
AC008878.3	turquoise
PCK2	grey
NSG1	brown
IRF2BP1	grey
NUP188	grey
IL7R	blue
PSD4	turquoise
GRIK3	grey
CDK2AP2	brown
AL139011.2	grey
UBALD2	grey
SEMA3B	brown
EIF3CL	turquoise
ZBTB45	turquoise
TPX2	green
TM2D2	blue
ZNF788P	grey
NMRAL1	blue
FIP1L1	turquoise
SRF	turquoise
LINC01443	yellow
AC008764.8	turquoise
SEMA3A	grey
ICMT	brown
VEGFD	turquoise
AC110285.2	green
AC105429.1	grey
PCGF2	brown
EXPH5	yellow
SLC31A2	blue
CLDN15	turquoise
MRPL27	grey
JMJD7	blue
COLQ	turquoise
RPL12	grey
PLXNA3	brown
ATP10A	blue
MYO1G	blue
MCOLN2	grey
MED16	grey
AL671762.1	turquoise
SPATS2L	brown
AC092053.3	turquoise
REXO4	turquoise
MTMR6	turquoise
OXCT2P1	blue
ADAM17	grey
GBP4	blue
MGAT2	blue
IFT52	grey
LRRC29	turquoise
DMAP1	grey
PCSK2	blue
MAPK8IP2	brown
ZFHX2-AS1	turquoise
CCSER2	grey
JPH4	grey
AL391256.1	turquoise
AKIRIN2	turquoise
PACSIN1	blue
FRAT2	blue
AC078846.1	brown
ABCA1	blue
AC016705.1	turquoise
ZNF71	grey
EMP3	brown
ABCA3	brown
MAGEF1	turquoise
ITGB7	blue
TNIP2	turquoise
TRIM27	grey
TMEM150C	grey
ITGB5	grey
THOC1	grey
FDPS	brown
CCM2	green
STK38L	grey
STAP2	blue
TRPM1	yellow
GALNT5	grey
AC244197.3	yellow
TMEM229B	grey
TMEM53	blue
THBS1	grey
RARB	turquoise
PNMA5	grey
ST3GAL4	turquoise
NELL1	grey
FAM214B	yellow
PARG	turquoise
STAG3	green
HLA-DMB	blue
ACAD10	yellow
MBD6	turquoise
AC120114.1	turquoise
AC015802.6	grey
CSRP2	yellow
GBP1	blue
USE1	yellow
PKD1P5	brown
H4C14	grey
AC005258.1	turquoise
WBP1	turquoise
TMEM117	grey
PLPP7	grey
MED8	brown
ZNF768	grey
EDF1	blue
JMJD8	grey
SEC22C	green
SPRY4	turquoise
SEMA4D	blue
ADIPOR2	blue
WDR55	grey
PIP4K2C	turquoise
PLPPR4	grey
EXOSC4	turquoise
TEAD4	turquoise
FAM50A	brown
PGAP3	grey
HDGFL2	grey
PREX1	turquoise
MRPS33	grey
PFKFB2	grey
AL451062.3	turquoise
SIMC1	grey
HLA-DMA	blue
WDR81	grey
TMUB2	blue
RUFY3	blue
FAM193B	turquoise
GEMIN7	turquoise
CPNE1	grey
KHSRP	brown
HAGH	grey
FAM160A1	grey
AC080112.1	blue
SNX11	green
OBSCN	grey
SNRPD3	grey
TACO1	grey
ALKBH1	grey
TFPT	yellow
IMP4	yellow
BLOC1S4	turquoise
SCAMP4	turquoise
CCDC85C	blue
IL17RA	grey
NOTCH2	turquoise
ANTXR2	blue
TBC1D3L	blue
XYLT1	turquoise
GALT	grey
UBXN2B	grey
RPS6KA1	blue
NOL12	grey
RBPMS2	grey
OSTF1	brown
TNFAIP3	yellow
OMA1	yellow
MX1	brown
MIRLET7A1HG	turquoise
ADAMTS2	yellow
RABL2B	turquoise
DLG5	yellow
TUBB4A	brown
SLC25A11	brown
POLL	grey
LSP1P4	grey
HHLA3	brown
COL15A1	brown
PHF19	green
ARGLU1	turquoise
TUBB3	brown
ADCK2	blue
PFDN2	grey
TRPM4	blue
LARP6	brown
TRIM28	grey
AHNAK2	yellow
SPTSSB	grey
MFSD9	green
CD84	blue
PREB	blue
IER3	brown
CNPY2	brown
ODC1	yellow
AC027601.4	turquoise
TXNDC11	grey
EEFSEC	brown
EPHA3	brown
SDF2L1	grey
MAN2C1	turquoise
VAMP2	brown
FRZB	yellow
TMEM258	brown
OPLAH	turquoise
TMA7	turquoise
HAUS1	turquoise
RPS18	turquoise
RTEL1-TNFRSF6B	grey
RPS15	turquoise
HLA-DRB1	blue
MRPL16	turquoise
JAM3	turquoise
SUV39H1	grey
PRDX1	yellow
CSF1	blue
FGFR1	turquoise
APBA2	brown
LCMT2	brown
C1orf122	grey
RNF43	grey
TMEM42	grey
AL110504.1	grey
CADPS2	turquoise
LINC00520	yellow
CD9	blue
GMFG	blue
STAT3	turquoise
CUTA	turquoise
PFKFB4	yellow
ZNF558	grey
TMEM86A	turquoise
TASP1	grey
CNIH3	brown
MZF1	turquoise
MIB1	turquoise
AC016705.2	turquoise
PXDC1	yellow
BFSP1	turquoise
SLC27A3	yellow
CYGB	brown
SMIM11B	brown
SLC66A1	grey
C19orf53	brown
CDKL1	grey
LINC01852	blue
FAM50B	brown
MDC1-AS1	turquoise
ETF1	blue
AC010654.1	brown
LAD1	grey
CPNE2	turquoise
RNF150	grey
IGFBP5	brown
EEF2	turquoise
IFT122	green
TNFRSF14	blue
SF3B6	brown
BCS1L	turquoise
LYPLA2	brown
INAFM2	turquoise
SH3RF3	grey
KNTC1	green
RASGRP2	green
HLA-F	blue
ARMC6	brown
GTF2H4	grey
ZNF20	blue
CCHCR1	brown
IFIT1	blue
AL162377.3	turquoise
APEX2	brown
DCXR	grey
RBBP9	green
AC093278.2	blue
SOD2	blue
PEA15	green
PEX16	turquoise
RPL36A	turquoise
TRIM73	brown
CHPF	brown
CDKN3	green
LMNA	brown
SMPD1	blue
TSNAXIP1	grey
PGRMC1	grey
PDZD2	grey
EIF3K	brown
IFI30	blue
AC010536.1	blue
UBXN10	grey
PIK3CB	grey
DCAF15	brown
ELK1	turquoise
MRPL15	brown
MRPL4	turquoise
CCDC59	grey
PRICKLE3	brown
MYBL1	green
STIM1	brown
PCAT7	green
UBE2S	green
KIF2A	green
DHFR2	grey
B2M	blue
POP4	green
BTD	blue
EPHB6	blue
PRR11	green
MPC2	grey
UBXN6	turquoise
FCHSD1	blue
ZNF346	turquoise
POGK	grey
DST	turquoise
SCYL3	grey
ARMC5	turquoise
HSDL2	green
CHRNB1	turquoise
EML3	grey
TMEM115	grey
DCP1B	turquoise
DTX4	blue
MSRB3	grey
PPP2R2D	grey
DLX5	grey
LEO1	turquoise
ADPRM	blue
SELENON	brown
DVL1	blue
BRPF1	turquoise
AC006111.2	turquoise
BUB1B	green
ABCD1	blue
AC011446.2	blue
MAGEA6	blue
SLC22A5	brown
GTPBP8	grey
SGTA	grey
TCF3	blue
LSM14B	turquoise
SYNE3	brown
NKD1	turquoise
TARDBP	yellow
ANKHD1-EIF4EBP3	brown
WIPI1	yellow
PEX12	blue
VASH1	grey
FIGNL1	grey
ZBTB33	grey
CA12	grey
ZFHX4	grey
ZNF589	grey
ZFYVE1	grey
CYRIA	grey
ULK1	grey
COQ8B	grey
PKNOX2	turquoise
CARS2	yellow
CNDP1	turquoise
OAS1	blue
TRIM32	yellow
TMEM250	grey
TRAF2	grey
TIMM22	grey
HDAC6	brown
C7orf50	turquoise
ARPC5L	grey
AC008966.1	yellow
SLC37A3	grey
SLC2A8	turquoise
ZNF543	yellow
UBE2K	green
PTTG1IP	brown
MADD	turquoise
SLC35G6	yellow
MMACHC	blue
MCAT	yellow
SRRT	turquoise
AP1AR	green
TTR	brown
AC006538.2	grey
RALGAPA2	yellow
ACACA	brown
USF2	brown
GBA2	grey
CTC1	blue
CHST3	green
AKT1S1	turquoise
EZH2	green
IL1R1	blue
DHTKD1	grey
AMOT	turquoise
PLCB3	brown
STOM	yellow
ASB1	turquoise
LRMDA	yellow
OLIG2	grey
FXYD5	brown
RNF168	grey
MMEL1	turquoise
MAGED1	brown
UQCRC1	blue
FAM20A	brown
AL162458.1	grey
TNK2	grey
IRS2	brown
VCL	turquoise
PPP1R3G	turquoise
LAMB2	brown
PPT1	brown
JAZF1	grey
TTC5	turquoise
STMN3	brown
GSTP1	brown
SPARCL1	turquoise
FBXL7	grey
UBR2	grey
FZD7	brown
ARAP3	brown
SELENOO	turquoise
SNHG20	turquoise
WDR34	brown
PTTG3P	grey
OLFM1	yellow
SIAH2	green
WARS1	blue
TMEM44	brown
CXCL9	blue
FSTL5	grey
BLVRB	blue
RAB3B	turquoise
RPA2	grey
DEF8	blue
CHML	turquoise
ATP8B1	turquoise
AC009108.3	yellow
GRIN2D	grey
GPR153	brown
CUBN	grey
ERI3	grey
IFI35	brown
ABHD12	turquoise
C8orf48	brown
CDH4	blue
CDCA2	green
STARD4	grey
COG2	grey
FGF17	turquoise
RBM6	turquoise
APBB2	grey
FHAD1	grey
MED10	grey
PLXNB3	brown
MRAS	yellow
TMTC2	turquoise
DKC1	green
COL5A3	brown
CENPF	green
HSD17B10	brown
TPP2	green
EWSAT1	grey
TSPYL5	grey
CSTF1	grey
NBL1	grey
EVI5L	grey
NOX5	yellow
SYNPO	blue
IL17D	turquoise
SPON2	brown
RALB	blue
GRPEL1	grey
APOL2	blue
SPPL2B	grey
TBRG4	grey
LYSMD1	grey
NUDC	turquoise
TRIP6	grey
EOMES	turquoise
C1orf35	grey
FECH	grey
SLC7A6	grey
TRAPPC1	turquoise
ZBTB9	grey
TMEM51	yellow
SLC25A42	brown
OPTN	green
FBXO31	turquoise
EHD2	blue
MELK	grey
NPHP4	grey
GGA1	turquoise
EIF2B5	turquoise
CD79B	blue
KCNQ1OT1	grey
DOCK6	blue
MGST1	grey
FXYD1	turquoise
CRB2	grey
MLPH	grey
MRPL40	yellow
HTT	turquoise
MTA2	turquoise
URB2	green
AZI2	turquoise
ZNF460	grey
CLEC16A	blue
BAAT	grey
FCGR3A	blue
SMARCD1	turquoise
MRPS34	brown
LINC01102	brown

## Sheet: Fig. 4b metacell scWGCNA score
	MEyellow	MEgreen	MEturquoise	MEblue	MEbrown	MEgrey
ANOVA	2.8454e-58	0.975012	7.43506e-71	7.72029e-17	1.54468e-25	0.000798611
Metacell with cluster assignment
Undiff_1	-0.0707519	0.00433374	-0.0860232	-0.0646882	-0.0769841	-0.0198731
Undiff_2	-0.0485012	-0.0366649	-0.0742271	-0.0666795	-0.0666744	-0.0211325
Undiff_3	-0.0321316	-0.0605916	-0.092791	-0.0665824	-0.093311	-0.0756221
Undiff_4	-0.0383661	-0.0399719	-0.0480146	-0.0617625	-0.0564841	0.00413873
Undiff_5	-0.0333859	-0.0505152	-0.0816807	-0.0605677	-0.0924238	-0.0721936
Undiff_6	-0.0672978	-0.0132047	-0.0688074	-0.0548295	-0.0601855	0.0265278
Undiff_7	-0.0639479	-0.0618792	-0.118072	-0.079309	-0.100285	-0.0683463
Undiff_8	-0.0404157	-0.0472491	-0.0605736	-0.0411969	-0.0822964	-0.0359024
Undiff_9	-0.0336082	-0.0292733	-0.0528767	-0.0320341	-0.0431579	0.241732
Undiff_10	-0.0577801	-0.0402994	-0.0370539	-0.00962241	-0.0175901	0.451872
Undiff_11	-0.0387735	-0.0616943	-0.0894215	-0.0733909	-0.0931112	-0.0791548
Undiff_12	-0.0573127	0.0108289	-0.0445887	-0.0540296	-0.0578813	0.141284
Undiff_13	-0.0575373	-0.0166943	-0.044201	-0.0627009	-0.0690296	-0.00232538
Undiff_14	-0.0235967	-0.0448464	-0.0833972	-0.0254261	-0.0867203	-0.0192313
Undiff_15	-0.0501808	-0.0527937	-0.0719039	-0.0508542	-0.0867968	-0.0339681
Undiff_16	-0.0488923	-0.0167951	-0.0520792	-0.0586264	-0.0628443	-0.0224407
Undiff_17	-0.0419987	-0.041665	-0.0538379	-0.0451359	-0.0392905	0.128604
Undiff_18	0.0161836	-0.0330012	-0.00767776	-0.040641	-0.0228973	-0.0488566
Undiff_19	-0.0373425	-0.0329375	-0.0511173	-0.0340392	-0.0351715	0.337759
Undiff_20	-0.0505475	-0.0512569	-0.0930381	-0.0462845	-0.0836994	-0.0375115
Undiff_21	-0.0315705	0.0429928	-0.0345028	-0.046704	-0.0374105	0.0150412
Undiff_22	-0.0427532	-0.0367607	-0.0855362	-0.0321326	-0.076434	-0.0100842
Undiff_23	-0.0130786	-0.0455123	-0.113237	-0.0561021	-0.0915416	-0.0790893
Undiff_24	-0.0494086	-0.0345418	-0.0470881	-0.0579203	-0.0707387	-0.00861356
Undiff_25	-0.0484738	0.0128633	-0.0453747	-0.0552068	-0.0586531	0.0402701
Undiff_26	-0.0645404	-0.0521562	-0.106633	-0.068577	-0.0927582	-0.0553695
Undiff_27	-0.0569817	-0.0369849	-0.0503599	-0.0720708	-0.0895717	-0.0299591
Undiff_28	-0.077097	0.0268267	-0.0812925	-0.0429058	-0.076874	-0.0299008
Undiff_29	-0.0727251	-0.048172	-0.0993391	-0.072295	-0.083683	-0.056332
Undiff_30	-0.0600847	-0.0418014	-0.10914	-0.0662888	-0.0968412	-0.0414871
Undiff_31	-0.0562588	-0.037052	-0.0507337	-0.0395239	-0.0220676	0.379077
Undiff_32	-0.0552839	-0.0242857	-0.0544691	-0.0620672	-0.0689774	0.0626558
Undiff_33	-0.0493305	0.479275	-0.0169094	-0.0296452	-0.0475168	-0.0253177
Undiff_34	-0.0296354	0.479552	0.00701208	-0.0269656	-0.0208371	-0.0197952
Undiff_35	-0.0573992	0.00713998	-0.0374087	-0.060845	-0.0634885	0.0373436
Undiff_36	-0.0454633	-0.0446394	-0.050515	-0.0647558	-0.0642043	-0.0252779
Undiff_37	-0.0481396	0.633821	0.00562037	-0.00960572	-0.0136877	-0.00499357
Undiff_38	-0.0203057	-0.0588135	-0.0839264	-0.0601838	-0.0901735	-0.0619803
Undiff_39	-0.0619807	-0.0337219	-0.0641563	-0.0700517	-0.0714804	-0.00855798
Undiff_40	-0.067206	0.152697	-0.0697706	-0.0528681	-0.0642476	-0.00666051
Undiff_41	-0.0546395	-0.0425825	-0.0719914	-0.0741742	-0.0678877	-0.0353973
Undiff_42	-0.0320413	-0.028579	-0.0604181	-0.0158744	-0.0774259	0.0400121
Undiff_43	-0.0560533	-0.0355068	-0.0530675	-0.0549464	-0.0652125	-0.00915961
Undiff_44	-0.0544579	-0.0337198	-0.0584595	-0.031438	-0.0357601	0.427525
Undiff_45	-0.0413077	-0.0466449	-0.0558388	-0.0734112	-0.0655183	-0.0470841
Undiff_46	-0.0348219	-0.048697	-0.0655633	-0.0739385	-0.0931286	-0.0464277
Undiff_47	-0.0181433	-0.0319195	-0.0297024	-0.0562989	-0.0477247	0.0196457
Undiff_48	-0.0474654	-0.0331845	-0.0133721	-0.0687795	-0.0584076	-0.0437312
Undiff_49	-0.0492989	-0.0128067	0.0122987	-0.0639262	-0.0428263	-0.0199914
Undiff_50	-0.0269047	-0.0276777	-0.0618941	-0.0429509	-0.0527303	0.14865
Undiff_51	-0.0519398	-0.0314275	-0.0245499	-0.0544406	-0.0767081	0.0261071
Undiff_52	-0.0313369	-0.0411406	-0.0343584	-0.0601351	-0.0679568	-0.0326146
Undiff_53	-0.0274185	-0.0352882	-0.0377549	-0.0608298	-0.0559927	0.0217343
Undiff_54	-0.0445072	-0.0572332	-0.0824618	-0.0767706	-0.0947844	-0.0678169
Undiff_55	-0.034062	-0.0414441	-0.0502395	-0.0549724	-0.062471	0.0326296
LTrans_1	-0.037979	-0.00489794	0.129547	-0.02582	-0.00951838	0.0321759
LTrans_2	-0.0404418	-0.00455025	0.117416	-0.0249183	0.0123672	0.0468079
LTrans_3	-0.0296823	-0.0115082	0.0816238	-0.0221945	0.0338197	0.0864504
LTrans_4	-0.0293962	0.0038605	0.101849	-0.0298471	0.0134247	0.0570166
LTrans_5	-0.014163	-0.00708114	0.116781	-0.0173899	0.0286474	0.0486763
LTrans_6	-0.020363	0.00494944	0.0928196	-0.000532302	0.0390639	0.0563045
LTrans_7	0.0168842	-0.0035147	0.111677	-0.00426816	0.00698487	0.0638594
LTrans_8	-0.0366344	-0.0105218	0.135308	-0.0185024	-0.00194245	0.0412516
LTrans_9	-0.0079975	-0.00940605	0.145441	-0.00587641	0.00695486	0.0513625
LTrans_10	-0.0339058	-0.00389735	0.123183	-0.0086036	-0.0118688	0.0276225
LTrans_11	-0.033826	-0.00578946	0.10927	-0.00624042	-0.015032	0.0295409
LTrans_12	-0.0180049	0.00859606	0.103587	0.00456533	0.0316811	0.0645471
LTrans_13	-0.0357905	-0.00728809	0.080568	-0.0232008	0.0117274	0.0688153
NC_1	0.0403836	-0.00478125	-0.0230841	0.129829	-0.0300492	-0.00344673
NC_2	0.00529426	0.0190877	0.00839794	-0.0337779	0.0613132	-0.0662998
NC_3	-0.00478329	-0.0132379	-0.00970306	-0.0277751	0.055341	-0.0772631
NC_4	0.00532804	0.00605775	-0.00480587	0.00297998	0.0893263	-0.0169271
NC_5	0.00481434	-0.00751204	-0.00977908	0.332872	0.0411994	-0.0178373
NC_6	-0.017156	-0.0251588	-0.0237133	0.0184079	0.155573	-0.0138259
NC_7	0.0261323	0.00959381	-0.00887271	0.0671591	0.0343447	-0.0161591
NC_8	-0.00933581	-0.0206734	-0.0239673	0.0611419	-0.0145397	0.0085348
NC_9	0.00656276	-0.0203295	-0.00601536	-0.0263581	0.0992124	-0.0469209
NC_10	0.0261218	0.00323478	-0.0351442	0.233837	-0.0228681	-0.0242176
NC_11	0.00686025	-0.0099911	-0.0203178	-6.03458e-05	0.0998018	-0.0225418
NC_12	0.0121949	0.0773529	0.0385966	0.0655877	0.133869	-0.0595118
NC_13	0.0066627	-0.0128206	-0.040227	0.224851	-0.0594023	0.005419
NC_14	-0.0260635	0.0169438	-0.0127992	-0.0460561	0.00885022	-0.137755
NC_15	-0.0189414	0.0387829	-0.0137924	-0.0164094	0.230622	-0.0265416
NC_16	-0.00759934	0.0315009	0.021016	0.250901	0.00297517	-0.00402822
NC_17	-0.031541	0.0226583	-0.0164429	0.0212678	0.233066	-0.0245067
NC_18	-0.012443	0.107819	0.0387727	0.132118	0.144755	-0.0232079
NC_19	0.0144248	-0.00730076	-0.0132171	-0.0306908	0.0644382	-0.0297951
NC_20	-0.0361784	0.0206793	-0.00592141	0.012654	0.263519	-0.0305127
NC_21	-0.0150077	-0.00300424	-0.00595257	-0.0600444	0.0274551	-0.0900724
NC_22	0.0215425	0.024633	0.0115764	0.0459178	0.0647385	-0.0845871
NC_23	0.000123693	-0.00384248	0.00311443	0.29234	0.0219305	0.00160416
NC_24	0.0477203	-0.00192989	-0.0258117	0.0961303	-0.016261	-0.00299226
NC_25	-0.0230478	0.00804526	0.00487254	-0.0361225	0.00540853	-0.116024
NC_26	-0.0126577	-0.00655018	-0.00422158	0.0283242	0.107523	0.0256976
NC_27	0.00222012	0.00165158	0.0121681	0.229506	0.0852018	-0.00163884
NC_28	0.0215866	0.0023311	-0.0296402	0.195722	0.00840885	-0.00151385
NC_29	0.0501153	0.00193189	-0.00681514	0.214681	0.0661096	-0.0227444
NC_30	0.0150081	-0.00429127	-0.024936	0.116149	-0.0409518	-0.0419061
NC_31	0.0144275	-0.0250011	0.000754306	0.0438328	0.101769	-0.00136652
NC_32	0.0199939	-0.0201347	-0.00359971	0.0641073	0.0717259	0.00359209
NC_33	0.0352043	-0.0101564	-0.0241773	0.068013	0.00610068	0.00790172
NC_34	0.0147772	-0.00627918	-0.00873028	0.040644	0.110332	-0.0155744
NC_35	-0.00749442	-0.00687031	-0.00356733	0.0187305	0.0788634	-0.00600016
NC_36	0.0154213	-0.00407613	-0.0163247	-0.014338	0.0533415	-0.0352658
NC_37	0.0171528	-0.0122027	-0.0203107	0.0493033	0.101289	-0.0318489
NC_38	0.0123248	0.00558878	-0.0201544	0.0474604	0.212697	-0.0172302
NC_39	0.000647665	-0.010244	-0.024107	0.320328	-0.0204378	0.0116509
NC_40	0.031487	-0.00672916	0.0026805	0.0567968	0.105619	-0.0157768
NC_41	0.0133286	-0.0209894	-0.012551	0.0214109	0.0934853	-0.00865786
NC_42	0.0328035	0.000417394	-0.0107493	0.0348119	0.022769	-0.0786398
NC_43	-0.00647365	-0.00634694	-0.0061817	-0.0261893	0.137236	-0.0214082
NC_44	0.012092	-0.0152875	-0.0309409	-0.00192303	0.0177639	-0.0623697
NC_45	-0.00939492	0.0318981	0.0121619	0.0335184	0.294393	-0.0296786
NC_46	-0.0291087	-0.0100051	-0.00547351	0.0369352	0.255733	-0.0274396
NC_47	0.0465803	0.00295882	-0.00196838	0.0500086	0.196084	0.0157399
NC_48	-0.018974	0.048564	0.0292508	0.0627345	0.259375	-0.0128503
NC_49	0.00241402	0.0227001	0.00632669	0.274186	0.0543552	-0.00640129
Mela_1	0.20731	-0.001532	-0.0561479	-0.00886653	-0.0518454	-0.0529521
Mela_2	0.168328	-0.0175423	-0.0514545	-0.0531582	-0.0399042	-0.0491168
Mela_3	0.336131	-0.00722037	-0.0419233	-0.0441634	-0.0278953	-0.0490128
Mela_4	0.149291	-0.012267	-0.0413909	-0.0465944	-0.038635	-0.0421966
Mela_5	0.218139	-0.00689927	-0.0390264	-0.0147445	-0.011976	-0.0591877
Mela_6	0.273654	-0.00273166	-0.0502554	0.00075324	-0.0451931	-0.0631036
Mela_7	0.136802	-0.00975584	-0.0307196	-0.0416371	-0.0214387	-0.0417636
Mela_8	0.120788	-0.00752183	-0.0110681	-0.0482683	-0.0176762	-0.0394158
Mela_9	0.295191	-0.0155575	-0.0442331	-0.0406549	-0.0408525	-0.0592098
Mela_10	0.391996	0.00351064	-0.026859	-0.00198031	0.00945909	-0.0450421
Mela_11	0.32609	-0.0231082	-0.0321742	-0.0496305	-0.0234509	-0.0435593
Mela_12	0.330708	-0.000201979	-0.0329272	-0.0116078	-0.00526135	-0.0559542
ETrans_1	-0.0413042	-0.0262583	0.21578	-0.0431642	-0.0357391	-0.0129209
ETrans_2	-0.0206338	-0.014592	0.140672	-0.0322366	-0.0175603	0.00773903
ETrans_3	-0.0288248	-0.0245156	0.254806	-0.0116394	-0.0402309	0.0292214
ETrans_4	-0.0391303	-0.0146295	0.257611	-0.03936	-0.0245748	-0.0137817
ETrans_5	-0.00815853	0.002023	0.157097	0.0322896	-0.00896052	-0.0104078
ETrans_6	-0.0362423	-0.00522204	0.166446	0.0122463	-0.0339422	0.00640637
ETrans_7	-0.0409309	-0.000505631	0.239767	-0.0371181	-0.0144886	-0.00837777
ETrans_8	-0.0605302	-0.0250324	0.247213	-0.0474766	-0.039094	-0.0229993
ETrans_9	-0.0645313	-0.00956022	0.217383	0.00424029	-0.0478843	0.000126279
ETrans_10	-0.0218423	-0.00722112	0.206087	0.0180993	-0.0106023	-0.028889
ETrans_11	-0.0546986	-0.0153547	0.268057	-0.0479306	-0.0213241	-0.00583662
ETrans_12	-0.023551	0.00735684	0.189033	-0.00201946	-0.0180855	-0.00146022

## Sheet: Post hoc anal. Fig. 4b
Group1	Group2	MEyellow_adjusted p value	MEturquoise_adjusted p value	MEblue_adjusted p value	MEbrown_adjusted p value
Early Trans	NC	2.8e-06	2.7e-09	8.8e-06	2.1e-10
Early Trans	Undifferent.	0.17	6.8e-11	0.004	4e-08
Early Trans	Late Trans	0.17	3e-06	0.81	1.6e-05
Early Trans	Mela	2.1e-06	2.7e-10	0.38	0.98
NC	Undifferent.	9.4e-23	7.7e-17	2.4e-10	4.7e-15
NC	Late Trans	2.6e-05	1.7e-12	2.2e-06	8.8e-06
NC	Mela	8.1e-06	1.1e-06	1.3e-07	3.6e-10
Undifferent.	Late Trans	0.0018	4e-19	6.4e-10	6.8e-11
Undifferent.	Mela	2.1e-06	0.00064	0.01	1.2e-05
Late Trans	Mela	2.8e-06	3.4e-15	0.09	5.9e-05
Post-hoc analysis: pairwise Student's t-test

## Sheet: Fig. 4c
Yellow Module			Blue Module			Brown Module
database	Term	Adjusted.P.value	database	Term	Adjusted.P.value	database	Term	Adjusted.P.value
GO_Biological_Process_2015	melanin biosynthetic process (GO:0042438)	0.00351666	GO_Biological_Process_2015	response to interferon-gamma (GO:0034341)	6.83955e-13	GO_Cellular_Component_2015	extracellular vesicular exosome (GO:0070062)	0.00148247
GO_Biological_Process_2015	melanin metabolic process (GO:0006582)	0.00351666	MSigDB_Hallmark_2020	Interferon Gamma Response	1.90677e-12	GO_Biological_Process_2015	multicellular organismal macromolecule metabolic process (GO:0044259)	0.00355517
GO_Biological_Process_2015	secondary metabolite biosynthetic process (GO:0044550)	0.00351666	GO_Cellular_Component_2015	MHC protein complex (GO:0042611)	3.28572e-12	GO_Biological_Process_2015	neuron projection guidance (GO:0097485)	0.00355517
GO_Molecular_Function_2015	sialic acid binding (GO:0033691)	0.0388454	GO_Biological_Process_2015	interferon-gamma-mediated signaling pathway (GO:0060333)	3.30586e-12	GO_Biological_Process_2015	axon guidance (GO:0007411)	0.00355517
GO_Molecular_Function_2015	protein self-association (GO:0043621)	0.0388454	GO_Biological_Process_2015	cytokine-mediated signaling pathway (GO:0019221)	3.30586e-12	GO_Biological_Process_2015	multicellular organismal metabolic process (GO:0044236)	0.00374037
GO_Biological_Process_2015	phenol-containing compound biosynthetic process (GO:0046189)	0.0394631	GO_Biological_Process_2015	cellular response to interferon-gamma (GO:0071346)	1.11375e-10	GO_Biological_Process_2015	extracellular matrix disassembly (GO:0022617)	0.0118148
GO_Cellular_Component_2015	endosome membrane (GO:0010008)	0.0637718	MSigDB_Hallmark_2020	Interferon Alpha Response	4.36941e-10	GO_Biological_Process_2015	collagen metabolic process (GO:0032963)	0.0131807
GO_Cellular_Component_2015	endosomal part (GO:0044440)	0.0637718	GO_Biological_Process_2015	cellular response to cytokine stimulus (GO:0071345)	1.60679e-09	MSigDB_Hallmark_2020	Epithelial Mesenchymal Transition	0.0389793
GO_Biological_Process_2015	secondary metabolic process (GO:0019748)	0.0677087	GO_Cellular_Component_2015	MHC class II protein complex (GO:0042613)	5.32587e-09	GO_Cellular_Component_2015	extracellular matrix (GO:0031012)	0.0417389
GO_Biological_Process_2015	pigment biosynthetic process (GO:0046148)	0.0852857	GO_Cellular_Component_2015	ER to Golgi transport vesicle membrane (GO:0012507)	5.32587e-09	GO_Cellular_Component_2015	collagen trimer (GO:0005581)	0.0491825
GO_Cellular_Component_2015	melanosome (GO:0042470)	0.101059	MSigDB_Hallmark_2020	Allograft Rejection	1.33847e-08	GO_Cellular_Component_2015	endoplasmic reticulum lumen (GO:0005788)	0.054982
GO_Cellular_Component_2015	pigment granule (GO:0048770)	0.101059	GO_Cellular_Component_2015	transport vesicle membrane (GO:0030658)	6.04701e-08	GO_Cellular_Component_2015	fibrinogen complex (GO:0005577)	0.054982
GO_Biological_Process_2015	G-protein coupled glutamate receptor signaling pathway (GO:0007216)	0.129314	GO_Cellular_Component_2015	integral component of lumenal side of endoplasmic reticulum membrane (GO:0071556)	8.40795e-08	GO_Cellular_Component_2015	basement membrane collagen trimer (GO:0098651)	0.054982
GO_Biological_Process_2015	pigment metabolic process (GO:0042440)	0.138803	GO_Biological_Process_2015	antigen processing and presentation of exogenous peptide antigen (GO:0002478)	3.69276e-07	MSigDB_Hallmark_2020	Myogenesis	0.0634569
GO_Molecular_Function_2015	flavin adenine dinucleotide binding (GO:0050660)	0.154906	GO_Biological_Process_2015	antigen processing and presentation of exogenous antigen (GO:0019884)	3.69276e-07	MSigDB_Hallmark_2020	mTORC1 Signaling	0.0634569
GO_Biological_Process_2015	melanosome organization (GO:0032438)	0.191341	GO_Biological_Process_2015	antigen processing and presentation of peptide antigen (GO:0048002)	7.32952e-07	GO_Molecular_Function_2015	extracellular matrix structural constituent (GO:0005201)	0.0676229
GO_Biological_Process_2015	melanocyte differentiation (GO:0030318)	0.191341	GO_Biological_Process_2015	positive regulation of cell activation (GO:0050867)	1.0986e-06	GO_Biological_Process_2015	collagen catabolic process (GO:0030574)	0.0678962
GO_Biological_Process_2015	pigment granule organization (GO:0048753)	0.191341	GO_Cellular_Component_2015	coated vesicle membrane (GO:0030662)	2.04168e-06	GO_Molecular_Function_2015	growth factor binding (GO:0019838)	0.0730207
GO_Biological_Process_2015	phenol-containing compound metabolic process (GO:0018958)	0.191341	GO_Biological_Process_2015	positive regulation of leukocyte activation (GO:0002696)	4.81295e-06	GO_Biological_Process_2015	multicellular organismal catabolic process (GO:0044243)	0.0811283
GO_Biological_Process_2015	negative regulation of viral transcription (GO:0032897)	0.191341	GO_Biological_Process_2015	antigen processing and presentation (GO:0019882)	5.55957e-06	GO_Biological_Process_2015	cellular component disassembly (GO:0022411)	0.0811283
GO_Biological_Process_2015	pigment cell differentiation (GO:0050931)	0.191341	GO_Biological_Process_2015	cellular response to type I interferon (GO:0071357)	6.45777e-06	GO_Biological_Process_2015	extracellular matrix organization (GO:0030198)	0.082649
GO_Molecular_Function_2015	Wnt-protein binding (GO:0017147)	0.194014	GO_Biological_Process_2015	type I interferon signaling pathway (GO:0060337)	6.45777e-06	GO_Biological_Process_2015	extracellular structure organization (GO:0043062)	0.082649
GO_Cellular_Component_2015	integral component of mitochondrial membrane (GO:0032592)	0.224676	GO_Biological_Process_2015	response to type I interferon (GO:0034340)	6.77702e-06	GO_Cellular_Component_2015	extracellular matrix part (GO:0044420)	0.0921368
GO_Biological_Process_2015	neuroepithelial cell differentiation (GO:0060563)	0.295032	GO_Biological_Process_2015	positive regulation of lymphocyte activation (GO:0051251)	1.00471e-05	GO_Molecular_Function_2015	collagen binding (GO:0005518)	0.130438
GO_Biological_Process_2015	superoxide metabolic process (GO:0006801)	0.295032	GO_Cellular_Component_2015	external side of plasma membrane (GO:0009897)	1.34326e-05	GO_Molecular_Function_2015	beta-amyloid binding (GO:0001540)	0.130438
GO_Cellular_Component_2015	recycling endosome (GO:0055037)	0.296647	GO_Molecular_Function_2015	MHC protein complex binding (GO:0023023)	1.92461e-05	GO_Biological_Process_2015	endodermal cell differentiation (GO:0035987)	0.148607
GO_Cellular_Component_2015	spherical high-density lipoprotein particle (GO:0034366)	0.296647	GO_Molecular_Function_2015	MHC class II protein complex binding (GO:0023026)	1.92461e-05	MSigDB_Hallmark_2020	Cholesterol Homeostasis	0.159311
GO_Cellular_Component_2015	myofilament (GO:0036379)	0.296647	GO_Cellular_Component_2015	endocytic vesicle membrane (GO:0030666)	2.44997e-05	MSigDB_Hallmark_2020	Oxidative Phosphorylation	0.159311
GO_Cellular_Component_2015	cell pole (GO:0060187)	0.296647	GO_Biological_Process_2015	regulation of immune effector process (GO:0002697)	2.45473e-05	GO_Cellular_Component_2015	basal lamina (GO:0005605)	0.16964
GO_Cellular_Component_2015	pre-autophagosomal structure membrane (GO:0034045)	0.296647	GO_Molecular_Function_2015	peptide antigen binding (GO:0042605)	3.31327e-05	GO_Molecular_Function_2015	semaphorin receptor activity (GO:0017154)	0.185891
GO_Cellular_Component_2015	autophagic vacuole membrane (GO:0000421)	0.296647	GO_Biological_Process_2015	activation of immune response (GO:0002253)	4.37158e-05	GO_Biological_Process_2015	purine ribonucleotide transport (GO:0015868)	0.212227
GO_Cellular_Component_2015	basal part of cell (GO:0045178)	0.296647	GO_Cellular_Component_2015	MHC class I protein complex (GO:0042612)	6.34986e-05	MSigDB_Hallmark_2020	Apoptosis	0.215045
GO_Cellular_Component_2015	integral component of organelle membrane (GO:0031301)	0.296647	GO_Cellular_Component_2015	side of membrane (GO:0098552)	7.16661e-05	MSigDB_Hallmark_2020	Bile Acid Metabolism	0.215045
GO_Cellular_Component_2015	pre-autophagosomal structure (GO:0000407)	0.296647	GO_Biological_Process_2015	antigen processing and presentation of exogenous peptide antigen via MHC class II (GO:0019886)	7.76868e-05	MSigDB_Hallmark_2020	TNF-alpha Signaling via NF-kB	0.215045
GO_Cellular_Component_2015	chylomicron (GO:0042627)	0.296647	GO_Biological_Process_2015	antigen processing and presentation of peptide antigen via MHC class II (GO:0002495)	7.98958e-05	MSigDB_Hallmark_2020	Hypoxia	0.215045
GO_Cellular_Component_2015	low-density lipoprotein particle (GO:0034362)	0.296647	GO_Cellular_Component_2015	clathrin-coated endocytic vesicle membrane (GO:0030669)	8.71002e-05	MSigDB_Hallmark_2020	Estrogen Response Early	0.215045
GO_Cellular_Component_2015	integral component of mitochondrial inner membrane (GO:0031305)	0.296647	GO_Biological_Process_2015	antigen processing and presentation of peptide or polysaccharide antigen via MHC class II (GO:0002504)	8.91862e-05	MSigDB_Hallmark_2020	Estrogen Response Late	0.215045
GO_Cellular_Component_2015	DNA helicase complex (GO:0033202)	0.296647	GO_Biological_Process_2015	regulation of mononuclear cell proliferation (GO:0032944)	0.000101976	MSigDB_Hallmark_2020	Interferon Gamma Response	0.215045
GO_Cellular_Component_2015	Ino80 complex (GO:0031011)	0.296647	GO_Biological_Process_2015	regulation of cell activation (GO:0050865)	0.000120923	MSigDB_Hallmark_2020	KRAS Signaling Up	0.215045
GO_Cellular_Component_2015	cytoplasmic vesicle membrane (GO:0030659)	0.296647	GO_Biological_Process_2015	regulation of leukocyte proliferation (GO:0070663)	0.000120923	GO_Molecular_Function_2015	nucleoside transmembrane transporter activity (GO:0005337)	0.246961
GO_Cellular_Component_2015	integral component of mitochondrial outer membrane (GO:0031307)	0.296647	GO_Biological_Process_2015	defense response to other organism (GO:0098542)	0.000186997	GO_Molecular_Function_2015	heparin binding (GO:0008201)	0.246961
GO_Cellular_Component_2015	extracellular space (GO:0005615)	0.296647	GO_Cellular_Component_2015	integral component of endoplasmic reticulum membrane (GO:0030176)	0.0001936	GO_Biological_Process_2015	diaphragm development (GO:0060539)	0.252077
GO_Cellular_Component_2015	muscle myosin complex (GO:0005859)	0.296647	GO_Cellular_Component_2015	cell surface (GO:0009986)	0.000210467	GO_Biological_Process_2015	skeletal muscle organ development (GO:0060538)	0.258165
GO_Cellular_Component_2015	vesicle membrane (GO:0012506)	0.296647	GO_Biological_Process_2015	positive regulation of T cell activation (GO:0050870)	0.000211186	GO_Biological_Process_2015	purine nucleotide transport (GO:0015865)	0.258165
GO_Cellular_Component_2015	very-low-density lipoprotein particle (GO:0034361)	0.296647	GO_Biological_Process_2015	regulation of leukocyte activation (GO:0002694)	0.000224019	GO_Biological_Process_2015	terpenoid biosynthetic process (GO:0016114)	0.258165
GO_Cellular_Component_2015	triglyceride-rich lipoprotein particle (GO:0034385)	0.296647	GO_Biological_Process_2015	regulation of lymphocyte activation (GO:0051249)	0.000279364	GO_Biological_Process_2015	nucleoside transmembrane transport (GO:1901642)	0.280879
GO_Cellular_Component_2015	costamere (GO:0043034)	0.296647	GO_Cellular_Component_2015	vacuolar part (GO:0044437)	0.000297612	GO_Biological_Process_2015	positive regulation of receptor biosynthetic process (GO:0010870)	0.280879
GO_Cellular_Component_2015	nuclear euchromatin (GO:0005719)	0.296647	GO_Cellular_Component_2015	trans-Golgi network membrane (GO:0032588)	0.000297612	GO_Cellular_Component_2015	synaptic vesicle membrane (GO:0030672)	0.281535
GO_Cellular_Component_2015	INO80-type complex (GO:0097346)	0.296647	GO_Biological_Process_2015	response to other organism (GO:0051707)	0.00031333	GO_Biological_Process_2015	negative regulation of apoptotic signaling pathway (GO:2001234)	0.284587
GO_Cellular_Component_2015	myosin filament (GO:0032982)	0.296647	GO_Cellular_Component_2015	clathrin-coated vesicle membrane (GO:0030665)	0.000540059	GO_Biological_Process_2015	carnitine transmembrane transport (GO:1902603)	0.284587
GO_Cellular_Component_2015	lysosome (GO:0005764)	0.296647	GO_Biological_Process_2015	regulation of lymphocyte proliferation (GO:0050670)	0.000567178	GO_Biological_Process_2015	lipid transport (GO:0006869)	0.284587
GO_Cellular_Component_2015	lytic vacuole (GO:0000323)	0.296647	GO_Molecular_Function_2015	antigen binding (GO:0003823)	0.000666935	GO_Biological_Process_2015	regulation of Rac protein signal transduction (GO:0035020)	0.284587
GO_Cellular_Component_2015	cell surface furrow (GO:0097610)	0.296647	GO_Cellular_Component_2015	integral component of organelle membrane (GO:0031301)	0.000687452	GO_Biological_Process_2015	amino-acid betaine transport (GO:0015838)	0.284587
GO_Cellular_Component_2015	cleavage furrow (GO:0032154)	0.296647	GO_Biological_Process_2015	antigen processing and presentation of peptide antigen via MHC class I (GO:0002474)	0.00116339	GO_Biological_Process_2015	carnitine transport (GO:0015879)	0.284587
GO_Cellular_Component_2015	mitochondrial ribosome (GO:0005761)	0.296647	GO_Cellular_Component_2015	cytoplasmic vesicle membrane (GO:0030659)	0.00121545	GO_Biological_Process_2015	negative regulation of chemokine production (GO:0032682)	0.284587
GO_Cellular_Component_2015	organellar ribosome (GO:0000313)	0.296647	GO_Biological_Process_2015	regulation of T cell mediated immunity (GO:0002709)	0.00173962	GO_Biological_Process_2015	carbohydrate derivative transport (GO:1901264)	0.284587
GO_Cellular_Component_2015	myosin II complex (GO:0016460)	0.296647	GO_Biological_Process_2015	T cell costimulation (GO:0031295)	0.00173962	GO_Biological_Process_2015	response to reactive oxygen species (GO:0000302)	0.300389
GO_Cellular_Component_2015	recycling endosome membrane (GO:0055038)	0.296647	GO_Biological_Process_2015	lymphocyte costimulation (GO:0031294)	0.00177387	GO_Biological_Process_2015	nucleoside transport (GO:0015858)	0.312879
GO_Cellular_Component_2015	high-density lipoprotein particle (GO:0034364)	0.296647	GO_Biological_Process_2015	response to virus (GO:0009615)	0.00177387	GO_Biological_Process_2015	organic cation transport (GO:0015695)	0.312879
GO_Cellular_Component_2015	cell division site part (GO:0032155)	0.296647	GO_Biological_Process_2015	antigen processing and presentation of exogenous peptide antigen via MHC class I, TAP-independent (GO:0002480)	0.00190858	GO_Biological_Process_2015	mesenchymal to epithelial transition (GO:0060231)	0.312879
GO_Cellular_Component_2015	euchromatin (GO:0000791)	0.296647	GO_Biological_Process_2015	antigen processing and presentation of exogenous peptide antigen via MHC class I (GO:0042590)	0.00190922	GO_Biological_Process_2015	cellular response to acid chemical (GO:0071229)	0.312879
GO_Cellular_Component_2015	early endosome (GO:0005769)	0.296647	GO_Biological_Process_2015	positive regulation of mononuclear cell proliferation (GO:0032946)	0.00190922	GO_Biological_Process_2015	'de novo' posttranslational protein folding (GO:0051084)	0.328712
GO_Cellular_Component_2015	vacuole (GO:0005773)	0.296647	GO_Biological_Process_2015	regulation of T cell mediated cytotoxicity (GO:0001914)	0.00191033	GO_Biological_Process_2015	lipid homeostasis (GO:0055088)	0.328712
GO_Cellular_Component_2015	alpha-amino-3-hydroxy-5-methyl-4-isoxazolepropionic acid selective glutamate receptor complex (GO:0032281)	0.296647	MSigDB_Hallmark_2020	TNF-alpha Signaling via NF-kB	0.00193825	GO_Biological_Process_2015	regulation of apoptotic signaling pathway (GO:2001233)	0.328712
GO_Cellular_Component_2015	late endosome membrane (GO:0031902)	0.299859	MSigDB_Hallmark_2020	Inflammatory Response	0.00193825	GO_Biological_Process_2015	terpenoid metabolic process (GO:0006721)	0.328712
GO_Cellular_Component_2015	clathrin-coated endocytic vesicle membrane (GO:0030669)	0.312416	GO_Cellular_Component_2015	cytoplasmic vesicle part (GO:0044433)	0.00195498	GO_Molecular_Function_2015	structural constituent of cytoskeleton (GO:0005200)	0.330308
GO_Cellular_Component_2015	neuron projection membrane (GO:0032589)	0.328128	GO_Cellular_Component_2015	lysosomal membrane (GO:0005765)	0.00195498	GO_Molecular_Function_2015	GTPase activity (GO:0003924)	0.330308
GO_Cellular_Component_2015	peroxisomal matrix (GO:0005782)	0.328128	GO_Cellular_Component_2015	vesicle membrane (GO:0012506)	0.00195498	GO_Molecular_Function_2015	calcium-dependent protein binding (GO:0048306)	0.339587
GO_Cellular_Component_2015	microbody lumen (GO:0031907)	0.328128	GO_Cellular_Component_2015	Golgi membrane (GO:0000139)	0.00197906	GO_Cellular_Component_2015	centriole (GO:0005814)	0.348702
GO_Cellular_Component_2015	T-tubule (GO:0030315)	0.328128	GO_Cellular_Component_2015	endosomal part (GO:0044440)	0.0020466	GO_Cellular_Component_2015	neuronal cell body (GO:0043025)	0.348702
GO_Cellular_Component_2015	mitochondrial membrane part (GO:0044455)	0.328128	GO_Biological_Process_2015	regulation of T cell activation (GO:0050863)	0.00207913	GO_Cellular_Component_2015	apical plasma membrane (GO:0016324)	0.348702
GO_Cellular_Component_2015	contractile fiber part (GO:0044449)	0.328128	GO_Biological_Process_2015	positive regulation of leukocyte proliferation (GO:0070665)	0.00207913	MSigDB_Hallmark_2020	Fatty Acid Metabolism	0.351729
GO_Cellular_Component_2015	plasma lipoprotein particle (GO:0034358)	0.328128	GO_Cellular_Component_2015	extracellular space (GO:0005615)	0.00244113	GO_Cellular_Component_2015	microtubule (GO:0005874)	0.356545
GO_Cellular_Component_2015	terminal bouton (GO:0043195)	0.329921	GO_Cellular_Component_2015	vacuolar membrane (GO:0005774)	0.00245394	GO_Biological_Process_2015	positive regulation of branching involved in ureteric bud morphogenesis (GO:0090190)	0.372081
GO_Cellular_Component_2015	protein-lipid complex (GO:0032994)	0.331619	GO_Cellular_Component_2015	extracellular region (GO:0005576)	0.00334698	GO_Biological_Process_2015	quaternary ammonium group transport (GO:0015697)	0.372081
GO_Cellular_Component_2015	integral component of Golgi membrane (GO:0030173)	0.343388	GO_Biological_Process_2015	positive regulation of immune effector process (GO:0002699)	0.00409851	GO_Biological_Process_2015	'de novo' protein folding (GO:0006458)	0.372081
GO_Cellular_Component_2015	presynaptic membrane (GO:0042734)	0.343388	GO_Cellular_Component_2015	endosome membrane (GO:0010008)	0.0043003	GO_Cellular_Component_2015	cell leading edge (GO:0031252)	0.373852
GO_Cellular_Component_2015	actin filament (GO:0005884)	0.343388	GO_Molecular_Function_2015	MHC class II receptor activity (GO:0032395)	0.00474323	GO_Cellular_Component_2015	extracellular space (GO:0005615)	0.373852
GO_Molecular_Function_2015	phospholipase activator activity (GO:0016004)	0.344123	MSigDB_Hallmark_2020	IL-6/JAK/STAT3 Signaling	0.00496535	GO_Cellular_Component_2015	synaptic vesicle (GO:0008021)	0.373852
GO_Molecular_Function_2015	ubiquitin binding (GO:0043130)	0.344123	GO_Biological_Process_2015	defense response to virus (GO:0051607)	0.00745052	GO_Biological_Process_2015	nucleotide transport (GO:0006862)	0.397823
GO_Molecular_Function_2015	coenzyme binding (GO:0050662)	0.344123	MSigDB_Hallmark_2020	Adipogenesis	0.00746698	GO_Biological_Process_2015	regulation of alpha-amino-3-hydroxy-5-methyl-4-isoxazole propionate selective glutamate receptor activity (GO:2000311)	0.397823
GO_Molecular_Function_2015	sugar-phosphatase activity (GO:0050308)	0.344123	GO_Cellular_Component_2015	phagocytic vesicle membrane (GO:0030670)	0.00766826	GO_Biological_Process_2015	regulation of receptor biosynthetic process (GO:0010869)	0.397823
GO_Molecular_Function_2015	calcium:cation antiporter activity (GO:0015368)	0.344123	GO_Biological_Process_2015	immunoglobulin mediated immune response (GO:0016064)	0.00993351	GO_Biological_Process_2015	retinoic acid metabolic process (GO:0042573)	0.397823
GO_Molecular_Function_2015	superoxide-generating NADPH oxidase activity (GO:0016175)	0.344123	GO_Biological_Process_2015	negative regulation of viral genome replication (GO:0045071)	0.0108445	GO_Biological_Process_2015	positive regulation of mesonephros development (GO:0061213)	0.397823
GO_Molecular_Function_2015	FAD binding (GO:0071949)	0.344123	GO_Biological_Process_2015	response to interferon-alpha (GO:0035455)	0.0114576	GO_Biological_Process_2015	semaphorin-plexin signaling pathway (GO:0071526)	0.397823
GO_Molecular_Function_2015	protein homodimerization activity (GO:0042803)	0.344123	GO_Biological_Process_2015	positive regulation of lymphocyte proliferation (GO:0050671)	0.0120191	GO_Biological_Process_2015	secretion by tissue (GO:0032941)	0.397823
GO_Molecular_Function_2015	Rab GTPase binding (GO:0017137)	0.344123	GO_Biological_Process_2015	antigen processing and presentation of exogenous peptide antigen via MHC class I, TAP-dependent (GO:0002479)	0.0120401	GO_Biological_Process_2015	GTP catabolic process (GO:0006184)	0.397823
GO_Molecular_Function_2015	lipase activator activity (GO:0060229)	0.344123	GO_Cellular_Component_2015	extracellular vesicular exosome (GO:0070062)	0.0123041	GO_Biological_Process_2015	isoprenoid metabolic process (GO:0006720)	0.397823
GO_Molecular_Function_2015	carbohydrate phosphatase activity (GO:0019203)	0.344123	GO_Cellular_Component_2015	blood microparticle (GO:0072562)	0.0137342	GO_Biological_Process_2015	cellular response to retinoic acid (GO:0071300)	0.397823
GO_Molecular_Function_2015	transferase activity, transferring acyl groups other than amino-acyl groups (GO:0016747)	0.344123	GO_Cellular_Component_2015	lysosomal lumen (GO:0043202)	0.0140727	GO_Biological_Process_2015	regulation of branching involved in ureteric bud morphogenesis (GO:0090189)	0.397823
GO_Molecular_Function_2015	small conjugating protein binding (GO:0032182)	0.344123	GO_Biological_Process_2015	regulation of leukocyte mediated cytotoxicity (GO:0001910)	0.0141702	GO_Biological_Process_2015	negative regulation of cell adhesion (GO:0007162)	0.397823
GO_Molecular_Function_2015	phosphatidylinositol-3,5-bisphosphate binding (GO:0080025)	0.344123	GO_Biological_Process_2015	regulation of leukocyte mediated immunity (GO:0002703)	0.0141702	GO_Biological_Process_2015	guanosine-containing compound catabolic process (GO:1901069)	0.397823
GO_Molecular_Function_2015	monooxygenase activity (GO:0004497)	0.344123	GO_Cellular_Component_2015	vacuolar lumen (GO:0005775)	0.0160056	GO_Biological_Process_2015	protein polymerization (GO:0051258)	0.397823
GO_Molecular_Function_2015	oxidoreductase activity, acting on NAD(P)H, oxygen as acceptor (GO:0050664)	0.344123	GO_Biological_Process_2015	B cell mediated immunity (GO:0019724)	0.0169818	GO_Biological_Process_2015	isoprenoid biosynthetic process (GO:0008299)	0.397823
GO_Molecular_Function_2015	acyl-CoA dehydrogenase activity (GO:0003995)	0.344123	GO_Biological_Process_2015	antigen receptor-mediated signaling pathway (GO:0050851)	0.0183943	GO_Biological_Process_2015	retinol metabolic process (GO:0042572)	0.397823
GO_Molecular_Function_2015	phospholipase binding (GO:0043274)	0.344123	GO_Biological_Process_2015	positive regulation of T cell mediated cytotoxicity (GO:0001916)	0.0189373	GO_Biological_Process_2015	negative regulation of cellular component movement (GO:0051271)	0.397823
GO_Molecular_Function_2015	C-acyltransferase activity (GO:0016408)	0.344123	GO_Cellular_Component_2015	phagocytic cup (GO:0001891)	0.0211312	GO_Biological_Process_2015	negative regulation of defense response (GO:0031348)	0.397823
GO_Molecular_Function_2015	carboxylic acid transmembrane transporter activity (GO:0046943)	0.344123	GO_Biological_Process_2015	regulation of cell killing (GO:0031341)	0.0213061	GO_Biological_Process_2015	organic anion transport (GO:0015711)	0.397823
GO_Molecular_Function_2015	organic acid transmembrane transporter activity (GO:0005342)	0.344123	GO_Cellular_Component_2015	early endosome membrane (GO:0031901)	0.0230976	GO_Biological_Process_2015	growth (GO:0040007)	0.397823
GO_Molecular_Function_2015	metalloendopeptidase activity (GO:0004222)	0.344123	GO_Cellular_Component_2015	endosome lumen (GO:0031904)	0.0237816	GO_Biological_Process_2015	regulation of cell aging (GO:0090342)	0.397823
GO_Molecular_Function_2015	GTP-dependent protein binding (GO:0030742)	0.344123	MSigDB_Hallmark_2020	Coagulation	0.0245736	GO_Biological_Process_2015	cofactor transport (GO:0051181)	0.397823
GO_Molecular_Function_2015	transferase activity, transferring acyl groups (GO:0016746)	0.344123	MSigDB_Hallmark_2020	mTORC1 Signaling	0.0245736	GO_Biological_Process_2015	regulation of fatty acid oxidation (GO:0046320)	0.397823
GO_Molecular_Function_2015	lipase inhibitor activity (GO:0055102)	0.344123	MSigDB_Hallmark_2020	KRAS Signaling Up	0.0245736	GO_Biological_Process_2015	heart valve morphogenesis (GO:0003179)	0.397823
GO_Molecular_Function_2015	receptor signaling complex scaffold activity (GO:0030159)	0.344123	GO_Molecular_Function_2015	peptide binding (GO:0042277)	0.0247305	GO_Biological_Process_2015	brain development (GO:0007420)	0.404541
GO_Molecular_Function_2015	Wnt-activated receptor activity (GO:0042813)	0.344123	GO_Molecular_Function_2015	amide binding (GO:0033218)	0.025139	GO_Biological_Process_2015	GTP metabolic process (GO:0046039)	0.404541
GO_Molecular_Function_2015	carbohydrate kinase activity (GO:0019200)	0.344123	GO_Biological_Process_2015	lymphocyte mediated immunity (GO:0002449)	0.0260933	GO_Biological_Process_2015	regulation of mesonephros development (GO:0061217)	0.404541
GO_Molecular_Function_2015	sialyltransferase activity (GO:0008373)	0.344123	GO_Biological_Process_2015	immune response-activating signal transduction (GO:0002757)	0.0270823	GO_Biological_Process_2015	cytoplasmic microtubule organization (GO:0031122)	0.404541
GO_Molecular_Function_2015	cation:cation antiporter activity (GO:0015491)	0.344123	GO_Biological_Process_2015	regulation of lymphocyte mediated immunity (GO:0002706)	0.0297983	GO_Molecular_Function_2015	organic cation transmembrane transporter activity (GO:0015101)	0.407978
GO_Molecular_Function_2015	phosphatidylinositol-3-phosphate binding (GO:0032266)	0.344123	GO_Cellular_Component_2015	integral component of peroxisomal membrane (GO:0005779)	0.0315422	GO_Cellular_Component_2015	cell body (GO:0044297)	0.410852
GO_Molecular_Function_2015	cofactor binding (GO:0048037)	0.344123	GO_Biological_Process_2015	adaptive immune response based on somatic recombination of immune receptors built from immunoglobulin superfamily domains (GO:0002460)	0.0319603	GO_Cellular_Component_2015	blood microparticle (GO:0072562)	0.410852
GO_Molecular_Function_2015	ligase activity (GO:0016874)	0.344123	GO_Biological_Process_2015	regulation of viral genome replication (GO:0045069)	0.0319603	GO_Cellular_Component_2015	perinuclear region of cytoplasm (GO:0048471)	0.410852
GO_Molecular_Function_2015	RNA polymerase II distal enhancer sequence-specific DNA binding transcription factor activity involved in positive regulation of transcription (GO:0001205)	0.344123	GO_Cellular_Component_2015	integral component of plasma membrane (GO:0005887)	0.0325922	GO_Cellular_Component_2015	microtubule organizing center part (GO:0044450)	0.410852
GO_Molecular_Function_2015	translation initiation factor binding (GO:0031369)	0.344123	GO_Biological_Process_2015	T cell receptor signaling pathway (GO:0050852)	0.0337274	GO_Cellular_Component_2015	endoplasmic reticulum-Golgi intermediate compartment (GO:0005793)	0.410852
GO_Molecular_Function_2015	calcium ion transmembrane transporter activity (GO:0015085)	0.344123	GO_Biological_Process_2015	response to bacterium (GO:0009617)	0.0337274	GO_Cellular_Component_2015	platelet alpha granule lumen (GO:0031093)	0.410852
GO_Molecular_Function_2015	symporter activity (GO:0015293)	0.344123	GO_Biological_Process_2015	T cell selection (GO:0045058)	0.0339783	GO_Cellular_Component_2015	nuclear envelope (GO:0005635)	0.410852
GO_Molecular_Function_2015	organic anion transmembrane transporter activity (GO:0008514)	0.344123	GO_Biological_Process_2015	immune response-activating cell surface receptor signaling pathway (GO:0002429)	0.0339783	GO_Cellular_Component_2015	glycosylphosphatidylinositol-N-acetylglucosaminyltransferase (GPI-GnT) complex (GO:0000506)	0.410852
GO_Molecular_Function_2015	heme binding (GO:0020037)	0.349443	GO_Biological_Process_2015	regulation of macrophage derived foam cell differentiation (GO:0010743)	0.0369344	GO_Cellular_Component_2015	clathrin-sculpted gamma-aminobutyric acid transport vesicle membrane (GO:0061202)	0.410852
GO_Molecular_Function_2015	transition metal ion transmembrane transporter activity (GO:0046915)	0.349443	GO_Biological_Process_2015	regulation of adaptive immune response based on somatic recombination of immune receptors built from immunoglobulin superfamily domains (GO:0002822)	0.0374079	GO_Cellular_Component_2015	cytoplasmic vesicle part (GO:0044433)	0.410852
GO_Molecular_Function_2015	insulin-like growth factor binding (GO:0005520)	0.349443	GO_Biological_Process_2015	antigen processing and presentation via MHC class Ib (GO:0002475)	0.0423303	GO_Cellular_Component_2015	secretory granule membrane (GO:0030667)	0.410852
GO_Molecular_Function_2015	solute:cation antiporter activity (GO:0015298)	0.349443	GO_Biological_Process_2015	cellular response to exogenous dsRNA (GO:0071360)	0.0423303	GO_Cellular_Component_2015	zonula adherens (GO:0005915)	0.410852
GO_Molecular_Function_2015	estrogen receptor binding (GO:0030331)	0.349443	GO_Molecular_Function_2015	MHC protein binding (GO:0042287)	0.0477836	GO_Cellular_Component_2015	organelle envelope (GO:0031967)	0.410852
GO_Molecular_Function_2015	S-acyltransferase activity (GO:0016417)	0.349443	GO_Biological_Process_2015	response to nutrient (GO:0007584)	0.0503232	GO_Cellular_Component_2015	envelope (GO:0031975)	0.410852
GO_Molecular_Function_2015	beta-amyloid binding (GO:0001540)	0.349443	GO_Biological_Process_2015	regulation of adaptive immune response (GO:0002819)	0.0503232	GO_Cellular_Component_2015	cytoplasmic microtubule (GO:0005881)	0.410852
GO_Molecular_Function_2015	tetrapyrrole binding (GO:0046906)	0.349443	GO_Biological_Process_2015	negative regulation of leukocyte mediated cytotoxicity (GO:0001911)	0.0503232	GO_Cellular_Component_2015	laminin complex (GO:0043256)	0.410852
GO_Molecular_Function_2015	monocarboxylic acid transmembrane transporter activity (GO:0008028)	0.349443	GO_Biological_Process_2015	negative regulation of cell killing (GO:0031342)	0.0503232	GO_Cellular_Component_2015	zymogen granule membrane (GO:0042589)	0.410852
GO_Cellular_Component_2015	cytoplasmic vesicle part (GO:0044433)	0.349561	GO_Biological_Process_2015	cell-cell junction maintenance (GO:0045217)	0.0503232	GO_Cellular_Component_2015	proton-transporting V-type ATPase, V0 domain (GO:0033179)	0.410852
GO_Cellular_Component_2015	cell-cell adherens junction (GO:0005913)	0.352635	GO_Cellular_Component_2015	vacuole (GO:0005773)	0.0538372	GO_Cellular_Component_2015	lamellar body (GO:0042599)	0.410852
GO_Cellular_Component_2015	clathrin-coated vesicle membrane (GO:0030665)	0.353588	GO_Biological_Process_2015	leukocyte mediated immunity (GO:0002443)	0.0550956	GO_Cellular_Component_2015	dendrite terminus (GO:0044292)	0.410852
GO_Cellular_Component_2015	ionotropic glutamate receptor complex (GO:0008328)	0.354485	GO_Biological_Process_2015	positive regulation of T cell mediated immunity (GO:0002711)	0.0554322	GO_Cellular_Component_2015	secretory granule lumen (GO:0034774)	0.410852
GO_Molecular_Function_2015	divalent inorganic cation transmembrane transporter activity (GO:0072509)	0.36891	GO_Biological_Process_2015	neuromuscular junction development (GO:0007528)	0.0554322	GO_Cellular_Component_2015	cytosol (GO:0005829)	0.410852
GO_Molecular_Function_2015	mRNA 3'-UTR binding (GO:0003730)	0.371068	GO_Biological_Process_2015	positive regulation of leukocyte differentiation (GO:1902107)	0.0579131	GO_Cellular_Component_2015	plasma membrane region (GO:0098590)	0.410852
GO_Molecular_Function_2015	oxidoreductase activity, acting on paired donors, with incorporation or reduction of molecular oxygen (GO:0016705)	0.371068	GO_Biological_Process_2015	positive thymic T cell selection (GO:0045059)	0.0584536	GO_Cellular_Component_2015	PRC1 complex (GO:0035102)	0.410852
GO_Molecular_Function_2015	ATP-dependent DNA helicase activity (GO:0004003)	0.371068	GO_Cellular_Component_2015	proteasome core complex (GO:0005839)	0.0588893	GO_Cellular_Component_2015	basolateral plasma membrane (GO:0016323)	0.410852
GO_Molecular_Function_2015	ubiquitin thiolesterase activity (GO:0004221)	0.371068	GO_Biological_Process_2015	complement activation (GO:0006956)	0.0620007	GO_Cellular_Component_2015	nuclear outer membrane (GO:0005640)	0.410852
GO_Molecular_Function_2015	carboxy-lyase activity (GO:0016831)	0.371068	GO_Biological_Process_2015	hematopoietic or lymphoid organ development (GO:0048534)	0.0620007	GO_Cellular_Component_2015	fibrillar collagen trimer (GO:0005583)	0.410852
GO_Cellular_Component_2015	lipid particle (GO:0005811)	0.377348	GO_Biological_Process_2015	regulation of fibroblast proliferation (GO:0048145)	0.0629268	GO_Cellular_Component_2015	ruffle (GO:0001726)	0.410852
GO_Cellular_Component_2015	vacuolar membrane (GO:0005774)	0.377348	GO_Biological_Process_2015	negative regulation of viral process (GO:0048525)	0.0629268	GO_Cellular_Component_2015	Golgi cisterna membrane (GO:0032580)	0.410852
GO_Molecular_Function_2015	androgen receptor binding (GO:0050681)	0.383518	GO_Biological_Process_2015	positive regulation of lymphocyte differentiation (GO:0045621)	0.0629268	GO_Cellular_Component_2015	ciliary basal body (GO:0036064)	0.410852
GO_Molecular_Function_2015	oxidoreductase activity, acting on paired donors, with incorporation or reduction of molecular oxygen, NAD(P)H as one donor, and incorporation of one atom of oxygen (GO:0016709)	0.38571	GO_Biological_Process_2015	positive regulation of leukocyte mediated cytotoxicity (GO:0001912)	0.0635894	GO_Cellular_Component_2015	eukaryotic 48S preinitiation complex (GO:0033290)	0.410852
GO_Molecular_Function_2015	phosphatidylinositol binding (GO:0035091)	0.38571	GO_Biological_Process_2015	cell junction maintenance (GO:0034331)	0.0635894	GO_Cellular_Component_2015	gamma-tubulin complex (GO:0000930)	0.410852
GO_Molecular_Function_2015	L-amino acid transmembrane transporter activity (GO:0015179)	0.38571	GO_Biological_Process_2015	chaperone mediated protein folding requiring cofactor (GO:0051085)	0.0635894	GO_Cellular_Component_2015	extracellular region (GO:0005576)	0.410852
GO_Molecular_Function_2015	oxidoreductase activity, acting on peroxide as acceptor (GO:0016684)	0.38571	GO_Biological_Process_2015	defense response to bacterium (GO:0042742)	0.0635894	GO_Cellular_Component_2015	dendrite (GO:0030425)	0.410852
GO_Molecular_Function_2015	peroxidase activity (GO:0004601)	0.38571	GO_Biological_Process_2015	regulation of T cell proliferation (GO:0042129)	0.0644806	GO_Cellular_Component_2015	proteinaceous extracellular matrix (GO:0005578)	0.410852
GO_Molecular_Function_2015	ligase activity, forming carbon-oxygen bonds (GO:0016875)	0.38571	GO_Biological_Process_2015	regulation of multi-organism process (GO:0043900)	0.0644806	GO_Cellular_Component_2015	translation preinitiation complex (GO:0070993)	0.410852
GO_Molecular_Function_2015	aminoacyl-tRNA ligase activity (GO:0004812)	0.38571	GO_Biological_Process_2015	positive regulation of leukocyte mediated immunity (GO:0002705)	0.0667161	GO_Cellular_Component_2015	pericentriolar material (GO:0000242)	0.410852
GO_Molecular_Function_2015	ligase activity, forming aminoacyl-tRNA and related compounds (GO:0016876)	0.38571	GO_Biological_Process_2015	response to axon injury (GO:0048678)	0.0683412	GO_Cellular_Component_2015	eukaryotic 43S preinitiation complex (GO:0016282)	0.410852
GO_Molecular_Function_2015	metallopeptidase activity (GO:0008237)	0.38571	GO_Biological_Process_2015	negative regulation of immune system process (GO:0002683)	0.0687099	GO_Cellular_Component_2015	intracellular (GO:0005622)	0.410852
GO_Molecular_Function_2015	secondary active transmembrane transporter activity (GO:0015291)	0.38571	MSigDB_Hallmark_2020	Cholesterol Homeostasis	0.0707548	GO_Cellular_Component_2015	cytoplasmic membrane-bounded vesicle lumen (GO:0060205)	0.410852
GO_Molecular_Function_2015	Ras GTPase binding (GO:0017016)	0.38571	MSigDB_Hallmark_2020	IL-2/STAT5 Signaling	0.0707548	GO_Cellular_Component_2015	vesicle lumen (GO:0031983)	0.410852
GO_Molecular_Function_2015	myosin binding (GO:0017022)	0.38571	MSigDB_Hallmark_2020	Estrogen Response Late	0.0707548	GO_Cellular_Component_2015	mitochondrion (GO:0005739)	0.410852
GO_Molecular_Function_2015	NADP binding (GO:0050661)	0.38571	MSigDB_Hallmark_2020	Complement	0.0707548	GO_Cellular_Component_2015	synapse (GO:0045202)	0.410852
GO_Molecular_Function_2015	methylated histone binding (GO:0035064)	0.38571	GO_Biological_Process_2015	trophoblast giant cell differentiation (GO:0060707)	0.0708428	GO_Cellular_Component_2015	myelin sheath (GO:0043209)	0.410852
GO_Molecular_Function_2015	carboxylic acid binding (GO:0031406)	0.38571	GO_Cellular_Component_2015	multivesicular body (GO:0005771)	0.0752532	GO_Cellular_Component_2015	eukaryotic translation initiation factor 3 complex (GO:0005852)	0.410852
GO_Molecular_Function_2015	DNA helicase activity (GO:0003678)	0.38571	GO_Biological_Process_2015	leukocyte differentiation (GO:0002521)	0.0761667	MSigDB_Hallmark_2020	Interferon Alpha Response	0.411916
GO_Molecular_Function_2015	carbon-carbon lyase activity (GO:0016830)	0.38571	GO_Biological_Process_2015	negative regulation of multi-organism process (GO:0043901)	0.0778992	MSigDB_Hallmark_2020	Pperoxisome	0.411916
GO_Molecular_Function_2015	organic acid binding (GO:0043177)	0.38571	GO_Biological_Process_2015	positive regulation of cell killing (GO:0031343)	0.0781283	MSigDB_Hallmark_2020	Adipogenesis	0.411916
GO_Molecular_Function_2015	copper ion binding (GO:0005507)	0.389698	GO_Biological_Process_2015	positive T cell selection (GO:0043368)	0.0781283	MSigDB_Hallmark_2020	Glycolysis	0.411916
GO_Molecular_Function_2015	small GTPase binding (GO:0031267)	0.389698	GO_Biological_Process_2015	antigen processing and presentation of endogenous antigen (GO:0019883)	0.0781283	MSigDB_Hallmark_2020	KRAS Signaling Dn	0.411916
GO_Molecular_Function_2015	phosphatidylinositol bisphosphate binding (GO:1902936)	0.389698	GO_Biological_Process_2015	regulation of cholesterol storage (GO:0010885)	0.0781283	MSigDB_Hallmark_2020	Unfolded Protein Response	0.411916
GO_Molecular_Function_2015	oxidoreductase activity, acting on the CH-CH group of donors (GO:0016627)	0.389698	GO_Biological_Process_2015	positive regulation of cytokine production (GO:0001819)	0.0847841	MSigDB_Hallmark_2020	Notch Signaling	0.411916
GO_Molecular_Function_2015	metal ion transmembrane transporter activity (GO:0046873)	0.389698	GO_Biological_Process_2015	protein activation cascade (GO:0072376)	0.0847841	GO_Cellular_Component_2015	neuronal postsynaptic density (GO:0097481)	0.426378
GO_Molecular_Function_2015	protein complex scaffold (GO:0032947)	0.389698	GO_Biological_Process_2015	lipoprotein metabolic process (GO:0042157)	0.0855834	GO_Biological_Process_2015	organophosphate ester transport (GO:0015748)	0.44036
GO_Molecular_Function_2015	histone acetyltransferase activity (GO:0004402)	0.389698	GO_Biological_Process_2015	positive regulation of peptidyl-tyrosine phosphorylation (GO:0050731)	0.0862225	GO_Biological_Process_2015	body fluid secretion (GO:0007589)	0.44036
GO_Molecular_Function_2015	acetyl-CoA:L-lysine N6-acetyltransferase (GO:0090595)	0.389698	GO_Biological_Process_2015	T cell migration (GO:0072678)	0.0862225	GO_Cellular_Component_2015	endoplasmic reticulum membrane (GO:0005789)	0.440845
GO_Biological_Process_2015	glutamate receptor signaling pathway (GO:0007215)	0.391412	GO_Biological_Process_2015	humoral immune response (GO:0006959)	0.0874293	GO_Cellular_Component_2015	ribosome (GO:0005840)	0.440845
GO_Biological_Process_2015	negative regulation of multi-organism process (GO:0043901)	0.391412	GO_Molecular_Function_2015	proteasome binding (GO:0070628)	0.0902865	GO_Biological_Process_2015	negative regulation of lipid transport (GO:0032369)	0.44214
GO_Biological_Process_2015	response to unfolded protein (GO:0006986)	0.391412	GO_Biological_Process_2015	regulation of cytokine production (GO:0001817)	0.0913306	GO_Biological_Process_2015	positive regulation of cytokine production involved in immune response (GO:0002720)	0.44214
GO_Biological_Process_2015	columnar/cuboidal epithelial cell differentiation (GO:0002065)	0.391412	GO_Biological_Process_2015	inner ear development (GO:0048839)	0.092329	GO_Biological_Process_2015	guanosine-containing compound metabolic process (GO:1901068)	0.446033
GO_Biological_Process_2015	response to topologically incorrect protein (GO:0035966)	0.391412	GO_Biological_Process_2015	cellular response to dsRNA (GO:0071359)	0.0930835	GO_Cellular_Component_2015	Golgi lumen (GO:0005796)	0.44846
GO_Biological_Process_2015	cellular response to hydrogen peroxide (GO:0070301)	0.391412	GO_Biological_Process_2015	positive regulation of macrophage derived foam cell differentiation (GO:0010744)	0.0930835	GO_Cellular_Component_2015	apical part of cell (GO:0045177)	0.449861
GO_Biological_Process_2015	activation of signaling protein activity involved in unfolded protein response (GO:0006987)	0.391412	GO_Biological_Process_2015	macrophage differentiation (GO:0030225)	0.0930835	GO_Cellular_Component_2015	aggresome (GO:0016235)	0.455109
GO_Biological_Process_2015	organic hydroxy compound biosynthetic process (GO:1901617)	0.391412	GO_Biological_Process_2015	adaptive immune response (GO:0002250)	0.0930835	GO_Biological_Process_2015	negative regulation of smooth muscle cell proliferation (GO:0048662)	0.460765
GO_Biological_Process_2015	positive regulation of nuclease activity (GO:0032075)	0.391412	GO_Cellular_Component_2015	lysosome (GO:0005764)	0.0943118	GO_Biological_Process_2015	response to acid chemical (GO:0001101)	0.464838
GO_Biological_Process_2015	regulation of multi-organism process (GO:0043900)	0.391412	GO_Cellular_Component_2015	lytic vacuole (GO:0000323)	0.0943118	GO_Biological_Process_2015	negative regulation of mitochondrion organization (GO:0010823)	0.464838
GO_Biological_Process_2015	plasma membrane repair (GO:0001778)	0.391412	GO_Cellular_Component_2015	extracellular matrix part (GO:0044420)	0.0943118	GO_Biological_Process_2015	negative regulation of locomotion (GO:0040013)	0.464838
GO_Biological_Process_2015	negative regulation of toll-like receptor 4 signaling pathway (GO:0034144)	0.391412	GO_Biological_Process_2015	production of molecular mediator of immune response (GO:0002440)	0.103053	GO_Biological_Process_2015	neuron projection development (GO:0031175)	0.464838
GO_Biological_Process_2015	energy homeostasis (GO:0097009)	0.391412	GO_Biological_Process_2015	regulation of cytokine production involved in immune response (GO:0002718)	0.103053	GO_Biological_Process_2015	regulation of glutamate receptor signaling pathway (GO:1900449)	0.464838
GO_Biological_Process_2015	polarized epithelial cell differentiation (GO:0030859)	0.391412	GO_Biological_Process_2015	'de novo' posttranslational protein folding (GO:0051084)	0.103053	GO_Biological_Process_2015	intrinsic apoptotic signaling pathway in response to DNA damage (GO:0008630)	0.464838
GO_Biological_Process_2015	tolerance induction (GO:0002507)	0.391412	GO_Biological_Process_2015	regulation of leukocyte differentiation (GO:1902105)	0.103053	GO_Biological_Process_2015	lytic vacuole organization (GO:0080171)	0.464838
GO_Biological_Process_2015	negative regulation of amyloid precursor protein catabolic process (GO:1902992)	0.391412	GO_Cellular_Component_2015	late endosome membrane (GO:0031902)	0.106369	GO_Biological_Process_2015	lysosome organization (GO:0007040)	0.464838
GO_Biological_Process_2015	keratinocyte development (GO:0003334)	0.391412	GO_Cellular_Component_2015	receptor complex (GO:0043235)	0.107088	GO_Biological_Process_2015	retinoid metabolic process (GO:0001523)	0.464838
GO_Biological_Process_2015	actin filament depolymerization (GO:0030042)	0.391412	GO_Cellular_Component_2015	basement membrane (GO:0005604)	0.109378	GO_Biological_Process_2015	regulation of reactive oxygen species metabolic process (GO:2000377)	0.464838
GO_Biological_Process_2015	regulation of nuclease activity (GO:0032069)	0.391412	GO_Biological_Process_2015	regulation of viral process (GO:0050792)	0.110198	GO_Biological_Process_2015	C-terminal protein amino acid modification (GO:0018410)	0.464838
GO_Biological_Process_2015	negative regulation of viral process (GO:0048525)	0.391412	GO_Biological_Process_2015	T cell differentiation (GO:0030217)	0.110198	GO_Biological_Process_2015	response to oxidative stress (GO:0006979)	0.464838
GO_Biological_Process_2015	regulation of chronic inflammatory response (GO:0002676)	0.391412	GO_Biological_Process_2015	negative regulation of viral entry into host cell (GO:0046597)	0.110566	GO_Biological_Process_2015	cell morphogenesis involved in differentiation (GO:0000904)	0.464838
GO_Biological_Process_2015	triglyceride-rich lipoprotein particle remodeling (GO:0034370)	0.391412	GO_Biological_Process_2015	peroxisomal transport (GO:0043574)	0.110566	GO_Biological_Process_2015	ephrin receptor signaling pathway (GO:0048013)	0.464838
GO_Biological_Process_2015	ketone body metabolic process (GO:1902224)	0.391412	GO_Biological_Process_2015	defense response to Gram-positive bacterium (GO:0050830)	0.115464	GO_Biological_Process_2015	regulation of JNK cascade (GO:0046328)	0.464838
GO_Biological_Process_2015	negative regulation of lipopolysaccharide-mediated signaling pathway (GO:0031665)	0.391412	GO_Biological_Process_2015	negative regulation of lymphocyte proliferation (GO:0050672)	0.117695	GO_Biological_Process_2015	glucose metabolic process (GO:0006006)	0.464838
GO_Biological_Process_2015	retinal rod cell development (GO:0046548)	0.391412	GO_Biological_Process_2015	negative regulation of mononuclear cell proliferation (GO:0032945)	0.117695	GO_Biological_Process_2015	regulation of receptor activity (GO:0010469)	0.464838
GO_Biological_Process_2015	protein K11-linked deubiquitination (GO:0035871)	0.391412	GO_Biological_Process_2015	response to interferon-beta (GO:0035456)	0.117695	GO_Biological_Process_2015	diterpenoid metabolic process (GO:0016101)	0.464838
GO_Biological_Process_2015	regulation of viral transcription (GO:0046782)	0.391412	GO_Biological_Process_2015	phospholipid translocation (GO:0045332)	0.117695	GO_Biological_Process_2015	carboxylic acid transport (GO:0046942)	0.464838
GO_Biological_Process_2015	cytokinesis (GO:0000910)	0.391412	GO_Biological_Process_2015	lipid translocation (GO:0034204)	0.117695	GO_Biological_Process_2015	regulation of cell-substrate junction assembly (GO:0090109)	0.464838
GO_Biological_Process_2015	misfolded or incompletely synthesized protein catabolic process (GO:0006515)	0.391412	GO_Biological_Process_2015	negative regulation of lymphocyte activation (GO:0051250)	0.119947	GO_Biological_Process_2015	extrinsic apoptotic signaling pathway in absence of ligand (GO:0097192)	0.464838
GO_Biological_Process_2015	N-glycan processing (GO:0006491)	0.391412	GO_Biological_Process_2015	'de novo' protein folding (GO:0006458)	0.119947	GO_Biological_Process_2015	signal transduction in absence of ligand (GO:0038034)	0.464838
GO_Biological_Process_2015	regulation of triglyceride catabolic process (GO:0010896)	0.391412	GO_Biological_Process_2015	regulation of B cell proliferation (GO:0030888)	0.119947	GO_Biological_Process_2015	regulation of focal adhesion assembly (GO:0051893)	0.464838
GO_Biological_Process_2015	positive regulation of triglyceride lipase activity (GO:0061365)	0.391412	GO_Biological_Process_2015	regulation of macrophage differentiation (GO:0045649)	0.125735	GO_Biological_Process_2015	organic acid transport (GO:0015849)	0.464838
GO_Biological_Process_2015	regulation of germinal center formation (GO:0002634)	0.391412	GO_Biological_Process_2015	cellular component maintenance (GO:0043954)	0.125735	GO_Biological_Process_2015	negative regulation of inflammatory response (GO:0050728)	0.464838
GO_Biological_Process_2015	negative regulation of bone resorption (GO:0045779)	0.391412	GO_Biological_Process_2015	complement activation, classical pathway (GO:0006958)	0.125944	GO_Biological_Process_2015	substrate adhesion-dependent cell spreading (GO:0034446)	0.464838
GO_Biological_Process_2015	regulation of ER to Golgi vesicle-mediated transport (GO:0060628)	0.391412	GO_Biological_Process_2015	immune response-regulating cell surface receptor signaling pathway (GO:0002768)	0.125944	GO_Biological_Process_2015	positive regulation of kidney development (GO:0090184)	0.464838
GO_Biological_Process_2015	positive regulation of lipoprotein lipase activity (GO:0051006)	0.391412	GO_Biological_Process_2015	negative regulation of leukocyte proliferation (GO:0070664)	0.127428	GO_Biological_Process_2015	regulation of adherens junction organization (GO:1903391)	0.464838
GO_Biological_Process_2015	somite development (GO:0061053)	0.391412	GO_Biological_Process_2015	regulation of cytokine secretion (GO:0050707)	0.130189	GO_Biological_Process_2015	epithelial cell morphogenesis (GO:0003382)	0.464838
GO_Biological_Process_2015	endoplasmic reticulum unfolded protein response (GO:0030968)	0.391412	GO_Biological_Process_2015	regulation of response to biotic stimulus (GO:0002831)	0.132746	GO_Biological_Process_2015	cellular response to glucose stimulus (GO:0071333)	0.464838
GO_Biological_Process_2015	reactive oxygen species metabolic process (GO:0072593)	0.391412	GO_Biological_Process_2015	thymic T cell selection (GO:0045061)	0.132746	GO_Biological_Process_2015	negative regulation of Ras protein signal transduction (GO:0046580)	0.464838
GO_Biological_Process_2015	negative regulation of interleukin-1 beta production (GO:0032691)	0.391412	GO_Biological_Process_2015	positive regulation of B cell activation (GO:0050871)	0.136038	GO_Biological_Process_2015	long-chain fatty acid transport (GO:0015909)	0.464838
GO_Biological_Process_2015	cell adhesion mediated by integrin (GO:0033627)	0.391412	GO_Biological_Process_2015	inflammatory response (GO:0006954)	0.136199	GO_Biological_Process_2015	hormone metabolic process (GO:0042445)	0.464838
GO_Biological_Process_2015	phospholipid efflux (GO:0033700)	0.391412	MSigDB_Hallmark_2020	Pperoxisome	0.14113	GO_Biological_Process_2015	protein deacylation (GO:0035601)	0.464838
GO_Biological_Process_2015	collecting duct development (GO:0072044)	0.391412	MSigDB_Hallmark_2020	PI3K/AKT/mTOR Signaling	0.14113	GO_Biological_Process_2015	negative regulation of small GTPase mediated signal transduction (GO:0051058)	0.464838
GO_Biological_Process_2015	apical protein localization (GO:0045176)	0.391412	GO_Biological_Process_2015	regulation of cell shape (GO:0008360)	0.15112	GO_Biological_Process_2015	cellular response to lipid (GO:0071396)	0.464838
GO_Biological_Process_2015	inner mitochondrial membrane organization (GO:0007007)	0.391412	GO_Biological_Process_2015	neuron projection regeneration (GO:0031102)	0.153951	GO_Biological_Process_2015	cellular hormone metabolic process (GO:0034754)	0.464838
GO_Biological_Process_2015	fructose metabolic process (GO:0006000)	0.391412	GO_Biological_Process_2015	regulation of viral entry into host cell (GO:0046596)	0.153951	GO_Biological_Process_2015	cellular response to hexose stimulus (GO:0071331)	0.464838
GO_Biological_Process_2015	regulation of beta-amyloid formation (GO:1902003)	0.391412	MSigDB_Hallmark_2020	Bile Acid Metabolism	0.155143	GO_Biological_Process_2015	developmental growth (GO:0048589)	0.464838
GO_Biological_Process_2015	cellular response to unfolded protein (GO:0034620)	0.391412	GO_Biological_Process_2015	regulation of symbiosis, encompassing mutualism through parasitism (GO:0043903)	0.155328	GO_Biological_Process_2015	regulation of cellular response to stress (GO:0080135)	0.464838
GO_Biological_Process_2015	cellular response to oxygen radical (GO:0071450)	0.391412	GO_Biological_Process_2015	regulation of axonogenesis (GO:0050770)	0.155822	GO_Biological_Process_2015	negative regulation of extrinsic apoptotic signaling pathway (GO:2001237)	0.464838
GO_Biological_Process_2015	removal of superoxide radicals (GO:0019430)	0.391412	GO_Biological_Process_2015	GTP catabolic process (GO:0006184)	0.160274	GO_Biological_Process_2015	macromolecule deacylation (GO:0098732)	0.464838
GO_Biological_Process_2015	negative regulation by host of viral transcription (GO:0043922)	0.391412	GO_Biological_Process_2015	positive regulation of T cell differentiation (GO:0045582)	0.160517	GO_Biological_Process_2015	collagen fibril organization (GO:0030199)	0.464838
GO_Biological_Process_2015	response to muramyl dipeptide (GO:0032495)	0.391412	GO_Biological_Process_2015	endothelial cell differentiation (GO:0045446)	0.160784	GO_Biological_Process_2015	triglyceride biosynthetic process (GO:0019432)	0.464838
GO_Biological_Process_2015	negative regulation of bone remodeling (GO:0046851)	0.391412	GO_Biological_Process_2015	cell differentiation involved in embryonic placenta development (GO:0060706)	0.160784	GO_Biological_Process_2015	cellular response to monosaccharide stimulus (GO:0071326)	0.464838
GO_Biological_Process_2015	negative regulation of sterol transport (GO:0032372)	0.391412	GO_Cellular_Component_2015	collagen trimer (GO:0005581)	0.163932	GO_Biological_Process_2015	primary alcohol metabolic process (GO:0034308)	0.464838
GO_Biological_Process_2015	3'-UTR-mediated mRNA stabilization (GO:0070935)	0.391412	GO_Biological_Process_2015	guanosine-containing compound catabolic process (GO:1901069)	0.164672	GO_Biological_Process_2015	negative regulation of cell migration (GO:0030336)	0.464838
GO_Biological_Process_2015	cellular response to superoxide (GO:0071451)	0.391412	GO_Biological_Process_2015	negative regulation of leukocyte activation (GO:0002695)	0.177313	GO_Biological_Process_2015	neurotransmitter transport (GO:0006836)	0.464838
GO_Biological_Process_2015	negative regulation of cholesterol transport (GO:0032375)	0.391412	GO_Biological_Process_2015	negative regulation of lymphocyte mediated immunity (GO:0002707)	0.182365	GO_Biological_Process_2015	negative regulation of cell-substrate adhesion (GO:0010812)	0.464838
GO_Biological_Process_2015	cellular copper ion homeostasis (GO:0006878)	0.391412	GO_Biological_Process_2015	peroxisome organization (GO:0007031)	0.182365	GO_Biological_Process_2015	lactation (GO:0007595)	0.464838
GO_Biological_Process_2015	cellular response to reactive oxygen species (GO:0034614)	0.391412	GO_Biological_Process_2015	osteoclast differentiation (GO:0030316)	0.182365	GO_Biological_Process_2015	regulation of microtubule cytoskeleton organization (GO:0070507)	0.464838
GO_Biological_Process_2015	regulation of I-kappaB kinase/NF-kappaB signaling (GO:0043122)	0.391412	GO_Molecular_Function_2015	apolipoprotein binding (GO:0034185)	0.184631	GO_Biological_Process_2015	acylglycerol biosynthetic process (GO:0046463)	0.464838
GO_Biological_Process_2015	cellular response to topologically incorrect protein (GO:0035967)	0.391412	MSigDB_Hallmark_2020	Estrogen Response Early	0.186267	GO_Biological_Process_2015	neutral lipid biosynthetic process (GO:0046460)	0.464838
GO_Biological_Process_2015	polyamine biosynthetic process (GO:0006596)	0.391412	GO_Cellular_Component_2015	peroxisomal membrane (GO:0005778)	0.189234	GO_Biological_Process_2015	negative regulation of cell motility (GO:2000146)	0.464838
GO_Biological_Process_2015	negative regulation of interleukin-1 production (GO:0032692)	0.391412	GO_Cellular_Component_2015	microbody membrane (GO:0031903)	0.189234	GO_Biological_Process_2015	regulation of stress-activated MAPK cascade (GO:0032872)	0.464838
GO_Biological_Process_2015	regulation of amyloid precursor protein catabolic process (GO:1902991)	0.391412	GO_Biological_Process_2015	regulation of lymphocyte differentiation (GO:0045619)	0.190184	GO_Biological_Process_2015	regulation of inflammatory response (GO:0050727)	0.464838
GO_Biological_Process_2015	positive regulation of fatty acid biosynthetic process (GO:0045723)	0.391412	GO_Biological_Process_2015	positive regulation of lymphocyte mediated immunity (GO:0002708)	0.190184	GO_Biological_Process_2015	regulation of stress-activated protein kinase signaling cascade (GO:0070302)	0.464838
GO_Biological_Process_2015	regulation of lipoprotein particle clearance (GO:0010984)	0.391412	GO_Biological_Process_2015	positive regulation of cytokine secretion (GO:0050715)	0.190184	GO_Biological_Process_2015	organic hydroxy compound transport (GO:0015850)	0.464838
GO_Biological_Process_2015	ER-nucleus signaling pathway (GO:0006984)	0.391412	GO_Biological_Process_2015	negative regulation of fibroblast proliferation (GO:0048147)	0.190184	GO_Biological_Process_2015	vasculature development (GO:0001944)	0.464838
GO_Biological_Process_2015	response to hydrogen peroxide (GO:0042542)	0.391412	GO_Biological_Process_2015	negative regulation of response to biotic stimulus (GO:0002832)	0.190184	GO_Biological_Process_2015	monocarboxylic acid transport (GO:0015718)	0.464838
GO_Biological_Process_2015	homeostasis of number of cells (GO:0048872)	0.391412	GO_Biological_Process_2015	GTP metabolic process (GO:0046039)	0.190242	GO_Biological_Process_2015	regulation of cell adhesion (GO:0030155)	0.464838
GO_Biological_Process_2015	odontogenesis (GO:0042476)	0.391412	GO_Biological_Process_2015	regulation of peptidyl-tyrosine phosphorylation (GO:0050730)	0.191246	GO_Biological_Process_2015	neuron projection morphogenesis (GO:0048812)	0.464838
GO_Biological_Process_2015	ganglioside metabolic process (GO:0001573)	0.391412	GO_Biological_Process_2015	cellular response to alcohol (GO:0097306)	0.192241	GO_Biological_Process_2015	cellular aldehyde metabolic process (GO:0006081)	0.464838
GO_Biological_Process_2015	regulation of toll-like receptor 4 signaling pathway (GO:0034143)	0.391412	GO_Biological_Process_2015	positive regulation of adaptive immune response based on somatic recombination of immune receptors built from immunoglobulin superfamily domains (GO:0002824)	0.196706	GO_Biological_Process_2015	muscle organ development (GO:0007517)	0.464838
GO_Biological_Process_2015	superoxide anion generation (GO:0042554)	0.391412	GO_Biological_Process_2015	positive regulation of cytokine production involved in immune response (GO:0002720)	0.196706	GO_Biological_Process_2015	response to glucose (GO:0009749)	0.464838
GO_Biological_Process_2015	negative regulation of receptor-mediated endocytosis (GO:0048261)	0.391412	GO_Biological_Process_2015	regulation of complement activation (GO:0030449)	0.196706	GO_Biological_Process_2015	cellular protein complex assembly (GO:0043623)	0.464838
GO_Biological_Process_2015	negative regulation of tissue remodeling (GO:0034104)	0.391412	GO_Biological_Process_2015	tissue homeostasis (GO:0001894)	0.204022	GO_Biological_Process_2015	regulation of small GTPase mediated signal transduction (GO:0051056)	0.464838
GO_Biological_Process_2015	regulation of proton transport (GO:0010155)	0.391412	GO_Biological_Process_2015	negative regulation of T cell activation (GO:0050868)	0.204378	GO_Biological_Process_2015	alcohol metabolic process (GO:0006066)	0.464838
GO_Biological_Process_2015	natural killer cell mediated cytotoxicity (GO:0042267)	0.391412	GO_Biological_Process_2015	triglyceride homeostasis (GO:0070328)	0.204378	GO_Biological_Process_2015	cholesterol metabolic process (GO:0008203)	0.464838
GO_Biological_Process_2015	convergent extension (GO:0060026)	0.391412	GO_Biological_Process_2015	lymphocyte migration (GO:0072676)	0.204378	GO_Biological_Process_2015	nucleobase-containing compound transport (GO:0015931)	0.464838
GO_Biological_Process_2015	short-chain fatty acid metabolic process (GO:0046459)	0.391412	GO_Biological_Process_2015	acylglycerol homeostasis (GO:0055090)	0.204378	GO_Biological_Process_2015	regulation of Ras protein signal transduction (GO:0046578)	0.464838
GO_Biological_Process_2015	copper ion homeostasis (GO:0055070)	0.391412	GO_Biological_Process_2015	positive regulation of adaptive immune response (GO:0002821)	0.209155	GO_Biological_Process_2015	muscle structure development (GO:0061061)	0.464838
GO_Biological_Process_2015	glial cell migration (GO:0008347)	0.391412	GO_Biological_Process_2015	guanosine-containing compound metabolic process (GO:1901068)	0.209155	GO_Biological_Process_2015	axonogenesis (GO:0007409)	0.464838
GO_Biological_Process_2015	negative regulation of viral release from host cell (GO:1902187)	0.391412	GO_Biological_Process_2015	T cell activation (GO:0042110)	0.209155	GO_Biological_Process_2015	cellular response to lipopolysaccharide (GO:0071222)	0.464838
GO_Biological_Process_2015	natural killer cell mediated immunity (GO:0002228)	0.391412	GO_Biological_Process_2015	response to electrical stimulus (GO:0051602)	0.209155	GO_Biological_Process_2015	locomotory behavior (GO:0007626)	0.464838
GO_Biological_Process_2015	negative regulation of interleukin-2 production (GO:0032703)	0.391412	GO_Biological_Process_2015	regulation of defense response to virus by virus (GO:0050690)	0.209155	GO_Biological_Process_2015	cellular component morphogenesis (GO:0032989)	0.464838
GO_Biological_Process_2015	vesicle targeting (GO:0006903)	0.391412	GO_Biological_Process_2015	defense response to Gram-negative bacterium (GO:0050829)	0.209155	GO_Biological_Process_2015	microtubule-based process (GO:0007017)	0.464838
GO_Biological_Process_2015	response to superoxide (GO:0000303)	0.391412	GO_Biological_Process_2015	regulation of protein activation cascade (GO:2000257)	0.209155	GO_Biological_Process_2015	cellular glucose homeostasis (GO:0001678)	0.464838
GO_Molecular_Function_2015	protein heterodimerization activity (GO:0046982)	0.393044	GO_Biological_Process_2015	response to vitamin (GO:0033273)	0.209155	GO_Biological_Process_2015	regulation of cytokine production involved in immune response (GO:0002718)	0.464838
GO_Molecular_Function_2015	GTPase binding (GO:0051020)	0.393567	GO_Biological_Process_2015	negative regulation of cell activation (GO:0050866)	0.218801	GO_Biological_Process_2015	fatty acid transport (GO:0015908)	0.464838
GO_Biological_Process_2015	regulation of cellular amide metabolic process (GO:0034248)	0.393578	GO_Biological_Process_2015	regulation of membrane lipid distribution (GO:0097035)	0.219514	GO_Biological_Process_2015	response to retinoic acid (GO:0032526)	0.464838
GO_Biological_Process_2015	reverse cholesterol transport (GO:0043691)	0.393578	GO_Biological_Process_2015	regulation of defense response to virus (GO:0050688)	0.219767	GO_Biological_Process_2015	response to hexose (GO:0009746)	0.464838
GO_Biological_Process_2015	2-oxoglutarate metabolic process (GO:0006103)	0.393578	GO_Biological_Process_2015	regulation of neuron projection development (GO:0010975)	0.219767	GO_Biological_Process_2015	regulation of cell shape (GO:0008360)	0.464838
GO_Biological_Process_2015	glycosphingolipid biosynthetic process (GO:0006688)	0.393578	GO_Cellular_Component_2015	late endosome (GO:0005770)	0.221596	GO_Biological_Process_2015	regulation of membrane potential (GO:0042391)	0.464838
GO_Biological_Process_2015	response to oxygen radical (GO:0000305)	0.393578	GO_Cellular_Component_2015	filopodium (GO:0030175)	0.221596	GO_Biological_Process_2015	response to fatty acid (GO:0070542)	0.464838
GO_Biological_Process_2015	ectoderm development (GO:0007398)	0.393578	GO_Cellular_Component_2015	perikaryon (GO:0043204)	0.221596	GO_Biological_Process_2015	regulation of cell junction assembly (GO:1901888)	0.464838
GO_Biological_Process_2015	protein-DNA complex disassembly (GO:0032986)	0.393579	GO_Cellular_Component_2015	ruffle membrane (GO:0032587)	0.221596	GO_Biological_Process_2015	cellular response to carbohydrate stimulus (GO:0071322)	0.464838
GO_Biological_Process_2015	positive regulation of triglyceride metabolic process (GO:0090208)	0.393579	GO_Cellular_Component_2015	immunoglobulin complex (GO:0019814)	0.221596	GO_Biological_Process_2015	hexose metabolic process (GO:0019318)	0.464838
GO_Biological_Process_2015	nucleosome disassembly (GO:0006337)	0.393579	GO_Cellular_Component_2015	platelet alpha granule membrane (GO:0031092)	0.221596	GO_Biological_Process_2015	anion transport (GO:0006820)	0.464838
GO_Biological_Process_2015	establishment or maintenance of epithelial cell apical/basal polarity (GO:0045197)	0.393579	GO_Cellular_Component_2015	mitochondrial respiratory chain complex III (GO:0005750)	0.221596	GO_Biological_Process_2015	positive regulation of interleukin-6 production (GO:0032755)	0.464838
GO_Biological_Process_2015	regulation of type I interferon production (GO:0032479)	0.393579	GO_Cellular_Component_2015	basement membrane collagen trimer (GO:0098651)	0.221596	GO_Biological_Process_2015	regulation of axon extension (GO:0030516)	0.464838
GO_Biological_Process_2015	asymmetric protein localization (GO:0008105)	0.393579	GO_Cellular_Component_2015	respiratory chain complex III (GO:0045275)	0.221596	GO_Biological_Process_2015	type B pancreatic cell proliferation (GO:0044342)	0.464838
GO_Biological_Process_2015	protein K48-linked deubiquitination (GO:0071108)	0.393579	GO_Cellular_Component_2015	extracellular matrix (GO:0031012)	0.222276	GO_Biological_Process_2015	regulation of low-density lipoprotein particle receptor biosynthetic process (GO:0045714)	0.464838
GO_Biological_Process_2015	copper ion transport (GO:0006825)	0.393579	GO_Biological_Process_2015	response to drug (GO:0042493)	0.223827	GO_Biological_Process_2015	glomerular visceral epithelial cell development (GO:0072015)	0.464838
GO_Biological_Process_2015	response to retinoic acid (GO:0032526)	0.393579	GO_Biological_Process_2015	negative regulation of hydrolase activity (GO:0051346)	0.223827	GO_Biological_Process_2015	signal complex assembly (GO:0007172)	0.464838
GO_Biological_Process_2015	regulation of lipid biosynthetic process (GO:0046890)	0.393579	GO_Biological_Process_2015	plasma lipoprotein particle organization (GO:0071827)	0.226307	GO_Biological_Process_2015	regulation of memory T cell differentiation (GO:0043380)	0.464838
GO_Biological_Process_2015	endothelial cell proliferation (GO:0001935)	0.393579	GO_Biological_Process_2015	regulation of production of molecular mediator of immune response (GO:0002700)	0.226307	GO_Biological_Process_2015	G-protein coupled receptor signaling pathway coupled to cGMP nucleotide second messenger (GO:0007199)	0.464838
GO_Biological_Process_2015	myeloid cell homeostasis (GO:0002262)	0.393579	GO_Biological_Process_2015	developmental growth involved in morphogenesis (GO:0060560)	0.226307	GO_Biological_Process_2015	positive regulation of macrophage cytokine production (GO:0060907)	0.464838
GO_Biological_Process_2015	regulation of lipopolysaccharide-mediated signaling pathway (GO:0031664)	0.393579	GO_Biological_Process_2015	regulation of interferon-gamma production (GO:0032649)	0.226307	GO_Biological_Process_2015	adenine nucleotide transport (GO:0051503)	0.464838
GO_Biological_Process_2015	mitochondrial fission (GO:0000266)	0.393579	GO_Biological_Process_2015	positive regulation of cell migration (GO:0030335)	0.228311	GO_Biological_Process_2015	negative regulation of CD4-positive, alpha-beta T cell differentiation (GO:0043371)	0.464838
GO_Biological_Process_2015	positive regulation of lipid catabolic process (GO:0050996)	0.393579	GO_Biological_Process_2015	anatomical structure homeostasis (GO:0060249)	0.232159	GO_Biological_Process_2015	regulation of mesenchymal to epithelial transition involved in metanephros morphogenesis (GO:0003339)	0.464838
GO_Biological_Process_2015	modulation by host of viral transcription (GO:0043921)	0.393579	GO_Cellular_Component_2015	stress fiber (GO:0001725)	0.23361	GO_Biological_Process_2015	postsynaptic membrane organization (GO:0001941)	0.464838
GO_Biological_Process_2015	modulation by host of symbiont transcription (GO:0052472)	0.393579	GO_Biological_Process_2015	positive regulation of neurogenesis (GO:0050769)	0.236214	GO_Biological_Process_2015	macroautophagy (GO:0016236)	0.464838
GO_Biological_Process_2015	hydrogen peroxide catabolic process (GO:0042744)	0.393579	GO_Biological_Process_2015	negative regulation of immune effector process (GO:0002698)	0.236214	GO_Biological_Process_2015	negative regulation of fatty acid transport (GO:2000192)	0.464838
GO_Biological_Process_2015	protein K63-linked deubiquitination (GO:0070536)	0.393579	GO_Biological_Process_2015	negative regulation of transferase activity (GO:0051348)	0.237294	GO_Biological_Process_2015	peptidyl-arginine omega-N-methylation (GO:0035247)	0.464838
GO_Biological_Process_2015	cellular biogenic amine biosynthetic process (GO:0042401)	0.393579	GO_Biological_Process_2015	protein-lipid complex subunit organization (GO:0071825)	0.242956	GO_Biological_Process_2015	righting reflex (GO:0060013)	0.464838
GO_Biological_Process_2015	negative regulation of endothelial cell apoptotic process (GO:2000352)	0.393579	GO_Biological_Process_2015	positive regulation of cell motility (GO:2000147)	0.243668	GO_Biological_Process_2015	diterpenoid biosynthetic process (GO:0016102)	0.464838
GO_Biological_Process_2015	epithelial tube branching involved in lung morphogenesis (GO:0060441)	0.393579	GO_Biological_Process_2015	positive regulation of neuron projection development (GO:0010976)	0.243668	GO_Biological_Process_2015	glyoxylate metabolic process (GO:0046487)	0.464838
GO_Biological_Process_2015	plasma lipoprotein particle clearance (GO:0034381)	0.393579	GO_Biological_Process_2015	positive regulation of T cell proliferation (GO:0042102)	0.243668	GO_Biological_Process_2015	auditory behavior (GO:0031223)	0.464838
GO_Biological_Process_2015	negative regulation of cartilage development (GO:0061037)	0.393579	GO_Biological_Process_2015	myeloid leukocyte differentiation (GO:0002573)	0.243668	GO_Biological_Process_2015	response to misfolded protein (GO:0051788)	0.464838
GO_Biological_Process_2015	sialylation (GO:0097503)	0.393579	GO_Cellular_Component_2015	actin filament bundle (GO:0032432)	0.245076	GO_Biological_Process_2015	mesenchymal to epithelial transition involved in metanephros morphogenesis (GO:0003337)	0.464838
GO_Biological_Process_2015	protein depolymerization (GO:0051261)	0.393579	GO_Molecular_Function_2015	GTPase activity (GO:0003924)	0.245317	GO_Biological_Process_2015	vitamin transmembrane transport (GO:0035461)	0.464838
GO_Cellular_Component_2015	adherens junction (GO:0005912)	0.396037	GO_Molecular_Function_2015	oxidoreductase activity, acting on the CH-NH group of donors, NAD or NADP as acceptor (GO:0016646)	0.245317	GO_Biological_Process_2015	gap junction assembly (GO:0016264)	0.464838
GO_Biological_Process_2015	regulation of protein catabolic process (GO:0042176)	0.397654	GO_Biological_Process_2015	negative regulation of leukocyte mediated immunity (GO:0002704)	0.247667	GO_Biological_Process_2015	negative regulation of T-helper cell differentiation (GO:0045623)	0.464838
GO_Biological_Process_2015	polyamine metabolic process (GO:0006595)	0.397654	GO_Biological_Process_2015	T cell differentiation in thymus (GO:0033077)	0.247667	GO_Biological_Process_2015	learning (GO:0007612)	0.464838
GO_Biological_Process_2015	modulation of transcription in other organism involved in symbiotic interaction (GO:0052312)	0.397654	GO_Biological_Process_2015	ephrin receptor signaling pathway (GO:0048013)	0.247667	GO_Biological_Process_2015	positive regulation of production of molecular mediator of immune response (GO:0002702)	0.464838
GO_Biological_Process_2015	gastrulation with mouth forming second (GO:0001702)	0.397654	GO_Molecular_Function_2015	cysteine-type endopeptidase inhibitor activity involved in apoptotic process (GO:0043027)	0.250279	GO_Biological_Process_2015	regulation of microtubule polymerization or depolymerization (GO:0031110)	0.464838
GO_Biological_Process_2015	amine biosynthetic process (GO:0009309)	0.397654	GO_Biological_Process_2015	response to nutrient levels (GO:0031667)	0.250861	GO_Biological_Process_2015	regulation of kidney development (GO:0090183)	0.464838
GO_Cellular_Component_2015	mitochondrion (GO:0005739)	0.398667	GO_Biological_Process_2015	positive regulation of neuron differentiation (GO:0045666)	0.253858	GO_Biological_Process_2015	regulation of excitatory postsynaptic membrane potential (GO:0060079)	0.464838
GO_Cellular_Component_2015	anchoring junction (GO:0070161)	0.398667	GO_Biological_Process_2015	leukocyte activation (GO:0045321)	0.256105	GO_Biological_Process_2015	response to monosaccharide (GO:0034284)	0.464838
GO_Cellular_Component_2015	sarcolemma (GO:0042383)	0.398667	GO_Biological_Process_2015	maternal process involved in female pregnancy (GO:0060135)	0.256105	GO_Biological_Process_2015	cellular response to molecule of bacterial origin (GO:0071219)	0.464838
GO_Cellular_Component_2015	synaptic membrane (GO:0097060)	0.398667	GO_Biological_Process_2015	morphogenesis of an epithelium (GO:0002009)	0.261936	GO_Biological_Process_2015	regulation of morphogenesis of a branching structure (GO:0060688)	0.464838
GO_Cellular_Component_2015	myosin complex (GO:0016459)	0.398667	GO_Biological_Process_2015	positive regulation of cellular component movement (GO:0051272)	0.261936	GO_Biological_Process_2015	positive regulation of stress-activated MAPK cascade (GO:0032874)	0.464838
GO_Cellular_Component_2015	SWI/SNF superfamily-type complex (GO:0070603)	0.398667	GO_Biological_Process_2015	response to cadmium ion (GO:0046686)	0.261936	GO_Biological_Process_2015	nervous system development (GO:0007399)	0.464838
GO_Cellular_Component_2015	coated vesicle membrane (GO:0030662)	0.398667	GO_Biological_Process_2015	receptor clustering (GO:0043113)	0.261936	GO_Biological_Process_2015	positive regulation of stress-activated protein kinase signaling cascade (GO:0070304)	0.464838
GO_Molecular_Function_2015	antiporter activity (GO:0015297)	0.399305	GO_Biological_Process_2015	regulation of phosphatidylinositol 3-kinase activity (GO:0043551)	0.261936	GO_Biological_Process_2015	sterol metabolic process (GO:0016125)	0.464838
GO_Biological_Process_2015	negative regulation of cyclin-dependent protein serine/threonine kinase activity (GO:0045736)	0.399431	GO_Biological_Process_2015	positive regulation of B cell proliferation (GO:0030890)	0.261936	GO_Biological_Process_2015	positive regulation of response to oxidative stress (GO:1902884)	0.464838
GO_Biological_Process_2015	cochlea morphogenesis (GO:0090103)	0.399431	GO_Cellular_Component_2015	RNA polymerase II transcription factor complex (GO:0090575)	0.26428	GO_Biological_Process_2015	positive regulation of T cell cytokine production (GO:0002726)	0.464838
GO_Biological_Process_2015	regulation of viral release from host cell (GO:1902186)	0.399431	GO_Cellular_Component_2015	lamellar body (GO:0042599)	0.268646	GO_Biological_Process_2015	peristalsis (GO:0030432)	0.464838
GO_Biological_Process_2015	negative regulation of toll-like receptor signaling pathway (GO:0034122)	0.399431	GO_Cellular_Component_2015	apical junction complex (GO:0043296)	0.268646	GO_Biological_Process_2015	transcription from mitochondrial promoter (GO:0006390)	0.464838
GO_Biological_Process_2015	vesicle organization (GO:0016050)	0.399431	GO_Cellular_Component_2015	holo TFIIH complex (GO:0005675)	0.268646	GO_Biological_Process_2015	lymph vessel development (GO:0001945)	0.464838
GO_Biological_Process_2015	negative regulation of Wnt signaling pathway (GO:0030178)	0.399431	GO_Cellular_Component_2015	secretory granule lumen (GO:0034774)	0.27407	GO_Biological_Process_2015	tooth mineralization (GO:0034505)	0.464838
GO_Biological_Process_2015	cholesterol efflux (GO:0033344)	0.399431	GO_Cellular_Component_2015	actomyosin (GO:0042641)	0.27407	GO_Biological_Process_2015	positive regulation of cellular response to oxidative stress (GO:1900409)	0.464838
GO_Biological_Process_2015	protein-lipid complex remodeling (GO:0034368)	0.399431	GO_Cellular_Component_2015	nuclear telomere cap complex (GO:0000783)	0.274982	GO_Biological_Process_2015	glomerular epithelial cell development (GO:0072310)	0.464838
GO_Biological_Process_2015	plasma lipoprotein particle remodeling (GO:0034369)	0.399431	GO_Cellular_Component_2015	telomere cap complex (GO:0000782)	0.274982	GO_Biological_Process_2015	ear development (GO:0043583)	0.464838
GO_Biological_Process_2015	mesenchymal cell differentiation (GO:0048762)	0.399431	GO_Biological_Process_2015	water-soluble vitamin metabolic process (GO:0006767)	0.279046	GO_Biological_Process_2015	regulation of phospholipase A2 activity (GO:0032429)	0.464838
GO_Biological_Process_2015	macromolecular complex remodeling (GO:0034367)	0.399431	GO_Biological_Process_2015	positive regulation of locomotion (GO:0040017)	0.284683	GO_Biological_Process_2015	regulation of integrin activation (GO:0033623)	0.464838
GO_Biological_Process_2015	B cell homeostasis (GO:0001782)	0.399431	GO_Biological_Process_2015	regulation of lipid storage (GO:0010883)	0.285114	GO_Biological_Process_2015	lung epithelium development (GO:0060428)	0.464838
GO_Biological_Process_2015	calcium ion transmembrane transport (GO:0070588)	0.402591	GO_Biological_Process_2015	regulation of B cell activation (GO:0050864)	0.290666	GO_Biological_Process_2015	positive regulation of digestive system process (GO:0060456)	0.464838
GO_Biological_Process_2015	carbohydrate phosphorylation (GO:0046835)	0.402591	GO_Cellular_Component_2015	chylomicron (GO:0042627)	0.292477	GO_Biological_Process_2015	negative regulation of axon extension involved in axon guidance (GO:0048843)	0.464838
GO_Biological_Process_2015	positive regulation of protein catabolic process (GO:0045732)	0.402591	GO_Biological_Process_2015	acute-phase response (GO:0006953)	0.29614	GO_Biological_Process_2015	response to lipoprotein particle (GO:0055094)	0.464838
GO_Biological_Process_2015	nervous system development (GO:0007399)	0.402591	GO_Cellular_Component_2015	ruffle (GO:0001726)	0.300834	GO_Biological_Process_2015	opsonization (GO:0008228)	0.464838
GO_Biological_Process_2015	protein complex disassembly (GO:0043241)	0.402591	GO_Cellular_Component_2015	T cell receptor complex (GO:0042101)	0.300834	GO_Biological_Process_2015	regulation of catecholamine uptake involved in synaptic transmission (GO:0051940)	0.464838
GO_Biological_Process_2015	fatty acid metabolic process (GO:0006631)	0.402591	GO_Cellular_Component_2015	mitochondrial respiratory chain (GO:0005746)	0.300834	GO_Biological_Process_2015	negative regulation of platelet-derived growth factor receptor signaling pathway (GO:0010642)	0.464838
GO_Biological_Process_2015	positive regulation of calcium-mediated signaling (GO:0050850)	0.402591	GO_Biological_Process_2015	regulation of anatomical structure size (GO:0090066)	0.302301	GO_Biological_Process_2015	peptidyl-arginine N-methylation (GO:0035246)	0.464838
GO_Biological_Process_2015	establishment or maintenance of apical/basal cell polarity (GO:0035088)	0.402591	GO_Cellular_Component_2015	microbody part (GO:0044438)	0.30437	GO_Biological_Process_2015	facial nerve structural organization (GO:0021612)	0.464838
GO_Biological_Process_2015	negative regulation of intrinsic apoptotic signaling pathway in response to DNA damage (GO:1902230)	0.402591	GO_Cellular_Component_2015	peroxisomal part (GO:0044439)	0.30437	GO_Biological_Process_2015	negative regulation of complement activation (GO:0045916)	0.464838
GO_Biological_Process_2015	establishment or maintenance of bipolar cell polarity (GO:0061245)	0.402591	GO_Cellular_Component_2015	interstitial matrix (GO:0005614)	0.30437	GO_Biological_Process_2015	cell-cell junction maintenance (GO:0045217)	0.464838
GO_Biological_Process_2015	negative regulation of fibroblast proliferation (GO:0048147)	0.402591	GO_Cellular_Component_2015	mitochondrial envelope (GO:0005740)	0.30437	GO_Biological_Process_2015	negative regulation of tumor necrosis factor-mediated signaling pathway (GO:0010804)	0.464838
GO_Biological_Process_2015	regulation of triglyceride metabolic process (GO:0090207)	0.402591	GO_Biological_Process_2015	hemopoiesis (GO:0030097)	0.307269	GO_Biological_Process_2015	carnitine shuttle (GO:0006853)	0.464838
GO_Biological_Process_2015	regulation of neuron migration (GO:2001222)	0.402591	GO_Biological_Process_2015	regulation of protein secretion (GO:0050708)	0.307269	GO_Biological_Process_2015	lung vasculature development (GO:0060426)	0.464838
GO_Biological_Process_2015	leukocyte mediated cytotoxicity (GO:0001909)	0.402591	GO_Biological_Process_2015	cell-cell junction organization (GO:0045216)	0.307269	GO_Biological_Process_2015	negative regulation of cell fate specification (GO:0009996)	0.464838
GO_Biological_Process_2015	regulation of defense response to virus by host (GO:0050691)	0.402591	GO_Biological_Process_2015	positive regulation of nervous system development (GO:0051962)	0.307269	GO_Biological_Process_2015	peptidyl-arginine methylation (GO:0018216)	0.464838
GO_Biological_Process_2015	negative regulation of extrinsic apoptotic signaling pathway via death domain receptors (GO:1902042)	0.402591	GO_Biological_Process_2015	response to extracellular stimulus (GO:0009991)	0.307269	GO_Biological_Process_2015	regulation of dopamine uptake involved in synaptic transmission (GO:0051584)	0.464838
GO_Biological_Process_2015	negative regulation of response to biotic stimulus (GO:0002832)	0.402591	GO_Cellular_Component_2015	basal lamina (GO:0005605)	0.310401	GO_Biological_Process_2015	positive regulation of fatty acid beta-oxidation (GO:0032000)	0.464838
GO_Biological_Process_2015	negative regulation of lipid transport (GO:0032369)	0.402591	GO_Cellular_Component_2015	phosphatidylinositol 3-kinase complex (GO:0005942)	0.310401	GO_Biological_Process_2015	toxin transport (GO:1901998)	0.464838
GO_Biological_Process_2015	response to reactive oxygen species (GO:0000302)	0.402591	GO_Cellular_Component_2015	carboxy-terminal domain protein kinase complex (GO:0032806)	0.310401	GO_Biological_Process_2015	regulation of T-helper 2 cell differentiation (GO:0045628)	0.464838
GO_Biological_Process_2015	nucleotide-binding oligomerization domain containing signaling pathway (GO:0070423)	0.402591	GO_Cellular_Component_2015	coated vesicle (GO:0030135)	0.310401	GO_Biological_Process_2015	regulation of T-helper 1 cell differentiation (GO:0045625)	0.464838
GO_Biological_Process_2015	triglyceride homeostasis (GO:0070328)	0.402591	GO_Cellular_Component_2015	cytoplasmic membrane-bounded vesicle lumen (GO:0060205)	0.310401	GO_Biological_Process_2015	response to inorganic substance (GO:0010035)	0.464838
GO_Biological_Process_2015	negative regulation of smooth muscle cell proliferation (GO:0048662)	0.402591	GO_Cellular_Component_2015	vesicle lumen (GO:0031983)	0.310401	GO_Biological_Process_2015	regulation of chemokine production (GO:0032642)	0.464838
GO_Biological_Process_2015	positive regulation of fatty acid metabolic process (GO:0045923)	0.402591	GO_Cellular_Component_2015	endoplasmic reticulum lumen (GO:0005788)	0.311069	GO_Biological_Process_2015	ameboidal-type cell migration (GO:0001667)	0.464838
GO_Biological_Process_2015	endoplasmic reticulum organization (GO:0007029)	0.402591	GO_Cellular_Component_2015	proteinaceous extracellular matrix (GO:0005578)	0.311069	GO_Biological_Process_2015	nitrogen compound transport (GO:0071705)	0.464838
GO_Biological_Process_2015	negative regulation of innate immune response (GO:0045824)	0.402591	GO_Biological_Process_2015	lipid homeostasis (GO:0055088)	0.311103	GO_Biological_Process_2015	neurotransmitter secretion (GO:0007269)	0.464838
GO_Biological_Process_2015	acylglycerol homeostasis (GO:0055090)	0.402591	GO_Biological_Process_2015	positive regulation of chemokine production (GO:0032722)	0.311103	GO_Biological_Process_2015	dicarboxylic acid transport (GO:0006835)	0.464838
GO_Biological_Process_2015	macromolecular complex disassembly (GO:0032984)	0.402591	GO_Biological_Process_2015	response to exogenous dsRNA (GO:0043330)	0.311103	GO_Biological_Process_2015	regulation of microtubule-based process (GO:0032886)	0.464838
GO_Biological_Process_2015	morphogenesis of an epithelium (GO:0002009)	0.402591	GO_Biological_Process_2015	regulation of T cell differentiation (GO:0045580)	0.313717	GO_Biological_Process_2015	regulation of postsynaptic membrane potential (GO:0060078)	0.464838
GO_Biological_Process_2015	negative regulation of mitochondrion organization (GO:0010823)	0.402591	GO_Biological_Process_2015	regeneration (GO:0031099)	0.313717	GO_Biological_Process_2015	positive regulation of B cell activation (GO:0050871)	0.464838
GO_Biological_Process_2015	regulation of fatty acid biosynthetic process (GO:0042304)	0.402591	MSigDB_Hallmark_2020	Apoptosis	0.315036	GO_Biological_Process_2015	regulation of hydrogen peroxide metabolic process (GO:0010310)	0.464838
GO_Biological_Process_2015	negative regulation of B cell activation (GO:0050869)	0.402591	GO_Cellular_Component_2015	synapse (GO:0045202)	0.31582	GO_Biological_Process_2015	nuclear envelope reassembly (GO:0031468)	0.464838
GO_Biological_Process_2015	response to endoplasmic reticulum stress (GO:0034976)	0.402591	GO_Cellular_Component_2015	cytochrome complex (GO:0070069)	0.31582	GO_Biological_Process_2015	mitotic nuclear envelope reassembly (GO:0007084)	0.464838
GO_Biological_Process_2015	monocarboxylic acid metabolic process (GO:0032787)	0.402591	GO_Cellular_Component_2015	nuclear chromosome, telomeric region (GO:0000784)	0.31582	GO_Biological_Process_2015	pyrimidine-containing compound salvage (GO:0008655)	0.464838
GO_Biological_Process_2015	positive regulation of multicellular organismal metabolic process (GO:0044253)	0.402591	GO_Biological_Process_2015	regulation of lipid kinase activity (GO:0043550)	0.319183	GO_Biological_Process_2015	negative regulation of B cell apoptotic process (GO:0002903)	0.464838
GO_Biological_Process_2015	regulation of sodium ion transmembrane transporter activity (GO:2000649)	0.402591	GO_Biological_Process_2015	negative regulation of T cell proliferation (GO:0042130)	0.319183	GO_Biological_Process_2015	mating behavior (GO:0007617)	0.464838
GO_Biological_Process_2015	mRNA stabilization (GO:0048255)	0.402591	GO_Cellular_Component_2015	nuclear transcription factor complex (GO:0044798)	0.320837	GO_Biological_Process_2015	potassium ion export (GO:0071435)	0.464838
GO_Biological_Process_2015	cytokine secretion (GO:0050663)	0.402591	GO_Cellular_Component_2015	ATPase dependent transmembrane transport complex (GO:0098533)	0.322915	GO_Biological_Process_2015	negative regulation of CD4-positive, alpha-beta T cell activation (GO:2000515)	0.464838
GO_Biological_Process_2015	RNA stabilization (GO:0043489)	0.402591	GO_Cellular_Component_2015	mitochondrial inner membrane (GO:0005743)	0.322915	GO_Biological_Process_2015	regulation of superoxide anion generation (GO:0032928)	0.464838
GO_Biological_Process_2015	epithelial cell differentiation (GO:0030855)	0.402591	GO_Cellular_Component_2015	very-low-density lipoprotein particle (GO:0034361)	0.329439	GO_Biological_Process_2015	pyrimidine nucleoside salvage (GO:0043097)	0.464838
GO_Biological_Process_2015	cellular response to oxidative stress (GO:0034599)	0.402591	GO_Cellular_Component_2015	triglyceride-rich lipoprotein particle (GO:0034385)	0.329439	GO_Biological_Process_2015	negative regulation of protein activation cascade (GO:2000258)	0.464838
GO_Biological_Process_2015	glucose metabolic process (GO:0006006)	0.402591	GO_Biological_Process_2015	regulation of neuron differentiation (GO:0045664)	0.329779	GO_Biological_Process_2015	negative regulation of hematopoietic progenitor cell differentiation (GO:1901533)	0.464838
GO_Biological_Process_2015	regulation of vesicle-mediated transport (GO:0060627)	0.402591	GO_Biological_Process_2015	response to activity (GO:0014823)	0.330079	GO_Biological_Process_2015	biotin metabolic process (GO:0006768)	0.464838
GO_Biological_Process_2015	negative regulation of interleukin-6 production (GO:0032715)	0.402591	GO_Biological_Process_2015	negative regulation of protein modification process (GO:0031400)	0.334047	GO_Biological_Process_2015	glomerular basement membrane development (GO:0032836)	0.464838
GO_Biological_Process_2015	plasma lipoprotein particle organization (GO:0071827)	0.402591	GO_Biological_Process_2015	regulation of cell morphogenesis (GO:0022604)	0.33619	GO_Biological_Process_2015	regulation of cytokine production involved in inflammatory response (GO:1900015)	0.464838
GO_Biological_Process_2015	regulation of endothelial cell apoptotic process (GO:2000351)	0.402591	GO_Cellular_Component_2015	aggresome (GO:0016235)	0.340887	GO_Biological_Process_2015	positive regulation of catecholamine secretion (GO:0033605)	0.464838
GO_Biological_Process_2015	adherens junction assembly (GO:0034333)	0.402591	GO_Biological_Process_2015	negative regulation of immune response (GO:0050777)	0.350424	GO_Biological_Process_2015	sleep (GO:0030431)	0.464838
GO_Biological_Process_2015	modification by host of symbiont morphology or physiology (GO:0051851)	0.402591	GO_Biological_Process_2015	regulation of humoral immune response (GO:0002920)	0.350424	GO_Biological_Process_2015	nucleotide transmembrane transport (GO:1901679)	0.464838
GO_Biological_Process_2015	regulation of viral process (GO:0050792)	0.402591	GO_Biological_Process_2015	lymphocyte differentiation (GO:0030098)	0.350424	GO_Biological_Process_2015	negative regulation of interleukin-17 production (GO:0032700)	0.464838
GO_Biological_Process_2015	regulation of intrinsic apoptotic signaling pathway in response to DNA damage (GO:1902229)	0.402591	GO_Cellular_Component_2015	transcription factor TFIID complex (GO:0005669)	0.351976	GO_Biological_Process_2015	anterior/posterior axis specification, embryo (GO:0008595)	0.464838
GO_Biological_Process_2015	midbrain development (GO:0030901)	0.402591	GO_Cellular_Component_2015	organelle inner membrane (GO:0019866)	0.358004	GO_Biological_Process_2015	regulation of regulatory T cell differentiation (GO:0045589)	0.464838
GO_Biological_Process_2015	heterophilic cell-cell adhesion via plasma membrane cell adhesion molecules (GO:0007157)	0.402591	GO_Cellular_Component_2015	respiratory chain (GO:0070469)	0.358977	GO_Biological_Process_2015	histone arginine methylation (GO:0034969)	0.464838
GO_Biological_Process_2015	eye photoreceptor cell development (GO:0042462)	0.402591	GO_Biological_Process_2015	leukocyte cell-cell adhesion (GO:0007159)	0.362881	GO_Biological_Process_2015	regulation of cholesterol homeostasis (GO:2000188)	0.464838
GO_Biological_Process_2015	ceramide biosynthetic process (GO:0046513)	0.402591	GO_Biological_Process_2015	positive regulation of protein secretion (GO:0050714)	0.371455	GO_Biological_Process_2015	phospholipid homeostasis (GO:0055091)	0.464838
GO_Biological_Process_2015	activation of Ras GTPase activity (GO:0032856)	0.402591	GO_Biological_Process_2015	chaperone-mediated protein folding (GO:0061077)	0.373635	GO_Biological_Process_2015	misfolded or incompletely synthesized protein catabolic process (GO:0006515)	0.464838
GO_Biological_Process_2015	hydrogen peroxide metabolic process (GO:0042743)	0.404477	GO_Biological_Process_2015	cellular amide metabolic process (GO:0043603)	0.373635	GO_Biological_Process_2015	regulation of phospholipid biosynthetic process (GO:0071071)	0.464838
GO_Biological_Process_2015	protein-lipid complex subunit organization (GO:0071825)	0.404477	GO_Biological_Process_2015	regulation of innate immune response (GO:0045088)	0.373635	GO_Biological_Process_2015	negative regulation of keratinocyte proliferation (GO:0010839)	0.464838
GO_Biological_Process_2015	regulation of lipoprotein lipase activity (GO:0051004)	0.404477	GO_Cellular_Component_2015	leading edge membrane (GO:0031256)	0.374166	GO_Biological_Process_2015	cell morphogenesis (GO:0000902)	0.464838
GO_Biological_Process_2015	interaction with symbiont (GO:0051702)	0.404477	GO_Cellular_Component_2015	recycling endosome membrane (GO:0055038)	0.375536	GO_Biological_Process_2015	acute inflammatory response (GO:0002526)	0.464838
GO_Biological_Process_2015	regulation of bone resorption (GO:0045124)	0.404477	GO_Cellular_Component_2015	Golgi stack (GO:0005795)	0.375536	GO_Biological_Process_2015	histone modification (GO:0016570)	0.464838
GO_Biological_Process_2015	negative regulation of epithelial cell differentiation (GO:0030857)	0.404477	GO_Cellular_Component_2015	protein-DNA complex (GO:0032993)	0.379107	GO_Biological_Process_2015	covalent chromatin modification (GO:0016569)	0.464838
GO_Biological_Process_2015	photoreceptor cell development (GO:0042461)	0.404477	GO_Cellular_Component_2015	extrinsic component of cytoplasmic side of plasma membrane (GO:0031234)	0.379107	GO_Biological_Process_2015	negative regulation of cell aging (GO:0090344)	0.464838
GO_Biological_Process_2015	cytoplasmic pattern recognition receptor signaling pathway (GO:0002753)	0.404477	GO_Cellular_Component_2015	growth cone (GO:0030426)	0.379107	GO_Biological_Process_2015	cell junction maintenance (GO:0034331)	0.464838
GO_Biological_Process_2015	regulation of cholesterol transport (GO:0032374)	0.404477	GO_Biological_Process_2015	maintenance of protein location (GO:0045185)	0.379985	GO_Biological_Process_2015	ventricular cardiac muscle cell development (GO:0055015)	0.464838
GO_Biological_Process_2015	regulation of sterol transport (GO:0032371)	0.404477	GO_Biological_Process_2015	cellular protein complex assembly (GO:0043623)	0.379985	GO_Biological_Process_2015	negative regulation of axon guidance (GO:1902668)	0.464838
GO_Biological_Process_2015	negative regulation of tumor necrosis factor production (GO:0032720)	0.404477	GO_Biological_Process_2015	phospholipid transport (GO:0015914)	0.379985	GO_Biological_Process_2015	positive regulation of myeloid leukocyte cytokine production involved in immune response (GO:0061081)	0.464838
GO_Biological_Process_2015	regulation of cell growth (GO:0001558)	0.408051	GO_Biological_Process_2015	positive regulation of fibroblast proliferation (GO:0048146)	0.382863	GO_Biological_Process_2015	negative regulation of Rho protein signal transduction (GO:0035024)	0.464838
GO_Biological_Process_2015	response to light stimulus (GO:0009416)	0.408051	GO_Biological_Process_2015	response to dsRNA (GO:0043331)	0.382863	GO_Biological_Process_2015	mechanosensory behavior (GO:0007638)	0.464838
GO_Biological_Process_2015	negative regulation of tumor necrosis factor superfamily cytokine production (GO:1903556)	0.408051	GO_Biological_Process_2015	negative regulation of protein phosphorylation (GO:0001933)	0.382863	GO_Biological_Process_2015	negative regulation of humoral immune response (GO:0002921)	0.464838
GO_Biological_Process_2015	skin development (GO:0043588)	0.408051	GO_Biological_Process_2015	synapse organization (GO:0050808)	0.382863	GO_Biological_Process_2015	pinocytosis (GO:0006907)	0.464838
GO_Molecular_Function_2015	thiolester hydrolase activity (GO:0016790)	0.408831	GO_Biological_Process_2015	negative regulation of protein binding (GO:0032091)	0.382863	GO_Biological_Process_2015	head development (GO:0060322)	0.464838
GO_Molecular_Function_2015	amino acid transmembrane transporter activity (GO:0015171)	0.408831	GO_Biological_Process_2015	respiratory electron transport chain (GO:0022904)	0.382863	GO_Biological_Process_2015	pyrimidine ribonucleoside monophosphate biosynthetic process (GO:0009174)	0.464838
GO_Molecular_Function_2015	steroid hormone receptor binding (GO:0035258)	0.408831	GO_Biological_Process_2015	negative regulation of granulocyte differentiation (GO:0030853)	0.382863	GO_Biological_Process_2015	pyrimidine ribonucleoside monophosphate metabolic process (GO:0009173)	0.464838
GO_Molecular_Function_2015	beta-catenin binding (GO:0008013)	0.408831	GO_Biological_Process_2015	regulation of dendritic cell antigen processing and presentation (GO:0002604)	0.382863	GO_Biological_Process_2015	fatty acid transmembrane transport (GO:1902001)	0.464838
GO_Molecular_Function_2015	extracellular matrix structural constituent (GO:0005201)	0.409683	GO_Biological_Process_2015	protein localization to microtubule (GO:0035372)	0.382863	GO_Biological_Process_2015	UMP metabolic process (GO:0046049)	0.464838
GO_Biological_Process_2015	skeletal system development (GO:0001501)	0.410873	GO_Biological_Process_2015	sequestering of actin monomers (GO:0042989)	0.382863	GO_Biological_Process_2015	cellular response to prostaglandin stimulus (GO:0071379)	0.464838
GO_Molecular_Function_2015	antioxidant activity (GO:0016209)	0.411275	GO_Biological_Process_2015	negative regulation of macrophage differentiation (GO:0045650)	0.382863	GO_Biological_Process_2015	negative regulation of interleukin-1 beta production (GO:0032691)	0.464838
GO_Molecular_Function_2015	ubiquitin-specific protease activity (GO:0004843)	0.411275	GO_Biological_Process_2015	positive regulation of macrophage cytokine production (GO:0060907)	0.382863	GO_Biological_Process_2015	negative regulation of alpha-beta T cell differentiation (GO:0046639)	0.464838
GO_Cellular_Component_2015	microbody part (GO:0044438)	0.413536	GO_Biological_Process_2015	cellular response to interferon-alpha (GO:0035457)	0.382863	GO_Biological_Process_2015	negative regulation of focal adhesion assembly (GO:0051895)	0.464838
GO_Cellular_Component_2015	peroxisomal part (GO:0044439)	0.413536	GO_Biological_Process_2015	water-soluble vitamin biosynthetic process (GO:0042364)	0.382863	GO_Biological_Process_2015	negative regulation of adherens junction organization (GO:1903392)	0.464838
GO_Molecular_Function_2015	anion transmembrane transporter activity (GO:0008509)	0.414512	GO_Biological_Process_2015	homocysteine metabolic process (GO:0050667)	0.382863	GO_Biological_Process_2015	negative regulation of cell junction assembly (GO:1901889)	0.464838
GO_Biological_Process_2015	negative regulation of endocytosis (GO:0045806)	0.415165	GO_Biological_Process_2015	regulation of translational termination (GO:0006449)	0.382863	GO_Biological_Process_2015	eyelid development in camera-type eye (GO:0061029)	0.464838
GO_Biological_Process_2015	organic anion transport (GO:0015711)	0.415908	GO_Biological_Process_2015	positive regulation of chemokine secretion (GO:0090197)	0.382863	GO_Biological_Process_2015	IMP biosynthetic process (GO:0006188)	0.464838
GO_Biological_Process_2015	regulation of toll-like receptor signaling pathway (GO:0034121)	0.418981	GO_Biological_Process_2015	intestinal epithelial cell development (GO:0060576)	0.382863	GO_Biological_Process_2015	coenzyme A biosynthetic process (GO:0015937)	0.464838
GO_Biological_Process_2015	regulation of sodium ion transmembrane transport (GO:1902305)	0.418981	GO_Biological_Process_2015	cellular response to ethanol (GO:0071361)	0.382863	GO_Biological_Process_2015	UMP biosynthetic process (GO:0006222)	0.464838
GO_Biological_Process_2015	regulation of calcium-mediated signaling (GO:0050848)	0.418981	GO_Biological_Process_2015	cellular response to vitamin D (GO:0071305)	0.382863	GO_Biological_Process_2015	regulation of lipoprotein metabolic process (GO:0050746)	0.464838
GO_Biological_Process_2015	regulation of interleukin-1 beta production (GO:0032651)	0.418981	GO_Molecular_Function_2015	enzyme inhibitor activity (GO:0004857)	0.386182	GO_Biological_Process_2015	protein heterotrimerization (GO:0070208)	0.464838
GO_Biological_Process_2015	positive regulation of fat cell differentiation (GO:0045600)	0.418981	GO_Molecular_Function_2015	transition metal ion transmembrane transporter activity (GO:0046915)	0.386182	GO_Biological_Process_2015	cellular response to hydrogen peroxide (GO:0070301)	0.464838
GO_Biological_Process_2015	hair follicle development (GO:0001942)	0.418981	GO_Biological_Process_2015	positive regulation of phosphatidylinositol 3-kinase signaling (GO:0014068)	0.387368	GO_Biological_Process_2015	vacuole organization (GO:0007033)	0.464838
GO_Biological_Process_2015	positive regulation of reactive oxygen species metabolic process (GO:2000379)	0.418981	GO_Biological_Process_2015	positive regulation of axonogenesis (GO:0050772)	0.387368	GO_Biological_Process_2015	regulation of extent of cell growth (GO:0061387)	0.464838
GO_Biological_Process_2015	regulation of multicellular organismal metabolic process (GO:0044246)	0.418981	GO_Molecular_Function_2015	oxidoreductase activity, acting on the CH-NH group of donors (GO:0016645)	0.38785	GO_Biological_Process_2015	cellular response to biotic stimulus (GO:0071216)	0.464838
GO_Biological_Process_2015	positive regulation of cell-cell adhesion (GO:0022409)	0.418981	GO_Molecular_Function_2015	virus receptor activity (GO:0001618)	0.390018	GO_Biological_Process_2015	negative regulation of response to external stimulus (GO:0032102)	0.464838
GO_Biological_Process_2015	retina homeostasis (GO:0001895)	0.418981	GO_Biological_Process_2015	positive regulation of production of molecular mediator of immune response (GO:0002702)	0.391372	GO_Biological_Process_2015	negative regulation of acute inflammatory response (GO:0002674)	0.464838
GO_Biological_Process_2015	bone mineralization (GO:0030282)	0.418981	GO_Biological_Process_2015	positive regulation of interferon-gamma production (GO:0032729)	0.391372	GO_Biological_Process_2015	negative regulation of cholesterol transport (GO:0032375)	0.464838
GO_Biological_Process_2015	regulation of NF-kappaB import into nucleus (GO:0042345)	0.418981	GO_Biological_Process_2015	regulation of phagocytosis (GO:0050764)	0.391372	GO_Biological_Process_2015	regulation of interleukin-13 production (GO:0032656)	0.464838
GO_Biological_Process_2015	negative regulation of type I interferon production (GO:0032480)	0.418981	GO_Biological_Process_2015	electron transport chain (GO:0022900)	0.391372	GO_Biological_Process_2015	enteric nervous system development (GO:0048484)	0.464838
GO_Biological_Process_2015	embryo implantation (GO:0007566)	0.418981	GO_Biological_Process_2015	cell junction organization (GO:0034330)	0.391372	GO_Biological_Process_2015	astrocyte development (GO:0014002)	0.464838
GO_Biological_Process_2015	regulation of bone remodeling (GO:0046850)	0.425316	GO_Biological_Process_2015	negative regulation of protein kinase activity (GO:0006469)	0.391372	GO_Biological_Process_2015	positive regulation of cardiac muscle cell differentiation (GO:2000727)	0.464838
GO_Biological_Process_2015	regulation of symbiosis, encompassing mutualism through parasitism (GO:0043903)	0.425316	GO_Biological_Process_2015	ossification (GO:0001503)	0.391372	GO_Biological_Process_2015	regulation of immunoglobulin secretion (GO:0051023)	0.464838
GO_Biological_Process_2015	glycolipid biosynthetic process (GO:0009247)	0.425316	GO_Biological_Process_2015	regulation of cytokine secretion involved in immune response (GO:0002739)	0.391372	GO_Biological_Process_2015	negative regulation of smooth muscle cell migration (GO:0014912)	0.464838
GO_Biological_Process_2015	oligosaccharide metabolic process (GO:0009311)	0.425316	GO_Biological_Process_2015	negative regulation of lipopolysaccharide-mediated signaling pathway (GO:0031665)	0.391372	GO_Biological_Process_2015	cranial nerve structural organization (GO:0021604)	0.464838
GO_Biological_Process_2015	actin polymerization or depolymerization (GO:0008154)	0.425316	GO_Biological_Process_2015	regulation of helicase activity (GO:0051095)	0.391372	GO_Biological_Process_2015	regulation of macrophage cytokine production (GO:0010935)	0.464838
GO_Biological_Process_2015	collagen fibril organization (GO:0030199)	0.425316	GO_Biological_Process_2015	platelet dense granule organization (GO:0060155)	0.391372	GO_Biological_Process_2015	positive regulation of type 2 immune response (GO:0002830)	0.464838
GO_Biological_Process_2015	regulation of cellular ketone metabolic process (GO:0010565)	0.425316	GO_Biological_Process_2015	branching involved in labyrinthine layer morphogenesis (GO:0060670)	0.391372	GO_Biological_Process_2015	face development (GO:0060324)	0.464838
GO_Biological_Process_2015	calcium ion transport into cytosol (GO:0060402)	0.425316	GO_Biological_Process_2015	triglyceride-rich lipoprotein particle remodeling (GO:0034370)	0.391372	GO_Biological_Process_2015	cellular response to fluid shear stress (GO:0071498)	0.464838
GO_Biological_Process_2015	negative regulation of response to DNA damage stimulus (GO:2001021)	0.425316	GO_Biological_Process_2015	mesenchymal-epithelial cell signaling (GO:0060638)	0.391372	GO_Biological_Process_2015	negative regulation of sterol transport (GO:0032372)	0.464838
GO_Biological_Process_2015	cholesterol transport (GO:0030301)	0.425316	GO_Biological_Process_2015	hydrogen peroxide biosynthetic process (GO:0050665)	0.391372	GO_Biological_Process_2015	regulation of platelet-derived growth factor receptor signaling pathway (GO:0010640)	0.464838
GO_Biological_Process_2015	regulation of interleukin-1 production (GO:0032652)	0.425316	GO_Biological_Process_2015	mucosal-associated lymphoid tissue development (GO:0048537)	0.391372	GO_Biological_Process_2015	cellular copper ion homeostasis (GO:0006878)	0.464838
GO_Biological_Process_2015	sterol transport (GO:0015918)	0.425316	GO_Biological_Process_2015	response to lipoprotein particle (GO:0055094)	0.391372	GO_Biological_Process_2015	detection of calcium ion (GO:0005513)	0.464838
GO_Biological_Process_2015	mitochondrion organization (GO:0007005)	0.425316	GO_Biological_Process_2015	positive regulation of syncytium formation by plasma membrane fusion (GO:0060143)	0.391372	GO_Biological_Process_2015	epithelial cell migration (GO:0010631)	0.464838
GO_Biological_Process_2015	cell killing (GO:0001906)	0.425316	GO_Biological_Process_2015	leukocyte aggregation (GO:0070486)	0.391372	GO_Biological_Process_2015	cellular response to type I interferon (GO:0071357)	0.464838
GO_Biological_Process_2015	cytosolic calcium ion transport (GO:0060401)	0.425316	GO_Biological_Process_2015	regulation of chemokine secretion (GO:0090196)	0.391372	GO_Biological_Process_2015	type I interferon signaling pathway (GO:0060337)	0.464838
GO_Biological_Process_2015	glycolytic process (GO:0006096)	0.425316	GO_Biological_Process_2015	positive regulation of mast cell degranulation (GO:0043306)	0.391372	GO_Biological_Process_2015	regulation of ion transmembrane transporter activity (GO:0032412)	0.464838
GO_Biological_Process_2015	regulation of lipid catabolic process (GO:0050994)	0.425316	GO_Biological_Process_2015	positive regulation of mast cell activation involved in immune response (GO:0033008)	0.391372	GO_Biological_Process_2015	regulation of cellular carbohydrate metabolic process (GO:0010675)	0.464838
GO_Biological_Process_2015	lymphocyte homeostasis (GO:0002260)	0.425316	GO_Biological_Process_2015	Peyer's patch development (GO:0048541)	0.391372	GO_Biological_Process_2015	negative regulation of response to wounding (GO:1903035)	0.464838
GO_Biological_Process_2015	multicellular organismal homeostasis (GO:0048871)	0.425316	GO_Cellular_Component_2015	site of polarized growth (GO:0030427)	0.392751	GO_Biological_Process_2015	regulation of acute inflammatory response (GO:0002673)	0.464838
GO_Biological_Process_2015	lipoprotein metabolic process (GO:0042157)	0.425316	GO_Biological_Process_2015	positive regulation of cell development (GO:0010720)	0.393998	GO_Biological_Process_2015	response to type I interferon (GO:0034340)	0.464838
GO_Biological_Process_2015	gastrulation (GO:0007369)	0.425316	GO_Biological_Process_2015	tissue morphogenesis (GO:0048729)	0.393998	GO_Biological_Process_2015	negative regulation of growth (GO:0045926)	0.464838
GO_Biological_Process_2015	negative regulation of I-kappaB kinase/NF-kappaB signaling (GO:0043124)	0.425316	GO_Biological_Process_2015	lipid transport (GO:0006869)	0.395432	GO_Biological_Process_2015	monosaccharide metabolic process (GO:0005996)	0.464838
GO_Biological_Process_2015	vasculature development (GO:0001944)	0.425316	GO_Biological_Process_2015	muscle cell differentiation (GO:0042692)	0.395432	GO_Biological_Process_2015	response to carbohydrate (GO:0009743)	0.464838
GO_Biological_Process_2015	protein K48-linked ubiquitination (GO:0070936)	0.425316	GO_Biological_Process_2015	response to acid chemical (GO:0001101)	0.395432	GO_Biological_Process_2015	in utero embryonic development (GO:0001701)	0.464838
GO_Biological_Process_2015	tissue morphogenesis (GO:0048729)	0.426083	GO_Biological_Process_2015	negative regulation of defense response (GO:0031348)	0.395432	GO_Biological_Process_2015	ribonucleotide biosynthetic process (GO:0009260)	0.464838
GO_Biological_Process_2015	protein polyubiquitination (GO:0000209)	0.426083	GO_Biological_Process_2015	positive regulation of cell projection organization (GO:0031346)	0.395432	GO_Biological_Process_2015	cell-substrate adhesion (GO:0031589)	0.464838
GO_Biological_Process_2015	regulation of extrinsic apoptotic signaling pathway via death domain receptors (GO:1902041)	0.426083	GO_Biological_Process_2015	neuron development (GO:0048666)	0.395432	GO_Biological_Process_2015	negative regulation of systemic arterial blood pressure (GO:0003085)	0.464838
GO_Biological_Process_2015	regulation of interleukin-2 production (GO:0032663)	0.426083	GO_Biological_Process_2015	regulation of chemokine production (GO:0032642)	0.395432	GO_Biological_Process_2015	response to auditory stimulus (GO:0010996)	0.464838
GO_Biological_Process_2015	cellular metal ion homeostasis (GO:0006875)	0.426083	GO_Biological_Process_2015	vitamin metabolic process (GO:0006766)	0.395432	GO_Biological_Process_2015	regulation of hydrogen peroxide-induced cell death (GO:1903205)	0.464838
GO_Biological_Process_2015	hexose metabolic process (GO:0019318)	0.426083	GO_Biological_Process_2015	T-helper 1 type immune response (GO:0042088)	0.395432	GO_Biological_Process_2015	IMP metabolic process (GO:0046040)	0.464838
GO_Biological_Process_2015	negative regulation of apoptotic signaling pathway (GO:2001234)	0.426083	GO_Biological_Process_2015	membrane tubulation (GO:0097320)	0.395432	GO_Biological_Process_2015	negative regulation of JUN kinase activity (GO:0043508)	0.464838
GO_Biological_Process_2015	leukocyte cell-cell adhesion (GO:0007159)	0.426678	GO_Biological_Process_2015	histone H3-K4 trimethylation (GO:0080182)	0.395432	GO_Biological_Process_2015	negative regulation of interleukin-1 production (GO:0032692)	0.464838
GO_Biological_Process_2015	nucleotide-binding domain, leucine rich repeat containing receptor signaling pathway (GO:0035872)	0.426678	GO_Biological_Process_2015	positive regulation of T cell differentiation in thymus (GO:0033089)	0.395432	GO_Biological_Process_2015	positive regulation of antigen receptor-mediated signaling pathway (GO:0050857)	0.464838
GO_Biological_Process_2015	inner ear development (GO:0048839)	0.426678	GO_Biological_Process_2015	negative regulation of B cell apoptotic process (GO:0002903)	0.395432	GO_Biological_Process_2015	regulation of cholesterol storage (GO:0010885)	0.464838
GO_Biological_Process_2015	protein oligomerization (GO:0051259)	0.429878	GO_Biological_Process_2015	reactive oxygen species biosynthetic process (GO:1903409)	0.395432	GO_Biological_Process_2015	regulation of lipoprotein particle clearance (GO:0010984)	0.464838
GO_Molecular_Function_2015	small conjugating protein-specific protease activity (GO:0019783)	0.432536	GO_Biological_Process_2015	folic acid metabolic process (GO:0046655)	0.395432	GO_Biological_Process_2015	negative regulation of cell fate commitment (GO:0010454)	0.464838
GO_Molecular_Function_2015	protease binding (GO:0002020)	0.432933	GO_Biological_Process_2015	biotin metabolic process (GO:0006768)	0.395432	GO_Biological_Process_2015	CDP-diacylglycerol biosynthetic process (GO:0016024)	0.464838
GO_Biological_Process_2015	lysosomal transport (GO:0007041)	0.437153	GO_Biological_Process_2015	cellular response to interleukin-15 (GO:0071350)	0.395432	GO_Biological_Process_2015	positive regulation of fatty acid oxidation (GO:0046321)	0.464838
GO_Biological_Process_2015	phospholipid transport (GO:0015914)	0.437153	GO_Biological_Process_2015	maternal placenta development (GO:0001893)	0.395432	GO_Biological_Process_2015	positive regulation of insulin-like growth factor receptor signaling pathway (GO:0043568)	0.464838
GO_Biological_Process_2015	regulation of mRNA stability (GO:0043488)	0.437153	GO_Biological_Process_2015	positive regulation of odontogenesis (GO:0042482)	0.395432	GO_Biological_Process_2015	pyrimidine nucleoside monophosphate biosynthetic process (GO:0009130)	0.464838
GO_Biological_Process_2015	tRNA aminoacylation for protein translation (GO:0006418)	0.44064	GO_Biological_Process_2015	phospholipid homeostasis (GO:0055091)	0.395432	GO_Biological_Process_2015	regulation of neurotransmitter uptake (GO:0051580)	0.464838
GO_Biological_Process_2015	protein targeting to mitochondrion (GO:0006626)	0.44064	GO_Biological_Process_2015	regulation of apoptotic cell clearance (GO:2000425)	0.395432	GO_Biological_Process_2015	regulation of transmembrane transporter activity (GO:0022898)	0.464838
GO_Biological_Process_2015	positive regulation of exocytosis (GO:0045921)	0.44064	GO_Biological_Process_2015	modulation by virus of host process (GO:0019054)	0.395432	GO_Biological_Process_2015	regulation of cell morphogenesis (GO:0022604)	0.464838
GO_Molecular_Function_2015	DNA-dependent ATPase activity (GO:0008094)	0.442825	GO_Biological_Process_2015	neuromuscular process controlling posture (GO:0050884)	0.395432	GO_Biological_Process_2015	chordate embryonic development (GO:0043009)	0.464838
GO_Biological_Process_2015	vacuolar transport (GO:0007034)	0.447205	GO_Biological_Process_2015	negative regulation of kinase activity (GO:0033673)	0.395432	GO_Biological_Process_2015	response to topologically incorrect protein (GO:0035966)	0.464838
GO_Biological_Process_2015	leukocyte homeostasis (GO:0001776)	0.450475	GO_Biological_Process_2015	positive regulation of canonical Wnt signaling pathway (GO:0090263)	0.395432	GO_Biological_Process_2015	carbohydrate homeostasis (GO:0033500)	0.464838
GO_Biological_Process_2015	regulation of RNA stability (GO:0043487)	0.450475	GO_Biological_Process_2015	tetrapyrrole metabolic process (GO:0033013)	0.395432	GO_Biological_Process_2015	glucose homeostasis (GO:0042593)	0.464838
GO_Biological_Process_2015	mitochondrial membrane organization (GO:0007006)	0.450475	GO_Biological_Process_2015	acute inflammatory response (GO:0002526)	0.395432	GO_Biological_Process_2015	ribose phosphate biosynthetic process (GO:0046390)	0.464838
GO_Biological_Process_2015	protein processing (GO:0016485)	0.45137	GO_Biological_Process_2015	establishment of protein localization to plasma membrane (GO:0090002)	0.395432	GO_Biological_Process_2015	cell projection morphogenesis (GO:0048858)	0.464838
GO_Biological_Process_2015	positive regulation of lipid biosynthetic process (GO:0046889)	0.45206	GO_Biological_Process_2015	cellular defense response (GO:0006968)	0.395432	GO_Biological_Process_2015	response to lipopolysaccharide (GO:0032496)	0.464838
GO_Biological_Process_2015	tRNA aminoacylation (GO:0043039)	0.45206	GO_Biological_Process_2015	S-adenosylmethionine metabolic process (GO:0046500)	0.395432	GO_Biological_Process_2015	protein lipidation (GO:0006497)	0.464838
GO_Biological_Process_2015	amino acid activation (GO:0043038)	0.45206	GO_Biological_Process_2015	phospholipid efflux (GO:0033700)	0.395432	GO_Biological_Process_2015	CDP-diacylglycerol metabolic process (GO:0046341)	0.464838
GO_Cellular_Component_2015	catalytic step 2 spliceosome (GO:0071013)	0.452379	GO_Biological_Process_2015	positive regulation of macrophage differentiation (GO:0045651)	0.395432	GO_Biological_Process_2015	pyrimidine nucleoside monophosphate metabolic process (GO:0009129)	0.464838
GO_Biological_Process_2015	lymphocyte mediated immunity (GO:0002449)	0.456722	GO_Biological_Process_2015	positive regulation of myeloid leukocyte cytokine production involved in immune response (GO:0061081)	0.395432	GO_Biological_Process_2015	epithelial cell-cell adhesion (GO:0090136)	0.464838
GO_Biological_Process_2015	regulation of steroid biosynthetic process (GO:0050810)	0.456722	GO_Biological_Process_2015	negative regulation of inflammatory response to antigenic stimulus (GO:0002862)	0.395432	GO_Biological_Process_2015	mitotic G2 DNA damage checkpoint (GO:0007095)	0.464838
GO_Molecular_Function_2015	RNA polymerase II distal enhancer sequence-specific DNA binding transcription factor activity (GO:0003705)	0.456992	GO_Biological_Process_2015	protein import into peroxisome matrix (GO:0016558)	0.395432	GO_Biological_Process_2015	regulation of tumor necrosis factor-mediated signaling pathway (GO:0010803)	0.464838
GO_Molecular_Function_2015	N-acetyltransferase activity (GO:0008080)	0.456992	GO_Biological_Process_2015	regulation of translation in response to stress (GO:0043555)	0.395432	GO_Biological_Process_2015	retinal metabolic process (GO:0042574)	0.464838
GO_Biological_Process_2015	cellular cation homeostasis (GO:0030003)	0.458141	GO_Biological_Process_2015	protein autoprocessing (GO:0016540)	0.395432	GO_Biological_Process_2015	nucleotide salvage (GO:0043173)	0.464838
GO_Molecular_Function_2015	ubiquitin-protein transferase activity (GO:0004842)	0.459201	GO_Biological_Process_2015	replicative senescence (GO:0090399)	0.395432	GO_Biological_Process_2015	regulation of fatty acid beta-oxidation (GO:0031998)	0.464838
GO_Molecular_Function_2015	purine NTP-dependent helicase activity (GO:0070035)	0.459201	GO_Biological_Process_2015	antigen processing and presentation of endogenous peptide antigen (GO:0002483)	0.395432	GO_Biological_Process_2015	membrane raft organization (GO:0031579)	0.464838
GO_Molecular_Function_2015	ATP-dependent helicase activity (GO:0008026)	0.459201	GO_Biological_Process_2015	cellular response to prostaglandin stimulus (GO:0071379)	0.395432	GO_Biological_Process_2015	positive regulation of isotype switching (GO:0045830)	0.464838
GO_Molecular_Function_2015	inorganic cation transmembrane transporter activity (GO:0022890)	0.459201	GO_Biological_Process_2015	regulation of MHC class II biosynthetic process (GO:0045346)	0.395432	GO_Biological_Process_2015	response to prostaglandin E (GO:0034695)	0.464838
GO_Molecular_Function_2015	phosphatidylinositol phosphate binding (GO:1901981)	0.459201	GO_Biological_Process_2015	alpha-linolenic acid metabolic process (GO:0036109)	0.395432	GO_Biological_Process_2015	peptidyl-arginine modification (GO:0018195)	0.464838
GO_Molecular_Function_2015	cation channel activity (GO:0005261)	0.459201	GO_Biological_Process_2015	positive regulation of B cell differentiation (GO:0045579)	0.395432	GO_Biological_Process_2015	cellular response to zinc ion (GO:0071294)	0.464838
GO_Biological_Process_2015	regulation of cartilage development (GO:0061035)	0.461291	GO_Biological_Process_2015	regulation of alkaline phosphatase activity (GO:0010692)	0.395432	GO_Biological_Process_2015	positive regulation of metanephros development (GO:0072216)	0.464838
GO_Biological_Process_2015	DNA duplex unwinding (GO:0032508)	0.464178	GO_Biological_Process_2015	response to folic acid (GO:0051593)	0.395432	GO_Biological_Process_2015	regulation of carbohydrate metabolic process (GO:0006109)	0.464838
GO_Biological_Process_2015	establishment of protein localization to mitochondrion (GO:0072655)	0.464178	GO_Biological_Process_2015	cellular response to vitamin (GO:0071295)	0.395432	GO_Biological_Process_2015	regulation of hormone levels (GO:0010817)	0.464838
GO_Biological_Process_2015	heart looping (GO:0001947)	0.464178	GO_Biological_Process_2015	detection of bacterium (GO:0016045)	0.395432	GO_Biological_Process_2015	establishment of protein localization to membrane (GO:0090150)	0.464838
GO_Biological_Process_2015	negative regulation of leukocyte proliferation (GO:0070664)	0.469222	GO_Biological_Process_2015	fatty acid beta-oxidation using acyl-CoA oxidase (GO:0033540)	0.395432	GO_Biological_Process_2015	embryo development ending in birth or egg hatching (GO:0009792)	0.464838
GO_Biological_Process_2015	protein ubiquitination involved in ubiquitin-dependent protein catabolic process (GO:0042787)	0.469222	GO_Biological_Process_2015	establishment of nucleus localization (GO:0040023)	0.395432	GO_Biological_Process_2015	single-organism nuclear import (GO:1902593)	0.464838
GO_Biological_Process_2015	homotypic cell-cell adhesion (GO:0034109)	0.469222	GO_Biological_Process_2015	cellular response to electrical stimulus (GO:0071257)	0.395432	GO_Biological_Process_2015	protein import into nucleus (GO:0006606)	0.464838
GO_Biological_Process_2015	DNA geometric change (GO:0032392)	0.469222	GO_Biological_Process_2015	ATP metabolic process (GO:0046034)	0.395432	GO_Biological_Process_2015	regulation of cell growth (GO:0001558)	0.464838
GO_Biological_Process_2015	regulation of Wnt signaling pathway (GO:0030111)	0.469222	GO_Biological_Process_2015	regulation of G1/S transition of mitotic cell cycle (GO:2000045)	0.395432	GO_Biological_Process_2015	regulation of fatty acid metabolic process (GO:0019217)	0.464838
GO_Biological_Process_2015	cellular ion homeostasis (GO:0006873)	0.469222	GO_Biological_Process_2015	circulatory system process (GO:0003013)	0.395432	GO_Biological_Process_2015	grooming behavior (GO:0007625)	0.464838
GO_Biological_Process_2015	calcium ion transport (GO:0006816)	0.469222	GO_Biological_Process_2015	coagulation (GO:0050817)	0.395432	GO_Biological_Process_2015	chondrocyte development (GO:0002063)	0.464838
GO_Biological_Process_2015	embryonic morphogenesis (GO:0048598)	0.469222	GO_Biological_Process_2015	blood coagulation (GO:0007596)	0.395432	GO_Biological_Process_2015	positive regulation of interleukin-4 production (GO:0032753)	0.464838
GO_Biological_Process_2015	protein localization to mitochondrion (GO:0070585)	0.469222	GO_Biological_Process_2015	regulation of cellular amino acid metabolic process (GO:0006521)	0.395432	GO_Biological_Process_2015	regulation of T cell cytokine production (GO:0002724)	0.464838
GO_Biological_Process_2015	regulation of tissue remodeling (GO:0034103)	0.469222	GO_Biological_Process_2015	cellular response to retinoic acid (GO:0071300)	0.395432	GO_Biological_Process_2015	response to laminar fluid shear stress (GO:0034616)	0.464838
GO_Biological_Process_2015	spermatid development (GO:0007286)	0.469222	GO_Biological_Process_2015	cellular lipid catabolic process (GO:0044242)	0.395432	GO_Biological_Process_2015	positive regulation of glycogen biosynthetic process (GO:0045725)	0.464838
GO_Molecular_Function_2015	PDZ domain binding (GO:0030165)	0.472347	GO_Biological_Process_2015	regulation of cell cycle G1/S phase transition (GO:1902806)	0.395432	GO_Biological_Process_2015	ubiquitin-dependent protein catabolic process via the multivesicular body sorting pathway (GO:0043162)	0.464838
GO_Molecular_Function_2015	phospholipid binding (GO:0005543)	0.472347	GO_Biological_Process_2015	regulation of blood vessel size (GO:0050880)	0.395432	GO_Biological_Process_2015	cell migration involved in sprouting angiogenesis (GO:0002042)	0.464838
GO_Molecular_Function_2015	acetyltransferase activity (GO:0016407)	0.472347	GO_Biological_Process_2015	positive regulation of myeloid leukocyte mediated immunity (GO:0002888)	0.395432	GO_Biological_Process_2015	regulation of microtubule-based movement (GO:0060632)	0.464838
GO_Biological_Process_2015	ER to Golgi vesicle-mediated transport (GO:0006888)	0.47754	GO_Biological_Process_2015	response to manganese ion (GO:0010042)	0.395432	GO_Biological_Process_2015	regulation of axon extension involved in axon guidance (GO:0048841)	0.464838
GO_Biological_Process_2015	regulation of sodium ion transport (GO:0002028)	0.47754	GO_Biological_Process_2015	negative regulation of intrinsic apoptotic signaling pathway in response to DNA damage by p53 class mediator (GO:1902166)	0.395432	GO_Biological_Process_2015	clathrin coat assembly (GO:0048268)	0.464838
GO_Biological_Process_2015	monosaccharide metabolic process (GO:0005996)	0.47754	GO_Biological_Process_2015	negative thymic T cell selection (GO:0045060)	0.395432	GO_Biological_Process_2015	female genitalia development (GO:0030540)	0.464838
GO_Biological_Process_2015	protein maturation (GO:0051604)	0.47754	GO_Biological_Process_2015	modulation by symbiont of host cellular process (GO:0044068)	0.395432	GO_Biological_Process_2015	nucleoside salvage (GO:0043174)	0.464838
GO_Biological_Process_2015	glycosphingolipid metabolic process (GO:0006687)	0.47754	GO_Biological_Process_2015	regulation of monocyte differentiation (GO:0045655)	0.395432	GO_Biological_Process_2015	microtubule nucleation (GO:0007020)	0.464838
GO_Biological_Process_2015	cholesterol homeostasis (GO:0042632)	0.47754	GO_Biological_Process_2015	negative regulation of T cell mediated immunity (GO:0002710)	0.395432	GO_Biological_Process_2015	copper ion homeostasis (GO:0055070)	0.464838
GO_Biological_Process_2015	sensory perception of smell (GO:0007608)	0.47754	GO_Biological_Process_2015	prepulse inhibition (GO:0060134)	0.395432	GO_Biological_Process_2015	regulation of nitric-oxide synthase biosynthetic process (GO:0051769)	0.464838
GO_Biological_Process_2015	carboxylic acid transport (GO:0046942)	0.47754	GO_Biological_Process_2015	removal of superoxide radicals (GO:0019430)	0.395432	GO_Biological_Process_2015	smooth muscle tissue development (GO:0048745)	0.464838
GO_Biological_Process_2015	regulation of cellular amino acid metabolic process (GO:0006521)	0.47754	GO_Biological_Process_2015	response to water (GO:0009415)	0.395432	GO_Biological_Process_2015	regulation of cell-substrate adhesion (GO:0010810)	0.464838
GO_Biological_Process_2015	embryonic heart tube morphogenesis (GO:0003143)	0.47754	GO_Biological_Process_2015	regulation of macrophage cytokine production (GO:0010935)	0.395432	GO_Biological_Process_2015	negative regulation of cell growth (GO:0030308)	0.464838
GO_Biological_Process_2015	sterol homeostasis (GO:0055092)	0.47754	GO_Biological_Process_2015	detection of other organism (GO:0098543)	0.395432	GO_Biological_Process_2015	angiogenesis (GO:0001525)	0.464838
GO_Biological_Process_2015	regulation of cation channel activity (GO:2001257)	0.47754	GO_Biological_Process_2015	positive regulation of type 2 immune response (GO:0002830)	0.395432	GO_Biological_Process_2015	regulation of generation of precursor metabolites and energy (GO:0043467)	0.464838
GO_Biological_Process_2015	stem cell differentiation (GO:0048863)	0.47754	GO_Biological_Process_2015	cellular response to oxygen radical (GO:0071450)	0.395432	GO_Biological_Process_2015	nuclear import (GO:0051170)	0.464838
GO_Molecular_Function_2015	integrin binding (GO:0005178)	0.477948	GO_Biological_Process_2015	regulation of sequestering of triglyceride (GO:0010889)	0.395432	GO_Biological_Process_2015	regulation of fibroblast proliferation (GO:0048145)	0.464838
GO_Molecular_Function_2015	N-acyltransferase activity (GO:0016410)	0.477948	GO_Biological_Process_2015	regulation of odontogenesis of dentin-containing tooth (GO:0042487)	0.395432	GO_Biological_Process_2015	regulation of JUN kinase activity (GO:0043506)	0.464838
GO_Molecular_Function_2015	active transmembrane transporter activity (GO:0022804)	0.477948	GO_Biological_Process_2015	cellular copper ion homeostasis (GO:0006878)	0.395432	GO_Biological_Process_2015	peptidyl-lysine modification (GO:0018205)	0.464838
GO_Molecular_Function_2015	oxidoreductase activity, acting on NAD(P)H (GO:0016651)	0.477948	GO_Biological_Process_2015	interleukin-1-mediated signaling pathway (GO:0070498)	0.395432	GO_Biological_Process_2015	regulation of transporter activity (GO:0032409)	0.464838
GO_Molecular_Function_2015	ubiquitinyl hydrolase activity (GO:0036459)	0.477948	GO_Biological_Process_2015	positive regulation of leukocyte degranulation (GO:0043302)	0.395432	GO_Biological_Process_2015	preassembly of GPI anchor in ER membrane (GO:0016254)	0.464838
GO_Cellular_Component_2015	Z disc (GO:0030018)	0.479461	GO_Biological_Process_2015	positive regulation of mast cell activation (GO:0033005)	0.395432	GO_Biological_Process_2015	regulation of B cell apoptotic process (GO:0002902)	0.464838
GO_Biological_Process_2015	organic acid transport (GO:0015849)	0.479508	GO_Biological_Process_2015	cellular response to superoxide (GO:0071451)	0.395432	GO_Biological_Process_2015	regulation of cellular senescence (GO:2000772)	0.464838
GO_Biological_Process_2015	modification of morphology or physiology of other organism involved in symbiotic interaction (GO:0051817)	0.479825	GO_Biological_Process_2015	fusion of sperm to egg plasma membrane (GO:0007342)	0.395432	GO_Biological_Process_2015	regulation of megakaryocyte differentiation (GO:0045652)	0.464838
GO_Biological_Process_2015	sphingolipid biosynthetic process (GO:0030148)	0.479825	GO_Biological_Process_2015	linoleic acid metabolic process (GO:0043651)	0.395432	GO_Biological_Process_2015	sympathetic nervous system development (GO:0048485)	0.464838
GO_Cellular_Component_2015	cytoplasmic membrane-bounded vesicle (GO:0016023)	0.481728	GO_Biological_Process_2015	hemostasis (GO:0007599)	0.395432	GO_Biological_Process_2015	myeloid leukocyte mediated immunity (GO:0002444)	0.464838
GO_Biological_Process_2015	metal ion homeostasis (GO:0055065)	0.482042	GO_Biological_Process_2015	regulation of tube size (GO:0035150)	0.395432	GO_Biological_Process_2015	regulation of N-methyl-D-aspartate selective glutamate receptor activity (GO:2000310)	0.464838
GO_Biological_Process_2015	regulation of receptor-mediated endocytosis (GO:0048259)	0.482042	GO_Biological_Process_2015	fatty acid oxidation (GO:0019395)	0.395432	GO_Biological_Process_2015	cell volume homeostasis (GO:0006884)	0.464838
GO_Biological_Process_2015	ceramide metabolic process (GO:0006672)	0.482042	GO_Biological_Process_2015	lipid modification (GO:0030258)	0.395432	GO_Biological_Process_2015	axon regeneration (GO:0031103)	0.464838
GO_Cellular_Component_2015	vacuolar part (GO:0044437)	0.482572	GO_Biological_Process_2015	positive regulation of kinase activity (GO:0033674)	0.395432	GO_Biological_Process_2015	positive regulation of cell adhesion mediated by integrin (GO:0033630)	0.464838
GO_Cellular_Component_2015	midbody (GO:0030496)	0.482572	GO_Biological_Process_2015	lipid oxidation (GO:0034440)	0.395432	GO_Biological_Process_2015	somatic stem cell division (GO:0048103)	0.464838
GO_Cellular_Component_2015	endocytic vesicle membrane (GO:0030666)	0.482572	GO_Biological_Process_2015	negative regulation of response to external stimulus (GO:0032102)	0.395432	GO_Biological_Process_2015	positive regulation of alpha-beta T cell proliferation (GO:0046641)	0.464838
GO_Cellular_Component_2015	leading edge membrane (GO:0031256)	0.482572	GO_Biological_Process_2015	regulation of cell projection organization (GO:0031344)	0.395432	GO_Biological_Process_2015	positive regulation of DNA recombination (GO:0045911)	0.464838
GO_Cellular_Component_2015	endocytic vesicle (GO:0030139)	0.482572	GO_Biological_Process_2015	regulation of acute inflammatory response (GO:0002673)	0.395432	GO_Biological_Process_2015	regulation of superoxide metabolic process (GO:0090322)	0.464838
GO_Molecular_Function_2015	calcium channel activity (GO:0005262)	0.484183	GO_Biological_Process_2015	regulation of phosphatidylinositol 3-kinase signaling (GO:0014066)	0.395432	GO_Biological_Process_2015	negative regulation of release of cytochrome c from mitochondria (GO:0090201)	0.464838
GO_Molecular_Function_2015	double-stranded DNA binding (GO:0003690)	0.484183	GO_Biological_Process_2015	positive regulation of interleukin-2 biosynthetic process (GO:0045086)	0.395432	GO_Biological_Process_2015	drug transmembrane transport (GO:0006855)	0.464838
GO_Cellular_Component_2015	postsynaptic density (GO:0014069)	0.484971	GO_Biological_Process_2015	planar cell polarity pathway involved in neural tube closure (GO:0090179)	0.395432	GO_Biological_Process_2015	female gonad development (GO:0008585)	0.464838
GO_Biological_Process_2015	negative regulation of lipid metabolic process (GO:0045833)	0.485683	GO_Biological_Process_2015	negative T cell selection (GO:0043383)	0.395432	GO_Biological_Process_2015	phasic smooth muscle contraction (GO:0014821)	0.464838
GO_Biological_Process_2015	negative regulation of NF-kappaB transcription factor activity (GO:0032088)	0.485683	GO_Biological_Process_2015	cellular response to cholesterol (GO:0071397)	0.395432	GO_Biological_Process_2015	positive regulation of T-helper cell differentiation (GO:0045624)	0.464838
GO_Molecular_Function_2015	mRNA binding (GO:0003729)	0.490667	GO_Biological_Process_2015	negative regulation of systemic arterial blood pressure (GO:0003085)	0.395432	GO_Biological_Process_2015	oxygen transport (GO:0015671)	0.464838
GO_Biological_Process_2015	divalent metal ion transport (GO:0070838)	0.49085	GO_Biological_Process_2015	phagocytosis, engulfment (GO:0006911)	0.395432	GO_Biological_Process_2015	protein acylation (GO:0043543)	0.46522
GO_Biological_Process_2015	Wnt signaling pathway (GO:0016055)	0.49085	GO_Biological_Process_2015	complement activation, alternative pathway (GO:0006957)	0.395432	GO_Biological_Process_2015	regulation of smooth muscle cell proliferation (GO:0048660)	0.46522
GO_Biological_Process_2015	single organismal cell-cell adhesion (GO:0016337)	0.492419	GO_Biological_Process_2015	maintenance of gastrointestinal epithelium (GO:0030277)	0.395432	GO_Biological_Process_2015	regulation of oxidoreductase activity (GO:0051341)	0.46522
GO_Biological_Process_2015	protein secretion (GO:0009306)	0.492758	GO_Biological_Process_2015	negative regulation of macrophage derived foam cell differentiation (GO:0010745)	0.395432	GO_Biological_Process_2015	response to molecule of bacterial origin (GO:0002237)	0.46522
GO_Cellular_Component_2015	site of polarized growth (GO:0030427)	0.495245	GO_Biological_Process_2015	response to interleukin-15 (GO:0070672)	0.395432	GO_Biological_Process_2015	regulation of protein localization to nucleus (GO:1900180)	0.46522
GO_Biological_Process_2015	divalent inorganic cation transport (GO:0072511)	0.495937	GO_Biological_Process_2015	positive regulation of cAMP-mediated signaling (GO:0043950)	0.395432	GO_Biological_Process_2015	regulation of tumor necrosis factor production (GO:0032680)	0.46522
GO_Biological_Process_2015	negative regulation of cell development (GO:0010721)	0.495937	GO_Biological_Process_2015	regulation of syncytium formation by plasma membrane fusion (GO:0060142)	0.395432	GO_Biological_Process_2015	regulation of cell-matrix adhesion (GO:0001952)	0.46522
GO_Biological_Process_2015	molting cycle process (GO:0022404)	0.495937	GO_Biological_Process_2015	natural killer cell differentiation (GO:0001779)	0.395432	GO_Biological_Process_2015	ribonucleoside monophosphate biosynthetic process (GO:0009156)	0.46522
GO_Biological_Process_2015	hair cycle process (GO:0022405)	0.495937	GO_Biological_Process_2015	positive regulation of antigen processing and presentation (GO:0002579)	0.395432	GO_Biological_Process_2015	intracellular lipid transport (GO:0032365)	0.46522
GO_Biological_Process_2015	odontogenesis of dentin-containing tooth (GO:0042475)	0.495937	GO_Biological_Process_2015	positive regulation of cholesterol efflux (GO:0010875)	0.395432	GO_Biological_Process_2015	response to vitamin A (GO:0033189)	0.46522
GO_Biological_Process_2015	adherens junction organization (GO:0034332)	0.495937	GO_Biological_Process_2015	sphingomyelin metabolic process (GO:0006684)	0.395432	GO_Biological_Process_2015	forebrain neuron development (GO:0021884)	0.46522
GO_Biological_Process_2015	inorganic cation transmembrane transport (GO:0098662)	0.495937	GO_Biological_Process_2015	negative regulation of DNA damage response, signal transduction by p53 class mediator (GO:0043518)	0.395432	GO_Biological_Process_2015	positive regulation of glycogen metabolic process (GO:0070875)	0.46522
GO_Biological_Process_2015	response to heat (GO:0009408)	0.495937	GO_Biological_Process_2015	establishment of epithelial cell polarity (GO:0090162)	0.395432	GO_Biological_Process_2015	regulation of axon guidance (GO:1902667)	0.46522
GO_Biological_Process_2015	leukocyte mediated immunity (GO:0002443)	0.495937	GO_Biological_Process_2015	cerebral cortex neuron differentiation (GO:0021895)	0.395432	GO_Biological_Process_2015	mitotic G2/M transition checkpoint (GO:0044818)	0.46522
GO_Biological_Process_2015	response to radiation (GO:0009314)	0.495937	GO_Biological_Process_2015	oligosaccharide biosynthetic process (GO:0009312)	0.395432	GO_Biological_Process_2015	ribonucleoside bisphosphate biosynthetic process (GO:0034030)	0.46522
GO_Biological_Process_2015	pyruvate metabolic process (GO:0006090)	0.495937	GO_Biological_Process_2015	hematopoietic stem cell proliferation (GO:0071425)	0.395432	GO_Biological_Process_2015	organ induction (GO:0001759)	0.46522
GO_Biological_Process_2015	tissue remodeling (GO:0048771)	0.495937	GO_Biological_Process_2015	lymphocyte activation (GO:0046649)	0.397907	GO_Biological_Process_2015	negative regulation of organic acid transport (GO:0032891)	0.46522
GO_Biological_Process_2015	organophosphate ester transport (GO:0015748)	0.495937	GO_Biological_Process_2015	negative regulation of ubiquitin-protein ligase activity involved in mitotic cell cycle (GO:0051436)	0.397907	GO_Biological_Process_2015	purine nucleoside bisphosphate biosynthetic process (GO:0034033)	0.46522
GO_Biological_Process_2015	biomineral tissue development (GO:0031214)	0.495937	GO_Biological_Process_2015	DNA damage response, signal transduction by p53 class mediator resulting in cell cycle arrest (GO:0006977)	0.397907	GO_Biological_Process_2015	nucleoside bisphosphate biosynthetic process (GO:0033866)	0.46522
GO_Biological_Process_2015	anion transport (GO:0006820)	0.495937	GO_Biological_Process_2015	regulation of vesicle-mediated transport (GO:0060627)	0.397907	GO_Biological_Process_2015	long-chain fatty-acyl-CoA biosynthetic process (GO:0035338)	0.46522
GO_Cellular_Component_2015	Golgi membrane (GO:0000139)	0.496622	GO_Biological_Process_2015	cytokine production (GO:0001816)	0.397907	GO_Biological_Process_2015	regulation of cell fate specification (GO:0042659)	0.46522
GO_Biological_Process_2015	regulation of lipid metabolic process (GO:0019216)	0.497378	GO_Biological_Process_2015	signal transduction involved in mitotic G1 DNA damage checkpoint (GO:0072431)	0.397907	GO_Biological_Process_2015	histone H4 deacetylation (GO:0070933)	0.46522
GO_Biological_Process_2015	regulation of fatty acid metabolic process (GO:0019217)	0.499001	GO_Biological_Process_2015	intracellular signal transduction involved in G1 DNA damage checkpoint (GO:1902400)	0.397907	GO_Biological_Process_2015	regulation of production of molecular mediator of immune response (GO:0002700)	0.46522
GO_Biological_Process_2015	regulation of transcription factor import into nucleus (GO:0042990)	0.50212	GO_Biological_Process_2015	protein folding (GO:0006457)	0.397907	GO_Biological_Process_2015	multicellular organism growth (GO:0035264)	0.46522
GO_Biological_Process_2015	epithelial cell proliferation (GO:0050673)	0.50212	GO_Biological_Process_2015	negative regulation of endopeptidase activity (GO:0010951)	0.397907	GO_Biological_Process_2015	neuromuscular process (GO:0050905)	0.46522
GO_Cellular_Component_2015	late endosome (GO:0005770)	0.50299	GO_Biological_Process_2015	positive regulation of insulin secretion involved in cellular response to glucose stimulus (GO:0035774)	0.397907	GO_Biological_Process_2015	organophosphate biosynthetic process (GO:0090407)	0.46522
GO_Biological_Process_2015	collagen catabolic process (GO:0030574)	0.506177	GO_Biological_Process_2015	superoxide anion generation (GO:0042554)	0.397907	GO_Biological_Process_2015	response to insulin (GO:0032868)	0.46522
GO_Biological_Process_2015	cellular chemical homeostasis (GO:0055082)	0.506177	GO_Biological_Process_2015	oxidative phosphorylation (GO:0006119)	0.397907	GO_Biological_Process_2015	positive regulation of secretion by cell (GO:1903532)	0.46522
GO_Biological_Process_2015	multicellular organismal development (GO:0007275)	0.506747	GO_Biological_Process_2015	prostaglandin biosynthetic process (GO:0001516)	0.397907	GO_Biological_Process_2015	cellular response to nitrogen compound (GO:1901699)	0.46522
GO_Biological_Process_2015	negative regulation of intrinsic apoptotic signaling pathway (GO:2001243)	0.506747	GO_Biological_Process_2015	regulation of establishment of planar polarity involved in neural tube closure (GO:0090178)	0.397907	GO_Biological_Process_2015	regulation of tumor necrosis factor superfamily cytokine production (GO:1903555)	0.46522
GO_Biological_Process_2015	regulation of fibroblast proliferation (GO:0048145)	0.506747	GO_Biological_Process_2015	regulation of intrinsic apoptotic signaling pathway in response to DNA damage by p53 class mediator (GO:1902165)	0.397907	GO_Biological_Process_2015	regulation of cell morphogenesis involved in differentiation (GO:0010769)	0.46522
GO_Biological_Process_2015	modification of morphology or physiology of other organism (GO:0035821)	0.508317	GO_Biological_Process_2015	regulation of collateral sprouting (GO:0048670)	0.397907	GO_Biological_Process_2015	cell part morphogenesis (GO:0032990)	0.46522
GO_Biological_Process_2015	epithelium development (GO:0060429)	0.508317	GO_Biological_Process_2015	prostanoid biosynthetic process (GO:0046457)	0.397907	GO_Biological_Process_2015	regulation of extrinsic apoptotic signaling pathway (GO:2001236)	0.46522
GO_Biological_Process_2015	regulation of smooth muscle cell proliferation (GO:0048660)	0.508317	GO_Biological_Process_2015	branch elongation of an epithelium (GO:0060602)	0.397907	GO_Biological_Process_2015	ventricular septum development (GO:0003281)	0.46522
GO_Biological_Process_2015	cell-cell junction assembly (GO:0007043)	0.508317	GO_Biological_Process_2015	negative regulation of lipase activity (GO:0060192)	0.397907	GO_Biological_Process_2015	axonal fasciculation (GO:0007413)	0.46522
GO_Biological_Process_2015	regulation of steroid metabolic process (GO:0019218)	0.508317	GO_Biological_Process_2015	mesodermal cell differentiation (GO:0048333)	0.397907	GO_Biological_Process_2015	embryonic digestive tract development (GO:0048566)	0.46522
GO_Biological_Process_2015	regulation of defense response to virus (GO:0050688)	0.508317	GO_Biological_Process_2015	synaptic vesicle endocytosis (GO:0048488)	0.397907	GO_Biological_Process_2015	regulation of dopamine secretion (GO:0014059)	0.46522
GO_Biological_Process_2015	positive regulation of type I interferon production (GO:0032481)	0.508317	GO_Biological_Process_2015	negative regulation of cysteine-type endopeptidase activity involved in apoptotic process (GO:0043154)	0.397907	GO_Biological_Process_2015	anatomical structure arrangement (GO:0048532)	0.46522
GO_Biological_Process_2015	regulation of tumor necrosis factor production (GO:0032680)	0.512573	GO_Biological_Process_2015	signal transduction involved in mitotic cell cycle checkpoint (GO:0072413)	0.397907	GO_Biological_Process_2015	CTP biosynthetic process (GO:0006241)	0.46522
GO_Biological_Process_2015	single organism cell adhesion (GO:0098602)	0.51316	GO_Biological_Process_2015	signal transduction involved in mitotic DNA damage checkpoint (GO:1902402)	0.397907	GO_Biological_Process_2015	coenzyme A metabolic process (GO:0015936)	0.46522
GO_Biological_Process_2015	cation homeostasis (GO:0055080)	0.513873	GO_Biological_Process_2015	signal transduction involved in mitotic DNA integrity checkpoint (GO:1902403)	0.397907	GO_Biological_Process_2015	phospholipid translocation (GO:0045332)	0.46522
GO_Biological_Process_2015	cellular calcium ion homeostasis (GO:0006874)	0.513873	GO_Biological_Process_2015	homophilic cell adhesion via plasma membrane adhesion molecules (GO:0007156)	0.397907	GO_Biological_Process_2015	glutamate secretion (GO:0014047)	0.46522
GO_Biological_Process_2015	positive regulation of phospholipase activity (GO:0010518)	0.513873	GO_Biological_Process_2015	purine ribonucleoside monophosphate metabolic process (GO:0009167)	0.397907	GO_Biological_Process_2015	CTP metabolic process (GO:0046036)	0.46522
GO_Biological_Process_2015	protein deubiquitination (GO:0016579)	0.513873	GO_Biological_Process_2015	purine nucleoside monophosphate metabolic process (GO:0009126)	0.397907	GO_Biological_Process_2015	lipid translocation (GO:0034204)	0.46522
GO_Biological_Process_2015	regulation of tumor necrosis factor superfamily cytokine production (GO:1903555)	0.513873	GO_Biological_Process_2015	protein lipidation (GO:0006497)	0.397907	GO_Biological_Process_2015	positive regulation of lipid storage (GO:0010884)	0.46522
GO_Biological_Process_2015	multicellular organismal catabolic process (GO:0044243)	0.513873	GO_Biological_Process_2015	positive regulation of muscle cell differentiation (GO:0051149)	0.397907	GO_Biological_Process_2015	blood coagulation, intrinsic pathway (GO:0007597)	0.46522
GO_Biological_Process_2015	retinoid metabolic process (GO:0001523)	0.516559	GO_Biological_Process_2015	leukocyte migration (GO:0050900)	0.397907	GO_Biological_Process_2015	regulation of synaptic transmission, dopaminergic (GO:0032225)	0.46522
GO_Biological_Process_2015	regulation of reactive oxygen species metabolic process (GO:2000377)	0.516559	GO_Biological_Process_2015	signal transduction involved in DNA damage checkpoint (GO:0072422)	0.397907	GO_Biological_Process_2015	regulation of Rac GTPase activity (GO:0032314)	0.46522
GO_Biological_Process_2015	regulation of cellular amine metabolic process (GO:0033238)	0.517804	GO_Biological_Process_2015	negative regulation of cysteine-type endopeptidase activity (GO:2000117)	0.397907	GO_Biological_Process_2015	negative regulation of immune effector process (GO:0002698)	0.46522
GO_Biological_Process_2015	lung development (GO:0030324)	0.517804	GO_Biological_Process_2015	signal transduction involved in DNA integrity checkpoint (GO:0072401)	0.397907	GO_Biological_Process_2015	platelet degranulation (GO:0002576)	0.46522
GO_Biological_Process_2015	sodium ion transmembrane transport (GO:0035725)	0.517804	GO_Biological_Process_2015	organophosphate ester transport (GO:0015748)	0.397907	GO_Cellular_Component_2015	proton-transporting two-sector ATPase complex, proton-transporting domain (GO:0033177)	0.465614
GO_Biological_Process_2015	organic hydroxy compound metabolic process (GO:1901615)	0.519009	GO_Biological_Process_2015	response to interleukin-1 (GO:0070555)	0.397907	GO_Cellular_Component_2015	integral component of endoplasmic reticulum membrane (GO:0030176)	0.465614
GO_Biological_Process_2015	regulation of lipid transport (GO:0032368)	0.519009	GO_Biological_Process_2015	protein localization to microtubule cytoskeleton (GO:0072698)	0.397907	GO_Cellular_Component_2015	endocytic vesicle membrane (GO:0030666)	0.465614
GO_Biological_Process_2015	collagen metabolic process (GO:0032963)	0.519009	GO_Biological_Process_2015	regulation of T cell cytokine production (GO:0002724)	0.397907	GO_Cellular_Component_2015	connexon complex (GO:0005922)	0.465614
GO_Biological_Process_2015	regulation of interleukin-6 production (GO:0032675)	0.522934	GO_Biological_Process_2015	glial cell migration (GO:0008347)	0.397907	GO_Cellular_Component_2015	cell surface furrow (GO:0097610)	0.465614
GO_Molecular_Function_2015	growth factor binding (GO:0019838)	0.523032	GO_Biological_Process_2015	positive regulation of cholesterol transport (GO:0032376)	0.397907	GO_Cellular_Component_2015	U12-type spliceosomal complex (GO:0005689)	0.465614
GO_Molecular_Function_2015	Ras GTPase activator activity (GO:0005099)	0.523032	GO_Biological_Process_2015	zinc ion transmembrane transport (GO:0071577)	0.397907	GO_Cellular_Component_2015	cleavage furrow (GO:0032154)	0.465614
GO_Biological_Process_2015	cellular divalent inorganic cation homeostasis (GO:0072503)	0.523619	GO_Biological_Process_2015	response to laminar fluid shear stress (GO:0034616)	0.397907	GO_Biological_Process_2015	regulation of establishment of protein localization (GO:0070201)	0.465896
GO_Cellular_Component_2015	nuclear chromosome part (GO:0044454)	0.524274	GO_Biological_Process_2015	response to superoxide (GO:0000303)	0.397907	GO_Biological_Process_2015	membrane lipid metabolic process (GO:0006643)	0.465896
GO_Biological_Process_2015	cellular response to light stimulus (GO:0071482)	0.524801	GO_Biological_Process_2015	convergent extension (GO:0060026)	0.397907	GO_Biological_Process_2015	regulation of response to wounding (GO:1903034)	0.465896
GO_Biological_Process_2015	protein targeting (GO:0006605)	0.524801	GO_Biological_Process_2015	maintenance of protein location in nucleus (GO:0051457)	0.397907	GO_Biological_Process_2015	regulation of lipid transport (GO:0032368)	0.465896
GO_Biological_Process_2015	calcium ion homeostasis (GO:0055074)	0.524801	GO_Biological_Process_2015	leukocyte tethering or rolling (GO:0050901)	0.397907	GO_Biological_Process_2015	reflex (GO:0060004)	0.465896
GO_Biological_Process_2015	negative regulation of homeostatic process (GO:0032845)	0.524801	GO_Biological_Process_2015	brain morphogenesis (GO:0048854)	0.397907	GO_Biological_Process_2015	formation of translation preinitiation complex (GO:0001731)	0.465896
GO_Biological_Process_2015	regulation of reproductive process (GO:2000241)	0.524801	GO_Biological_Process_2015	plasma membrane fusion (GO:0045026)	0.397907	GO_Biological_Process_2015	lysosome localization (GO:0032418)	0.465896
GO_Biological_Process_2015	response to acid chemical (GO:0001101)	0.524801	GO_Biological_Process_2015	negative regulation of intrinsic apoptotic signaling pathway by p53 class mediator (GO:1902254)	0.397907	GO_Biological_Process_2015	negative chemotaxis (GO:0050919)	0.465896
GO_Biological_Process_2015	regulation of fat cell differentiation (GO:0045598)	0.524801	GO_Biological_Process_2015	positive regulation of sterol transport (GO:0032373)	0.397907	GO_Biological_Process_2015	positive regulation of calcium ion transmembrane transporter activity (GO:1901021)	0.465896
GO_Biological_Process_2015	dicarboxylic acid metabolic process (GO:0043648)	0.524801	GO_Biological_Process_2015	wound healing, spreading of cells (GO:0044319)	0.397907	GO_Biological_Process_2015	digestive tract morphogenesis (GO:0048546)	0.465896
GO_Biological_Process_2015	diterpenoid metabolic process (GO:0016101)	0.524801	GO_Biological_Process_2015	COPII vesicle coating (GO:0048208)	0.397907	GO_Biological_Process_2015	response to protozoan (GO:0001562)	0.465896
GO_Biological_Process_2015	membrane lipid biosynthetic process (GO:0046467)	0.525453	GO_Biological_Process_2015	copper ion homeostasis (GO:0055070)	0.397907	GO_Biological_Process_2015	negative regulation of RNA splicing (GO:0033119)	0.465896
GO_Biological_Process_2015	regulation of cyclin-dependent protein serine/threonine kinase activity (GO:0000079)	0.525453	GO_Biological_Process_2015	negative regulation of B cell proliferation (GO:0030889)	0.397907	GO_Biological_Process_2015	intracellular pH reduction (GO:0051452)	0.465896
GO_Biological_Process_2015	phototransduction, visible light (GO:0007603)	0.525453	GO_Biological_Process_2015	positive regulation of cAMP metabolic process (GO:0030816)	0.397907	GO_Biological_Process_2015	negative regulation of alpha-beta T cell activation (GO:0046636)	0.465896
GO_Biological_Process_2015	regulation of phospholipase activity (GO:0010517)	0.525453	GO_Biological_Process_2015	regulation of nuclease activity (GO:0032069)	0.397907	GO_Biological_Process_2015	regulation of cholesterol efflux (GO:0010874)	0.465896
GO_Biological_Process_2015	negative regulation of inflammatory response (GO:0050728)	0.525453	GO_Biological_Process_2015	positive regulation of ubiquitin-protein ligase activity involved in mitotic cell cycle (GO:0051437)	0.397907	GO_Biological_Process_2015	cellular component maintenance (GO:0043954)	0.465896
GO_Biological_Process_2015	cellular transition metal ion homeostasis (GO:0046916)	0.525453	GO_Biological_Process_2015	signal transduction involved in cell cycle checkpoint (GO:0072395)	0.397907	GO_Biological_Process_2015	branched-chain amino acid catabolic process (GO:0009083)	0.465896
GO_Biological_Process_2015	multicellular organismal macromolecule metabolic process (GO:0044259)	0.525453	GO_Biological_Process_2015	negative regulation of peptidase activity (GO:0010466)	0.400112	GO_Biological_Process_2015	cellular protein catabolic process (GO:0044257)	0.465896
GO_Biological_Process_2015	positive regulation of lipase activity (GO:0060193)	0.527734	GO_Biological_Process_2015	positive regulation of Rho GTPase activity (GO:0032321)	0.400112	GO_Biological_Process_2015	fatty-acyl-CoA biosynthetic process (GO:0046949)	0.465896
GO_Biological_Process_2015	epithelial tube morphogenesis (GO:0060562)	0.527734	GO_Biological_Process_2015	negative regulation of ubiquitin-protein transferase activity (GO:0051444)	0.400112	GO_Biological_Process_2015	pyrimidine ribonucleoside triphosphate biosynthetic process (GO:0009209)	0.465896
GO_Biological_Process_2015	negative regulation of canonical Wnt signaling pathway (GO:0090090)	0.531309	GO_Biological_Process_2015	negative regulation of leukocyte differentiation (GO:1902106)	0.400112	GO_Biological_Process_2015	regulation of cardiac muscle cell differentiation (GO:2000725)	0.465896
GO_Molecular_Function_2015	sodium ion transmembrane transporter activity (GO:0015081)	0.531697	GO_Biological_Process_2015	collagen catabolic process (GO:0030574)	0.400112	GO_Biological_Process_2015	acetyl-CoA metabolic process (GO:0006084)	0.465896
GO_Biological_Process_2015	glycolipid metabolic process (GO:0006664)	0.533507	GO_Biological_Process_2015	negative regulation of ligase activity (GO:0051352)	0.400112	GO_Biological_Process_2015	synaptic vesicle exocytosis (GO:0016079)	0.465896
GO_Biological_Process_2015	regulation of B cell activation (GO:0050864)	0.533507	GO_Biological_Process_2015	protein targeting to peroxisome (GO:0006625)	0.400112	GO_Biological_Process_2015	viral transcription (GO:0019083)	0.468648
MSigDB_Hallmark_2020	Unfolded Protein Response	0.53479	GO_Biological_Process_2015	regulation of B cell apoptotic process (GO:0002902)	0.400112	GO_Biological_Process_2015	regulation of interleukin-6 production (GO:0032675)	0.468648
MSigDB_Hallmark_2020	Hedgehog Signaling	0.53479	GO_Biological_Process_2015	negative regulation of defense response to virus (GO:0050687)	0.400112	GO_Biological_Process_2015	regulation of behavior (GO:0050795)	0.470039
MSigDB_Hallmark_2020	Reactive Oxygen Species Pathway	0.53479	GO_Biological_Process_2015	plasma lipoprotein particle assembly (GO:0034377)	0.400112	GO_Cellular_Component_2015	phagocytic vesicle membrane (GO:0030670)	0.470474
MSigDB_Hallmark_2020	TNF-alpha Signaling via NF-kB	0.53479	GO_Biological_Process_2015	cell volume homeostasis (GO:0006884)	0.400112	GO_Cellular_Component_2015	presynaptic active zone (GO:0048786)	0.470474
MSigDB_Hallmark_2020	Hypoxia	0.53479	GO_Biological_Process_2015	protein localization to peroxisome (GO:0072662)	0.400112	GO_Cellular_Component_2015	growth cone (GO:0030426)	0.471748
MSigDB_Hallmark_2020	Estrogen Response Late	0.53479	GO_Biological_Process_2015	axon regeneration (GO:0031103)	0.400112	GO_Cellular_Component_2015	extrinsic component of cytoplasmic side of plasma membrane (GO:0031234)	0.473174
MSigDB_Hallmark_2020	Myogenesis	0.53479	GO_Biological_Process_2015	establishment of protein localization to peroxisome (GO:0072663)	0.400112	GO_Cellular_Component_2015	site of polarized growth (GO:0030427)	0.473174
MSigDB_Hallmark_2020	Myc Targets V1	0.53479	GO_Biological_Process_2015	reverse cholesterol transport (GO:0043691)	0.400112	GO_Cellular_Component_2015	condensed nuclear chromosome (GO:0000794)	0.473174
MSigDB_Hallmark_2020	Myc Targets V2	0.53479	GO_Biological_Process_2015	V(D)J recombination (GO:0033151)	0.400112	GO_Cellular_Component_2015	cell division site part (GO:0032155)	0.473174
MSigDB_Hallmark_2020	Pperoxisome	0.53479	GO_Biological_Process_2015	negative regulation of lipid storage (GO:0010888)	0.400112	GO_Biological_Process_2015	nucleoside monophosphate biosynthetic process (GO:0009124)	0.473381
MSigDB_Hallmark_2020	Spermatogenesis	0.53479	GO_Biological_Process_2015	positive regulation of protein dephosphorylation (GO:0035307)	0.400112	GO_Biological_Process_2015	cellular chemical homeostasis (GO:0055082)	0.473381
MSigDB_Hallmark_2020	Coagulation	0.53479	GO_Biological_Process_2015	endocytic recycling (GO:0032456)	0.400112	GO_Biological_Process_2015	regulation of epithelial cell proliferation (GO:0050678)	0.473381
MSigDB_Hallmark_2020	DNA Repair	0.53479	GO_Biological_Process_2015	response to oxygen radical (GO:0000305)	0.400112	GO_Biological_Process_2015	response to drug (GO:0042493)	0.473381
MSigDB_Hallmark_2020	Fatty Acid Metabolism	0.53479	GO_Biological_Process_2015	methionine biosynthetic process (GO:0009086)	0.400112	GO_Biological_Process_2015	gas transport (GO:0015669)	0.473381
MSigDB_Hallmark_2020	UV Response Up	0.53479	GO_Biological_Process_2015	cellular response to sterol (GO:0036315)	0.400112	GO_Biological_Process_2015	positive regulation of lipid catabolic process (GO:0050996)	0.473381
MSigDB_Hallmark_2020	IL-2/STAT5 Signaling	0.53479	GO_Biological_Process_2015	dendritic cell chemotaxis (GO:0002407)	0.400112	GO_Biological_Process_2015	axon development (GO:0061564)	0.473381
MSigDB_Hallmark_2020	G2-M Checkpoint	0.53479	GO_Cellular_Component_2015	actin cytoskeleton (GO:0015629)	0.400592	GO_Biological_Process_2015	ventricular septum morphogenesis (GO:0060412)	0.473381
MSigDB_Hallmark_2020	Adipogenesis	0.53479	GO_Biological_Process_2015	ribonucleoside monophosphate metabolic process (GO:0009161)	0.401258	GO_Biological_Process_2015	regulation of interleukin-17 production (GO:0032660)	0.473381
MSigDB_Hallmark_2020	Estrogen Response Early	0.53479	GO_Cellular_Component_2015	Golgi-associated vesicle (GO:0005798)	0.40258	GO_Biological_Process_2015	mitochondrial RNA metabolic process (GO:0000959)	0.473381
MSigDB_Hallmark_2020	Interferon Gamma Response	0.53479	GO_Cellular_Component_2015	occluding junction (GO:0070160)	0.40258	GO_Biological_Process_2015	response to prostaglandin (GO:0034694)	0.473381
MSigDB_Hallmark_2020	Complement	0.53479	GO_Cellular_Component_2015	tight junction (GO:0005923)	0.40258	GO_Biological_Process_2015	execution phase of apoptosis (GO:0097194)	0.473381
MSigDB_Hallmark_2020	mTORC1 Signaling	0.53479	GO_Cellular_Component_2015	membrane raft (GO:0045121)	0.40258	GO_Biological_Process_2015	pyrimidine ribonucleoside triphosphate metabolic process (GO:0009208)	0.473381
MSigDB_Hallmark_2020	Epithelial Mesenchymal Transition	0.53479	GO_Cellular_Component_2015	peroxisome (GO:0005777)	0.40258	GO_Biological_Process_2015	intrinsic apoptotic signaling pathway (GO:0097193)	0.473698
MSigDB_Hallmark_2020	Inflammatory Response	0.53479	GO_Cellular_Component_2015	protein complex involved in cell adhesion (GO:0098636)	0.40258	GO_Biological_Process_2015	triglyceride metabolic process (GO:0006641)	0.473698
MSigDB_Hallmark_2020	p53 Pathway	0.53479	GO_Cellular_Component_2015	integrin complex (GO:0008305)	0.40258	GO_Biological_Process_2015	membrane lipid biosynthetic process (GO:0046467)	0.473698
MSigDB_Hallmark_2020	KRAS Signaling Up	0.53479	GO_Cellular_Component_2015	sarcomere (GO:0030017)	0.40258	GO_Biological_Process_2015	adult locomotory behavior (GO:0008344)	0.473698
GO_Molecular_Function_2015	oxidoreductase activity, acting on CH-OH group of donors (GO:0016614)	0.535598	GO_Biological_Process_2015	negative regulation of intrinsic apoptotic signaling pathway (GO:2001243)	0.40347	GO_Biological_Process_2015	anion transmembrane transport (GO:0098656)	0.473698
GO_Molecular_Function_2015	histone binding (GO:0042393)	0.535598	GO_Biological_Process_2015	negative regulation of phosphorylation (GO:0042326)	0.405493	GO_Biological_Process_2015	positive regulation of CD4-positive, alpha-beta T cell differentiation (GO:0043372)	0.473698
GO_Biological_Process_2015	protein modification by small protein removal (GO:0070646)	0.537003	GO_Biological_Process_2015	G1/S transition of mitotic cell cycle (GO:0000082)	0.405493	GO_Biological_Process_2015	positive regulation of monooxygenase activity (GO:0032770)	0.473698
GO_Biological_Process_2015	multicellular organismal metabolic process (GO:0044236)	0.53886	GO_Biological_Process_2015	maintenance of location (GO:0051235)	0.405493	GO_Biological_Process_2015	regulation of alpha-beta T cell proliferation (GO:0046640)	0.473698
GO_Biological_Process_2015	regulation of cell-cell adhesion (GO:0022407)	0.53886	GO_Biological_Process_2015	cell cycle G1/S phase transition (GO:0044843)	0.405493	GO_Biological_Process_2015	regulation of T-helper 1 type immune response (GO:0002825)	0.473698
GO_Biological_Process_2015	response to oxidative stress (GO:0006979)	0.53886	GO_Biological_Process_2015	modification of morphology or physiology of other organism (GO:0035821)	0.405493	GO_Biological_Process_2015	regulation of insulin-like growth factor receptor signaling pathway (GO:0043567)	0.473698
GO_Cellular_Component_2015	trans-Golgi network (GO:0005802)	0.53887	GO_Biological_Process_2015	regulation of viral transcription (GO:0046782)	0.405493	GO_Biological_Process_2015	regulation of interleukin-4 production (GO:0032673)	0.473698
GO_Cellular_Component_2015	mitochondrial inner membrane (GO:0005743)	0.539035	GO_Biological_Process_2015	ATP catabolic process (GO:0006200)	0.405493	GO_Biological_Process_2015	mammary gland development (GO:0030879)	0.473698
GO_Cellular_Component_2015	integral component of plasma membrane (GO:0005887)	0.539035	GO_Biological_Process_2015	regulation of granulocyte differentiation (GO:0030852)	0.405493	GO_Biological_Process_2015	embryonic eye morphogenesis (GO:0048048)	0.473698
GO_Cellular_Component_2015	extracellular matrix (GO:0031012)	0.539035	GO_Biological_Process_2015	positive regulation of regulated secretory pathway (GO:1903307)	0.405493	GO_Biological_Process_2015	histone H3 deacetylation (GO:0070932)	0.473698
GO_Cellular_Component_2015	focal adhesion (GO:0005925)	0.539035	GO_Biological_Process_2015	intracellular lipid transport (GO:0032365)	0.405493	GO_Biological_Process_2015	sphingolipid catabolic process (GO:0030149)	0.473698
GO_Cellular_Component_2015	cell-substrate adherens junction (GO:0005924)	0.539035	GO_Biological_Process_2015	protein localization to cytoskeleton (GO:0044380)	0.405493	GO_Biological_Process_2015	negative regulation of reactive oxygen species metabolic process (GO:2000378)	0.473698
GO_Cellular_Component_2015	axon part (GO:0033267)	0.539035	GO_Biological_Process_2015	vitamin biosynthetic process (GO:0009110)	0.405493	GO_Biological_Process_2015	regulation of translation (GO:0006417)	0.473698
GO_Cellular_Component_2015	organelle inner membrane (GO:0019866)	0.539035	GO_Biological_Process_2015	lymph node development (GO:0048535)	0.405493	GO_Biological_Process_2015	negative regulation of transport (GO:0051051)	0.473698
GO_Cellular_Component_2015	cell-substrate junction (GO:0030055)	0.539035	GO_Biological_Process_2015	cofactor catabolic process (GO:0051187)	0.405493	GO_Biological_Process_2015	phototransduction, visible light (GO:0007603)	0.473698
GO_Biological_Process_2015	divalent inorganic cation homeostasis (GO:0072507)	0.540025	GO_Biological_Process_2015	monocyte differentiation (GO:0030224)	0.405493	GO_Biological_Process_2015	cellular response to reactive oxygen species (GO:0034614)	0.473698
GO_Biological_Process_2015	protein N-linked glycosylation via asparagine (GO:0018279)	0.541259	GO_Biological_Process_2015	myeloid dendritic cell differentiation (GO:0043011)	0.405493	GO_Biological_Process_2015	cellular transition metal ion homeostasis (GO:0046916)	0.473698
GO_Biological_Process_2015	fat cell differentiation (GO:0045444)	0.541259	GO_Biological_Process_2015	epithelial structure maintenance (GO:0010669)	0.405493	GO_Biological_Process_2015	regulation of Rho GTPase activity (GO:0032319)	0.473698
GO_Biological_Process_2015	lipid homeostasis (GO:0055088)	0.541259	GO_Biological_Process_2015	Rac protein signal transduction (GO:0016601)	0.405493	GO_Biological_Process_2015	regulation of neurotransmitter levels (GO:0001505)	0.473698
GO_Biological_Process_2015	terpenoid metabolic process (GO:0006721)	0.541259	GO_Biological_Process_2015	positive regulation of myotube differentiation (GO:0010831)	0.405493	GO_Biological_Process_2015	detection of external stimulus (GO:0009581)	0.473698
GO_Biological_Process_2015	regulation of mitochondrion organization (GO:0010821)	0.541259	GO_Biological_Process_2015	growth (GO:0040007)	0.405493	GO_Biological_Process_2015	pH reduction (GO:0045851)	0.473698
GO_Biological_Process_2015	negative regulation of extrinsic apoptotic signaling pathway (GO:2001237)	0.541259	GO_Biological_Process_2015	myeloid cell differentiation (GO:0030099)	0.405493	GO_Biological_Process_2015	regulation of lamellipodium assembly (GO:0010591)	0.473698
GO_Biological_Process_2015	peptidyl-asparagine modification (GO:0018196)	0.541259	GO_Biological_Process_2015	regulation of actin cytoskeleton organization (GO:0032956)	0.407676	GO_Biological_Process_2015	cellular response to nutrient (GO:0031670)	0.473698
GO_Molecular_Function_2015	potassium ion transmembrane transporter activity (GO:0015079)	0.548237	GO_Biological_Process_2015	regulation of ubiquitin-protein ligase activity involved in mitotic cell cycle (GO:0051439)	0.407676	GO_Biological_Process_2015	histone phosphorylation (GO:0016572)	0.473698
GO_Molecular_Function_2015	nuclear hormone receptor binding (GO:0035257)	0.548237	GO_Biological_Process_2015	positive regulation of leukocyte migration (GO:0002687)	0.407676	GO_Biological_Process_2015	regulation of androgen receptor signaling pathway (GO:0060765)	0.473698
GO_Biological_Process_2015	DNA conformation change (GO:0071103)	0.549132	GO_Biological_Process_2015	purine ribonucleoside monophosphate catabolic process (GO:0009169)	0.407676	GO_Biological_Process_2015	regulation of isotype switching (GO:0045191)	0.473698
GO_Biological_Process_2015	establishment or maintenance of cell polarity (GO:0007163)	0.549697	GO_Biological_Process_2015	ribonucleoside monophosphate catabolic process (GO:0009158)	0.407676	GO_Biological_Process_2015	neuron projection regeneration (GO:0031102)	0.473698
GO_Biological_Process_2015	sensory perception of chemical stimulus (GO:0007606)	0.549697	GO_Biological_Process_2015	nucleoside monophosphate metabolic process (GO:0009123)	0.407676	GO_Biological_Process_2015	pyrimidine nucleoside triphosphate biosynthetic process (GO:0009148)	0.473698
GO_Biological_Process_2015	liposaccharide metabolic process (GO:1903509)	0.549697	GO_Biological_Process_2015	purine nucleoside monophosphate catabolic process (GO:0009128)	0.407676	GO_Biological_Process_2015	negative regulation of axon extension (GO:0030517)	0.473698
GO_Biological_Process_2015	transition metal ion transport (GO:0000041)	0.550237	GO_Biological_Process_2015	response to molecule of bacterial origin (GO:0002237)	0.407676	GO_Biological_Process_2015	cellular response to epidermal growth factor stimulus (GO:0071364)	0.473698
GO_Biological_Process_2015	histone acetylation (GO:0016573)	0.550237	GO_Biological_Process_2015	tetrahydrofolate metabolic process (GO:0046653)	0.407676	GO_Biological_Process_2015	hyperosmotic response (GO:0006972)	0.473698
GO_Biological_Process_2015	tube morphogenesis (GO:0035239)	0.550237	GO_Biological_Process_2015	positive regulation of viral genome replication (GO:0045070)	0.407676	GO_Biological_Process_2015	regulation of keratinocyte proliferation (GO:0010837)	0.473698
GO_Biological_Process_2015	organic hydroxy compound transport (GO:0015850)	0.550752	GO_Biological_Process_2015	negative regulation of oxidative stress-induced intrinsic apoptotic signaling pathway (GO:1902176)	0.407676	GO_Biological_Process_2015	regulation of T-helper cell differentiation (GO:0045622)	0.473698
GO_Biological_Process_2015	negative regulation of lymphocyte activation (GO:0051250)	0.550752	GO_Biological_Process_2015	response to increased oxygen levels (GO:0036296)	0.407676	GO_Biological_Process_2015	regulation of leukocyte proliferation (GO:0070663)	0.473698
GO_Biological_Process_2015	autophagy (GO:0006914)	0.550752	GO_Biological_Process_2015	axis elongation (GO:0003401)	0.407676	GO_Biological_Process_2015	response to mechanical stimulus (GO:0009612)	0.473698
GO_Biological_Process_2015	regulation of adaptive immune response based on somatic recombination of immune receptors built from immunoglobulin superfamily domains (GO:0002822)	0.551243	GO_Biological_Process_2015	copper ion transport (GO:0006825)	0.407676	GO_Biological_Process_2015	cellular amide metabolic process (GO:0043603)	0.473698
GO_Biological_Process_2015	positive regulation of lipid metabolic process (GO:0045834)	0.551243	GO_Biological_Process_2015	intrinsic apoptotic signaling pathway in response to oxidative stress (GO:0008631)	0.407676	GO_Biological_Process_2015	cellular response to topologically incorrect protein (GO:0035967)	0.473698
GO_Biological_Process_2015	negative regulation of immune response (GO:0050777)	0.551243	GO_Biological_Process_2015	response to hyperoxia (GO:0055093)	0.407676	GO_Biological_Process_2015	extrinsic apoptotic signaling pathway (GO:0097191)	0.473698
GO_Biological_Process_2015	monocarboxylic acid transport (GO:0015718)	0.551711	GO_Biological_Process_2015	regulation of intrinsic apoptotic signaling pathway by p53 class mediator (GO:1902253)	0.407676	GO_Biological_Process_2015	regulation of B cell activation (GO:0050864)	0.473698
GO_Biological_Process_2015	detection of visible light (GO:0009584)	0.551711	GO_Biological_Process_2015	positive regulation of neutrophil migration (GO:1902624)	0.407676	GO_Biological_Process_2015	detection of abiotic stimulus (GO:0009582)	0.473698
GO_Biological_Process_2015	protein N-linked glycosylation (GO:0006487)	0.551711	GO_Biological_Process_2015	regulation of antigen processing and presentation (GO:0002577)	0.407676	GO_Biological_Process_2015	regulation of nucleocytoplasmic transport (GO:0046822)	0.473698
GO_Biological_Process_2015	response to ketone (GO:1901654)	0.552981	GO_Biological_Process_2015	protein-lipid complex assembly (GO:0065005)	0.407676	GO_Biological_Process_2015	acylglycerol metabolic process (GO:0006639)	0.473698
GO_Biological_Process_2015	internal peptidyl-lysine acetylation (GO:0018393)	0.552981	GO_Biological_Process_2015	regulation of mast cell degranulation (GO:0043304)	0.407676	GO_Biological_Process_2015	defense response to fungus (GO:0050832)	0.473698
GO_Biological_Process_2015	positive regulation of protein secretion (GO:0050714)	0.552981	GO_Biological_Process_2015	positive regulation of neutrophil chemotaxis (GO:0090023)	0.407676	GO_Biological_Process_2015	cell aggregation (GO:0098743)	0.473698
GO_Biological_Process_2015	muscle organ development (GO:0007517)	0.552981	GO_Biological_Process_2015	positive regulation of lipid storage (GO:0010884)	0.407676	GO_Biological_Process_2015	regulation of response to reactive oxygen species (GO:1901031)	0.473698
GO_Biological_Process_2015	RNA splicing (GO:0008380)	0.552981	MSigDB_Hallmark_2020	Androgen Response	0.408123	GO_Biological_Process_2015	regulation of catenin import into nucleus (GO:0035412)	0.473698
GO_Biological_Process_2015	epithelial cell development (GO:0002064)	0.552981	GO_Biological_Process_2015	nucleoside monophosphate catabolic process (GO:0009125)	0.408218	GO_Biological_Process_2015	membrane lipid catabolic process (GO:0046466)	0.473698
GO_Biological_Process_2015	regulation of wound healing (GO:0061041)	0.552981	GO_Biological_Process_2015	multicellular organismal catabolic process (GO:0044243)	0.409044	GO_Biological_Process_2015	drug transport (GO:0015893)	0.473698
GO_Biological_Process_2015	positive regulation of cell growth (GO:0030307)	0.552981	GO_Biological_Process_2015	regulation of lipid metabolic process (GO:0019216)	0.409254	GO_Biological_Process_2015	regulation of type 2 immune response (GO:0002828)	0.473698
GO_Biological_Process_2015	regulation of response to biotic stimulus (GO:0002831)	0.552981	GO_Biological_Process_2015	retinoid metabolic process (GO:0001523)	0.409254	GO_Biological_Process_2015	JAK-STAT cascade involved in growth hormone signaling pathway (GO:0060397)	0.473698
GO_Biological_Process_2015	peptidyl-lysine acetylation (GO:0018394)	0.554976	GO_Biological_Process_2015	positive regulation of viral process (GO:0048524)	0.409254	GO_Biological_Process_2015	positive regulation of amine transport (GO:0051954)	0.473698
GO_Biological_Process_2015	regulation of epithelial cell differentiation (GO:0030856)	0.554976	GO_Biological_Process_2015	platelet degranulation (GO:0002576)	0.409254	GO_Biological_Process_2015	DNA catabolic process, exonucleolytic (GO:0000738)	0.473698
GO_Biological_Process_2015	phototransduction (GO:0007602)	0.554976	GO_Biological_Process_2015	positive regulation of secretion by cell (GO:1903532)	0.409254	GO_Biological_Process_2015	negative regulation of GTP catabolic process (GO:0033125)	0.473698
GO_Biological_Process_2015	axonogenesis (GO:0007409)	0.554976	GO_Biological_Process_2015	regulation of inflammatory response (GO:0050727)	0.409254	GO_Biological_Process_2015	regulation of fatty acid transport (GO:2000191)	0.473698
GO_Biological_Process_2015	muscle structure development (GO:0061061)	0.554976	GO_Biological_Process_2015	regulation of cell morphogenesis involved in differentiation (GO:0010769)	0.409254	GO_Biological_Process_2015	positive regulation of activated T cell proliferation (GO:0042104)	0.473698
GO_Biological_Process_2015	cellular response to lipopolysaccharide (GO:0071222)	0.556865	GO_Biological_Process_2015	regulation of cellular amine metabolic process (GO:0033238)	0.409254	GO_Biological_Process_2015	long-chain fatty-acyl-CoA metabolic process (GO:0035336)	0.473698
GO_Biological_Process_2015	response to tumor necrosis factor (GO:0034612)	0.556865	GO_Biological_Process_2015	anaphase-promoting complex-dependent proteasomal ubiquitin-dependent protein catabolic process (GO:0031145)	0.409254	GO_Biological_Process_2015	branched-chain amino acid metabolic process (GO:0009081)	0.473698
GO_Biological_Process_2015	internal protein amino acid acetylation (GO:0006475)	0.556865	GO_Biological_Process_2015	positive regulation of neuroblast proliferation (GO:0002052)	0.409254	GO_Biological_Process_2015	blood vessel endothelial cell migration (GO:0043534)	0.473698
GO_Biological_Process_2015	fatty acid biosynthetic process (GO:0006633)	0.556865	GO_Biological_Process_2015	regulation of lipopolysaccharide-mediated signaling pathway (GO:0031664)	0.409254	GO_Biological_Process_2015	glutamine metabolic process (GO:0006541)	0.473698
GO_Biological_Process_2015	mitochondrial transport (GO:0006839)	0.556865	GO_Biological_Process_2015	peptidyl-lysine trimethylation (GO:0018023)	0.409254	GO_Biological_Process_2015	GPI anchor biosynthetic process (GO:0006506)	0.473698
GO_Biological_Process_2015	gonad development (GO:0008406)	0.557149	GO_Biological_Process_2015	positive regulation of natural killer cell mediated immunity (GO:0002717)	0.409254	GO_Biological_Process_2015	negative regulation of GTPase activity (GO:0034260)	0.473698
GO_Biological_Process_2015	regulation of adaptive immune response (GO:0002819)	0.557149	GO_Biological_Process_2015	triglyceride catabolic process (GO:0019433)	0.409254	GO_Biological_Process_2015	regulation of metanephros development (GO:0072215)	0.473698
GO_Biological_Process_2015	regulation of exocytosis (GO:0017157)	0.557149	GO_Biological_Process_2015	cortical actin cytoskeleton organization (GO:0030866)	0.409254	GO_Biological_Process_2015	cartilage condensation (GO:0001502)	0.473698
GO_Biological_Process_2015	single-organism carbohydrate catabolic process (GO:0044724)	0.557415	GO_Biological_Process_2015	regulation of interleukin-2 biosynthetic process (GO:0045076)	0.409254	GO_Biological_Process_2015	regulation of T cell migration (GO:2000404)	0.473698
GO_Biological_Process_2015	negative regulation of protein ubiquitination (GO:0031397)	0.557415	GO_Biological_Process_2015	methionine metabolic process (GO:0006555)	0.409254	GO_Biological_Process_2015	negative regulation of microtubule depolymerization (GO:0007026)	0.473698
GO_Biological_Process_2015	cellular protein complex disassembly (GO:0043624)	0.557415	GO_Biological_Process_2015	protein refolding (GO:0042026)	0.409254	GO_Biological_Process_2015	positive regulation of secretion (GO:0051047)	0.473698
GO_Biological_Process_2015	isoprenoid metabolic process (GO:0006720)	0.560125	GO_Biological_Process_2015	negative regulation of alpha-beta T cell activation (GO:0046636)	0.409254	GO_Biological_Process_2015	monocarboxylic acid metabolic process (GO:0032787)	0.473698
GO_Biological_Process_2015	cellular response to molecule of bacterial origin (GO:0071219)	0.564927	GO_Biological_Process_2015	regulation of cholesterol efflux (GO:0010874)	0.409254	GO_Biological_Process_2015	regulation of peptidase activity (GO:0052547)	0.473698
GO_Biological_Process_2015	response to UV (GO:0009411)	0.564927	GO_Biological_Process_2015	secretory granule organization (GO:0033363)	0.409254	GO_Biological_Process_2015	negative regulation of cellular component organization (GO:0051129)	0.473698
GO_Biological_Process_2015	ncRNA metabolic process (GO:0034660)	0.564927	GO_Biological_Process_2015	regulation of mast cell activation involved in immune response (GO:0033006)	0.409254	GO_Biological_Process_2015	neurotrophin TRK receptor signaling pathway (GO:0048011)	0.473698
GO_Biological_Process_2015	negative regulation of protein serine/threonine kinase activity (GO:0071901)	0.564927	GO_Biological_Process_2015	membrane invagination (GO:0010324)	0.409254	GO_Biological_Process_2015	regulation of glucose metabolic process (GO:0010906)	0.473698
GO_Biological_Process_2015	negative regulation of protein modification by small protein conjugation or removal (GO:1903321)	0.564927	GO_Biological_Process_2015	collagen metabolic process (GO:0032963)	0.41016	GO_Biological_Process_2015	regulation of cell-cell adhesion (GO:0022407)	0.473698
GO_Biological_Process_2015	negative regulation of leukocyte activation (GO:0002695)	0.564927	GO_Biological_Process_2015	developmental growth (GO:0048589)	0.41016	GO_Biological_Process_2015	neutral lipid metabolic process (GO:0006638)	0.473698
GO_Biological_Process_2015	epidermis development (GO:0008544)	0.564927	GO_Biological_Process_2015	regulation of mitotic cell cycle phase transition (GO:1901990)	0.41016	GO_Biological_Process_2015	organic hydroxy compound metabolic process (GO:1901615)	0.473943
GO_Biological_Process_2015	nucleosome organization (GO:0034728)	0.564927	GO_Biological_Process_2015	inorganic cation transmembrane transport (GO:0098662)	0.41016	GO_Biological_Process_2015	response to hydrogen peroxide (GO:0042542)	0.473943
GO_Biological_Process_2015	carbohydrate catabolic process (GO:0016052)	0.564927	GO_Biological_Process_2015	integrin-mediated signaling pathway (GO:0007229)	0.41016	GO_Biological_Process_2015	regulation of cytokine-mediated signaling pathway (GO:0001959)	0.473943
GO_Biological_Process_2015	transition metal ion homeostasis (GO:0055076)	0.564927	GO_Biological_Process_2015	post-embryonic development (GO:0009791)	0.41016	GO_Biological_Process_2015	embryo development (GO:0009790)	0.473943
GO_Biological_Process_2015	rRNA processing (GO:0006364)	0.564927	GO_Biological_Process_2015	regulation of endocytosis (GO:0030100)	0.41016	GO_Biological_Process_2015	thioester biosynthetic process (GO:0035384)	0.473943
GO_Biological_Process_2015	negative regulation of defense response (GO:0031348)	0.564927	GO_Biological_Process_2015	regulation of cellular component size (GO:0032535)	0.41016	GO_Biological_Process_2015	adrenal gland development (GO:0030325)	0.473943
GO_Biological_Process_2015	regulation of sequence-specific DNA binding transcription factor activity (GO:0051090)	0.564927	GO_Biological_Process_2015	T cell mediated immunity (GO:0002456)	0.41016	GO_Biological_Process_2015	positive regulation of CD4-positive, alpha-beta T cell activation (GO:2000516)	0.473943
GO_Biological_Process_2015	detection of light stimulus (GO:0009583)	0.564927	GO_Biological_Process_2015	axon development (GO:0061564)	0.41016	GO_Biological_Process_2015	negative regulation of leukocyte migration (GO:0002686)	0.473943
GO_Biological_Process_2015	neuron development (GO:0048666)	0.564927	GO_Biological_Process_2015	negative regulation of endothelial cell apoptotic process (GO:2000352)	0.41016	GO_Biological_Process_2015	negative regulation of embryonic development (GO:0045992)	0.473943
GO_Biological_Process_2015	germ cell development (GO:0007281)	0.564927	GO_Biological_Process_2015	detection of external biotic stimulus (GO:0098581)	0.41016	GO_Biological_Process_2015	positive regulation of interleukin-10 production (GO:0032733)	0.473943
GO_Biological_Process_2015	plasma membrane organization (GO:0007009)	0.564927	GO_Biological_Process_2015	bone resorption (GO:0045453)	0.41016	GO_Biological_Process_2015	behavioral fear response (GO:0001662)	0.473943
GO_Biological_Process_2015	regulation of lipase activity (GO:0060191)	0.564927	GO_Biological_Process_2015	aspartate family amino acid biosynthetic process (GO:0009067)	0.41016	GO_Biological_Process_2015	behavioral defense response (GO:0002209)	0.473943
GO_Biological_Process_2015	response to temperature stimulus (GO:0009266)	0.564927	GO_Biological_Process_2015	positive regulation of granulocyte chemotaxis (GO:0071624)	0.41016	GO_Biological_Process_2015	acyl-CoA biosynthetic process (GO:0071616)	0.473943
GO_Biological_Process_2015	kidney development (GO:0001822)	0.564927	GO_Biological_Process_2015	myeloid dendritic cell activation (GO:0001773)	0.41016	GO_Biological_Process_2015	Golgi to plasma membrane protein transport (GO:0043001)	0.473943
GO_Biological_Process_2015	protein acetylation (GO:0006473)	0.564927	GO_Biological_Process_2015	cobalamin metabolic process (GO:0009235)	0.41016	GO_Biological_Process_2015	positive regulation of cytokine-mediated signaling pathway (GO:0001961)	0.473943
GO_Biological_Process_2015	regulation of response to DNA damage stimulus (GO:2001020)	0.568606	GO_Biological_Process_2015	response to prostaglandin (GO:0034694)	0.41016	GO_Biological_Process_2015	negative regulation of oxidoreductase activity (GO:0051354)	0.473943
GO_Biological_Process_2015	negative regulation of intracellular signal transduction (GO:1902532)	0.568606	GO_Biological_Process_2015	regulation of protein dephosphorylation (GO:0035304)	0.41016	GO_Biological_Process_2015	carbohydrate derivative biosynthetic process (GO:1901137)	0.474166
GO_Biological_Process_2015	cellular biogenic amine metabolic process (GO:0006576)	0.568606	GO_Biological_Process_2015	response to cholesterol (GO:0070723)	0.41016	GO_Biological_Process_2015	neurotrophin signaling pathway (GO:0038179)	0.474166
GO_Biological_Process_2015	cellular amine metabolic process (GO:0044106)	0.568606	GO_Biological_Process_2015	regulation of histone H3-K4 methylation (GO:0051569)	0.41016	GO_Biological_Process_2015	regulation of protein transport (GO:0051223)	0.474166
GO_Biological_Process_2015	cellular response to radiation (GO:0071478)	0.568606	GO_Biological_Process_2015	inflammatory response to antigenic stimulus (GO:0002437)	0.41016	GO_Biological_Process_2015	regulation of mitochondrion organization (GO:0010821)	0.474166
GO_Biological_Process_2015	regulation of intrinsic apoptotic signaling pathway (GO:2001242)	0.568606	GO_Biological_Process_2015	positive regulation of T cell migration (GO:2000406)	0.41016	GO_Biological_Process_2015	negative regulation of cytokine production (GO:0001818)	0.474166
GO_Biological_Process_2015	positive regulation of NF-kappaB transcription factor activity (GO:0051092)	0.568606	GO_Biological_Process_2015	positive regulation of cell cycle arrest (GO:0071158)	0.41016	GO_Biological_Process_2015	cellular response to external stimulus (GO:0071496)	0.474166
GO_Biological_Process_2015	negative regulation of sequence-specific DNA binding transcription factor activity (GO:0043433)	0.568606	GO_Biological_Process_2015	response to wounding (GO:0009611)	0.41016	GO_Biological_Process_2015	chondroitin sulfate biosynthetic process (GO:0030206)	0.474166
GO_Biological_Process_2015	rRNA metabolic process (GO:0016072)	0.568606	GO_Biological_Process_2015	myeloid leukocyte activation (GO:0002274)	0.41016	GO_Biological_Process_2015	cardiac septum development (GO:0003279)	0.474166
GO_Biological_Process_2015	cellular component disassembly (GO:0022411)	0.571932	GO_Biological_Process_2015	positive regulation of Wnt signaling pathway (GO:0030177)	0.41016	GO_Biological_Process_2015	regulation of hematopoietic progenitor cell differentiation (GO:1901532)	0.474166
GO_Biological_Process_2015	amino acid transport (GO:0006865)	0.572076	GO_Biological_Process_2015	vascular process in circulatory system (GO:0003018)	0.41016	GO_Biological_Process_2015	regulation of microtubule depolymerization (GO:0031114)	0.474166
GO_Biological_Process_2015	sphingolipid metabolic process (GO:0006665)	0.572076	GO_Biological_Process_2015	positive regulation of I-kappaB kinase/NF-kappaB signaling (GO:0043123)	0.41016	GO_Biological_Process_2015	CD4-positive, alpha-beta T cell activation (GO:0035710)	0.474166
GO_Biological_Process_2015	tissue homeostasis (GO:0001894)	0.573215	GO_Biological_Process_2015	regulation of actin filament-based process (GO:0032970)	0.41016	GO_Biological_Process_2015	protein palmitoylation (GO:0018345)	0.474166
GO_Biological_Process_2015	spermatogenesis (GO:0007283)	0.573215	GO_Biological_Process_2015	positive regulation of ubiquitin-protein transferase activity (GO:0051443)	0.41016	GO_Biological_Process_2015	negative regulation of cell-matrix adhesion (GO:0001953)	0.474166
GO_Biological_Process_2015	male gamete generation (GO:0048232)	0.574026	GO_Biological_Process_2015	diterpenoid metabolic process (GO:0016101)	0.41016	GO_Biological_Process_2015	positive regulation of response to cytokine stimulus (GO:0060760)	0.474166
GO_Biological_Process_2015	response to glucocorticoid (GO:0051384)	0.574277	GO_Biological_Process_2015	neutral lipid catabolic process (GO:0046461)	0.41016	GO_Biological_Process_2015	motor neuron axon guidance (GO:0008045)	0.474166
GO_Biological_Process_2015	regulation of apoptotic signaling pathway (GO:2001233)	0.575344	GO_Biological_Process_2015	ruffle organization (GO:0031529)	0.41016	GO_Biological_Process_2015	regulation of T cell receptor signaling pathway (GO:0050856)	0.474166
GO_Biological_Process_2015	proton transport (GO:0015992)	0.575344	GO_Biological_Process_2015	retinoic acid metabolic process (GO:0042573)	0.41016	GO_Biological_Process_2015	tRNA processing (GO:0008033)	0.474166
GO_Molecular_Function_2015	helicase activity (GO:0004386)	0.575911	GO_Biological_Process_2015	regulation of alpha-beta T cell proliferation (GO:0046640)	0.41016	GO_Biological_Process_2015	osteoblast differentiation (GO:0001649)	0.474166
GO_Cellular_Component_2015	nuclear membrane (GO:0031965)	0.577149	GO_Biological_Process_2015	regulation of inflammatory response to antigenic stimulus (GO:0002861)	0.41016	GO_Biological_Process_2015	cellular response to nutrient levels (GO:0031669)	0.474166
GO_Cellular_Component_2015	spliceosomal complex (GO:0005681)	0.577149	GO_Biological_Process_2015	regulation of B cell differentiation (GO:0045577)	0.41016	GO_Biological_Process_2015	cellular response to hypoxia (GO:0071456)	0.474166
GO_Biological_Process_2015	cellular response to biotic stimulus (GO:0071216)	0.57756	GO_Biological_Process_2015	cortical cytoskeleton organization (GO:0030865)	0.41016	GO_Biological_Process_2015	regulation of neuron apoptotic process (GO:0043523)	0.474166
GO_Cellular_Component_2015	synapse part (GO:0044456)	0.579183	GO_Biological_Process_2015	acylglycerol catabolic process (GO:0046464)	0.41016	GO_Biological_Process_2015	cell-matrix adhesion (GO:0007160)	0.474166
GO_Biological_Process_2015	hydrogen transport (GO:0006818)	0.579753	GO_Biological_Process_2015	regulation of interleukin-4 production (GO:0032673)	0.41016	GO_Biological_Process_2015	cell junction organization (GO:0034330)	0.474166
GO_Biological_Process_2015	amine metabolic process (GO:0009308)	0.581925	GO_Biological_Process_2015	DNA excision (GO:0044349)	0.41016	GO_Biological_Process_2015	regulation of glycolytic process (GO:0006110)	0.474166
GO_Molecular_Function_2015	ion channel activity (GO:0005216)	0.583755	GO_Biological_Process_2015	sulfur amino acid biosynthetic process (GO:0000097)	0.41016	GO_Biological_Process_2015	negative regulation of fibroblast proliferation (GO:0048147)	0.474166
GO_Biological_Process_2015	negative regulation of cell activation (GO:0050866)	0.584076	GO_Biological_Process_2015	response to vitamin D (GO:0033280)	0.41016	GO_Biological_Process_2015	positive regulation of embryonic development (GO:0040019)	0.474166
GO_Biological_Process_2015	protein-DNA complex subunit organization (GO:0071824)	0.586205	GO_Biological_Process_2015	homeostasis of number of cells within a tissue (GO:0048873)	0.41016	GO_Biological_Process_2015	regulation of digestive system process (GO:0044058)	0.474166
GO_Biological_Process_2015	regulation of ion transmembrane transporter activity (GO:0032412)	0.586434	GO_Biological_Process_2015	dendritic cell migration (GO:0036336)	0.41016	GO_Biological_Process_2015	dopamine receptor signaling pathway (GO:0007212)	0.474166
GO_Biological_Process_2015	neuron projection guidance (GO:0097485)	0.586434	GO_Biological_Process_2015	modulation by virus of host morphology or physiology (GO:0019048)	0.41016	GO_Biological_Process_2015	pyrimidine ribonucleoside biosynthetic process (GO:0046132)	0.474166
GO_Biological_Process_2015	axon guidance (GO:0007411)	0.586434	GO_Biological_Process_2015	nucleotide-excision repair, DNA damage removal (GO:0000718)	0.41016	GO_Biological_Process_2015	pyrimidine nucleoside triphosphate metabolic process (GO:0009147)	0.474166
GO_Biological_Process_2015	negative regulation of response to wounding (GO:1903035)	0.588044	GO_Biological_Process_2015	sphingolipid catabolic process (GO:0030149)	0.41016	GO_Biological_Process_2015	stem cell division (GO:0017145)	0.474166
GO_Biological_Process_2015	response to inorganic substance (GO:0010035)	0.589805	GO_Biological_Process_2015	nucleus localization (GO:0051647)	0.41016	GO_Biological_Process_2015	negative regulation of T cell differentiation (GO:0045581)	0.474166
GO_Molecular_Function_2015	hormone receptor binding (GO:0051427)	0.590055	GO_Biological_Process_2015	semaphorin-plexin signaling pathway (GO:0071526)	0.41016	GO_Biological_Process_2015	embryonic epithelial tube formation (GO:0001838)	0.474166
GO_Molecular_Function_2015	substrate-specific channel activity (GO:0022838)	0.590055	GO_Biological_Process_2015	leukocyte proliferation (GO:0070661)	0.41016	GO_Biological_Process_2015	negative regulation of autophagy (GO:0010507)	0.474166
GO_Molecular_Function_2015	protein C-terminus binding (GO:0008022)	0.590055	GO_Biological_Process_2015	cellular response to reactive oxygen species (GO:0034614)	0.41016	GO_Biological_Process_2015	positive regulation of axon extension (GO:0045773)	0.474166
GO_Molecular_Function_2015	endopeptidase activity (GO:0004175)	0.590055	GO_Biological_Process_2015	multicellular organismal macromolecule metabolic process (GO:0044259)	0.41016	GO_Biological_Process_2015	positive regulation of cation channel activity (GO:2001259)	0.474166
GO_Biological_Process_2015	response to corticosteroid (GO:0031960)	0.591825	GO_Biological_Process_2015	protein tetramerization (GO:0051262)	0.41016	GO_Biological_Process_2015	GPI anchor metabolic process (GO:0006505)	0.474166
GO_Biological_Process_2015	sodium ion transport (GO:0006814)	0.591825	GO_Biological_Process_2015	regulation of dendrite development (GO:0050773)	0.41016	GO_Biological_Process_2015	antibacterial humoral response (GO:0019731)	0.474166
GO_Biological_Process_2015	regulation of transmembrane transporter activity (GO:0022898)	0.591825	GO_Biological_Process_2015	regulation of lamellipodium assembly (GO:0010591)	0.41016	GO_Biological_Process_2015	negative regulation of catabolic process (GO:0009895)	0.474166
GO_Biological_Process_2015	branching morphogenesis of an epithelial tube (GO:0048754)	0.591825	GO_Biological_Process_2015	Wnt signaling pathway, planar cell polarity pathway (GO:0060071)	0.41016	GO_Biological_Process_2015	lipid biosynthetic process (GO:0008610)	0.474166
GO_Molecular_Function_2015	cell adhesion molecule binding (GO:0050839)	0.592307	GO_Biological_Process_2015	aerobic respiration (GO:0009060)	0.41016	GO_Biological_Process_2015	protein methylation (GO:0006479)	0.474166
GO_Molecular_Function_2015	cysteine-type peptidase activity (GO:0008234)	0.592307	GO_Biological_Process_2015	cochlea morphogenesis (GO:0090103)	0.41016	GO_Biological_Process_2015	histone acetylation (GO:0016573)	0.474166
GO_Molecular_Function_2015	peptide binding (GO:0042277)	0.592307	GO_Biological_Process_2015	cellular response to nutrient (GO:0031670)	0.41016	GO_Biological_Process_2015	protein import (GO:0017038)	0.474166
GO_Molecular_Function_2015	channel activity (GO:0015267)	0.592307	GO_Biological_Process_2015	oligodendrocyte development (GO:0014003)	0.41016	GO_Biological_Process_2015	regulation of embryonic development (GO:0045995)	0.474166
GO_Molecular_Function_2015	passive transmembrane transporter activity (GO:0022803)	0.592307	GO_Biological_Process_2015	killing of cells of other organism (GO:0031640)	0.41016	GO_Biological_Process_2015	protein alkylation (GO:0008213)	0.474166
GO_Molecular_Function_2015	lyase activity (GO:0016829)	0.592307	GO_Biological_Process_2015	positive regulation of osteoclast differentiation (GO:0045672)	0.41016	GO_Biological_Process_2015	regulation of response to cytokine stimulus (GO:0060759)	0.474166
GO_Molecular_Function_2015	amide binding (GO:0033218)	0.592307	GO_Biological_Process_2015	entry into host cell (GO:0030260)	0.41016	GO_Biological_Process_2015	cellular response to decreased oxygen levels (GO:0036294)	0.474166
GO_Biological_Process_2015	homophilic cell adhesion via plasma membrane adhesion molecules (GO:0007156)	0.592656	GO_Biological_Process_2015	entry into host (GO:0044409)	0.41016	GO_Biological_Process_2015	protein localization to nucleus (GO:0034504)	0.474166
GO_Biological_Process_2015	pattern recognition receptor signaling pathway (GO:0002221)	0.592656	GO_Biological_Process_2015	regulation of T cell differentiation in thymus (GO:0033081)	0.41016	GO_Biological_Process_2015	autophagy (GO:0006914)	0.474166
GO_Cellular_Component_2015	blood microparticle (GO:0072562)	0.592876	GO_Biological_Process_2015	movement in environment of other organism involved in symbiotic interaction (GO:0052192)	0.41016	GO_Biological_Process_2015	behavior (GO:0007610)	0.474166
GO_Biological_Process_2015	regulation of protein import into nucleus (GO:0042306)	0.594634	GO_Biological_Process_2015	regulation of MHC class I biosynthetic process (GO:0045343)	0.41016	GO_Biological_Process_2015	regulation of complement activation (GO:0030449)	0.474166
GO_Biological_Process_2015	innate immune response-activating signal transduction (GO:0002758)	0.594965	GO_Biological_Process_2015	entry into other organism involved in symbiotic interaction (GO:0051828)	0.41016	GO_Biological_Process_2015	epithelial tube formation (GO:0072175)	0.474166
GO_Biological_Process_2015	positive regulation of epithelial cell proliferation (GO:0050679)	0.594965	GO_Biological_Process_2015	disruption of cells of other organism (GO:0044364)	0.41016	GO_Biological_Process_2015	response to epidermal growth factor (GO:0070849)	0.474166
GO_Biological_Process_2015	regulation of protein transport (GO:0051223)	0.594965	GO_Biological_Process_2015	entry into cell of other organism involved in symbiotic interaction (GO:0051806)	0.41016	GO_Biological_Process_2015	positive regulation of immunoglobulin mediated immune response (GO:0002891)	0.474166
GO_Biological_Process_2015	tRNA metabolic process (GO:0006399)	0.59928	GO_Biological_Process_2015	heterotypic cell-cell adhesion (GO:0034113)	0.41016	GO_Biological_Process_2015	positive regulation of B cell mediated immunity (GO:0002714)	0.474166
GO_Cellular_Component_2015	ribosome (GO:0005840)	0.600127	GO_Biological_Process_2015	movement in host environment (GO:0052126)	0.41016	GO_Biological_Process_2015	negative regulation of adaptive immune response based on somatic recombination of immune receptors built from immunoglobulin superfamily domains (GO:0002823)	0.474166
GO_Biological_Process_2015	monovalent inorganic cation transport (GO:0015672)	0.601808	GO_Biological_Process_2015	regulation of glucose transport (GO:0010827)	0.41016	GO_Biological_Process_2015	positive regulation of immunoglobulin production (GO:0002639)	0.474166
GO_Biological_Process_2015	Ras protein signal transduction (GO:0007265)	0.60306	GO_Biological_Process_2015	positive regulation of protein kinase activity (GO:0045860)	0.41016	GO_Biological_Process_2015	pyrimidine ribonucleotide biosynthetic process (GO:0009220)	0.474166
GO_Biological_Process_2015	actin filament organization (GO:0007015)	0.605084	GO_Biological_Process_2015	regulation of cell cycle phase transition (GO:1901987)	0.41016	GO_Biological_Process_2015	developmental programmed cell death (GO:0010623)	0.474166
GO_Biological_Process_2015	regulation of organ morphogenesis (GO:2000027)	0.605084	GO_Biological_Process_2015	regulation of Rho GTPase activity (GO:0032319)	0.41016	GO_Biological_Process_2015	cellular response to fatty acid (GO:0071398)	0.474166
GO_Biological_Process_2015	negative regulation of cell growth (GO:0030308)	0.605084	GO_Biological_Process_2015	protein stabilization (GO:0050821)	0.41016	GO_Biological_Process_2015	negative regulation of chemotaxis (GO:0050922)	0.474166
GO_Biological_Process_2015	gamete generation (GO:0007276)	0.605084	GO_Biological_Process_2015	positive regulation of cyclic nucleotide metabolic process (GO:0030801)	0.41016	GO_Biological_Process_2015	negative regulation of interferon-gamma production (GO:0032689)	0.474166
GO_Biological_Process_2015	potassium ion transport (GO:0006813)	0.605084	GO_Biological_Process_2015	DNA damage response, signal transduction by p53 class mediator (GO:0030330)	0.41016	GO_Biological_Process_2015	developmental induction (GO:0031128)	0.474166
GO_Biological_Process_2015	activation of innate immune response (GO:0002218)	0.605084	GO_Biological_Process_2015	neuron projection morphogenesis (GO:0048812)	0.41016	GO_Biological_Process_2015	negative regulation of lymphocyte apoptotic process (GO:0070229)	0.474166
GO_Biological_Process_2015	positive regulation of cytosolic calcium ion concentration (GO:0007204)	0.605726	GO_Biological_Process_2015	defense response to fungus (GO:0050832)	0.41016	GO_Biological_Process_2015	C-terminal protein lipidation (GO:0006501)	0.474166
GO_Biological_Process_2015	regulation of canonical Wnt signaling pathway (GO:0060828)	0.605726	GO_Biological_Process_2015	response to sterol (GO:0036314)	0.41016	GO_Biological_Process_2015	protein export from nucleus (GO:0006611)	0.474166
GO_Biological_Process_2015	peptidyl-lysine modification (GO:0018205)	0.605819	GO_Biological_Process_2015	regulation of establishment of planar polarity (GO:0090175)	0.41016	GO_Biological_Process_2015	glutathione derivative biosynthetic process (GO:1901687)	0.474166
GO_Biological_Process_2015	regulation of transporter activity (GO:0032409)	0.605819	GO_Biological_Process_2015	protein-lipid complex remodeling (GO:0034368)	0.41016	GO_Biological_Process_2015	glutathione derivative metabolic process (GO:1901685)	0.474166
GO_Biological_Process_2015	regulation of intracellular transport (GO:0032386)	0.605819	GO_Biological_Process_2015	plasma lipoprotein particle remodeling (GO:0034369)	0.41016	GO_Biological_Process_2015	positive regulation of lipid metabolic process (GO:0045834)	0.475933
GO_Biological_Process_2015	protein acylation (GO:0043543)	0.606962	GO_Biological_Process_2015	detection of biotic stimulus (GO:0009595)	0.41016	GO_Biological_Process_2015	negative regulation of immune response (GO:0050777)	0.475933
GO_Molecular_Function_2015	enzyme activator activity (GO:0008047)	0.607366	GO_Biological_Process_2015	cholesterol efflux (GO:0033344)	0.41016	GO_Cellular_Component_2015	synapse part (GO:0044456)	0.47708
GO_Biological_Process_2015	mRNA processing (GO:0006397)	0.608784	GO_Biological_Process_2015	membrane lipid catabolic process (GO:0046466)	0.41016	GO_Cellular_Component_2015	alpha-amino-3-hydroxy-5-methyl-4-isoxazolepropionic acid selective glutamate receptor complex (GO:0032281)	0.47708
GO_Biological_Process_2015	regulation of protein localization to nucleus (GO:1900180)	0.610435	GO_Biological_Process_2015	regulation of type 2 immune response (GO:0002828)	0.41016	GO_Molecular_Function_2015	glycosaminoglycan binding (GO:0005539)	0.477294
GO_Biological_Process_2015	regulation of cellular response to stress (GO:0080135)	0.61766	GO_Biological_Process_2015	JAK-STAT cascade involved in growth hormone signaling pathway (GO:0060397)	0.41016	GO_Molecular_Function_2015	nucleobase-containing compound transmembrane transporter activity (GO:0015932)	0.477294
GO_Biological_Process_2015	organ morphogenesis (GO:0009887)	0.61766	GO_Biological_Process_2015	macromolecular complex remodeling (GO:0034367)	0.41016	GO_Molecular_Function_2015	sulfur compound binding (GO:1901681)	0.477294
GO_Biological_Process_2015	cell junction assembly (GO:0034329)	0.61766	GO_Biological_Process_2015	regulation of neutrophil migration (GO:1902622)	0.41016	GO_Molecular_Function_2015	carbohydrate derivative transporter activity (GO:1901505)	0.477294
GO_Biological_Process_2015	cell-cell junction organization (GO:0045216)	0.61766	GO_Biological_Process_2015	multicellular organism reproduction (GO:0032504)	0.41016	GO_Molecular_Function_2015	peptidase activator activity (GO:0016504)	0.477294
GO_Biological_Process_2015	regulation of protein secretion (GO:0050708)	0.61766	GO_Biological_Process_2015	regulation of macrophage activation (GO:0043030)	0.41016	GO_Molecular_Function_2015	mRNA binding (GO:0003729)	0.477294
GO_Biological_Process_2015	regulation of extrinsic apoptotic signaling pathway (GO:2001236)	0.61766	GO_Biological_Process_2015	transcription elongation from RNA polymerase I promoter (GO:0006362)	0.41016	GO_Molecular_Function_2015	NAD binding (GO:0051287)	0.477294
GO_Biological_Process_2015	morphogenesis of a branching epithelium (GO:0061138)	0.618131	GO_Biological_Process_2015	prostaglandin metabolic process (GO:0006693)	0.41016	GO_Molecular_Function_2015	histone-arginine N-methyltransferase activity (GO:0008469)	0.477294
GO_Biological_Process_2015	membrane lipid metabolic process (GO:0006643)	0.618131	GO_Biological_Process_2015	prostanoid metabolic process (GO:0006692)	0.41016	GO_Molecular_Function_2015	quaternary ammonium group transmembrane transporter activity (GO:0015651)	0.477294
GO_Molecular_Function_2015	zinc ion binding (GO:0008270)	0.619645	GO_Biological_Process_2015	neural tube development (GO:0021915)	0.41016	GO_Molecular_Function_2015	purine nucleoside transmembrane transporter activity (GO:0015211)	0.477294
GO_Molecular_Function_2015	small GTPase regulator activity (GO:0005083)	0.619645	GO_Biological_Process_2015	somatic recombination of immunoglobulin gene segments (GO:0016447)	0.41016	GO_Molecular_Function_2015	G-protein beta-subunit binding (GO:0031681)	0.477294
GO_Cellular_Component_2015	nuclear chromatin (GO:0000790)	0.621975	GO_Biological_Process_2015	regulation of cAMP-mediated signaling (GO:0043949)	0.41016	GO_Molecular_Function_2015	3-hydroxyacyl-CoA dehydrogenase activity (GO:0003857)	0.477294
GO_Biological_Process_2015	tube development (GO:0035295)	0.622484	GO_Biological_Process_2015	regulation of neutrophil chemotaxis (GO:0090022)	0.41016	GO_Molecular_Function_2015	cAMP response element binding protein binding (GO:0008140)	0.477294
GO_Biological_Process_2015	cellular carbohydrate metabolic process (GO:0044262)	0.622559	GO_Biological_Process_2015	regulation of T cell migration (GO:2000404)	0.41016	GO_Molecular_Function_2015	transferase activity, transferring alkyl or aryl (other than methyl) groups (GO:0016765)	0.477294
GO_Biological_Process_2015	regulation of endocytosis (GO:0030100)	0.622559	GO_Biological_Process_2015	interaction with host (GO:0051701)	0.41016	GO_Molecular_Function_2015	toxin transporter activity (GO:0019534)	0.477294
GO_Biological_Process_2015	negative regulation of cell migration (GO:0030336)	0.622559	GO_Biological_Process_2015	positive regulation of ligase activity (GO:0051351)	0.41016	GO_Molecular_Function_2015	neurotrophin binding (GO:0043121)	0.477294
GO_Biological_Process_2015	secretion by cell (GO:0032940)	0.622559	GO_Molecular_Function_2015	kinase regulator activity (GO:0019207)	0.410285	GO_Molecular_Function_2015	protein-arginine N-methyltransferase activity (GO:0016274)	0.477294
GO_Biological_Process_2015	regulation of protein targeting (GO:1903533)	0.622559	GO_Molecular_Function_2015	cytokine receptor activity (GO:0004896)	0.410285	GO_Molecular_Function_2015	sphingosine N-acyltransferase activity (GO:0050291)	0.477294
GO_Biological_Process_2015	monocarboxylic acid biosynthetic process (GO:0072330)	0.622559	GO_Molecular_Function_2015	lipid transporter activity (GO:0005319)	0.410285	GO_Molecular_Function_2015	fatty acid transporter activity (GO:0015245)	0.477294
GO_Biological_Process_2015	heart development (GO:0007507)	0.622559	GO_Molecular_Function_2015	GTP binding (GO:0005525)	0.410285	GO_Molecular_Function_2015	arginine N-methyltransferase activity (GO:0016273)	0.477294
GO_Biological_Process_2015	positive regulation of I-kappaB kinase/NF-kappaB signaling (GO:0043123)	0.624084	GO_Molecular_Function_2015	actin binding (GO:0003779)	0.410285	GO_Molecular_Function_2015	aldehyde dehydrogenase (NAD) activity (GO:0004029)	0.477294
GO_Biological_Process_2015	cellular amino acid metabolic process (GO:0006520)	0.624806	GO_Molecular_Function_2015	cysteine-type endopeptidase regulator activity involved in apoptotic process (GO:0043028)	0.410285	GO_Molecular_Function_2015	BH domain binding (GO:0051400)	0.477294
GO_Biological_Process_2015	regulation of stress-activated MAPK cascade (GO:0032872)	0.624806	GO_Molecular_Function_2015	phospholipid transporter activity (GO:0005548)	0.410285	GO_Molecular_Function_2015	tau protein binding (GO:0048156)	0.477294
GO_Biological_Process_2015	negative regulation of cell motility (GO:2000146)	0.624806	GO_Molecular_Function_2015	endopeptidase inhibitor activity (GO:0004866)	0.410285	GO_Molecular_Function_2015	store-operated calcium channel activity (GO:0015279)	0.477294
GO_Biological_Process_2015	morphogenesis of a branching structure (GO:0001763)	0.624806	GO_Molecular_Function_2015	serine-type endopeptidase activity (GO:0004252)	0.410285	GO_Molecular_Function_2015	GTP-Rho binding (GO:0017049)	0.477294
GO_Biological_Process_2015	regulation of stress-activated protein kinase signaling cascade (GO:0070302)	0.625148	GO_Molecular_Function_2015	guanyl ribonucleotide binding (GO:0032561)	0.410285	GO_Molecular_Function_2015	modified amino acid transmembrane transporter activity (GO:0072349)	0.477294
GO_Biological_Process_2015	positive regulation of cell adhesion (GO:0045785)	0.625148	GO_Molecular_Function_2015	guanyl nucleotide binding (GO:0019001)	0.410285	GO_Molecular_Function_2015	NADPH binding (GO:0070402)	0.477294
GO_Molecular_Function_2015	RNA polymerase II transcription regulatory region sequence-specific DNA binding transcription factor activity involved in positive regulation of transcription (GO:0001228)	0.62999	GO_Molecular_Function_2015	endopeptidase regulator activity (GO:0061135)	0.410285	GO_Molecular_Function_2015	peptidase regulator activity (GO:0061134)	0.477294
GO_Cellular_Component_2015	endoplasmic reticulum membrane (GO:0005789)	0.630164	GO_Molecular_Function_2015	peptidase inhibitor activity (GO:0030414)	0.410285	GO_Molecular_Function_2015	GTP binding (GO:0005525)	0.477294
GO_Cellular_Component_2015	external side of plasma membrane (GO:0009897)	0.630164	GO_Molecular_Function_2015	ATPase activity, coupled to transmembrane movement of substances (GO:0042626)	0.410285	GO_Molecular_Function_2015	organic anion transmembrane transporter activity (GO:0008514)	0.477294
GO_Cellular_Component_2015	mitochondrial membrane (GO:0031966)	0.630164	GO_Molecular_Function_2015	ATPase activity, coupled to movement of substances (GO:0043492)	0.410285	GO_Molecular_Function_2015	1-acylglycerol-3-phosphate O-acyltransferase activity (GO:0003841)	0.477294
GO_Cellular_Component_2015	postsynaptic membrane (GO:0045211)	0.630164	GO_Molecular_Function_2015	hydrolase activity, acting on acid anhydrides, catalyzing transmembrane movement of substances (GO:0016820)	0.410285	GO_Molecular_Function_2015	carbon-nitrogen ligase activity, with glutamine as amido-N-donor (GO:0016884)	0.477294
GO_Cellular_Component_2015	cell projection membrane (GO:0031253)	0.630164	GO_Molecular_Function_2015	cysteine-type endopeptidase inhibitor activity (GO:0004869)	0.410285	GO_Molecular_Function_2015	microtubule plus-end binding (GO:0051010)	0.477294
GO_Cellular_Component_2015	lysosomal membrane (GO:0005765)	0.630164	GO_Molecular_Function_2015	primary active transmembrane transporter activity (GO:0015399)	0.410285	GO_Molecular_Function_2015	platelet-derived growth factor binding (GO:0048407)	0.477294
GO_Biological_Process_2015	detection of external stimulus (GO:0009581)	0.632304	GO_Molecular_Function_2015	P-P-bond-hydrolysis-driven transmembrane transporter activity (GO:0015405)	0.410285	GO_Molecular_Function_2015	S100 protein binding (GO:0044548)	0.477294
GO_Biological_Process_2015	neuron projection morphogenesis (GO:0048812)	0.632304	GO_Molecular_Function_2015	immunoglobulin receptor binding (GO:0034987)	0.410285	GO_Molecular_Function_2015	palmitoyl-CoA hydrolase activity (GO:0016290)	0.477294
GO_Biological_Process_2015	negative regulation of cell cycle (GO:0045786)	0.632304	GO_Molecular_Function_2015	cation:chloride symporter activity (GO:0015377)	0.410285	GO_Molecular_Function_2015	long-chain fatty acid binding (GO:0036041)	0.477294
GO_Biological_Process_2015	regulation of leukocyte proliferation (GO:0070663)	0.632304	GO_Molecular_Function_2015	ubiquinol-cytochrome-c reductase activity (GO:0008121)	0.410285	GO_Molecular_Function_2015	hormone binding (GO:0042562)	0.477294
GO_Biological_Process_2015	cytosolic calcium ion homeostasis (GO:0051480)	0.632304	GO_Molecular_Function_2015	oxidoreductase activity, acting on diphenols and related substances as donors, cytochrome as acceptor (GO:0016681)	0.410285	GO_Molecular_Function_2015	NAD-dependent histone deacetylase activity (H4-K16 specific) (GO:0046970)	0.477294
GO_Biological_Process_2015	mRNA splicing, via spliceosome (GO:0000398)	0.632558	GO_Molecular_Function_2015	protein kinase binding (GO:0019901)	0.410285	GO_Molecular_Function_2015	nucleoside kinase activity (GO:0019206)	0.477294
GO_Biological_Process_2015	RNA splicing, via transesterification reactions with bulged adenosine as nucleophile (GO:0000377)	0.632558	GO_Molecular_Function_2015	serine-type peptidase activity (GO:0008236)	0.410285	GO_Molecular_Function_2015	NAD-dependent histone deacetylase activity (H3-K14 specific) (GO:0032041)	0.477294
GO_Biological_Process_2015	regulation of nucleocytoplasmic transport (GO:0046822)	0.6328	GO_Molecular_Function_2015	serine hydrolase activity (GO:0017171)	0.410285	GO_Molecular_Function_2015	histone deacetylase activity (H3-K14 specific) (GO:0031078)	0.477294
GO_Biological_Process_2015	detection of abiotic stimulus (GO:0009582)	0.6328	GO_Molecular_Function_2015	phosphatidylinositol 3-kinase regulator activity (GO:0035014)	0.410285	GO_Molecular_Function_2015	NAD-dependent histone deacetylase activity (H3-K18 specific) (GO:0097372)	0.477294
GO_Cellular_Component_2015	membrane raft (GO:0045121)	0.632917	GO_Molecular_Function_2015	protein binding involved in protein folding (GO:0044183)	0.410285	GO_Molecular_Function_2015	lysophosphatidic acid acyltransferase activity (GO:0042171)	0.477294
GO_Biological_Process_2015	regulation of angiogenesis (GO:0045765)	0.634157	GO_Molecular_Function_2015	oxidoreductase activity, acting on diphenols and related substances as donors (GO:0016679)	0.410285	GO_Molecular_Function_2015	gap junction channel activity (GO:0005243)	0.477294
GO_Molecular_Function_2015	transcription corepressor activity (GO:0003714)	0.637792	GO_Molecular_Function_2015	fatty acid transporter activity (GO:0015245)	0.410285	GO_Molecular_Function_2015	transmembrane receptor protein tyrosine kinase activity (GO:0004714)	0.477294
GO_Molecular_Function_2015	kinase binding (GO:0019900)	0.641031	GO_Molecular_Function_2015	tumor necrosis factor-activated receptor activity (GO:0005031)	0.410285	GO_Molecular_Function_2015	nucleoside-diphosphatase activity (GO:0017110)	0.477294
GO_Biological_Process_2015	regulation of establishment of protein localization (GO:0070201)	0.641713	GO_Molecular_Function_2015	cobalamin binding (GO:0031419)	0.410285	GO_Molecular_Function_2015	histone deacetylase activity (H3-K9 specific) (GO:0032129)	0.477294
GO_Biological_Process_2015	negative regulation of cellular component movement (GO:0051271)	0.641713	GO_Molecular_Function_2015	protein kinase inhibitor activity (GO:0004860)	0.410285	GO_Molecular_Function_2015	NAD+ binding (GO:0070403)	0.477294
GO_Biological_Process_2015	RNA splicing, via transesterification reactions (GO:0000375)	0.643001	GO_Molecular_Function_2015	protein kinase regulator activity (GO:0019887)	0.410522	GO_Molecular_Function_2015	exodeoxyribonuclease activity, producing 5'-phosphomonoesters (GO:0016895)	0.477294
GO_Cellular_Component_2015	mitochondrial matrix (GO:0005759)	0.643695	GO_Molecular_Function_2015	kinase inhibitor activity (GO:0019210)	0.410522	GO_Molecular_Function_2015	NAD-dependent histone deacetylase activity (H3-K9 specific) (GO:0046969)	0.477294
GO_Biological_Process_2015	negative regulation of cytokine production (GO:0001818)	0.644275	GO_Molecular_Function_2015	lamin binding (GO:0005521)	0.410522	GO_Molecular_Function_2015	tropomyosin binding (GO:0005523)	0.477294
GO_Biological_Process_2015	intracellular receptor signaling pathway (GO:0030522)	0.645536	GO_Molecular_Function_2015	CXCR chemokine receptor binding (GO:0045236)	0.410522	GO_Molecular_Function_2015	histone deacetylase activity (H4-K16 specific) (GO:0034739)	0.477294
GO_Biological_Process_2015	brain development (GO:0007420)	0.646783	GO_Molecular_Function_2015	semaphorin receptor binding (GO:0030215)	0.410522	GO_Molecular_Function_2015	chemokine binding (GO:0019956)	0.477294
GO_Biological_Process_2015	positive regulation of growth (GO:0045927)	0.6481	GO_Biological_Process_2015	maintenance of protein location in cell (GO:0032507)	0.414487	GO_Molecular_Function_2015	exodeoxyribonuclease activity (GO:0004529)	0.477294
GO_Biological_Process_2015	cell junction organization (GO:0034330)	0.6481	GO_Biological_Process_2015	protein oligomerization (GO:0051259)	0.414487	GO_Molecular_Function_2015	DNA-(apurinic or apyrimidinic site) lyase activity (GO:0003906)	0.477294
GO_Biological_Process_2015	negative regulation of protein kinase activity (GO:0006469)	0.6481	GO_Biological_Process_2015	multicellular organismal metabolic process (GO:0044236)	0.414487	GO_Molecular_Function_2015	guanyl ribonucleotide binding (GO:0032561)	0.477294
GO_Biological_Process_2015	positive regulation of innate immune response (GO:0045089)	0.648174	GO_Biological_Process_2015	phospholipid catabolic process (GO:0009395)	0.414487	GO_Molecular_Function_2015	guanyl nucleotide binding (GO:0019001)	0.477294
GO_Biological_Process_2015	cell-cell adhesion via plasma-membrane adhesion molecules (GO:0098742)	0.648174	GO_Biological_Process_2015	regulation of actin cytoskeleton reorganization (GO:2000249)	0.414487	GO_Molecular_Function_2015	ribonucleoprotein complex binding (GO:0043021)	0.477294
GO_Biological_Process_2015	cell-cell adhesion (GO:0098609)	0.649292	GO_Biological_Process_2015	vasodilation (GO:0042311)	0.414487	GO_Molecular_Function_2015	intramolecular oxidoreductase activity, transposing C=C bonds (GO:0016863)	0.477294
GO_Biological_Process_2015	positive regulation of protein kinase activity (GO:0045860)	0.649292	GO_Biological_Process_2015	regulation of natural killer cell mediated immunity (GO:0002715)	0.414487	GO_Molecular_Function_2015	acyl-CoA hydrolase activity (GO:0047617)	0.477294
GO_Biological_Process_2015	negative regulation of neurogenesis (GO:0050768)	0.649292	GO_Biological_Process_2015	branching involved in mammary gland duct morphogenesis (GO:0060444)	0.414487	GO_Molecular_Function_2015	lysophospholipid acyltransferase activity (GO:0071617)	0.477294
GO_Biological_Process_2015	sensory perception (GO:0007600)	0.649292	GO_Biological_Process_2015	negative regulation of viral transcription (GO:0032897)	0.414487	GO_Molecular_Function_2015	oxygen transporter activity (GO:0005344)	0.477294
GO_Biological_Process_2015	lipid transport (GO:0006869)	0.649463	GO_Biological_Process_2015	regulation of interferon-gamma-mediated signaling pathway (GO:0060334)	0.414487	GO_Molecular_Function_2015	protein methyltransferase activity (GO:0008276)	0.477294
GO_Biological_Process_2015	visual perception (GO:0007601)	0.652886	GO_Biological_Process_2015	histone lysine demethylation (GO:0070076)	0.414487	GO_Molecular_Function_2015	oxidoreductase activity, acting on the CH-NH2 group of donors, oxygen as acceptor (GO:0016641)	0.477294
GO_Biological_Process_2015	DNA recombination (GO:0006310)	0.654017	GO_Biological_Process_2015	termination of RNA polymerase I transcription (GO:0006363)	0.414487	GO_Molecular_Function_2015	nucleotide transmembrane transporter activity (GO:0015215)	0.477294
GO_Biological_Process_2015	regulation of vasculature development (GO:1901342)	0.655135	GO_Biological_Process_2015	pigment cell differentiation (GO:0050931)	0.414487	GO_Molecular_Function_2015	prenyltransferase activity (GO:0004659)	0.477294
GO_Biological_Process_2015	sensory perception of light stimulus (GO:0050953)	0.65624	GO_Biological_Process_2015	regulation of natural killer cell mediated cytotoxicity (GO:0042269)	0.414487	GO_Molecular_Function_2015	histone deacetylase binding (GO:0042826)	0.477294
GO_Cellular_Component_2015	extracellular region (GO:0005576)	0.656733	GO_Biological_Process_2015	positive regulation of cytokine-mediated signaling pathway (GO:0001961)	0.414487	GO_Molecular_Function_2015	NAD-dependent histone deacetylase activity (GO:0017136)	0.477294
GO_Molecular_Function_2015	GTPase activity (GO:0003924)	0.659804	GO_Biological_Process_2015	positive regulation of release of sequestered calcium ion into cytosol (GO:0051281)	0.414487	GO_Molecular_Function_2015	Rac GTPase activator activity (GO:0030675)	0.477294
GO_Biological_Process_2015	negative regulation of kinase activity (GO:0033673)	0.662803	GO_Biological_Process_2015	positive regulation of lymphocyte migration (GO:2000403)	0.414487	GO_Molecular_Function_2015	organophosphate ester transmembrane transporter activity (GO:0015605)	0.477294
GO_Biological_Process_2015	Golgi vesicle transport (GO:0048193)	0.662803	GO_Biological_Process_2015	neuron projection guidance (GO:0097485)	0.414487	GO_Molecular_Function_2015	protein kinase C activity (GO:0004697)	0.477294
GO_Biological_Process_2015	negative regulation of cellular component organization (GO:0051129)	0.663842	GO_Biological_Process_2015	axon guidance (GO:0007411)	0.414487	GO_Molecular_Function_2015	histone kinase activity (GO:0035173)	0.477294
GO_Biological_Process_2015	negative regulation of locomotion (GO:0040013)	0.663842	GO_Biological_Process_2015	negative regulation of binding (GO:0051100)	0.414916	GO_Molecular_Function_2015	drug transmembrane transporter activity (GO:0015238)	0.477294
GO_Biological_Process_2015	chromatin modification (GO:0016568)	0.663842	GO_Biological_Process_2015	response to hydrogen peroxide (GO:0042542)	0.414916	GO_Molecular_Function_2015	O-methyltransferase activity (GO:0008171)	0.477294
GO_Biological_Process_2015	positive regulation of kinase activity (GO:0033674)	0.66968	GO_Biological_Process_2015	regulation of cytokine-mediated signaling pathway (GO:0001959)	0.414916	GO_Molecular_Function_2015	tubulin binding (GO:0015631)	0.477294
GO_Biological_Process_2015	anatomical structure homeostasis (GO:0060249)	0.670034	GO_Biological_Process_2015	positive regulation of secretion (GO:0051047)	0.414916	GO_Molecular_Function_2015	protease binding (GO:0002020)	0.477294
GO_Biological_Process_2015	regulation of cytokine production (GO:0001817)	0.67017	GO_Biological_Process_2015	homeostasis of number of cells (GO:0048872)	0.414916	GO_Molecular_Function_2015	syntaxin-1 binding (GO:0017075)	0.477294
GO_Biological_Process_2015	post-translational protein modification (GO:0043687)	0.672926	GO_Biological_Process_2015	protein N-linked glycosylation via asparagine (GO:0018279)	0.414916	GO_Molecular_Function_2015	ephrin receptor activity (GO:0005003)	0.477294
GO_Biological_Process_2015	negative regulation of nervous system development (GO:0051961)	0.672926	GO_Biological_Process_2015	odontogenesis (GO:0042476)	0.414916	GO_Molecular_Function_2015	NAD-dependent protein deacetylase activity (GO:0034979)	0.477294
GO_Biological_Process_2015	regulation of protein ubiquitination (GO:0031396)	0.673868	GO_Biological_Process_2015	columnar/cuboidal epithelial cell development (GO:0002066)	0.414916	GO_Molecular_Function_2015	acylglycerol O-acyltransferase activity (GO:0016411)	0.477294
GO_Biological_Process_2015	alpha-amino acid metabolic process (GO:1901605)	0.674364	GO_Biological_Process_2015	regulation of myeloid leukocyte mediated immunity (GO:0002886)	0.414916	GO_Molecular_Function_2015	calcium-activated potassium channel activity (GO:0015269)	0.477294
GO_Biological_Process_2015	positive regulation of sequence-specific DNA binding transcription factor activity (GO:0051091)	0.674364	GO_Biological_Process_2015	release of cytochrome c from mitochondria (GO:0001836)	0.414916	GO_Molecular_Function_2015	Hsp90 protein binding (GO:0051879)	0.477765
GO_Biological_Process_2015	multicellular organismal reproductive process (GO:0048609)	0.674364	GO_Biological_Process_2015	negative regulation of signal transduction by p53 class mediator (GO:1901797)	0.414916	GO_Molecular_Function_2015	14-3-3 protein binding (GO:0071889)	0.477765
GO_Biological_Process_2015	lipid biosynthetic process (GO:0008610)	0.674364	GO_Biological_Process_2015	negative regulation of intrinsic apoptotic signaling pathway in response to DNA damage (GO:1902230)	0.414916	GO_Molecular_Function_2015	CoA hydrolase activity (GO:0016289)	0.477765
GO_Biological_Process_2015	negative regulation of response to external stimulus (GO:0032102)	0.674364	GO_Biological_Process_2015	histone demethylation (GO:0016577)	0.414916	GO_Molecular_Function_2015	phosphatidylinositol-3,4-bisphosphate binding (GO:0043325)	0.477765
GO_Biological_Process_2015	positive regulation of neuron differentiation (GO:0045666)	0.67728	GO_Biological_Process_2015	folic acid-containing compound metabolic process (GO:0006760)	0.414916	GO_Molecular_Function_2015	lipopolysaccharide binding (GO:0001530)	0.477765
GO_Biological_Process_2015	regulation of intracellular protein transport (GO:0033157)	0.680156	GO_Biological_Process_2015	very long-chain fatty acid metabolic process (GO:0000038)	0.414916	GO_Molecular_Function_2015	transmembrane receptor protein kinase activity (GO:0019199)	0.477931
GO_Cellular_Component_2015	side of membrane (GO:0098552)	0.681156	GO_Biological_Process_2015	positive regulation of phosphatidylinositol 3-kinase activity (GO:0043552)	0.414916	GO_Molecular_Function_2015	proline-rich region binding (GO:0070064)	0.477931
GO_Cellular_Component_2015	proteinaceous extracellular matrix (GO:0005578)	0.681156	GO_Biological_Process_2015	regulation of response to interferon-gamma (GO:0060330)	0.414916	GO_Molecular_Function_2015	oxidoreductase activity, acting on the CH-NH2 group of donors (GO:0016638)	0.477931
GO_Cellular_Component_2015	synapse (GO:0045202)	0.681156	GO_Biological_Process_2015	maintenance of protein localization in organelle (GO:0072595)	0.414916	GO_Molecular_Function_2015	cofactor transporter activity (GO:0051184)	0.477931
GO_Cellular_Component_2015	nucleolus (GO:0005730)	0.681156	GO_Biological_Process_2015	positive regulation of calcium-mediated signaling (GO:0050850)	0.414916	GO_Molecular_Function_2015	cell adhesion molecule binding (GO:0050839)	0.477931
GO_Biological_Process_2015	negative regulation of growth (GO:0045926)	0.682992	GO_Biological_Process_2015	positive regulation of response to cytokine stimulus (GO:0060760)	0.414916	GO_Molecular_Function_2015	Wnt-activated receptor activity (GO:0042813)	0.477931
GO_Molecular_Function_2015	structure-specific DNA binding (GO:0043566)	0.685849	GO_Biological_Process_2015	cytoplasmic microtubule organization (GO:0031122)	0.414916	GO_Molecular_Function_2015	fibroblast growth factor binding (GO:0017134)	0.477931
GO_Biological_Process_2015	leukocyte migration (GO:0050900)	0.689757	GO_Biological_Process_2015	regulation of leukocyte degranulation (GO:0043300)	0.414916	GO_Molecular_Function_2015	drug transporter activity (GO:0090484)	0.477931
GO_Biological_Process_2015	cellular process involved in reproduction in multicellular organism (GO:0022412)	0.689757	GO_Biological_Process_2015	histone H3-K4 methylation (GO:0051568)	0.414916	GO_Molecular_Function_2015	histone deacetylase activity (GO:0004407)	0.477931
GO_Biological_Process_2015	positive regulation of proteolysis (GO:0045862)	0.689757	GO_Biological_Process_2015	terpenoid metabolic process (GO:0006721)	0.417061	GO_Molecular_Function_2015	phosphate transmembrane transporter activity (GO:1901677)	0.477931
GO_Biological_Process_2015	cell projection morphogenesis (GO:0048858)	0.689757	GO_Biological_Process_2015	peptidyl-asparagine modification (GO:0018196)	0.417061	GO_Molecular_Function_2015	calmodulin binding (GO:0005516)	0.477931
GO_Biological_Process_2015	response to lipopolysaccharide (GO:0032496)	0.689757	GO_Biological_Process_2015	protein localization to membrane (GO:0072657)	0.417425	GO_Molecular_Function_2015	lipid transporter activity (GO:0005319)	0.477931
GO_Biological_Process_2015	regulation of protein modification by small protein conjugation or removal (GO:1903320)	0.689757	GO_Biological_Process_2015	monocarboxylic acid metabolic process (GO:0032787)	0.417425	GO_Molecular_Function_2015	microtubule binding (GO:0008017)	0.477931
GO_Biological_Process_2015	protein homooligomerization (GO:0051260)	0.691624	GO_Biological_Process_2015	regulation of myeloid leukocyte differentiation (GO:0002761)	0.419654	GO_Molecular_Function_2015	peptide binding (GO:0042277)	0.477931
GO_Biological_Process_2015	positive regulation of protein transport (GO:0051222)	0.691624	GO_Biological_Process_2015	regulation of collagen biosynthetic process (GO:0032965)	0.419654	GO_Molecular_Function_2015	vitamin transporter activity (GO:0051183)	0.477931
GO_Biological_Process_2015	regulation of peptide transport (GO:0090087)	0.691624	GO_Biological_Process_2015	regulation of defense response to virus by host (GO:0050691)	0.419654	GO_Biological_Process_2015	detection of visible light (GO:0009584)	0.478608
GO_Biological_Process_2015	cellular response to abiotic stimulus (GO:0071214)	0.691624	GO_Biological_Process_2015	transcription initiation from RNA polymerase I promoter (GO:0006361)	0.419654	GO_Biological_Process_2015	negative regulation of intracellular transport (GO:0032387)	0.478608
GO_Biological_Process_2015	lipid catabolic process (GO:0016042)	0.691624	GO_Biological_Process_2015	zinc ion transport (GO:0006829)	0.419654	GO_Biological_Process_2015	visual perception (GO:0007601)	0.478608
GO_Biological_Process_2015	angiogenesis (GO:0001525)	0.697873	GO_Biological_Process_2015	cardiac conduction (GO:0061337)	0.419654	GO_Biological_Process_2015	cellular response to insulin stimulus (GO:0032869)	0.478608
GO_Cellular_Component_2015	ion channel complex (GO:0034702)	0.698289	GO_Biological_Process_2015	negative regulation of insulin receptor signaling pathway (GO:0046627)	0.419654	GO_Biological_Process_2015	fear response (GO:0042596)	0.478608
GO_Biological_Process_2015	negative regulation of organelle organization (GO:0010639)	0.69856	GO_Biological_Process_2015	negative regulation of T cell differentiation (GO:0045581)	0.419654	GO_Biological_Process_2015	response to fluid shear stress (GO:0034405)	0.478608
GO_Biological_Process_2015	positive regulation of protein processing (GO:0010954)	0.701704	GO_Biological_Process_2015	intracellular protein transmembrane import (GO:0044743)	0.419654	GO_Biological_Process_2015	positive regulation of fatty acid metabolic process (GO:0045923)	0.478608
GO_Biological_Process_2015	positive regulation of protein maturation (GO:1903319)	0.701704	GO_Biological_Process_2015	regulation of odontogenesis (GO:0042481)	0.419654	GO_Biological_Process_2015	regulation of CD4-positive, alpha-beta T cell differentiation (GO:0043370)	0.478608
GO_Biological_Process_2015	ncRNA processing (GO:0034470)	0.702354	GO_Biological_Process_2015	somatic diversification of immunoglobulins (GO:0016445)	0.419654	GO_Biological_Process_2015	cell-cell signaling involved in cell fate commitment (GO:0045168)	0.478608
GO_Biological_Process_2015	response to molecule of bacterial origin (GO:0002237)	0.703628	GO_Biological_Process_2015	positive regulation of lipid kinase activity (GO:0090218)	0.419654	GO_Biological_Process_2015	negative regulation of innate immune response (GO:0045824)	0.478608
GO_Biological_Process_2015	GTP catabolic process (GO:0006184)	0.703628	GO_Biological_Process_2015	prostate gland epithelium morphogenesis (GO:0060740)	0.419654	GO_Biological_Process_2015	tissue regeneration (GO:0042246)	0.478608
GO_Biological_Process_2015	guanosine-containing compound catabolic process (GO:1901069)	0.707207	GO_Biological_Process_2015	negative regulation of G1/S transition of mitotic cell cycle (GO:2000134)	0.420043	GO_Biological_Process_2015	regulation of lamellipodium organization (GO:1902743)	0.478608
GO_Biological_Process_2015	positive regulation of secretion by cell (GO:1903532)	0.707207	GO_Biological_Process_2015	negative regulation of cell cycle G1/S phase transition (GO:1902807)	0.420043	GO_Biological_Process_2015	antimicrobial humoral response (GO:0019730)	0.478608
GO_Biological_Process_2015	regulation of inflammatory response (GO:0050727)	0.707207	GO_Biological_Process_2015	fatty acid metabolic process (GO:0006631)	0.421225	GO_Biological_Process_2015	negative regulation of cell projection organization (GO:0031345)	0.478608
GO_Biological_Process_2015	cell part morphogenesis (GO:0032990)	0.707795	GO_Biological_Process_2015	cell-matrix adhesion (GO:0007160)	0.421225	GO_Biological_Process_2015	internal peptidyl-lysine acetylation (GO:0018393)	0.478608
GO_Biological_Process_2015	regulation of metal ion transport (GO:0010959)	0.708947	GO_Biological_Process_2015	unsaturated fatty acid metabolic process (GO:0033559)	0.421225	GO_Biological_Process_2015	membrane depolarization (GO:0051899)	0.478608
GO_Biological_Process_2015	response to virus (GO:0009615)	0.708947	GO_Biological_Process_2015	regulation of protein transport (GO:0051223)	0.421225	GO_Biological_Process_2015	positive regulation of protein secretion (GO:0050714)	0.478608
GO_Biological_Process_2015	actin cytoskeleton organization (GO:0030036)	0.712883	GO_Biological_Process_2015	regulation of oxidative stress-induced intrinsic apoptotic signaling pathway (GO:1902175)	0.421225	GO_Biological_Process_2015	cell growth (GO:0016049)	0.478608
GO_Biological_Process_2015	regulation of innate immune response (GO:0045088)	0.713421	GO_Biological_Process_2015	negative regulation of adaptive immune response based on somatic recombination of immune receptors built from immunoglobulin superfamily domains (GO:0002823)	0.421225	GO_Biological_Process_2015	learning or memory (GO:0007611)	0.478608
GO_Cellular_Component_2015	receptor complex (GO:0043235)	0.713893	GO_Biological_Process_2015	protein demethylation (GO:0006482)	0.421225	GO_Biological_Process_2015	sensory perception of light stimulus (GO:0050953)	0.478608
GO_Biological_Process_2015	regulation of small GTPase mediated signal transduction (GO:0051056)	0.715608	GO_Biological_Process_2015	cellular response to fatty acid (GO:0071398)	0.421225	GO_Biological_Process_2015	morphogenesis of embryonic epithelium (GO:0016331)	0.478608
GO_Biological_Process_2015	regulation of epithelial cell proliferation (GO:0050678)	0.716625	GO_Biological_Process_2015	endosome organization (GO:0007032)	0.421225	GO_Biological_Process_2015	positive regulation of interleukin-2 production (GO:0032743)	0.478608
GO_Biological_Process_2015	GTP metabolic process (GO:0046039)	0.716625	GO_Biological_Process_2015	negative regulation of interferon-gamma production (GO:0032689)	0.421225	GO_Biological_Process_2015	ATP hydrolysis coupled proton transport (GO:0015991)	0.478608
GO_Molecular_Function_2015	GTPase activator activity (GO:0005096)	0.717499	GO_Biological_Process_2015	protein sumoylation (GO:0016925)	0.421225	GO_Biological_Process_2015	regulation of glycogen biosynthetic process (GO:0005979)	0.478608
GO_Molecular_Function_2015	phosphatase activity (GO:0016791)	0.717499	GO_Biological_Process_2015	protein dealkylation (GO:0008214)	0.421225	GO_Biological_Process_2015	energy coupled proton transmembrane transport, against electrochemical gradient (GO:0015988)	0.478608
GO_Biological_Process_2015	negative regulation of protein phosphorylation (GO:0001933)	0.718747	GO_Biological_Process_2015	negative regulation of lymphocyte apoptotic process (GO:0070229)	0.421225	GO_Biological_Process_2015	positive regulation of cardiac muscle tissue development (GO:0055025)	0.478608
GO_Biological_Process_2015	taxis (GO:0042330)	0.719488	GO_Biological_Process_2015	regulation of mast cell activation (GO:0033003)	0.421225	GO_Biological_Process_2015	regulation of protein activation cascade (GO:2000257)	0.478608
GO_Biological_Process_2015	chemotaxis (GO:0006935)	0.719488	GO_Biological_Process_2015	positive regulation of tyrosine phosphorylation of Stat3 protein (GO:0042517)	0.421225	GO_Biological_Process_2015	regulation of systemic arterial blood pressure (GO:0003073)	0.478608
GO_Biological_Process_2015	regulation of immune effector process (GO:0002697)	0.719488	GO_Biological_Process_2015	protein methylation (GO:0006479)	0.421225	GO_Biological_Process_2015	regulation of glucan biosynthetic process (GO:0010962)	0.478608
GO_Biological_Process_2015	protein glycosylation (GO:0006486)	0.719488	GO_Biological_Process_2015	positive regulation of angiogenesis (GO:0045766)	0.421225	GO_Biological_Process_2015	vitamin transport (GO:0051180)	0.478608
GO_Biological_Process_2015	macromolecule glycosylation (GO:0043413)	0.719488	GO_Biological_Process_2015	transition metal ion transport (GO:0000041)	0.421225	GO_Biological_Process_2015	pyrimidine ribonucleotide metabolic process (GO:0009218)	0.478608
GO_Biological_Process_2015	reproductive structure development (GO:0048608)	0.719939	GO_Biological_Process_2015	protein alkylation (GO:0008213)	0.421225	GO_Biological_Process_2015	cellular response to ketone (GO:1901655)	0.478608
GO_Molecular_Function_2015	ATPase activity, coupled (GO:0042623)	0.721858	GO_Biological_Process_2015	regulation of response to cytokine stimulus (GO:0060759)	0.421225	GO_Biological_Process_2015	fatty-acyl-CoA metabolic process (GO:0035337)	0.478608
GO_Cellular_Component_2015	transmembrane transporter complex (GO:1902495)	0.722854	GO_Biological_Process_2015	positive regulation of growth (GO:0045927)	0.421935	GO_Biological_Process_2015	regulation of organ formation (GO:0003156)	0.478608
GO_Cellular_Component_2015	chromatin (GO:0000785)	0.722854	GO_Biological_Process_2015	positive regulation of innate immune response (GO:0045089)	0.425198	GO_Biological_Process_2015	non-canonical Wnt signaling pathway (GO:0035567)	0.478608
GO_Cellular_Component_2015	transporter complex (GO:1990351)	0.722854	GO_Biological_Process_2015	cell-cell adhesion via plasma-membrane adhesion molecules (GO:0098742)	0.425198	GO_Biological_Process_2015	positive regulation of JNK cascade (GO:0046330)	0.478608
GO_Biological_Process_2015	protein catabolic process (GO:0030163)	0.723927	MSigDB_Hallmark_2020	Epithelial Mesenchymal Transition	0.425284	GO_Biological_Process_2015	peptidyl-lysine acetylation (GO:0018394)	0.481761
GO_Biological_Process_2015	guanosine-containing compound metabolic process (GO:1901068)	0.723927	MSigDB_Hallmark_2020	Notch Signaling	0.425284	GO_Biological_Process_2015	phototransduction (GO:0007602)	0.481761
GO_Biological_Process_2015	organic acid biosynthetic process (GO:0016053)	0.724406	MSigDB_Hallmark_2020	Unfolded Protein Response	0.425284	GO_Biological_Process_2015	cellular response to oxygen levels (GO:0071453)	0.481761
GO_Biological_Process_2015	carboxylic acid biosynthetic process (GO:0046394)	0.724406	GO_Biological_Process_2015	cell-cell adhesion (GO:0098609)	0.42645	GO_Biological_Process_2015	glycerolipid biosynthetic process (GO:0045017)	0.481761
GO_Biological_Process_2015	positive regulation of defense response (GO:0031349)	0.724406	GO_Biological_Process_2015	maintenance of location in cell (GO:0051651)	0.42645	GO_Biological_Process_2015	hair follicle morphogenesis (GO:0031069)	0.481761
GO_Biological_Process_2015	positive regulation of secretion (GO:0051047)	0.724406	GO_Biological_Process_2015	regulation of ubiquitin-protein transferase activity (GO:0051438)	0.42645	GO_Biological_Process_2015	central nervous system neuron development (GO:0021954)	0.481761
GO_Biological_Process_2015	glycosylation (GO:0070085)	0.724406	GO_Biological_Process_2015	glycerolipid catabolic process (GO:0046503)	0.42645	GO_Biological_Process_2015	long-term synaptic potentiation (GO:0060291)	0.481761
GO_Biological_Process_2015	response to alcohol (GO:0097305)	0.724791	GO_Biological_Process_2015	response to fluid shear stress (GO:0034405)	0.42645	GO_Biological_Process_2015	multi-organism reproductive behavior (GO:0044705)	0.481761
GO_Biological_Process_2015	dephosphorylation (GO:0016311)	0.728507	GO_Biological_Process_2015	negative regulation of oxidative stress-induced cell death (GO:1903202)	0.42645	GO_Biological_Process_2015	positive regulation of interleukin-12 production (GO:0032735)	0.481761
GO_Biological_Process_2015	positive regulation of cell cycle (GO:0045787)	0.728507	GO_Biological_Process_2015	regulation of neuroblast proliferation (GO:1902692)	0.42645	GO_Biological_Process_2015	regulation of membrane lipid distribution (GO:0097035)	0.481761
GO_Molecular_Function_2015	transferase activity, transferring glycosyl groups (GO:0016757)	0.728885	GO_Biological_Process_2015	heme metabolic process (GO:0042168)	0.42645	GO_Biological_Process_2015	negative regulation of adaptive immune response (GO:0002820)	0.481761
GO_Biological_Process_2015	positive regulation of cell migration (GO:0030335)	0.730323	GO_Biological_Process_2015	regulation of DNA damage response, signal transduction by p53 class mediator (GO:0043516)	0.42645	GO_Biological_Process_2015	regulation of intracellular pH (GO:0051453)	0.481761
GO_Biological_Process_2015	positive regulation of neurogenesis (GO:0050769)	0.733559	GO_Biological_Process_2015	negative regulation of innate immune response (GO:0045824)	0.42645	GO_Biological_Process_2015	axon extension (GO:0048675)	0.481761
GO_Biological_Process_2015	negative regulation of transferase activity (GO:0051348)	0.733871	GO_Biological_Process_2015	negative regulation of cellular response to insulin stimulus (GO:1900077)	0.42645	GO_Biological_Process_2015	mRNA stabilization (GO:0048255)	0.481761
GO_Biological_Process_2015	positive regulation of cell motility (GO:2000147)	0.737026	GO_Biological_Process_2015	regulation of lamellipodium organization (GO:1902743)	0.42645	GO_Biological_Process_2015	regulation of cell fate commitment (GO:0010453)	0.481761
GO_Molecular_Function_2015	transcription coactivator activity (GO:0003713)	0.739665	GO_Cellular_Component_2015	perinuclear region of cytoplasm (GO:0048471)	0.428854	GO_Biological_Process_2015	positive regulation of glucose import (GO:0046326)	0.481761
GO_Biological_Process_2015	establishment of protein localization to organelle (GO:0072594)	0.741776	GO_Cellular_Component_2015	axon terminus (GO:0043679)	0.428854	GO_Biological_Process_2015	RNA stabilization (GO:0043489)	0.481761
GO_Biological_Process_2015	positive regulation of Ras GTPase activity (GO:0032320)	0.741776	GO_Molecular_Function_2015	cholesterol transporter activity (GO:0017127)	0.429132	GO_Molecular_Function_2015	phosphatidylinositol 3-kinase binding (GO:0043548)	0.482892
GO_Biological_Process_2015	histone modification (GO:0016570)	0.742025	GO_Molecular_Function_2015	death receptor activity (GO:0005035)	0.429132	GO_Molecular_Function_2015	transaminase activity (GO:0008483)	0.482892
GO_Biological_Process_2015	positive regulation of cellular component movement (GO:0051272)	0.743869	GO_Molecular_Function_2015	peptidase regulator activity (GO:0061134)	0.429132	GO_Molecular_Function_2015	protein deacetylase activity (GO:0033558)	0.482892
GO_Biological_Process_2015	covalent chromatin modification (GO:0016569)	0.743869	GO_Molecular_Function_2015	phosphatidylinositol 3-kinase activity (GO:0035004)	0.429132	GO_Molecular_Function_2015	amide binding (GO:0033218)	0.482892
GO_Biological_Process_2015	actin filament-based process (GO:0030029)	0.752123	GO_Molecular_Function_2015	IgG binding (GO:0019864)	0.429132	GO_Molecular_Function_2015	translation factor activity, nucleic acid binding (GO:0008135)	0.482892
GO_Biological_Process_2015	positive regulation of locomotion (GO:0040017)	0.752299	GO_Molecular_Function_2015	nitric-oxide synthase binding (GO:0050998)	0.429132	GO_Molecular_Function_2015	wide pore channel activity (GO:0022829)	0.482892
GO_Biological_Process_2015	negative regulation of immune system process (GO:0002683)	0.75944	GO_Molecular_Function_2015	sterol transporter activity (GO:0015248)	0.429132	GO_Molecular_Function_2015	protein phosphatase binding (GO:0019903)	0.482892
GO_Biological_Process_2015	positive regulation of nervous system development (GO:0051962)	0.75944	GO_Molecular_Function_2015	transmembrane receptor protein tyrosine kinase activity (GO:0004714)	0.429132	GO_Molecular_Function_2015	transferase activity, transferring nitrogenous groups (GO:0016769)	0.482892
GO_Biological_Process_2015	regulation of homeostatic process (GO:0032844)	0.75944	GO_Molecular_Function_2015	MHC class I protein binding (GO:0042288)	0.429132	GO_Molecular_Function_2015	translation elongation factor activity (GO:0003746)	0.482892
GO_Biological_Process_2015	sulfur compound metabolic process (GO:0006790)	0.75944	GO_Molecular_Function_2015	Rac guanyl-nucleotide exchange factor activity (GO:0030676)	0.429132	GO_Molecular_Function_2015	anion:anion antiporter activity (GO:0015301)	0.482892
GO_Biological_Process_2015	regulation of ion transmembrane transport (GO:0034765)	0.75944	GO_Molecular_Function_2015	retinol binding (GO:0019841)	0.429132	GO_Molecular_Function_2015	dicarboxylic acid transmembrane transporter activity (GO:0005310)	0.482892
GO_Biological_Process_2015	cellular response to lipid (GO:0071396)	0.759549	GO_Molecular_Function_2015	phosphotyrosine binding (GO:0001784)	0.429132	GO_Molecular_Function_2015	PDZ domain binding (GO:0030165)	0.482892
GO_Molecular_Function_2015	GTPase regulator activity (GO:0030695)	0.760112	GO_Molecular_Function_2015	kinase binding (GO:0019900)	0.429132	GO_Molecular_Function_2015	protein-cysteine S-palmitoyltransferase activity (GO:0019706)	0.482892
GO_Biological_Process_2015	negative regulation of phosphorylation (GO:0042326)	0.767284	GO_Molecular_Function_2015	ATPase activity (GO:0016887)	0.429132	GO_Molecular_Function_2015	steroid dehydrogenase activity, acting on the CH-OH group of donors, NAD or NADP as acceptor (GO:0033764)	0.482892
GO_Biological_Process_2015	organelle fission (GO:0048285)	0.767284	GO_Biological_Process_2015	phospholipid metabolic process (GO:0006644)	0.430066	GO_Molecular_Function_2015	glutathione transferase activity (GO:0004364)	0.482892
GO_Biological_Process_2015	apoptotic signaling pathway (GO:0097190)	0.767284	GO_Biological_Process_2015	protein N-linked glycosylation (GO:0006487)	0.430229	GO_Molecular_Function_2015	protein-cysteine S-acyltransferase activity (GO:0019707)	0.482892
GO_Biological_Process_2015	ATP catabolic process (GO:0006200)	0.767284	GO_Molecular_Function_2015	extracellular matrix structural constituent (GO:0005201)	0.434116	GO_Molecular_Function_2015	serine-type endopeptidase inhibitor activity (GO:0004867)	0.482892
GO_Biological_Process_2015	positive regulation of cytokine production (GO:0001819)	0.767284	GO_Biological_Process_2015	regulation of cell cycle arrest (GO:0071156)	0.434214	GO_Molecular_Function_2015	fatty acid binding (GO:0005504)	0.482892
GO_Biological_Process_2015	regulation of transmembrane transport (GO:0034762)	0.767284	GO_Biological_Process_2015	negative regulation of response to oxidative stress (GO:1902883)	0.434214	GO_Molecular_Function_2015	fibronectin binding (GO:0001968)	0.482892
GO_Biological_Process_2015	purine ribonucleoside monophosphate catabolic process (GO:0009169)	0.770845	GO_Biological_Process_2015	cardiac muscle cell differentiation (GO:0055007)	0.434214	GO_Molecular_Function_2015	carboxylic acid transmembrane transporter activity (GO:0046943)	0.482892
GO_Biological_Process_2015	ribonucleoside monophosphate catabolic process (GO:0009158)	0.770845	GO_Biological_Process_2015	positive regulation of interleukin-2 production (GO:0032743)	0.434214	GO_Molecular_Function_2015	channel regulator activity (GO:0016247)	0.482892
GO_Biological_Process_2015	purine nucleoside monophosphate catabolic process (GO:0009128)	0.770854	GO_Biological_Process_2015	negative regulation of cellular response to oxidative stress (GO:1900408)	0.434214	GO_Molecular_Function_2015	integrin binding (GO:0005178)	0.482892
GO_Cellular_Component_2015	cell-cell junction (GO:0005911)	0.771531	GO_Biological_Process_2015	negative regulation of B cell activation (GO:0050869)	0.434214	GO_Molecular_Function_2015	cadherin binding (GO:0045296)	0.482892
GO_Biological_Process_2015	nucleoside monophosphate catabolic process (GO:0009125)	0.771996	GO_Biological_Process_2015	non-canonical Wnt signaling pathway (GO:0035567)	0.434214	GO_Molecular_Function_2015	Wnt-protein binding (GO:0017147)	0.482892
GO_Biological_Process_2015	regulation of cell adhesion (GO:0030155)	0.771996	GO_Biological_Process_2015	tumor necrosis factor-mediated signaling pathway (GO:0033209)	0.434214	GO_Molecular_Function_2015	insulin-like growth factor binding (GO:0005520)	0.482892
GO_Molecular_Function_2015	nucleoside-triphosphatase regulator activity (GO:0060589)	0.779716	GO_Biological_Process_2015	cellular response to organic cyclic compound (GO:0071407)	0.434851	GO_Molecular_Function_2015	bHLH transcription factor binding (GO:0043425)	0.482892
GO_Biological_Process_2015	regulation of lymphocyte activation (GO:0051249)	0.779785	GO_Molecular_Function_2015	retinal binding (GO:0016918)	0.435621	GO_Molecular_Function_2015	proteoglycan binding (GO:0043394)	0.482892
GO_Molecular_Function_2015	enzyme inhibitor activity (GO:0004857)	0.781596	GO_Molecular_Function_2015	protein tyrosine kinase activity (GO:0004713)	0.435621	GO_Molecular_Function_2015	transcription coactivator activity (GO:0003713)	0.482892
GO_Biological_Process_2015	regulation of response to wounding (GO:1903034)	0.781908	GO_Biological_Process_2015	signal transduction in response to DNA damage (GO:0042770)	0.436249	GO_Molecular_Function_2015	organic acid transmembrane transporter activity (GO:0005342)	0.482892
GO_Biological_Process_2015	regulation of Ras GTPase activity (GO:0032318)	0.782914	GO_Biological_Process_2015	cell growth (GO:0016049)	0.436249	GO_Molecular_Function_2015	phosphatidylinositol phospholipase C activity (GO:0004435)	0.482892
GO_Molecular_Function_2015	monovalent inorganic cation transmembrane transporter activity (GO:0015077)	0.784408	GO_Molecular_Function_2015	oxidoreductase activity, acting on the CH-NH2 group of donors, oxygen as acceptor (GO:0016641)	0.436864	GO_Molecular_Function_2015	steroid dehydrogenase activity (GO:0016229)	0.482892
GO_Biological_Process_2015	positive regulation of cell development (GO:0010720)	0.790863	GO_Molecular_Function_2015	platelet-derived growth factor receptor binding (GO:0005161)	0.436864	GO_Molecular_Function_2015	alpha-tubulin binding (GO:0043014)	0.482892
GO_Biological_Process_2015	extracellular matrix organization (GO:0030198)	0.790863	GO_Molecular_Function_2015	phospholipid-translocating ATPase activity (GO:0004012)	0.436864	GO_Molecular_Function_2015	calcium activated cation channel activity (GO:0005227)	0.482892
GO_Biological_Process_2015	extracellular structure organization (GO:0043062)	0.790863	GO_Molecular_Function_2015	zinc ion transmembrane transporter activity (GO:0005385)	0.436864	GO_Molecular_Function_2015	clathrin binding (GO:0030276)	0.482892
GO_Biological_Process_2015	negative regulation of transport (GO:0051051)	0.790863	GO_Biological_Process_2015	cholesterol metabolic process (GO:0008203)	0.43716	GO_Molecular_Function_2015	S-acyltransferase activity (GO:0016417)	0.482892
GO_Cellular_Component_2015	centrosome (GO:0005813)	0.792181	GO_Biological_Process_2015	positive regulation of cell growth (GO:0030307)	0.43716	GO_Molecular_Function_2015	kinesin binding (GO:0019894)	0.482892
GO_Molecular_Function_2015	calcium ion binding (GO:0005509)	0.792417	GO_Biological_Process_2015	peptidyl-lysine methylation (GO:0018022)	0.43716	GO_Molecular_Function_2015	phospholipase C activity (GO:0004629)	0.482892
GO_Molecular_Function_2015	phosphoric ester hydrolase activity (GO:0042578)	0.792417	GO_Biological_Process_2015	regulation of regulated secretory pathway (GO:1903305)	0.43716	GO_Molecular_Function_2015	monocarboxylic acid transmembrane transporter activity (GO:0008028)	0.482892
GO_Biological_Process_2015	response to steroid hormone (GO:0048545)	0.797739	GO_Biological_Process_2015	dendritic cell differentiation (GO:0097028)	0.43716	GO_Molecular_Function_2015	Rac GTPase binding (GO:0048365)	0.482892
GO_Biological_Process_2015	generation of precursor metabolites and energy (GO:0006091)	0.800841	GO_Biological_Process_2015	cytokine secretion (GO:0050663)	0.43716	GO_Molecular_Function_2015	glucuronosyltransferase activity (GO:0015020)	0.482892
GO_Biological_Process_2015	inflammatory response (GO:0006954)	0.800841	GO_Biological_Process_2015	negative regulation of adaptive immune response (GO:0002820)	0.43716	GO_Molecular_Function_2015	phosphatidylinositol-3,4,5-trisphosphate binding (GO:0005547)	0.482892
GO_Biological_Process_2015	ATP metabolic process (GO:0046034)	0.800841	GO_Biological_Process_2015	axon extension (GO:0048675)	0.43716	GO_Molecular_Function_2015	transferase activity, transferring acyl groups other than amino-acyl groups (GO:0016747)	0.482892
GO_Biological_Process_2015	carbohydrate derivative biosynthetic process (GO:1901137)	0.800841	GO_Biological_Process_2015	adipose tissue development (GO:0060612)	0.43716	GO_Molecular_Function_2015	oxidoreductase activity, acting on the aldehyde or oxo group of donors, NAD or NADP as acceptor (GO:0016620)	0.482892
GO_Molecular_Function_2015	GTP binding (GO:0005525)	0.80484	GO_Biological_Process_2015	regulation of granulocyte chemotaxis (GO:0071622)	0.43716	GO_Molecular_Function_2015	ephrin receptor binding (GO:0046875)	0.482892
GO_Molecular_Function_2015	actin binding (GO:0003779)	0.80484	GO_Biological_Process_2015	vasoconstriction (GO:0042310)	0.43716	GO_Molecular_Function_2015	tumor necrosis factor receptor binding (GO:0005164)	0.482892
GO_Molecular_Function_2015	ATPase activity (GO:0016887)	0.80484	GO_Biological_Process_2015	positive regulation of glucose import (GO:0046326)	0.43716	GO_Molecular_Function_2015	calcium channel regulator activity (GO:0005246)	0.482892
GO_Molecular_Function_2015	sequence-specific DNA binding RNA polymerase II transcription factor activity (GO:0000981)	0.80484	GO_Biological_Process_2015	positive regulation of Ras protein signal transduction (GO:0046579)	0.43716	GO_Molecular_Function_2015	S-adenosylmethionine-dependent methyltransferase activity (GO:0008757)	0.484424
GO_Molecular_Function_2015	guanyl ribonucleotide binding (GO:0032561)	0.80484	GO_Biological_Process_2015	tetrapyrrole biosynthetic process (GO:0033014)	0.43716	GO_Molecular_Function_2015	insulin receptor binding (GO:0005158)	0.484424
GO_Molecular_Function_2015	guanyl nucleotide binding (GO:0019001)	0.80484	GO_Biological_Process_2015	placenta blood vessel development (GO:0060674)	0.43716	GO_Molecular_Function_2015	ribosome binding (GO:0043022)	0.484424
GO_Biological_Process_2015	response to peptide (GO:1901652)	0.806254	GO_Biological_Process_2015	regulation of ligase activity (GO:0051340)	0.438754	GO_Molecular_Function_2015	organic hydroxy compound transmembrane transporter activity (GO:1901618)	0.484424
GO_Cellular_Component_2015	intracellular (GO:0005622)	0.808314	GO_Biological_Process_2015	hydrogen ion transmembrane transport (GO:1902600)	0.438754	GO_Biological_Process_2015	ribonucleoside biosynthetic process (GO:0042455)	0.485139
GO_Biological_Process_2015	regulation of leukocyte activation (GO:0002694)	0.810301	GO_Biological_Process_2015	regulation of Ras protein signal transduction (GO:0046578)	0.439709	GO_Biological_Process_2015	negative regulation of epithelial cell proliferation (GO:0050680)	0.485139
GO_Biological_Process_2015	proteolysis involved in cellular protein catabolic process (GO:0051603)	0.810301	GO_Biological_Process_2015	response to ethanol (GO:0045471)	0.439709	GO_Biological_Process_2015	cellular response to inorganic substance (GO:0071241)	0.485139
GO_Biological_Process_2015	small molecule biosynthetic process (GO:0044283)	0.811808	GO_Biological_Process_2015	7-methylguanosine mRNA capping (GO:0006370)	0.439709	GO_Biological_Process_2015	nucleocytoplasmic transport (GO:0006913)	0.486641
GO_Biological_Process_2015	protein localization to organelle (GO:0033365)	0.812402	GO_Biological_Process_2015	transcription from RNA polymerase I promoter (GO:0006360)	0.439709	GO_Biological_Process_2015	internal protein amino acid acetylation (GO:0006475)	0.486641
GO_Biological_Process_2015	purine ribonucleoside monophosphate metabolic process (GO:0009167)	0.814949	GO_Biological_Process_2015	lytic vacuole organization (GO:0080171)	0.439709	GO_Biological_Process_2015	regulation of Rho protein signal transduction (GO:0035023)	0.486641
GO_Biological_Process_2015	DNA repair (GO:0006281)	0.814949	GO_Biological_Process_2015	regulation of endothelial cell apoptotic process (GO:2000351)	0.439709	GO_Biological_Process_2015	regulation of smooth muscle cell migration (GO:0014910)	0.486641
GO_Biological_Process_2015	purine nucleoside monophosphate metabolic process (GO:0009126)	0.814949	GO_Biological_Process_2015	regulation of Rho protein signal transduction (GO:0035023)	0.439709	GO_Biological_Process_2015	cellular response to glucocorticoid stimulus (GO:0071385)	0.486641
GO_Biological_Process_2015	regulation of neuron differentiation (GO:0045664)	0.815475	GO_Biological_Process_2015	regulation of collagen metabolic process (GO:0010712)	0.439709	GO_Biological_Process_2015	phosphatidic acid metabolic process (GO:0046473)	0.486641
GO_Biological_Process_2015	negative regulation of protein modification process (GO:0031400)	0.815987	GO_Biological_Process_2015	regulation of mitochondrial membrane potential (GO:0051881)	0.439709	GO_Biological_Process_2015	positive chemotaxis (GO:0050918)	0.486641
GO_Biological_Process_2015	regulation of protein serine/threonine kinase activity (GO:0071900)	0.821043	GO_Biological_Process_2015	lysosome organization (GO:0007040)	0.439709	GO_Biological_Process_2015	phosphatidic acid biosynthetic process (GO:0006654)	0.486641
GO_Biological_Process_2015	ribonucleoside monophosphate metabolic process (GO:0009161)	0.821043	GO_Biological_Process_2015	regulation of leukocyte migration (GO:0002685)	0.439709	GO_Biological_Process_2015	regulation of gastrulation (GO:0010470)	0.486641
GO_Biological_Process_2015	regulation of cell activation (GO:0050865)	0.823069	GO_Biological_Process_2015	response to alkaloid (GO:0043279)	0.439709	GO_Biological_Process_2015	cardiac muscle cell development (GO:0055013)	0.486641
GO_Molecular_Function_2015	protein kinase binding (GO:0019901)	0.824023	GO_Biological_Process_2015	fatty acid biosynthetic process (GO:0006633)	0.439709	GO_Biological_Process_2015	peptide cross-linking (GO:0018149)	0.486641
GO_Biological_Process_2015	nucleoside monophosphate metabolic process (GO:0009123)	0.827369	GO_Biological_Process_2015	response to retinoic acid (GO:0032526)	0.439709	GO_Biological_Process_2015	phospholipid biosynthetic process (GO:0008654)	0.487106
GO_Biological_Process_2015	cellular component morphogenesis (GO:0032989)	0.832402	GO_Biological_Process_2015	response to tumor necrosis factor (GO:0034612)	0.439709	GO_Biological_Process_2015	gonad development (GO:0008406)	0.487106
GO_Biological_Process_2015	posttranscriptional regulation of gene expression (GO:0010608)	0.832402	GO_Biological_Process_2015	immune response-regulating cell surface receptor signaling pathway involved in phagocytosis (GO:0002433)	0.439709	GO_Biological_Process_2015	cellular response to organonitrogen compound (GO:0071417)	0.487106
GO_Biological_Process_2015	small GTPase mediated signal transduction (GO:0007264)	0.832402	GO_Biological_Process_2015	Fc-gamma receptor signaling pathway involved in phagocytosis (GO:0038096)	0.439709	GO_Biological_Process_2015	peptide metabolic process (GO:0006518)	0.487106
GO_Biological_Process_2015	immune response-activating signal transduction (GO:0002757)	0.832402	GO_Biological_Process_2015	Fc-gamma receptor signaling pathway (GO:0038094)	0.439709	GO_Biological_Process_2015	nucleotide biosynthetic process (GO:0009165)	0.487106
GO_Molecular_Function_2015	transcription factor binding (GO:0008134)	0.837675	GO_Biological_Process_2015	multi-organism localization (GO:1902579)	0.439709	GO_Biological_Process_2015	positive regulation of glucose metabolic process (GO:0010907)	0.487106
GO_Cellular_Component_2015	microtubule organizing center (GO:0005815)	0.839182	GO_Biological_Process_2015	pteridine-containing compound metabolic process (GO:0042558)	0.439709	GO_Biological_Process_2015	reproductive behavior (GO:0019098)	0.487106
GO_Cellular_Component_2015	cell surface (GO:0009986)	0.840084	GO_Biological_Process_2015	7-methylguanosine RNA capping (GO:0009452)	0.439709	GO_Biological_Process_2015	mitotic DNA damage checkpoint (GO:0044773)	0.487106
GO_Biological_Process_2015	negative regulation of phosphorus metabolic process (GO:0010563)	0.842703	GO_Biological_Process_2015	regulation of intrinsic apoptotic signaling pathway in response to DNA damage (GO:1902229)	0.439709	GO_Biological_Process_2015	ceramide biosynthetic process (GO:0046513)	0.487106
GO_Biological_Process_2015	negative regulation of phosphate metabolic process (GO:0045936)	0.842703	GO_Biological_Process_2015	reproduction (GO:0000003)	0.439709	GO_Biological_Process_2015	negative regulation of microtubule polymerization or depolymerization (GO:0031111)	0.487106
GO_Biological_Process_2015	cellular response to hormone stimulus (GO:0032870)	0.843013	GO_Biological_Process_2015	eye photoreceptor cell development (GO:0042462)	0.439709	GO_Biological_Process_2015	negative regulation of cytokine-mediated signaling pathway (GO:0001960)	0.487106
GO_Biological_Process_2015	response to other organism (GO:0051707)	0.843013	GO_Biological_Process_2015	modification by symbiont of host morphology or physiology (GO:0044003)	0.439709	GO_Biological_Process_2015	regulation of cellular pH (GO:0030641)	0.487106
GO_Biological_Process_2015	nitrogen compound transport (GO:0071705)	0.843153	GO_Biological_Process_2015	positive regulation of protein tyrosine kinase activity (GO:0061098)	0.439709	GO_Biological_Process_2015	regulation of CD4-positive, alpha-beta T cell activation (GO:2000514)	0.487106
GO_Biological_Process_2015	transcription from RNA polymerase II promoter (GO:0006366)	0.844789	GO_Biological_Process_2015	positive regulation of nitric oxide biosynthetic process (GO:0045429)	0.439709	GO_Biological_Process_2015	negative regulation of purine nucleotide catabolic process (GO:0033122)	0.487106
GO_Biological_Process_2015	coagulation (GO:0050817)	0.844789	GO_Biological_Process_2015	intracellular transport of virus (GO:0075733)	0.439709	GO_Biological_Process_2015	Golgi to plasma membrane transport (GO:0006893)	0.487106
GO_Biological_Process_2015	blood coagulation (GO:0007596)	0.844789	GO_Biological_Process_2015	ceramide biosynthetic process (GO:0046513)	0.439709	GO_Biological_Process_2015	negative regulation of cytokine secretion (GO:0050710)	0.487106
GO_Biological_Process_2015	hemostasis (GO:0007599)	0.847385	GO_Biological_Process_2015	multi-organism intracellular transport (GO:1902583)	0.439709	GO_Biological_Process_2015	negative regulation of JNK cascade (GO:0046329)	0.487106
GO_Biological_Process_2015	positive regulation of GTPase activity (GO:0043547)	0.848092	GO_Biological_Process_2015	regulation of cell size (GO:0008361)	0.439709	GO_Biological_Process_2015	regulation of activated T cell proliferation (GO:0046006)	0.487106
GO_Biological_Process_2015	positive regulation of GTP catabolic process (GO:0033126)	0.848092	GO_Biological_Process_2015	superoxide metabolic process (GO:0006801)	0.439709	GO_Biological_Process_2015	regulation of lymphocyte migration (GO:2000401)	0.487106
GO_Biological_Process_2015	activation of immune response (GO:0002253)	0.849323	GO_Biological_Process_2015	intracellular protein transmembrane transport (GO:0065002)	0.439709	GO_Biological_Process_2015	translational elongation (GO:0006414)	0.487106
GO_Biological_Process_2015	single-organism cellular localization (GO:1902580)	0.853431	GO_Biological_Process_2015	multi-organism transport (GO:0044766)	0.439709	GO_Biological_Process_2015	regulation of axonogenesis (GO:0050770)	0.487106
GO_Cellular_Component_2015	Golgi apparatus (GO:0005794)	0.866637	GO_Biological_Process_2015	one-carbon metabolic process (GO:0006730)	0.439709	GO_Biological_Process_2015	nucleoside phosphate biosynthetic process (GO:1901293)	0.487106
GO_Cellular_Component_2015	cytosol (GO:0005829)	0.874866	GO_Biological_Process_2015	transport of virus (GO:0046794)	0.439709	GO_Biological_Process_2015	nuclear transport (GO:0051169)	0.487106
GO_Biological_Process_2015	gene expression (GO:0010467)	0.925907	GO_Biological_Process_2015	RNA capping (GO:0036260)	0.439709	GO_Biological_Process_2015	secretion by cell (GO:0032940)	0.487106
GO_Molecular_Function_2015	ATP binding (GO:0005524)	0.929963	GO_Biological_Process_2015	regulation of lymphocyte migration (GO:2000401)	0.439709	GO_Biological_Process_2015	negative regulation of immune system process (GO:0002683)	0.487106
GO_Cellular_Component_2015	extracellular vesicular exosome (GO:0070062)	0.963569	GO_Biological_Process_2015	Fc receptor mediated stimulatory signaling pathway (GO:0002431)	0.439709	GO_Biological_Process_2015	positive regulation of lymphocyte proliferation (GO:0050671)	0.487106
GO_Cellular_Component_2015	nucleoplasm (GO:0005654)	0.983598	GO_Biological_Process_2015	negative regulation of proteolysis (GO:0045861)	0.439709	GO_Biological_Process_2015	post-translational protein modification (GO:0043687)	0.487106
			GO_Biological_Process_2015	regulation of exocytosis (GO:0017157)	0.439773	GO_Biological_Process_2015	neuron recognition (GO:0008038)	0.487106
			GO_Molecular_Function_2015	endopeptidase activity (GO:0004175)	0.441694	GO_Biological_Process_2015	cardiac cell development (GO:0055006)	0.487106
			GO_Biological_Process_2015	platelet activation (GO:0030168)	0.442378	GO_Biological_Process_2015	regulation of carbohydrate catabolic process (GO:0043470)	0.487106
			GO_Biological_Process_2015	peptide metabolic process (GO:0006518)	0.443066	GO_Biological_Process_2015	regulation of cellular carbohydrate catabolic process (GO:0043471)	0.487106
			GO_Biological_Process_2015	negative regulation of protein ubiquitination (GO:0031397)	0.443066	GO_Biological_Process_2015	histone deacetylation (GO:0016575)	0.487106
			GO_Biological_Process_2015	regulation of cAMP metabolic process (GO:0030814)	0.443066	GO_Biological_Process_2015	calcium ion-dependent exocytosis (GO:0017156)	0.487106
			GO_Biological_Process_2015	positive regulation of DNA binding (GO:0043388)	0.443066	GO_Biological_Process_2015	negative regulation of nucleotide catabolic process (GO:0030812)	0.487106
			GO_Biological_Process_2015	regulation of lipoprotein lipase activity (GO:0051004)	0.443066	GO_Biological_Process_2015	pyrimidine nucleotide biosynthetic process (GO:0006221)	0.487106
			GO_Biological_Process_2015	regulation of bone resorption (GO:0045124)	0.443066	GO_Biological_Process_2015	peptide hormone processing (GO:0016486)	0.487106
			GO_Biological_Process_2015	spleen development (GO:0048536)	0.443066	GO_Biological_Process_2015	DNA strand elongation involved in DNA replication (GO:0006271)	0.487106
			GO_Biological_Process_2015	negative regulation of peptidyl-tyrosine phosphorylation (GO:0050732)	0.443066	GO_Biological_Process_2015	cellular response to corticosteroid stimulus (GO:0071384)	0.487106
			GO_Biological_Process_2015	peptide hormone processing (GO:0016486)	0.443066	GO_Biological_Process_2015	transferrin transport (GO:0033572)	0.487106
			GO_Biological_Process_2015	B cell receptor signaling pathway (GO:0050853)	0.443066	GO_Biological_Process_2015	positive regulation of mononuclear cell proliferation (GO:0032946)	0.487106
			GO_Biological_Process_2015	hydrogen peroxide metabolic process (GO:0042743)	0.443066	GO_Biological_Process_2015	ossification (GO:0001503)	0.487106
			GO_Biological_Process_2015	regulation of insulin secretion involved in cellular response to glucose stimulus (GO:0061178)	0.443066	GO_Biological_Process_2015	regulation of ion transmembrane transport (GO:0034765)	0.487106
			GO_Biological_Process_2015	regulation of tyrosine phosphorylation of Stat3 protein (GO:0042516)	0.443066	GO_Biological_Process_2015	cellular amino acid catabolic process (GO:0009063)	0.487106
			GO_Biological_Process_2015	isoprenoid metabolic process (GO:0006720)	0.443156	GO_Biological_Process_2015	dendrite morphogenesis (GO:0048813)	0.487106
			MSigDB_Hallmark_2020	Angiogenesis	0.444519	GO_Biological_Process_2015	regulation of cholesterol transport (GO:0032374)	0.487106
			GO_Biological_Process_2015	negative regulation of cell adhesion (GO:0007162)	0.446437	GO_Biological_Process_2015	regulation of sterol transport (GO:0032371)	0.487106
			GO_Biological_Process_2015	positive regulation of ERK1 and ERK2 cascade (GO:0070374)	0.446437	GO_Biological_Process_2015	negative regulation of tumor necrosis factor production (GO:0032720)	0.487106
			GO_Biological_Process_2015	dendrite morphogenesis (GO:0048813)	0.446437	GO_Biological_Process_2015	positive regulation of T cell mediated immunity (GO:0002711)	0.487106
			GO_Biological_Process_2015	photoreceptor cell development (GO:0042461)	0.446437	GO_Biological_Process_2015	neuromuscular junction development (GO:0007528)	0.487106
			GO_Biological_Process_2015	positive regulation of multicellular organism growth (GO:0040018)	0.446437	GO_Biological_Process_2015	embryonic axis specification (GO:0000578)	0.487106
			GO_Biological_Process_2015	embryonic forelimb morphogenesis (GO:0035115)	0.446437	GO_Biological_Process_2015	T cell differentiation in thymus (GO:0033077)	0.487106
			GO_Biological_Process_2015	response to cocaine (GO:0042220)	0.446437	GO_Biological_Process_2015	face morphogenesis (GO:0060325)	0.487106
			GO_Biological_Process_2015	regulation of cholesterol transport (GO:0032374)	0.446437	GO_Biological_Process_2015	G2 DNA damage checkpoint (GO:0031572)	0.487106
			GO_Biological_Process_2015	regulation of sterol transport (GO:0032371)	0.446437	GO_Biological_Process_2015	cholesterol biosynthetic process (GO:0006695)	0.487106
			GO_Biological_Process_2015	somatic diversification of immune receptors via germline recombination within a single locus (GO:0002562)	0.446437	GO_Biological_Process_2015	regulation of ARF GTPase activity (GO:0032312)	0.487106
			GO_Biological_Process_2015	phosphatidylinositol phosphorylation (GO:0046854)	0.446437	GO_Biological_Process_2015	cellular response to extracellular stimulus (GO:0031668)	0.487106
			GO_Biological_Process_2015	regulation of G2/M transition of mitotic cell cycle (GO:0010389)	0.446437	GO_Biological_Process_2015	positive regulation of leukocyte proliferation (GO:0070665)	0.487106
			GO_Biological_Process_2015	somatic cell DNA recombination (GO:0016444)	0.446437	GO_Biological_Process_2015	nucleoside biosynthetic process (GO:0009163)	0.487106
			GO_Biological_Process_2015	extracellular matrix disassembly (GO:0022617)	0.446437	GO_Biological_Process_2015	positive regulation of glucose transport (GO:0010828)	0.487106
			GO_Biological_Process_2015	neuron migration (GO:0001764)	0.446437	GO_Biological_Process_2015	regulation of interleukin-10 production (GO:0032653)	0.487106
			GO_Molecular_Function_2015	RNA polymerase II carboxy-terminal domain kinase activity (GO:0008353)	0.446521	GO_Biological_Process_2015	ferric iron transport (GO:0015682)	0.487106
			GO_Molecular_Function_2015	triglyceride lipase activity (GO:0004806)	0.446521	GO_Biological_Process_2015	nucleoside bisphosphate metabolic process (GO:0033865)	0.487106
			GO_Biological_Process_2015	dendrite development (GO:0016358)	0.452827	GO_Biological_Process_2015	regulation of glycogen metabolic process (GO:0070873)	0.487106
			GO_Biological_Process_2015	positive regulation of glucose transport (GO:0010828)	0.452827	GO_Biological_Process_2015	metanephros development (GO:0001656)	0.487106
			GO_Biological_Process_2015	regulation of interleukin-10 production (GO:0032653)	0.452827	GO_Biological_Process_2015	ribonucleoside bisphosphate metabolic process (GO:0033875)	0.487106
			GO_Biological_Process_2015	positive regulation of neural precursor cell proliferation (GO:2000179)	0.452827	GO_Biological_Process_2015	negative regulation of tumor necrosis factor superfamily cytokine production (GO:1903556)	0.487106
			GO_Biological_Process_2015	response to fungus (GO:0009620)	0.452827	GO_Biological_Process_2015	response to fungus (GO:0009620)	0.487106
			GO_Biological_Process_2015	neuron projection extension (GO:1990138)	0.452827	GO_Biological_Process_2015	DNA strand elongation (GO:0022616)	0.487106
			GO_Biological_Process_2015	positive regulation of small GTPase mediated signal transduction (GO:0051057)	0.452827	GO_Biological_Process_2015	neuron projection extension (GO:1990138)	0.487106
			GO_Biological_Process_2015	positive regulation of phagocytosis (GO:0050766)	0.452827	GO_Biological_Process_2015	purine nucleoside bisphosphate metabolic process (GO:0034032)	0.487106
			GO_Biological_Process_2015	protein trimerization (GO:0070206)	0.452827	GO_Biological_Process_2015	neural crest cell migration (GO:0001755)	0.487106
			GO_Biological_Process_2015	regulation of protein serine/threonine kinase activity (GO:0071900)	0.453293	GO_Biological_Process_2015	negative regulation of signal transduction in absence of ligand (GO:1901099)	0.487106
			GO_Biological_Process_2015	regulation of I-kappaB kinase/NF-kappaB signaling (GO:0043122)	0.453342	GO_Biological_Process_2015	regulation of polysaccharide biosynthetic process (GO:0032885)	0.487106
			GO_Cellular_Component_2015	organelle envelope (GO:0031967)	0.454431	GO_Biological_Process_2015	negative regulation of ERK1 and ERK2 cascade (GO:0070373)	0.487106
			GO_Cellular_Component_2015	microbody (GO:0042579)	0.454431	GO_Biological_Process_2015	pyrimidine nucleoside biosynthetic process (GO:0046134)	0.487106
			GO_Cellular_Component_2015	envelope (GO:0031975)	0.454431	GO_Biological_Process_2015	regulation of antigen receptor-mediated signaling pathway (GO:0050854)	0.487106
			GO_Biological_Process_2015	regulation of homeostatic process (GO:0032844)	0.455126	GO_Biological_Process_2015	skin development (GO:0043588)	0.487106
			GO_Biological_Process_2015	sterol metabolic process (GO:0016125)	0.455126	GO_Biological_Process_2015	negative regulation of extrinsic apoptotic signaling pathway in absence of ligand (GO:2001240)	0.487106
			GO_Biological_Process_2015	negative regulation of protein modification by small protein conjugation or removal (GO:1903321)	0.455126	GO_Biological_Process_2015	positive regulation of alpha-beta T cell differentiation (GO:0046638)	0.487106
			GO_Biological_Process_2015	epidermis development (GO:0008544)	0.455126	GO_Biological_Process_2015	negative regulation of nucleoside metabolic process (GO:0045978)	0.487106
			GO_Biological_Process_2015	transition metal ion homeostasis (GO:0055076)	0.455126	GO_Biological_Process_2015	trivalent inorganic cation transport (GO:0072512)	0.487106
			GO_Biological_Process_2015	regulation of insulin receptor signaling pathway (GO:0046626)	0.455126	GO_Biological_Process_2015	protein trimerization (GO:0070206)	0.487106
			GO_Biological_Process_2015	negative regulation of peptide secretion (GO:0002792)	0.455126	GO_Biological_Process_2015	glycosyl compound biosynthetic process (GO:1901659)	0.487106
			GO_Biological_Process_2015	negative regulation of endocytosis (GO:0045806)	0.455126	GO_Biological_Process_2015	regulation of chemotaxis (GO:0050920)	0.487106
			GO_Biological_Process_2015	B cell proliferation (GO:0042100)	0.455126	GO_Biological_Process_2015	transition metal ion homeostasis (GO:0055076)	0.487106
			GO_Biological_Process_2015	regulation of cell cycle G2/M phase transition (GO:1902749)	0.455126	GO_Biological_Process_2015	embryonic organ morphogenesis (GO:0048562)	0.487106
			GO_Biological_Process_2015	response to cold (GO:0009409)	0.455126	GO_Biological_Process_2015	detection of light stimulus (GO:0009583)	0.487106
			GO_Biological_Process_2015	telomere maintenance via telomere lengthening (GO:0010833)	0.455126	GO_Biological_Process_2015	neuron development (GO:0048666)	0.487106
			GO_Biological_Process_2015	negative regulation of lymphocyte differentiation (GO:0045620)	0.455126	GO_Biological_Process_2015	regulation of intracellular protein transport (GO:0033157)	0.487106
			GO_Biological_Process_2015	negative regulation of protein processing (GO:0010955)	0.455126	GO_Biological_Process_2015	negative regulation of stress-activated protein kinase signaling cascade (GO:0070303)	0.487106
			GO_Biological_Process_2015	negative regulation of protein maturation (GO:1903318)	0.455126	GO_Biological_Process_2015	protein deacetylation (GO:0006476)	0.487106
			GO_Cellular_Component_2015	plasma lipoprotein particle (GO:0034358)	0.456118	GO_Biological_Process_2015	negative regulation of stress-activated MAPK cascade (GO:0032873)	0.487106
			GO_Biological_Process_2015	plasma membrane organization (GO:0007009)	0.459606	GO_Biological_Process_2015	activation of JUN kinase activity (GO:0007257)	0.487106
			GO_Biological_Process_2015	positive regulation of intracellular transport (GO:0032388)	0.460136	GO_Biological_Process_2015	regulation of cell adhesion mediated by integrin (GO:0033628)	0.487106
			GO_Biological_Process_2015	regulation of binding (GO:0051098)	0.460136	GO_Biological_Process_2015	negative regulation of response to cytokine stimulus (GO:0060761)	0.487106
			GO_Biological_Process_2015	toll-like receptor signaling pathway (GO:0002224)	0.460136	GO_Biological_Process_2015	regulation of catecholamine secretion (GO:0050433)	0.487106
			GO_Biological_Process_2015	regulation of muscle cell differentiation (GO:0051147)	0.460136	GO_Biological_Process_2015	negative regulation of cellular carbohydrate metabolic process (GO:0010677)	0.487106
			GO_Biological_Process_2015	regulation of actin polymerization or depolymerization (GO:0008064)	0.460136	GO_Biological_Process_2015	synaptic transmission, glutamatergic (GO:0035249)	0.487106
			GO_Biological_Process_2015	mitotic nuclear envelope disassembly (GO:0007077)	0.460136	GO_Biological_Process_2015	positive regulation of B cell proliferation (GO:0030890)	0.487106
			GO_Biological_Process_2015	substrate adhesion-dependent cell spreading (GO:0034446)	0.460136	GO_Biological_Process_2015	negative regulation of lymphocyte differentiation (GO:0045620)	0.487106
			GO_Biological_Process_2015	somatic diversification of immune receptors (GO:0002200)	0.460136	GO_Biological_Process_2015	gland development (GO:0048732)	0.487106
			GO_Biological_Process_2015	positive regulation of dephosphorylation (GO:0035306)	0.460136	GO_Biological_Process_2015	negative regulation of protein transport (GO:0051224)	0.487106
			GO_Biological_Process_2015	positive regulation of calcium ion transport into cytosol (GO:0010524)	0.460136	GO_Biological_Process_2015	kidney development (GO:0001822)	0.487106
			GO_Molecular_Function_2015	Rho guanyl-nucleotide exchange factor activity (GO:0005089)	0.460889	GO_Biological_Process_2015	protein acetylation (GO:0006473)	0.487106
			GO_Molecular_Function_2015	ephrin receptor activity (GO:0005003)	0.460889	GO_Biological_Process_2015	positive regulation of protein complex assembly (GO:0031334)	0.487106
			GO_Biological_Process_2015	positive regulation of multi-organism process (GO:0043902)	0.46352	GO_Molecular_Function_2015	methyltransferase activity (GO:0008168)	0.487938
			GO_Biological_Process_2015	positive regulation of cell morphogenesis involved in differentiation (GO:0010770)	0.46352	GO_Molecular_Function_2015	oxidoreductase activity, acting on the CH-OH group of donors, NAD or NADP as acceptor (GO:0016616)	0.487938
			GO_Biological_Process_2015	regulation of actin filament length (GO:0030832)	0.46352	GO_Molecular_Function_2015	ligase activity, forming carbon-nitrogen bonds (GO:0016879)	0.489742
			GO_Molecular_Function_2015	cytokine binding (GO:0019955)	0.464248	GO_Molecular_Function_2015	ARF GTPase activator activity (GO:0008060)	0.489742
			GO_Biological_Process_2015	negative regulation of osteoblast differentiation (GO:0045668)	0.465547	GO_Molecular_Function_2015	cholesterol binding (GO:0015485)	0.489742
			GO_Biological_Process_2015	porphyrin-containing compound metabolic process (GO:0006778)	0.465547	GO_Molecular_Function_2015	E-box binding (GO:0070888)	0.489742
			GO_Biological_Process_2015	regulation of type I interferon-mediated signaling pathway (GO:0060338)	0.465547	GO_Molecular_Function_2015	palmitoyltransferase activity (GO:0016409)	0.489742
			GO_Biological_Process_2015	cellular respiration (GO:0045333)	0.465547	GO_Molecular_Function_2015	deacetylase activity (GO:0019213)	0.489742
			GO_Biological_Process_2015	anion homeostasis (GO:0055081)	0.465547	GO_Molecular_Function_2015	acetylgalactosaminyltransferase activity (GO:0008376)	0.489742
			GO_Biological_Process_2015	regulation of calcium-mediated signaling (GO:0050848)	0.465547	GO_Molecular_Function_2015	beta-tubulin binding (GO:0048487)	0.489742
			GO_Biological_Process_2015	long-chain fatty acid transport (GO:0015909)	0.465547	GO_Molecular_Function_2015	channel activity (GO:0015267)	0.489742
			MSigDB_Hallmark_2020	Pancreas Beta Cells	0.466928	GO_Molecular_Function_2015	passive transmembrane transporter activity (GO:0022803)	0.489742
			GO_Biological_Process_2015	phosphatidylinositol metabolic process (GO:0046488)	0.467173	GO_Molecular_Function_2015	transferase activity, transferring one-carbon groups (GO:0016741)	0.489742
			GO_Biological_Process_2015	regulation of dephosphorylation (GO:0035303)	0.467173	GO_Biological_Process_2015	protein folding (GO:0006457)	0.490589
			GO_Biological_Process_2015	regulation of intrinsic apoptotic signaling pathway (GO:2001242)	0.467173	GO_Biological_Process_2015	positive regulation of cell morphogenesis involved in differentiation (GO:0010770)	0.491027
			GO_Biological_Process_2015	vesicle organization (GO:0016050)	0.467173	GO_Biological_Process_2015	protein maturation (GO:0051604)	0.491027
			GO_Biological_Process_2015	social behavior (GO:0035176)	0.467173	GO_Biological_Process_2015	synaptic transmission (GO:0007268)	0.491027
			GO_Biological_Process_2015	regulation of multicellular organismal metabolic process (GO:0044246)	0.467173	GO_Biological_Process_2015	mitotic nuclear envelope disassembly (GO:0007077)	0.491027
			GO_Biological_Process_2015	retina homeostasis (GO:0001895)	0.467173	GO_Biological_Process_2015	positive regulation of mesenchymal cell proliferation (GO:0002053)	0.491027
			GO_Biological_Process_2015	positive regulation of dendrite development (GO:1900006)	0.467173	GO_Biological_Process_2015	cellular metabolic compound salvage (GO:0043094)	0.491027
			GO_Biological_Process_2015	positive regulation of striated muscle cell differentiation (GO:0051155)	0.467173	GO_Biological_Process_2015	pyrimidine ribonucleoside metabolic process (GO:0046131)	0.491027
			GO_Biological_Process_2015	membrane disassembly (GO:0030397)	0.467173	GO_Biological_Process_2015	mitotic DNA integrity checkpoint (GO:0044774)	0.491027
			GO_Biological_Process_2015	nuclear envelope disassembly (GO:0051081)	0.467173	GO_Biological_Process_2015	anterior/posterior axis specification (GO:0009948)	0.491027
			GO_Biological_Process_2015	lipid phosphorylation (GO:0046834)	0.467173	GO_Biological_Process_2015	signal release (GO:0023061)	0.491027
			GO_Biological_Process_2015	positive regulation of cell-matrix adhesion (GO:0001954)	0.467173	GO_Biological_Process_2015	regulation of transmembrane transport (GO:0034762)	0.491027
			GO_Biological_Process_2015	negative regulation of fat cell differentiation (GO:0045599)	0.467173	GO_Biological_Process_2015	apoptotic signaling pathway (GO:0097190)	0.491027
			GO_Biological_Process_2015	negative regulation of blood pressure (GO:0045776)	0.467173	GO_Cellular_Component_2015	membrane raft (GO:0045121)	0.491334
			GO_Biological_Process_2015	intraspecies interaction between organisms (GO:0051703)	0.467173	GO_Molecular_Function_2015	polyubiquitin binding (GO:0031593)	0.491676
			GO_Biological_Process_2015	regulation of oxidative stress-induced cell death (GO:1903201)	0.467173	GO_Molecular_Function_2015	frizzled binding (GO:0005109)	0.491676
			GO_Cellular_Component_2015	protein-lipid complex (GO:0032994)	0.468581	GO_Molecular_Function_2015	protein homodimerization activity (GO:0042803)	0.494758
			GO_Cellular_Component_2015	mitochondrial nucleoid (GO:0042645)	0.468581	GO_Molecular_Function_2015	exonuclease activity, active with either ribo- or deoxyribonucleic acids and producing 5'-phosphomonoesters (GO:0016796)	0.495118
			GO_Molecular_Function_2015	phosphatidylinositol-3,4-bisphosphate binding (GO:0043325)	0.472071	GO_Molecular_Function_2015	oxygen binding (GO:0019825)	0.495118
			GO_Molecular_Function_2015	vitamin binding (GO:0019842)	0.472071	GO_Biological_Process_2015	regulation of neuron death (GO:1901214)	0.495163
			GO_Biological_Process_2015	regulation of protein binding (GO:0043393)	0.472187	GO_Biological_Process_2015	posttranscriptional regulation of gene expression (GO:0010608)	0.495163
			GO_Biological_Process_2015	B cell activation (GO:0042113)	0.472187	GO_Biological_Process_2015	negative regulation of osteoblast differentiation (GO:0045668)	0.495163
			GO_Biological_Process_2015	forelimb morphogenesis (GO:0035136)	0.472187	GO_Biological_Process_2015	regulation of interleukin-1 beta production (GO:0032651)	0.495163
			GO_Biological_Process_2015	regulation of histone methylation (GO:0031060)	0.472187	GO_Biological_Process_2015	lung alveolus development (GO:0048286)	0.495163
			GO_Biological_Process_2015	blood circulation (GO:0008015)	0.472187	GO_Biological_Process_2015	genitalia development (GO:0048806)	0.495163
			GO_Biological_Process_2015	glial cell development (GO:0021782)	0.472187	GO_Biological_Process_2015	anion homeostasis (GO:0055081)	0.495163
			GO_Biological_Process_2015	regulation of bone remodeling (GO:0046850)	0.472187	GO_Biological_Process_2015	regulation of lipid storage (GO:0010883)	0.495163
			GO_Biological_Process_2015	cardiocyte differentiation (GO:0035051)	0.472187	GO_Biological_Process_2015	positive regulation of oxidoreductase activity (GO:0051353)	0.495163
			GO_Biological_Process_2015	negative regulation of actin filament polymerization (GO:0030837)	0.472187	GO_Biological_Process_2015	positive regulation of reactive oxygen species metabolic process (GO:2000379)	0.495163
			GO_Biological_Process_2015	negative regulation of myeloid leukocyte differentiation (GO:0002762)	0.472187	GO_Biological_Process_2015	purine ribonucleotide biosynthetic process (GO:0009152)	0.495163
			GO_Molecular_Function_2015	glycoprotein binding (GO:0001948)	0.475816	GO_Biological_Process_2015	cognition (GO:0050890)	0.495163
			GO_Molecular_Function_2015	transmembrane receptor protein kinase activity (GO:0019199)	0.475816	GO_Biological_Process_2015	social behavior (GO:0035176)	0.495163
			GO_Molecular_Function_2015	oxidoreductase activity, acting on the CH-NH2 group of donors (GO:0016638)	0.475816	GO_Biological_Process_2015	response to axon injury (GO:0048678)	0.495163
			GO_Biological_Process_2015	cellular component morphogenesis (GO:0032989)	0.4764	GO_Biological_Process_2015	positive regulation of cell-cell adhesion (GO:0022409)	0.495163
			GO_Biological_Process_2015	cell projection morphogenesis (GO:0048858)	0.476739	GO_Biological_Process_2015	retina homeostasis (GO:0001895)	0.495163
			GO_Biological_Process_2015	response to lipopolysaccharide (GO:0032496)	0.476739	GO_Biological_Process_2015	positive regulation of striated muscle cell differentiation (GO:0051155)	0.495163
			GO_Biological_Process_2015	vesicle coating (GO:0006901)	0.477125	GO_Biological_Process_2015	phagosome maturation (GO:0090382)	0.495163
			GO_Biological_Process_2015	negative regulation of leukocyte apoptotic process (GO:2000107)	0.477125	GO_Biological_Process_2015	membrane disassembly (GO:0030397)	0.495163
			GO_Biological_Process_2015	thymus development (GO:0048538)	0.477125	GO_Biological_Process_2015	hippocampus development (GO:0021766)	0.495163
			GO_Biological_Process_2015	triglyceride biosynthetic process (GO:0019432)	0.477125	GO_Biological_Process_2015	positive regulation of receptor-mediated endocytosis (GO:0048260)	0.495163
			GO_Biological_Process_2015	oligosaccharide metabolic process (GO:0009311)	0.477125	GO_Biological_Process_2015	regulation of immunoglobulin production (GO:0002637)	0.495163
			GO_Biological_Process_2015	response to zinc ion (GO:0010043)	0.477125	GO_Biological_Process_2015	sterol biosynthetic process (GO:0016126)	0.495163
			GO_Biological_Process_2015	positive regulation of homeostatic process (GO:0032846)	0.477125	GO_Biological_Process_2015	detection of mechanical stimulus (GO:0050982)	0.495163
			GO_Biological_Process_2015	proton transport (GO:0015992)	0.481059	GO_Biological_Process_2015	acute-phase response (GO:0006953)	0.495163
			GO_Biological_Process_2015	positive regulation of protein transport (GO:0051222)	0.481059	GO_Biological_Process_2015	nuclear envelope disassembly (GO:0051081)	0.495163
			GO_Biological_Process_2015	regulation of establishment of protein localization (GO:0070201)	0.481059	GO_Biological_Process_2015	termination of G-protein coupled receptor signaling pathway (GO:0038032)	0.495163
			GO_Biological_Process_2015	aspartate family amino acid metabolic process (GO:0009066)	0.481059	GO_Biological_Process_2015	negative regulation of blood pressure (GO:0045776)	0.495163
			GO_Biological_Process_2015	termination of signal transduction (GO:0023021)	0.481059	GO_Biological_Process_2015	intraspecies interaction between organisms (GO:0051703)	0.495163
			GO_Biological_Process_2015	multicellular organismal signaling (GO:0035637)	0.481059	GO_Biological_Process_2015	regulation of oxidative stress-induced cell death (GO:1903201)	0.495163
			GO_Biological_Process_2015	fatty acid derivative biosynthetic process (GO:1901570)	0.481059	GO_Biological_Process_2015	sphingolipid metabolic process (GO:0006665)	0.495163
			GO_Biological_Process_2015	negative regulation of response to DNA damage stimulus (GO:2001021)	0.481059	GO_Biological_Process_2015	amino acid transport (GO:0006865)	0.495163
			GO_Biological_Process_2015	icosanoid biosynthetic process (GO:0046456)	0.481059	GO_Molecular_Function_2015	protein kinase binding (GO:0019901)	0.495664
			GO_Biological_Process_2015	sterol transport (GO:0015918)	0.481059	GO_Molecular_Function_2015	tRNA binding (GO:0000049)	0.495664
			GO_Biological_Process_2015	cholesterol transport (GO:0030301)	0.481059	GO_Molecular_Function_2015	androgen receptor binding (GO:0050681)	0.495664
			GO_Biological_Process_2015	signal transduction by p53 class mediator (GO:0072331)	0.481059	GO_Molecular_Function_2015	sterol binding (GO:0032934)	0.495664
			GO_Biological_Process_2015	lipid catabolic process (GO:0016042)	0.481336	GO_Biological_Process_2015	tissue homeostasis (GO:0001894)	0.500032
			GO_Cellular_Component_2015	nucleoid (GO:0009295)	0.484261	GO_Molecular_Function_2015	Rho GTPase activator activity (GO:0005100)	0.501409
			GO_Biological_Process_2015	hydrogen transport (GO:0006818)	0.484502	GO_Molecular_Function_2015	O-acyltransferase activity (GO:0008374)	0.501409
			GO_Biological_Process_2015	regulation of cyclic nucleotide metabolic process (GO:0030799)	0.484502	GO_Biological_Process_2015	negative regulation of viral genome replication (GO:0045071)	0.501923
			GO_Biological_Process_2015	cell killing (GO:0001906)	0.485629	GO_Biological_Process_2015	regulation of immunoglobulin mediated immune response (GO:0002889)	0.501923
			GO_Biological_Process_2015	nucleus organization (GO:0006997)	0.485629	GO_Biological_Process_2015	purine nucleobase metabolic process (GO:0006144)	0.501923
			GO_Biological_Process_2015	cerebral cortex development (GO:0021987)	0.485629	GO_Biological_Process_2015	glial cell development (GO:0021782)	0.501923
			GO_Biological_Process_2015	acylglycerol biosynthetic process (GO:0046463)	0.485629	GO_Biological_Process_2015	alpha-beta T cell activation (GO:0046631)	0.501923
			GO_Biological_Process_2015	neutral lipid biosynthetic process (GO:0046460)	0.485629	GO_Biological_Process_2015	positive regulation of protein transport (GO:0051222)	0.501923
			GO_Biological_Process_2015	positive regulation of actin filament bundle assembly (GO:0032233)	0.485629	GO_Cellular_Component_2015	lamellipodium (GO:0030027)	0.502288
			GO_Biological_Process_2015	cell fate commitment (GO:0045165)	0.485893	GO_Cellular_Component_2015	cytoplasmic stress granule (GO:0010494)	0.502288
			MSigDB_Hallmark_2020	Apical Surface	0.486381	GO_Cellular_Component_2015	extrinsic component of membrane (GO:0019898)	0.502288
			GO_Cellular_Component_2015	actin filament (GO:0005884)	0.487484	GO_Cellular_Component_2015	heterotrimeric G-protein complex (GO:0005834)	0.502288
			GO_Cellular_Component_2015	cell-cell contact zone (GO:0044291)	0.487484	GO_Cellular_Component_2015	COP9 signalosome (GO:0008180)	0.502288
			GO_Cellular_Component_2015	phagocytic vesicle (GO:0045335)	0.487484	GO_Cellular_Component_2015	nuclear heterochromatin (GO:0005720)	0.502288
			GO_Cellular_Component_2015	neuron projection terminus (GO:0044306)	0.487484	GO_Cellular_Component_2015	mediator complex (GO:0016592)	0.502288
			GO_Biological_Process_2015	regulation of proteasomal protein catabolic process (GO:0061136)	0.490296	GO_Cellular_Component_2015	neuron projection membrane (GO:0032589)	0.502288
			GO_Biological_Process_2015	regulation of signal transduction by p53 class mediator (GO:1901796)	0.49044	GO_Cellular_Component_2015	dendritic shaft (GO:0043198)	0.502288
			GO_Biological_Process_2015	regulation of nitric oxide biosynthetic process (GO:0045428)	0.49044	GO_Cellular_Component_2015	peroxisomal matrix (GO:0005782)	0.502288
			GO_Biological_Process_2015	positive regulation of lipid transport (GO:0032370)	0.49044	GO_Cellular_Component_2015	microbody lumen (GO:0031907)	0.502288
			GO_Biological_Process_2015	response to gamma radiation (GO:0010332)	0.49044	GO_Cellular_Component_2015	SNARE complex (GO:0031201)	0.502288
			GO_Biological_Process_2015	protein transmembrane transport (GO:0071806)	0.49044	GO_Biological_Process_2015	exocytosis (GO:0006887)	0.503923
			GO_Biological_Process_2015	connective tissue development (GO:0061448)	0.49044	GO_Biological_Process_2015	vesicle coating (GO:0006901)	0.503923
			GO_Biological_Process_2015	JAK-STAT cascade (GO:0007259)	0.49044	GO_Biological_Process_2015	negative regulation of cell-cell adhesion (GO:0022408)	0.503923
			GO_Molecular_Function_2015	protein phosphorylated amino acid binding (GO:0045309)	0.492585	GO_Biological_Process_2015	pyrimidine-containing compound biosynthetic process (GO:0072528)	0.503923
			GO_Molecular_Function_2015	mitogen-activated protein kinase kinase kinase binding (GO:0031435)	0.492585	GO_Biological_Process_2015	cell-substrate junction assembly (GO:0007044)	0.503923
			GO_Molecular_Function_2015	cyclin-dependent protein serine/threonine kinase regulator activity (GO:0016538)	0.492585	GO_Biological_Process_2015	T cell proliferation (GO:0042098)	0.503923
			GO_Molecular_Function_2015	calmodulin binding (GO:0005516)	0.492585	GO_Biological_Process_2015	regulation of polysaccharide metabolic process (GO:0032881)	0.503923
			GO_Molecular_Function_2015	alcohol binding (GO:0043178)	0.492585	GO_Biological_Process_2015	negative regulation of leukocyte apoptotic process (GO:2000107)	0.503923
			GO_Molecular_Function_2015	threonine-type peptidase activity (GO:0070003)	0.492585	GO_Biological_Process_2015	regulation of mitochondrial outer membrane permeabilization involved in apoptotic signaling pathway (GO:1901028)	0.503923
			GO_Molecular_Function_2015	immunoglobulin binding (GO:0019865)	0.492585	GO_Biological_Process_2015	regulation of B cell mediated immunity (GO:0002712)	0.503923
			GO_Molecular_Function_2015	histone demethylase activity (GO:0032452)	0.492585	GO_Biological_Process_2015	glycolipid biosynthetic process (GO:0009247)	0.503923
			GO_Molecular_Function_2015	threonine-type endopeptidase activity (GO:0004298)	0.492585	GO_Biological_Process_2015	negative regulation of behavior (GO:0048521)	0.503923
			GO_Molecular_Function_2015	phospholipase activity (GO:0004620)	0.492585	GO_Biological_Process_2015	regulation of release of cytochrome c from mitochondria (GO:0090199)	0.503923
			GO_Biological_Process_2015	neuron projection development (GO:0031175)	0.494583	GO_Biological_Process_2015	response to zinc ion (GO:0010043)	0.503923
			GO_Biological_Process_2015	multicellular organismal development (GO:0007275)	0.494583	GO_Biological_Process_2015	purine nucleotide biosynthetic process (GO:0006164)	0.503923
			GO_Biological_Process_2015	actin filament bundle assembly (GO:0051017)	0.494583	GO_Biological_Process_2015	protein complex disassembly (GO:0043241)	0.503923
			GO_Biological_Process_2015	response to antibiotic (GO:0046677)	0.494583	GO_Molecular_Function_2015	enzyme activator activity (GO:0008047)	0.504278
			GO_Biological_Process_2015	regulation of interleukin-2 production (GO:0032663)	0.494583	GO_Molecular_Function_2015	protein self-association (GO:0043621)	0.504278
			GO_Biological_Process_2015	regulation of cellular response to oxidative stress (GO:1900407)	0.494583	GO_Molecular_Function_2015	ion gated channel activity (GO:0022839)	0.504278
			GO_Biological_Process_2015	sulfur amino acid metabolic process (GO:0000096)	0.494583	GO_Biological_Process_2015	regulation of developmental growth (GO:0048638)	0.507004
			GO_Biological_Process_2015	regulation of cellular response to insulin stimulus (GO:1900076)	0.494583	GO_Biological_Process_2015	regulation of blood pressure (GO:0008217)	0.507004
			GO_Biological_Process_2015	cellular response to interleukin-1 (GO:0071347)	0.494583	GO_Biological_Process_2015	negative regulation of neuron apoptotic process (GO:0043524)	0.507004
			GO_Biological_Process_2015	actin filament bundle organization (GO:0061572)	0.494583	GO_Biological_Process_2015	positive regulation of immune effector process (GO:0002699)	0.507004
			GO_Biological_Process_2015	regulation of protein stability (GO:0031647)	0.495734	GO_Molecular_Function_2015	oxidoreductase activity, acting on CH-OH group of donors (GO:0016614)	0.507542
			GO_Cellular_Component_2015	mitochondrial membrane (GO:0031966)	0.497878	GO_Molecular_Function_2015	histone binding (GO:0042393)	0.507612
			GO_Cellular_Component_2015	lateral plasma membrane (GO:0016328)	0.497878	GO_Molecular_Function_2015	UDP-glycosyltransferase activity (GO:0008194)	0.507612
			GO_Molecular_Function_2015	oxidoreductase activity, acting on the CH-CH group of donors, NAD or NADP as acceptor (GO:0016628)	0.498278	GO_Biological_Process_2015	base-excision repair (GO:0006284)	0.509232
			GO_Molecular_Function_2015	retinoic acid binding (GO:0001972)	0.498278	GO_Biological_Process_2015	termination of signal transduction (GO:0023021)	0.509232
			GO_Biological_Process_2015	regulation of response to wounding (GO:1903034)	0.498579	GO_Biological_Process_2015	regulation of interleukin-1 production (GO:0032652)	0.509232
			GO_Biological_Process_2015	response to hypoxia (GO:0001666)	0.498608	GO_Biological_Process_2015	regulation of alpha-beta T cell differentiation (GO:0046637)	0.509232
			GO_Biological_Process_2015	positive regulation of tyrosine phosphorylation of STAT protein (GO:0042531)	0.500084	GO_Molecular_Function_2015	oxidoreductase activity, acting on the aldehyde or oxo group of donors (GO:0016903)	0.509511
			GO_Biological_Process_2015	regulation of DNA-templated transcription in response to stress (GO:0043620)	0.500084	GO_Molecular_Function_2015	peroxidase activity (GO:0004601)	0.509511
			GO_Biological_Process_2015	histone H3 acetylation (GO:0043966)	0.500084	GO_Molecular_Function_2015	oxidoreductase activity, acting on peroxide as acceptor (GO:0016684)	0.509511
			GO_Biological_Process_2015	positive regulation of Rac GTPase activity (GO:0032855)	0.500084	GO_Biological_Process_2015	negative regulation of organelle organization (GO:0010639)	0.511377
			GO_Cellular_Component_2015	neuromuscular junction (GO:0031594)	0.500609	GO_Biological_Process_2015	negative regulation of intracellular signal transduction (GO:1902532)	0.512701
			GO_Cellular_Component_2015	focal adhesion (GO:0005925)	0.500609	GO_Biological_Process_2015	response to unfolded protein (GO:0006986)	0.513635
			GO_Biological_Process_2015	cell-substrate adhesion (GO:0031589)	0.500748	GO_Biological_Process_2015	cellular response to cAMP (GO:0071320)	0.514992
			GO_Biological_Process_2015	negative regulation of phosphorus metabolic process (GO:0010563)	0.500748	GO_Biological_Process_2015	cardiac septum morphogenesis (GO:0060411)	0.514992
			GO_Biological_Process_2015	negative regulation of phosphate metabolic process (GO:0045936)	0.500748	GO_Biological_Process_2015	regulation of organic acid transport (GO:0032890)	0.514992
			GO_Biological_Process_2015	regulation of cytoskeleton organization (GO:0051493)	0.502282	GO_Biological_Process_2015	regulation of mesenchymal cell proliferation (GO:0010464)	0.514992
			GO_Biological_Process_2015	cellular component disassembly (GO:0022411)	0.502282	GO_Biological_Process_2015	negative regulation of carbohydrate metabolic process (GO:0045912)	0.514992
			GO_Molecular_Function_2015	lipoprotein particle binding (GO:0071813)	0.502677	GO_Molecular_Function_2015	tumor necrosis factor receptor superfamily binding (GO:0032813)	0.515562
			GO_Molecular_Function_2015	protein-lipid complex binding (GO:0071814)	0.502677	GO_Molecular_Function_2015	phosphatase binding (GO:0019902)	0.515562
			GO_Molecular_Function_2015	adenylyltransferase activity (GO:0070566)	0.502677	GO_Molecular_Function_2015	acetylglucosaminyltransferase activity (GO:0008375)	0.516213
			GO_Molecular_Function_2015	ATPase activity, coupled (GO:0042623)	0.503765	GO_Molecular_Function_2015	syntaxin binding (GO:0019905)	0.516213
			GO_Cellular_Component_2015	platelet alpha granule lumen (GO:0031093)	0.503793	GO_Molecular_Function_2015	transferase activity, transferring acyl groups (GO:0016746)	0.516213
			GO_Biological_Process_2015	response to reactive oxygen species (GO:0000302)	0.503915	GO_Molecular_Function_2015	scavenger receptor activity (GO:0005044)	0.516213
			GO_Biological_Process_2015	transcription-coupled nucleotide-excision repair (GO:0006283)	0.503915	GO_Molecular_Function_2015	protein kinase C binding (GO:0005080)	0.516213
			GO_Biological_Process_2015	fatty acid beta-oxidation (GO:0006635)	0.503915	GO_Molecular_Function_2015	3'-5' exonuclease activity (GO:0008408)	0.516213
			GO_Biological_Process_2015	histone H4 acetylation (GO:0043967)	0.503915	GO_Molecular_Function_2015	endodeoxyribonuclease activity (GO:0004520)	0.516213
			GO_Biological_Process_2015	positive regulation of myeloid leukocyte differentiation (GO:0002763)	0.503915	GO_Molecular_Function_2015	anion transmembrane transporter activity (GO:0008509)	0.516697
			GO_Biological_Process_2015	response to decreased oxygen levels (GO:0036293)	0.505134	GO_Molecular_Function_2015	kinase regulator activity (GO:0019207)	0.517876
			GO_Biological_Process_2015	pattern recognition receptor signaling pathway (GO:0002221)	0.505645	GO_Molecular_Function_2015	ligand-dependent nuclear receptor transcription coactivator activity (GO:0030374)	0.517876
			GO_Biological_Process_2015	regulation of endopeptidase activity (GO:0052548)	0.509116	GO_Molecular_Function_2015	protein tyrosine kinase activity (GO:0004713)	0.517876
			GO_Biological_Process_2015	natural killer cell activation (GO:0030101)	0.509116	GO_Biological_Process_2015	steroid metabolic process (GO:0008202)	0.518437
			GO_Biological_Process_2015	T cell activation involved in immune response (GO:0002286)	0.509116	MSigDB_Hallmark_2020	Coagulation	0.518549
			GO_Biological_Process_2015	stem cell proliferation (GO:0072089)	0.509116	GO_Biological_Process_2015	regulation of Ras GTPase activity (GO:0032318)	0.519513
			GO_Biological_Process_2015	negative regulation of axonogenesis (GO:0050771)	0.509116	GO_Biological_Process_2015	regulation of lipid catabolic process (GO:0050994)	0.519513
			GO_Cellular_Component_2015	cell-substrate adherens junction (GO:0005924)	0.510018	GO_Biological_Process_2015	positive regulation of tumor necrosis factor production (GO:0032760)	0.519513
			GO_Biological_Process_2015	innate immune response-activating signal transduction (GO:0002758)	0.511553	GO_Biological_Process_2015	peptidyl-threonine phosphorylation (GO:0018107)	0.519513
			GO_Biological_Process_2015	cell part morphogenesis (GO:0032990)	0.511553	GO_Biological_Process_2015	lipoprotein metabolic process (GO:0042157)	0.519513
			MSigDB_Hallmark_2020	Reactive Oxygen Species Pathway	0.511788	GO_Biological_Process_2015	negative regulation of I-kappaB kinase/NF-kappaB signaling (GO:0043124)	0.519513
			GO_Biological_Process_2015	regulation of response to oxidative stress (GO:1902882)	0.51316	GO_Biological_Process_2015	branching involved in ureteric bud morphogenesis (GO:0001658)	0.519513
			GO_Biological_Process_2015	developmental cell growth (GO:0048588)	0.51316	GO_Biological_Process_2015	JAK-STAT cascade (GO:0007259)	0.519513
			GO_Biological_Process_2015	establishment of cell polarity (GO:0030010)	0.51316	GO_Biological_Process_2015	regulation of cytoskeleton organization (GO:0051493)	0.519513
			GO_Biological_Process_2015	positive regulation of exocytosis (GO:0045921)	0.51316	GO_Molecular_Function_2015	DNA-directed RNA polymerase activity (GO:0003899)	0.52
			GO_Biological_Process_2015	glutathione metabolic process (GO:0006749)	0.51316	GO_Molecular_Function_2015	RNA polymerase activity (GO:0034062)	0.52
			GO_Biological_Process_2015	regulation of lymphocyte apoptotic process (GO:0070228)	0.51316	GO_Biological_Process_2015	cellular response to hormone stimulus (GO:0032870)	0.520511
			GO_Biological_Process_2015	fatty acid transport (GO:0015908)	0.51316	GO_Biological_Process_2015	translational initiation (GO:0006413)	0.520511
			GO_Biological_Process_2015	positive regulation of protein ubiquitination (GO:0031398)	0.516569	GO_Biological_Process_2015	positive regulation of peptidase activity (GO:0010952)	0.520511
			GO_Biological_Process_2015	extracellular matrix organization (GO:0030198)	0.516569	GO_Biological_Process_2015	cell cycle G2/M phase transition (GO:0044839)	0.520511
			GO_Cellular_Component_2015	cell-substrate junction (GO:0030055)	0.517398	GO_Biological_Process_2015	G2/M transition of mitotic cell cycle (GO:0000086)	0.520511
			GO_Cellular_Component_2015	inclusion body (GO:0016234)	0.517398	GO_Biological_Process_2015	eye morphogenesis (GO:0048592)	0.520511
			GO_Biological_Process_2015	extracellular structure organization (GO:0043062)	0.518705	GO_Biological_Process_2015	regulation of interleukin-12 production (GO:0032655)	0.520511
			GO_Biological_Process_2015	negative regulation of protein polymerization (GO:0032272)	0.518705	GO_Biological_Process_2015	negative regulation of ion transmembrane transport (GO:0034766)	0.520511
			GO_Biological_Process_2015	response to fatty acid (GO:0070542)	0.518705	GO_Biological_Process_2015	regulation of interleukin-2 production (GO:0032663)	0.520511
			GO_Biological_Process_2015	cellular response to acid chemical (GO:0071229)	0.518705	GO_Biological_Process_2015	regulation of humoral immune response (GO:0002920)	0.520511
			GO_Cellular_Component_2015	extrinsic component of plasma membrane (GO:0019897)	0.521666	GO_Biological_Process_2015	positive regulation of ion transmembrane transporter activity (GO:0032414)	0.520511
			GO_Biological_Process_2015	regulation of proteolysis involved in cellular protein catabolic process (GO:1903050)	0.521749	GO_Biological_Process_2015	regulation of cellular response to oxidative stress (GO:1900407)	0.520511
			GO_Biological_Process_2015	cellular response to oxidative stress (GO:0034599)	0.521749	GO_Biological_Process_2015	negative regulation of protein secretion (GO:0050709)	0.520511
			GO_Biological_Process_2015	Ras protein signal transduction (GO:0007265)	0.521749	GO_Biological_Process_2015	cellular response to amino acid stimulus (GO:0071230)	0.520511
			GO_Cellular_Component_2015	kinesin complex (GO:0005871)	0.521969	GO_Biological_Process_2015	neuromuscular process controlling balance (GO:0050885)	0.520511
			GO_Cellular_Component_2015	chromosome, telomeric region (GO:0000781)	0.521969	GO_Biological_Process_2015	excretion (GO:0007588)	0.520511
			GO_Biological_Process_2015	organ regeneration (GO:0031100)	0.522352	GO_Biological_Process_2015	cation homeostasis (GO:0055080)	0.52052
			GO_Biological_Process_2015	unsaturated fatty acid biosynthetic process (GO:0006636)	0.522352	GO_Cellular_Component_2015	nuclear ubiquitin ligase complex (GO:0000152)	0.520958
			GO_Biological_Process_2015	digestive system process (GO:0022600)	0.522352	GO_Cellular_Component_2015	cytosolic small ribosomal subunit (GO:0022627)	0.520958
			GO_Biological_Process_2015	regulation of glucose import (GO:0046324)	0.522352	GO_Cellular_Component_2015	dynein complex (GO:0030286)	0.520958
			GO_Biological_Process_2015	positive regulation of insulin secretion (GO:0032024)	0.522352	GO_Cellular_Component_2015	cytoplasmic vesicle membrane (GO:0030659)	0.520958
			GO_Biological_Process_2015	alcohol catabolic process (GO:0046164)	0.522352	GO_Cellular_Component_2015	mitochondrial nucleoid (GO:0042645)	0.520958
			GO_Molecular_Function_2015	actin filament binding (GO:0051015)	0.523773	GO_Cellular_Component_2015	organelle outer membrane (GO:0031968)	0.520958
			GO_Biological_Process_2015	cofactor metabolic process (GO:0051186)	0.523923	GO_Cellular_Component_2015	transport vesicle membrane (GO:0030658)	0.520958
			GO_Molecular_Function_2015	fibronectin binding (GO:0001968)	0.523954	GO_Cellular_Component_2015	mitochondrial inner membrane (GO:0005743)	0.520958
			GO_Molecular_Function_2015	coreceptor activity (GO:0015026)	0.523954	GO_Cellular_Component_2015	PcG protein complex (GO:0031519)	0.520958
			GO_Molecular_Function_2015	bHLH transcription factor binding (GO:0043425)	0.523954	GO_Cellular_Component_2015	nucleoid (GO:0009295)	0.520958
			GO_Molecular_Function_2015	proteoglycan binding (GO:0043394)	0.523954	GO_Cellular_Component_2015	ribosomal subunit (GO:0044391)	0.520958
			GO_Molecular_Function_2015	calcium ion binding (GO:0005509)	0.523954	GO_Cellular_Component_2015	mitochondrial membrane (GO:0031966)	0.520958
			GO_Molecular_Function_2015	hydrogen ion transmembrane transporter activity (GO:0015078)	0.523954	GO_Cellular_Component_2015	outer membrane (GO:0019867)	0.520958
			GO_Molecular_Function_2015	lipase activity (GO:0016298)	0.523954	GO_Cellular_Component_2015	spindle microtubule (GO:0005876)	0.520958
			GO_Molecular_Function_2015	calcium activated cation channel activity (GO:0005227)	0.523954	GO_Cellular_Component_2015	neuron projection terminus (GO:0044306)	0.520958
			GO_Molecular_Function_2015	demethylase activity (GO:0032451)	0.523954	GO_Cellular_Component_2015	microtubule associated complex (GO:0005875)	0.520958
			GO_Molecular_Function_2015	beta-amyloid binding (GO:0001540)	0.523954	GO_Cellular_Component_2015	brush border membrane (GO:0031526)	0.520958
			GO_Molecular_Function_2015	guanyl-nucleotide exchange factor activity (GO:0005085)	0.523954	GO_Cellular_Component_2015	vesicle membrane (GO:0012506)	0.520958
			GO_Molecular_Function_2015	inorganic cation transmembrane transporter activity (GO:0022890)	0.523954	GO_Cellular_Component_2015	cell-cell adherens junction (GO:0005913)	0.520958
			GO_Molecular_Function_2015	Rac GTPase binding (GO:0048365)	0.523954	GO_Cellular_Component_2015	neuromuscular junction (GO:0031594)	0.520958
			GO_Molecular_Function_2015	phosphatidylinositol-3,4,5-trisphosphate binding (GO:0005547)	0.523954	GO_Cellular_Component_2015	organelle inner membrane (GO:0019866)	0.520958
			GO_Molecular_Function_2015	phospholipid binding (GO:0005543)	0.523954	GO_Cellular_Component_2015	perikaryon (GO:0043204)	0.520958
			GO_Molecular_Function_2015	ephrin receptor binding (GO:0046875)	0.523954	GO_Cellular_Component_2015	condensed chromosome (GO:0000793)	0.520958
			GO_Molecular_Function_2015	cytochrome-c oxidase activity (GO:0004129)	0.523954	GO_Cellular_Component_2015	clathrin-coated vesicle membrane (GO:0030665)	0.520958
			GO_Molecular_Function_2015	heme-copper terminal oxidase activity (GO:0015002)	0.523954	GO_Cellular_Component_2015	axoneme (GO:0005930)	0.520958
			GO_Molecular_Function_2015	oxidoreductase activity, acting on a heme group of donors, oxygen as acceptor (GO:0016676)	0.523954	GO_Biological_Process_2015	regulation of lipid metabolic process (GO:0019216)	0.521368
			GO_Biological_Process_2015	actin filament organization (GO:0007015)	0.525279	GO_Biological_Process_2015	regulation of synaptic transmission (GO:0050804)	0.521368
			GO_Biological_Process_2015	regulation of organ morphogenesis (GO:2000027)	0.525279	GO_Biological_Process_2015	microtubule cytoskeleton organization (GO:0000226)	0.521368
			GO_Biological_Process_2015	epithelium development (GO:0060429)	0.525279	GO_Biological_Process_2015	adult behavior (GO:0030534)	0.523047
			GO_Biological_Process_2015	regulation of small GTPase mediated signal transduction (GO:0051056)	0.525279	GO_Biological_Process_2015	regulation of T cell mediated immunity (GO:0002709)	0.523047
			GO_Cellular_Component_2015	secretory granule membrane (GO:0030667)	0.525984	GO_Biological_Process_2015	gluconeogenesis (GO:0006094)	0.523047
			GO_Biological_Process_2015	regulation of DNA recombination (GO:0000018)	0.525987	GO_Biological_Process_2015	positive regulation of muscle organ development (GO:0048636)	0.523047
			GO_Biological_Process_2015	demethylation (GO:0070988)	0.525987	GO_Biological_Process_2015	positive regulation of striated muscle tissue development (GO:0045844)	0.523047
			GO_Biological_Process_2015	nuclear envelope organization (GO:0006998)	0.525987	GO_Biological_Process_2015	positive regulation of tumor necrosis factor superfamily cytokine production (GO:1903557)	0.523047
			GO_Biological_Process_2015	positive regulation of proteasomal ubiquitin-dependent protein catabolic process (GO:0032436)	0.525987	GO_Biological_Process_2015	artery morphogenesis (GO:0048844)	0.523047
			GO_Biological_Process_2015	positive regulation of protein serine/threonine kinase activity (GO:0071902)	0.526117	GO_Biological_Process_2015	amino acid transmembrane transport (GO:0003333)	0.523047
			GO_Biological_Process_2015	potassium ion transport (GO:0006813)	0.526146	GO_Biological_Process_2015	negative regulation of developmental growth (GO:0048640)	0.523047
			GO_Biological_Process_2015	activation of innate immune response (GO:0002218)	0.526146	GO_Biological_Process_2015	macromolecular complex disassembly (GO:0032984)	0.524724
			GO_Molecular_Function_2015	ribosome binding (GO:0043022)	0.526483	GO_Cellular_Component_2015	ionotropic glutamate receptor complex (GO:0008328)	0.525529
			GO_Molecular_Function_2015	oxidoreductase activity, acting on a heme group of donors (GO:0016675)	0.526483	GO_Biological_Process_2015	regulation of protein import into nucleus (GO:0042306)	0.527585
			GO_Molecular_Function_2015	ATP binding (GO:0005524)	0.526483	GO_Biological_Process_2015	histone H4 acetylation (GO:0043967)	0.527585
			GO_Biological_Process_2015	peptidyl-tyrosine phosphorylation (GO:0018108)	0.529493	GO_Biological_Process_2015	pyrimidine nucleotide metabolic process (GO:0006220)	0.527585
			GO_Biological_Process_2015	regulation of canonical Wnt signaling pathway (GO:0060828)	0.529493	GO_Biological_Process_2015	smooth muscle contraction (GO:0006939)	0.527585
			GO_Biological_Process_2015	response to oxygen levels (GO:0070482)	0.529493	GO_Biological_Process_2015	regulation of synaptic transmission, glutamatergic (GO:0051966)	0.527585
			GO_Biological_Process_2015	regulation of tyrosine phosphorylation of STAT protein (GO:0042509)	0.529493	GO_Biological_Process_2015	positive regulation of neuron apoptotic process (GO:0043525)	0.527585
			GO_Biological_Process_2015	regulation of protein tyrosine kinase activity (GO:0061097)	0.529493	GO_Biological_Process_2015	acid secretion (GO:0046717)	0.527585
			GO_Biological_Process_2015	striated muscle cell differentiation (GO:0051146)	0.529493	GO_Biological_Process_2015	positive regulation of muscle tissue development (GO:1901863)	0.527585
			GO_Biological_Process_2015	response to inorganic substance (GO:0010035)	0.530981	GO_Biological_Process_2015	response to virus (GO:0009615)	0.528237
			GO_Biological_Process_2015	peptidyl-lysine modification (GO:0018205)	0.530981	GO_Biological_Process_2015	positive regulation of neuron projection development (GO:0010976)	0.528237
			MSigDB_Hallmark_2020	Fatty Acid Metabolism	0.531215	GO_Biological_Process_2015	positive regulation of epithelial cell proliferation (GO:0050679)	0.528237
			MSigDB_Hallmark_2020	UV Response Up	0.531215	GO_Biological_Process_2015	sulfur compound biosynthetic process (GO:0044272)	0.528237
			GO_Cellular_Component_2015	serine/threonine protein kinase complex (GO:1902554)	0.533359	GO_Biological_Process_2015	negative regulation of cellular catabolic process (GO:0031330)	0.528237
			GO_Cellular_Component_2015	cytoplasmic membrane-bounded vesicle (GO:0016023)	0.533359	GO_Biological_Process_2015	single-organism behavior (GO:0044708)	0.528237
			GO_Cellular_Component_2015	transcription factor complex (GO:0005667)	0.533359	GO_Biological_Process_2015	chromatin modification (GO:0016568)	0.528237
			GO_Cellular_Component_2015	clathrin-coated vesicle (GO:0030136)	0.533359	GO_Biological_Process_2015	regulation of calcium ion transmembrane transport (GO:1903169)	0.528237
			GO_Cellular_Component_2015	plasma membrane raft (GO:0044853)	0.533359	GO_Biological_Process_2015	regulation of cardiac muscle tissue development (GO:0055024)	0.528237
			GO_Cellular_Component_2015	caveola (GO:0005901)	0.533359	GO_Biological_Process_2015	regulation of calcium ion transmembrane transporter activity (GO:1901019)	0.528237
			GO_Biological_Process_2015	protein acylation (GO:0043543)	0.533381	GO_Biological_Process_2015	cellular monovalent inorganic cation homeostasis (GO:0030004)	0.528237
			GO_Biological_Process_2015	peptidyl-tyrosine modification (GO:0018212)	0.533381	GO_Biological_Process_2015	regulation of mRNA stability (GO:0043488)	0.528237
			GO_Biological_Process_2015	regulation of peptidase activity (GO:0052547)	0.533381	GO_Biological_Process_2015	positive regulation of alpha-beta T cell activation (GO:0046635)	0.528237
			GO_Biological_Process_2015	regulation of osteoclast differentiation (GO:0045670)	0.533381	GO_Biological_Process_2015	phospholipid transport (GO:0015914)	0.528237
			GO_Biological_Process_2015	positive regulation of viral transcription (GO:0050434)	0.533381	GO_Biological_Process_2015	negative regulation of axonogenesis (GO:0050771)	0.528237
			GO_Biological_Process_2015	protein homotetramerization (GO:0051289)	0.533381	GO_Biological_Process_2015	peptidyl-threonine modification (GO:0018210)	0.528237
			GO_Biological_Process_2015	regulation of cellular protein catabolic process (GO:1903362)	0.535716	GO_Cellular_Component_2015	nuclear membrane (GO:0031965)	0.529641
			GO_Biological_Process_2015	cell chemotaxis (GO:0060326)	0.535716	GO_Cellular_Component_2015	histone deacetylase complex (GO:0000118)	0.529975
			GO_Molecular_Function_2015	active transmembrane transporter activity (GO:0022804)	0.537442	GO_Cellular_Component_2015	inclusion body (GO:0016234)	0.529975
			GO_Molecular_Function_2015	small GTPase binding (GO:0031267)	0.537442	GO_Biological_Process_2015	purine-containing compound biosynthetic process (GO:0072522)	0.53039
			GO_Molecular_Function_2015	cholesterol binding (GO:0015485)	0.537442	GO_Biological_Process_2015	tRNA metabolic process (GO:0006399)	0.53039
			GO_Molecular_Function_2015	E-box binding (GO:0070888)	0.537442	GO_Biological_Process_2015	response to peptide hormone (GO:0043434)	0.531165
			GO_Biological_Process_2015	regulation of myeloid cell differentiation (GO:0045637)	0.538669	GO_Biological_Process_2015	defense response to virus (GO:0051607)	0.531419
			GO_Biological_Process_2015	regulation of release of sequestered calcium ion into cytosol (GO:0051279)	0.538669	GO_Biological_Process_2015	cellular response to drug (GO:0035690)	0.531419
			GO_Biological_Process_2015	negative regulation of proteasomal protein catabolic process (GO:1901799)	0.538669	GO_Biological_Process_2015	regulation of response to oxidative stress (GO:1902882)	0.531419
			GO_Biological_Process_2015	regulation of stress fiber assembly (GO:0051492)	0.54365	GO_Biological_Process_2015	positive regulation of fibroblast proliferation (GO:0048146)	0.531419
			GO_Biological_Process_2015	regulation of dendrite morphogenesis (GO:0048814)	0.54365	GO_Biological_Process_2015	regulation of monooxygenase activity (GO:0032768)	0.531419
			GO_Biological_Process_2015	peptide secretion (GO:0002790)	0.54365	GO_Biological_Process_2015	developmental cell growth (GO:0048588)	0.531419
			GO_Biological_Process_2015	positive regulation of JAK-STAT cascade (GO:0046427)	0.54365	GO_Biological_Process_2015	glutathione metabolic process (GO:0006749)	0.531419
			GO_Biological_Process_2015	positive regulation of leukocyte chemotaxis (GO:0002690)	0.54365	GO_Biological_Process_2015	regulation of lymphocyte apoptotic process (GO:0070228)	0.531419
			GO_Biological_Process_2015	hormone metabolic process (GO:0042445)	0.54365	GO_Biological_Process_2015	protein oligomerization (GO:0051259)	0.532298
			GO_Biological_Process_2015	positive regulation of protein modification by small protein conjugation or removal (GO:1903322)	0.54365	GO_Molecular_Function_2015	protein kinase activator activity (GO:0030295)	0.533127
			GO_Cellular_Component_2015	recycling endosome (GO:0055037)	0.543875	GO_Molecular_Function_2015	NADP binding (GO:0050661)	0.533127
			GO_Biological_Process_2015	synaptic vesicle transport (GO:0048489)	0.547373	GO_Biological_Process_2015	insulin receptor signaling pathway (GO:0008286)	0.533616
			GO_Biological_Process_2015	Golgi organization (GO:0007030)	0.547373	GO_Biological_Process_2015	cellular response to oxidative stress (GO:0034599)	0.533616
			GO_Biological_Process_2015	homotypic cell-cell adhesion (GO:0034109)	0.547373	GO_Cellular_Component_2015	extrinsic component of plasma membrane (GO:0019897)	0.533955
			GO_Biological_Process_2015	establishment of synaptic vesicle localization (GO:0097480)	0.547373	GO_Cellular_Component_2015	cytoplasmic membrane-bounded vesicle (GO:0016023)	0.533955
			GO_Biological_Process_2015	neurotransmitter secretion (GO:0007269)	0.547373	GO_Cellular_Component_2015	kinesin complex (GO:0005871)	0.533955
			GO_Biological_Process_2015	regulation of myotube differentiation (GO:0010830)	0.547373	GO_Biological_Process_2015	regulation of cytokine production (GO:0001817)	0.536041
			GO_Biological_Process_2015	methylation (GO:0032259)	0.547958	GO_Biological_Process_2015	hexose biosynthetic process (GO:0019319)	0.536041
			GO_Biological_Process_2015	cell junction assembly (GO:0034329)	0.548139	GO_Biological_Process_2015	epithelial to mesenchymal transition (GO:0001837)	0.536041
			GO_Molecular_Function_2015	cytokine activity (GO:0005125)	0.5488	GO_Biological_Process_2015	determination of left/right symmetry (GO:0007368)	0.536041
			GO_Biological_Process_2015	single-organism cellular localization (GO:1902580)	0.550614	GO_Biological_Process_2015	endothelial cell migration (GO:0043542)	0.536041
			GO_Biological_Process_2015	regulation of ERK1 and ERK2 cascade (GO:0070372)	0.551299	GO_Molecular_Function_2015	nucleobase-containing compound kinase activity (GO:0019205)	0.539495
			GO_Biological_Process_2015	histone lysine methylation (GO:0034968)	0.551299	GO_Biological_Process_2015	regulation of organ morphogenesis (GO:2000027)	0.53991
			GO_Biological_Process_2015	positive regulation of proteasomal protein catabolic process (GO:1901800)	0.551299	GO_Biological_Process_2015	single organism cell adhesion (GO:0098602)	0.539995
			GO_Biological_Process_2015	regulation of tissue remodeling (GO:0034103)	0.551299	GO_Biological_Process_2015	digestive system process (GO:0022600)	0.539995
			GO_Biological_Process_2015	monovalent inorganic cation transport (GO:0015672)	0.55201	GO_Biological_Process_2015	circadian regulation of gene expression (GO:0032922)	0.539995
			GO_Biological_Process_2015	morphogenesis of a branching epithelium (GO:0061138)	0.55201	GO_Biological_Process_2015	negative regulation of transmembrane transport (GO:0034763)	0.539995
			GO_Biological_Process_2015	organic acid biosynthetic process (GO:0016053)	0.55201	GO_Biological_Process_2015	regulation of glucose import (GO:0046324)	0.539995
			GO_Biological_Process_2015	carboxylic acid biosynthetic process (GO:0046394)	0.55201	GO_Biological_Process_2015	positive regulation of insulin secretion (GO:0032024)	0.539995
			GO_Biological_Process_2015	positive regulation of defense response (GO:0031349)	0.55201	GO_Biological_Process_2015	positive regulation of axonogenesis (GO:0050772)	0.539995
			GO_Cellular_Component_2015	nuclear pore (GO:0005643)	0.554021	GO_Biological_Process_2015	regulation of RNA stability (GO:0043487)	0.539995
			GO_Biological_Process_2015	regulation of MAP kinase activity (GO:0043405)	0.554698	GO_Biological_Process_2015	receptor-mediated endocytosis (GO:0006898)	0.542766
			GO_Biological_Process_2015	positive regulation of cytokine biosynthetic process (GO:0042108)	0.555115	GO_Biological_Process_2015	cellular response to peptide hormone stimulus (GO:0071375)	0.542766
			GO_Molecular_Function_2015	frizzled binding (GO:0005109)	0.55613	GO_Biological_Process_2015	positive regulation of epithelial cell differentiation (GO:0030858)	0.542766
			GO_Biological_Process_2015	neurotrophin TRK receptor signaling pathway (GO:0048011)	0.556354	GO_Biological_Process_2015	negative regulation of protein depolymerization (GO:1901880)	0.542766
			GO_Biological_Process_2015	response to alcohol (GO:0097305)	0.556354	GO_Biological_Process_2015	regulation of DNA recombination (GO:0000018)	0.542766
			GO_Cellular_Component_2015	proteasome complex (GO:0000502)	0.557057	GO_Biological_Process_2015	regulation of pH (GO:0006885)	0.542766
			GO_Biological_Process_2015	pigment metabolic process (GO:0042440)	0.559334	GO_Biological_Process_2015	positive regulation of interferon-gamma production (GO:0032729)	0.542766
			GO_Biological_Process_2015	positive regulation of DNA replication (GO:0045740)	0.559334	GO_Biological_Process_2015	positive regulation of lipid biosynthetic process (GO:0046889)	0.542766
			GO_Biological_Process_2015	ER to Golgi vesicle-mediated transport (GO:0006888)	0.559334	GO_Biological_Process_2015	positive regulation of transporter activity (GO:0032411)	0.542766
			GO_Biological_Process_2015	single fertilization (GO:0007338)	0.559334	GO_Biological_Process_2015	regulation of epithelial to mesenchymal transition (GO:0010717)	0.542766
			GO_Cellular_Component_2015	myosin complex (GO:0016459)	0.559997	GO_Biological_Process_2015	nuclear envelope organization (GO:0006998)	0.542766
			GO_Molecular_Function_2015	oxygen binding (GO:0019825)	0.561481	GO_Biological_Process_2015	translation (GO:0006412)	0.546978
			GO_Molecular_Function_2015	retinoid binding (GO:0005501)	0.561481	GO_Biological_Process_2015	regulation of immune effector process (GO:0002697)	0.546978
			GO_Molecular_Function_2015	isoprenoid binding (GO:0019840)	0.561481	GO_Biological_Process_2015	determination of bilateral symmetry (GO:0009855)	0.546978
			GO_Molecular_Function_2015	sterol binding (GO:0032934)	0.561481	GO_Biological_Process_2015	striated muscle cell differentiation (GO:0051146)	0.546978
			GO_Molecular_Function_2015	GTPase binding (GO:0051020)	0.561481	GO_Biological_Process_2015	inositol phosphate metabolic process (GO:0043647)	0.546978
			GO_Biological_Process_2015	mitotic cell cycle phase transition (GO:0044772)	0.561864	GO_Biological_Process_2015	cellular component disassembly involved in execution phase of apoptosis (GO:0006921)	0.546978
			GO_Biological_Process_2015	proteolysis involved in cellular protein catabolic process (GO:0051603)	0.561864	GO_Biological_Process_2015	regulation of intracellular steroid hormone receptor signaling pathway (GO:0033143)	0.546978
			GO_Biological_Process_2015	regulation of mitotic cell cycle (GO:0007346)	0.561864	GO_Biological_Process_2015	negative regulation of protein import into nucleus (GO:0042308)	0.546978
			GO_Biological_Process_2015	negative regulation of proteolysis involved in cellular protein catabolic process (GO:1903051)	0.561864	GO_Biological_Process_2015	negative regulation of neuron death (GO:1901215)	0.548333
			GO_Biological_Process_2015	apoptotic mitochondrial changes (GO:0008637)	0.561864	GO_Molecular_Function_2015	kinase binding (GO:0019900)	0.548426
			GO_Biological_Process_2015	glycosphingolipid metabolic process (GO:0006687)	0.561864	GO_Biological_Process_2015	reproductive structure development (GO:0048608)	0.548491
			GO_Biological_Process_2015	cholesterol homeostasis (GO:0042632)	0.561864	GO_Biological_Process_2015	protein targeting to membrane (GO:0006612)	0.550539
			GO_Biological_Process_2015	positive regulation of cell cycle (GO:0045787)	0.561864	GO_Biological_Process_2015	single-organism cellular localization (GO:1902580)	0.550539
			GO_Biological_Process_2015	neurotrophin signaling pathway (GO:0038179)	0.561864	GO_Biological_Process_2015	digestive tract development (GO:0048565)	0.550539
			GO_Biological_Process_2015	monocarboxylic acid biosynthetic process (GO:0072330)	0.561864	GO_Biological_Process_2015	specification of symmetry (GO:0009799)	0.550539
			GO_Biological_Process_2015	heart development (GO:0007507)	0.561864	GO_Biological_Process_2015	pyrimidine nucleoside metabolic process (GO:0006213)	0.550539
			GO_Biological_Process_2015	establishment of organelle localization (GO:0051656)	0.561864	GO_Biological_Process_2015	protein homotetramerization (GO:0051289)	0.550539
			GO_Biological_Process_2015	small molecule biosynthetic process (GO:0044283)	0.561864	GO_Biological_Process_2015	regulation of B cell proliferation (GO:0030888)	0.550539
			GO_Biological_Process_2015	regulation of intracellular transport (GO:0032386)	0.561864	GO_Molecular_Function_2015	histone methyltransferase activity (GO:0042054)	0.551848
			GO_Biological_Process_2015	cell cycle phase transition (GO:0044770)	0.561864	GO_Cellular_Component_2015	axon (GO:0030424)	0.552282
			GO_Biological_Process_2015	cellular response to hydrogen peroxide (GO:0070301)	0.561864	GO_Cellular_Component_2015	nuclear chromosome (GO:0000228)	0.552282
			GO_Biological_Process_2015	cell aging (GO:0007569)	0.561864	GO_Cellular_Component_2015	clathrin-coated vesicle (GO:0030136)	0.552282
			GO_Biological_Process_2015	telomere maintenance (GO:0000723)	0.561864	GO_Cellular_Component_2015	plasma membrane raft (GO:0044853)	0.552282
			GO_Biological_Process_2015	sterol homeostasis (GO:0055092)	0.561864	GO_Cellular_Component_2015	caveola (GO:0005901)	0.552282
			GO_Biological_Process_2015	single-organism membrane fusion (GO:0044801)	0.561864	GO_Biological_Process_2015	energy reserve metabolic process (GO:0006112)	0.556595
			GO_Biological_Process_2015	vacuole organization (GO:0007033)	0.561864	GO_Biological_Process_2015	methylation (GO:0032259)	0.556595
			GO_Biological_Process_2015	regulation of extent of cell growth (GO:0061387)	0.561864	GO_Biological_Process_2015	positive regulation of neuron death (GO:1901216)	0.556595
			GO_Biological_Process_2015	regulation of actin filament bundle assembly (GO:0032231)	0.561864	GO_Biological_Process_2015	JNK cascade (GO:0007254)	0.556595
			GO_Molecular_Function_2015	Ras guanyl-nucleotide exchange factor activity (GO:0005088)	0.563046	GO_Molecular_Function_2015	copper ion binding (GO:0005507)	0.557839
			MSigDB_Hallmark_2020	Mitotic Spindle	0.563854	GO_Biological_Process_2015	response to peptide (GO:1901652)	0.558193
			MSigDB_Hallmark_2020	Hypoxia	0.563854	GO_Biological_Process_2015	cell junction assembly (GO:0034329)	0.559906
			MSigDB_Hallmark_2020	Xenobiotic Metabolism	0.563854	GO_Biological_Process_2015	negative regulation of leukocyte proliferation (GO:0070664)	0.559906
			MSigDB_Hallmark_2020	Oxidative Phosphorylation	0.563854	GO_Biological_Process_2015	monosaccharide biosynthetic process (GO:0046364)	0.559906
			MSigDB_Hallmark_2020	Glycolysis	0.563854	GO_Biological_Process_2015	positive regulation of JAK-STAT cascade (GO:0046427)	0.559906
			MSigDB_Hallmark_2020	heme Metabolism	0.563854	GO_Biological_Process_2015	iron ion transport (GO:0006826)	0.559906
			MSigDB_Hallmark_2020	KRAS Signaling Dn	0.563854	GO_Biological_Process_2015	positive regulation of cellular carbohydrate metabolic process (GO:0010676)	0.559906
			GO_Biological_Process_2015	macromolecule methylation (GO:0043414)	0.564099	GO_Biological_Process_2015	O-glycan processing (GO:0016266)	0.559906
			GO_Biological_Process_2015	morphogenesis of a branching structure (GO:0001763)	0.565263	GO_Biological_Process_2015	negative regulation of protein complex disassembly (GO:0043242)	0.559906
			GO_Biological_Process_2015	protein autophosphorylation (GO:0046777)	0.565263	GO_Biological_Process_2015	organic acid biosynthetic process (GO:0016053)	0.560646
			GO_Biological_Process_2015	modification of morphology or physiology of other organism involved in symbiotic interaction (GO:0051817)	0.565263	GO_Biological_Process_2015	carboxylic acid biosynthetic process (GO:0046394)	0.560646
			GO_Biological_Process_2015	regulation of alpha-beta T cell activation (GO:0046634)	0.565263	GO_Molecular_Function_2015	cofactor binding (GO:0048037)	0.561135
			GO_Biological_Process_2015	sphingolipid biosynthetic process (GO:0030148)	0.565263	GO_Molecular_Function_2015	translation initiation factor activity (GO:0003743)	0.561135
			GO_Biological_Process_2015	telomere organization (GO:0032200)	0.565263	GO_Biological_Process_2015	regulation of protein secretion (GO:0050708)	0.561646
			GO_Cellular_Component_2015	histone methyltransferase complex (GO:0035097)	0.566054	GO_Biological_Process_2015	cell-cell junction organization (GO:0045216)	0.561646
			GO_Cellular_Component_2015	adherens junction (GO:0005912)	0.566054	GO_Biological_Process_2015	cellular response to peptide (GO:1901653)	0.561646
			GO_Biological_Process_2015	fatty acid catabolic process (GO:0009062)	0.56907	GO_Biological_Process_2015	regulation of MAP kinase activity (GO:0043405)	0.561646
			GO_Biological_Process_2015	negative regulation of cellular protein catabolic process (GO:1903363)	0.56907	GO_Biological_Process_2015	regulation of DNA repair (GO:0006282)	0.561646
			GO_Biological_Process_2015	positive regulation of stem cell proliferation (GO:2000648)	0.56907	GO_Biological_Process_2015	regulation of viral genome replication (GO:0045069)	0.561646
			GO_Biological_Process_2015	protein polymerization (GO:0051258)	0.56907	GO_Biological_Process_2015	synaptic vesicle transport (GO:0048489)	0.561646
			GO_Biological_Process_2015	ceramide metabolic process (GO:0006672)	0.56907	GO_Biological_Process_2015	Golgi organization (GO:0007030)	0.561646
			GO_Biological_Process_2015	activation of signaling protein activity involved in unfolded protein response (GO:0006987)	0.56907	GO_Biological_Process_2015	establishment of synaptic vesicle localization (GO:0097480)	0.561646
			GO_Biological_Process_2015	regulation of ossification (GO:0030278)	0.57127	GO_Biological_Process_2015	cellular cation homeostasis (GO:0030003)	0.561646
			GO_Biological_Process_2015	toll-like receptor 10 signaling pathway (GO:0034166)	0.57127	GO_Biological_Process_2015	regulation of neuron projection development (GO:0010975)	0.5641
			GO_Biological_Process_2015	regulation of neural precursor cell proliferation (GO:2000177)	0.57127	GO_Biological_Process_2015	fibroblast growth factor receptor signaling pathway (GO:0008543)	0.5641
			GO_Biological_Process_2015	negative regulation of ossification (GO:0030279)	0.57127	GO_Biological_Process_2015	response to nutrient (GO:0007584)	0.5641
			GO_Biological_Process_2015	negative regulation of phosphatase activity (GO:0010923)	0.57127	GO_Biological_Process_2015	regulation of cell projection organization (GO:0031344)	0.5641
			GO_Biological_Process_2015	positive regulation of proteolysis involved in cellular protein catabolic process (GO:1903052)	0.57127	GO_Biological_Process_2015	protein localization to membrane (GO:0072657)	0.5641
			GO_Biological_Process_2015	toll-like receptor 5 signaling pathway (GO:0034146)	0.57127	GO_Biological_Process_2015	embryonic pattern specification (GO:0009880)	0.5641
			GO_Biological_Process_2015	positive regulation of cAMP biosynthetic process (GO:0030819)	0.57127	GO_Biological_Process_2015	regulation of extrinsic apoptotic signaling pathway in absence of ligand (GO:2001239)	0.5641
			GO_Biological_Process_2015	positive regulation of peptide hormone secretion (GO:0090277)	0.57127	GO_Biological_Process_2015	ribonucleoside triphosphate biosynthetic process (GO:0009201)	0.5641
			GO_Cellular_Component_2015	PML body (GO:0016605)	0.574629	GO_Biological_Process_2015	neuron-neuron synaptic transmission (GO:0007270)	0.5641
			GO_Biological_Process_2015	mitotic cell cycle (GO:0000278)	0.575348	GO_Biological_Process_2015	retina development in camera-type eye (GO:0060041)	0.5641
			GO_Molecular_Function_2015	ion gated channel activity (GO:0022839)	0.575751	GO_Molecular_Function_2015	intramolecular oxidoreductase activity (GO:0016860)	0.564306
			GO_Molecular_Function_2015	protein homodimerization activity (GO:0042803)	0.575751	GO_Molecular_Function_2015	kinase activator activity (GO:0019209)	0.564306
			GO_Biological_Process_2015	organic hydroxy compound catabolic process (GO:1901616)	0.575894	GO_Molecular_Function_2015	structural constituent of ribosome (GO:0003735)	0.567358
			GO_Biological_Process_2015	positive regulation of nuclease activity (GO:0032075)	0.575894	GO_Molecular_Function_2015	phosphatidylinositol bisphosphate binding (GO:1902936)	0.567358
			GO_Biological_Process_2015	response to ammonium ion (GO:0060359)	0.575894	GO_Molecular_Function_2015	pyridoxal phosphate binding (GO:0030170)	0.567769
			GO_Biological_Process_2015	positive regulation of cellular protein catabolic process (GO:1903364)	0.580432	GO_Molecular_Function_2015	deoxyribonuclease activity (GO:0004536)	0.567769
			GO_Biological_Process_2015	positive regulation of peptide secretion (GO:0002793)	0.580432	GO_Molecular_Function_2015	protein complex scaffold (GO:0032947)	0.567769
			GO_Biological_Process_2015	transcription elongation from RNA polymerase II promoter (GO:0006368)	0.580432	GO_Biological_Process_2015	small molecule biosynthetic process (GO:0044283)	0.569113
			GO_Biological_Process_2015	protein secretion (GO:0009306)	0.580432	GO_Biological_Process_2015	regulation of intracellular transport (GO:0032386)	0.569113
			GO_Cellular_Component_2015	DNA bending complex (GO:1990104)	0.58114	GO_Biological_Process_2015	negative regulation of protein localization to nucleus (GO:1900181)	0.56967
			GO_Cellular_Component_2015	nucleosome (GO:0000786)	0.58114	GO_Biological_Process_2015	chondroitin sulfate metabolic process (GO:0030204)	0.56967
			GO_Cellular_Component_2015	dendritic spine (GO:0043197)	0.58114	GO_Biological_Process_2015	positive regulation of MAPK cascade (GO:0043410)	0.570273
			GO_Cellular_Component_2015	anchoring junction (GO:0070161)	0.58114	GO_Biological_Process_2015	fatty acid metabolic process (GO:0006631)	0.571494
			GO_Molecular_Function_2015	phosphatidylinositol-4,5-bisphosphate binding (GO:0005546)	0.581676	GO_Biological_Process_2015	regulation of protein targeting (GO:1903533)	0.571494
			GO_Biological_Process_2015	positive regulation of Ras GTPase activity (GO:0032320)	0.582164	GO_Biological_Process_2015	monocarboxylic acid biosynthetic process (GO:0072330)	0.571494
			GO_Biological_Process_2015	regulation of cellular ketone metabolic process (GO:0010565)	0.583767	GO_Biological_Process_2015	response to wounding (GO:0009611)	0.571494
			GO_Biological_Process_2015	histone modification (GO:0016570)	0.584112	GO_Biological_Process_2015	establishment of protein localization to plasma membrane (GO:0090002)	0.571494
			GO_Biological_Process_2015	regulation of leukocyte chemotaxis (GO:0002688)	0.584378	GO_Biological_Process_2015	thioester metabolic process (GO:0035383)	0.571494
			GO_Biological_Process_2015	glucose transport (GO:0015758)	0.584378	GO_Biological_Process_2015	acyl-CoA metabolic process (GO:0006637)	0.571494
			GO_Biological_Process_2015	regulation of angiogenesis (GO:0045765)	0.585558	GO_Biological_Process_2015	cellular defense response (GO:0006968)	0.571494
			GO_Molecular_Function_2015	receptor tyrosine kinase binding (GO:0030971)	0.585787	GO_Biological_Process_2015	regulation of amine transport (GO:0051952)	0.571494
			GO_Molecular_Function_2015	motor activity (GO:0003774)	0.585787	GO_Biological_Process_2015	inner ear morphogenesis (GO:0042472)	0.571494
			GO_Biological_Process_2015	hexose transport (GO:0008645)	0.587729	GO_Biological_Process_2015	positive regulation of apoptotic signaling pathway (GO:2001235)	0.57464
			GO_Biological_Process_2015	alpha-amino acid biosynthetic process (GO:1901607)	0.587729	GO_Molecular_Function_2015	SNARE binding (GO:0000149)	0.575937
			GO_Biological_Process_2015	negative regulation of myeloid cell differentiation (GO:0045638)	0.587729	GO_Molecular_Function_2015	monocarboxylic acid binding (GO:0033293)	0.575937
			GO_Biological_Process_2015	odontogenesis of dentin-containing tooth (GO:0042475)	0.587729	GO_Molecular_Function_2015	endopeptidase inhibitor activity (GO:0004866)	0.575937
			GO_Biological_Process_2015	adherens junction organization (GO:0034332)	0.587729	GO_Molecular_Function_2015	ion channel activity (GO:0005216)	0.575937
			GO_Biological_Process_2015	covalent chromatin modification (GO:0016569)	0.587856	GO_Molecular_Function_2015	RNA polymerase II core promoter proximal region sequence-specific DNA binding (GO:0000978)	0.575937
			GO_Biological_Process_2015	glycerolipid metabolic process (GO:0046486)	0.587856	GO_Molecular_Function_2015	hydrolase activity, acting on carbon-nitrogen (but not peptide) bonds, in linear amides (GO:0016811)	0.575937
			GO_Molecular_Function_2015	RNA polymerase II core promoter sequence-specific DNA binding (GO:0000979)	0.587945	GO_Biological_Process_2015	positive regulation of JUN kinase activity (GO:0043507)	0.576777
			GO_Molecular_Function_2015	ATPase binding (GO:0051117)	0.587945	GO_Biological_Process_2015	cholesterol homeostasis (GO:0042632)	0.576777
			GO_Molecular_Function_2015	protein serine/threonine/tyrosine kinase activity (GO:0004712)	0.587945	GO_Biological_Process_2015	regulation of insulin secretion (GO:0050796)	0.576777
			GO_Molecular_Function_2015	acetylglucosaminyltransferase activity (GO:0008375)	0.587945	GO_Biological_Process_2015	macromolecule methylation (GO:0043414)	0.576777
			GO_Molecular_Function_2015	syntaxin binding (GO:0019905)	0.587945	GO_Cellular_Component_2015	small ribosomal subunit (GO:0015935)	0.577598
			GO_Biological_Process_2015	secretion by cell (GO:0032940)	0.592012	GO_Molecular_Function_2015	cation channel activity (GO:0005261)	0.579897
			GO_Biological_Process_2015	negative regulation of dephosphorylation (GO:0035305)	0.592012	GO_Molecular_Function_2015	antiporter activity (GO:0015297)	0.579897
			GO_Cellular_Component_2015	neuron spine (GO:0044309)	0.592126	GO_Molecular_Function_2015	carbon-oxygen lyase activity (GO:0016835)	0.579897
			GO_Molecular_Function_2015	manganese ion binding (GO:0030145)	0.595003	GO_Molecular_Function_2015	cargo receptor activity (GO:0038024)	0.579897
			GO_Biological_Process_2015	positive regulation of developmental growth (GO:0048639)	0.595704	GO_Molecular_Function_2015	endopeptidase regulator activity (GO:0061135)	0.579897
			GO_Biological_Process_2015	regulation of leukocyte apoptotic process (GO:2000106)	0.595704	GO_Biological_Process_2015	regulation of lymphocyte proliferation (GO:0050670)	0.580014
			GO_Biological_Process_2015	monosaccharide transport (GO:0015749)	0.595704	GO_Biological_Process_2015	cellular ion homeostasis (GO:0006873)	0.580014
			GO_Biological_Process_2015	toll-like receptor TLR1:TLR2 signaling pathway (GO:0038123)	0.595704	GO_Biological_Process_2015	negative regulation of G-protein coupled receptor protein signaling pathway (GO:0045744)	0.580014
			GO_Biological_Process_2015	toll-like receptor TLR6:TLR2 signaling pathway (GO:0038124)	0.595704	GO_Biological_Process_2015	sterol homeostasis (GO:0055092)	0.580014
			GO_Molecular_Function_2015	non-membrane spanning protein tyrosine kinase activity (GO:0004715)	0.597894	GO_Biological_Process_2015	negative regulation of nucleocytoplasmic transport (GO:0046823)	0.580014
			GO_Molecular_Function_2015	protein tyrosine/serine/threonine phosphatase activity (GO:0008138)	0.597894	GO_Biological_Process_2015	stem cell differentiation (GO:0048863)	0.580014
			GO_Biological_Process_2015	regulation of multicellular organism growth (GO:0040014)	0.60034	GO_Biological_Process_2015	regulation of cation channel activity (GO:2001257)	0.580014
			GO_Biological_Process_2015	regulation of calcium ion transport into cytosol (GO:0010522)	0.60034	GO_Cellular_Component_2015	sarcolemma (GO:0042383)	0.580484
			GO_Biological_Process_2015	peptide transport (GO:0015833)	0.60034	GO_Molecular_Function_2015	heat shock protein binding (GO:0031072)	0.580835
			GO_Cellular_Component_2015	DNA packaging complex (GO:0044815)	0.60147	GO_Molecular_Function_2015	substrate-specific channel activity (GO:0022838)	0.580835
			GO_Cellular_Component_2015	postsynaptic membrane (GO:0045211)	0.60147	GO_Molecular_Function_2015	peptidase inhibitor activity (GO:0030414)	0.580835
			GO_Cellular_Component_2015	pore complex (GO:0046930)	0.60147	GO_Biological_Process_2015	regulation of mononuclear cell proliferation (GO:0032944)	0.580984
			GO_Cellular_Component_2015	cell projection membrane (GO:0031253)	0.60147	GO_Biological_Process_2015	mitotic cell cycle (GO:0000278)	0.581966
			GO_Cellular_Component_2015	protein kinase complex (GO:1902911)	0.60147	GO_Biological_Process_2015	organ morphogenesis (GO:0009887)	0.582046
			GO_Biological_Process_2015	regulation of cysteine-type endopeptidase activity involved in apoptotic process (GO:0043281)	0.602087	GO_Biological_Process_2015	positive regulation of carbohydrate metabolic process (GO:0045913)	0.582046
			GO_Biological_Process_2015	protein polyubiquitination (GO:0000209)	0.602087	GO_Biological_Process_2015	positive regulation of endothelial cell proliferation (GO:0001938)	0.582046
			GO_Biological_Process_2015	toll-like receptor 9 signaling pathway (GO:0034162)	0.603189	GO_Biological_Process_2015	neural nucleus development (GO:0048857)	0.582046
			GO_Biological_Process_2015	toll-like receptor 2 signaling pathway (GO:0034134)	0.603189	GO_Biological_Process_2015	positive regulation of T cell differentiation (GO:0045582)	0.582046
			GO_Biological_Process_2015	brain development (GO:0007420)	0.603189	GO_Biological_Process_2015	regulation of alpha-beta T cell activation (GO:0046634)	0.582046
			GO_Biological_Process_2015	endosomal transport (GO:0016197)	0.603189	GO_Biological_Process_2015	sphingolipid biosynthetic process (GO:0030148)	0.582046
			GO_Biological_Process_2015	negative regulation of apoptotic signaling pathway (GO:2001234)	0.603189	GO_Biological_Process_2015	regulation of neurotransmitter transport (GO:0051588)	0.582046
			GO_Molecular_Function_2015	chemokine activity (GO:0008009)	0.604574	GO_Biological_Process_2015	phospholipid metabolic process (GO:0006644)	0.582335
			GO_Biological_Process_2015	histone methylation (GO:0016571)	0.607324	GO_Biological_Process_2015	regulation of ossification (GO:0030278)	0.583542
			GO_Biological_Process_2015	negative regulation of MAP kinase activity (GO:0043407)	0.607324	GO_Biological_Process_2015	response to osmotic stress (GO:0006970)	0.583986
			GO_Biological_Process_2015	positive regulation of myeloid cell differentiation (GO:0045639)	0.607324	GO_Biological_Process_2015	negative regulation of angiogenesis (GO:0016525)	0.583986
			GO_Cellular_Component_2015	methyltransferase complex (GO:0034708)	0.608144	GO_Biological_Process_2015	purine nucleoside monophosphate biosynthetic process (GO:0009127)	0.583986
			GO_Cellular_Component_2015	apical plasma membrane (GO:0016324)	0.608144	GO_Biological_Process_2015	purine ribonucleoside monophosphate biosynthetic process (GO:0009168)	0.583986
			GO_Molecular_Function_2015	anion:cation symporter activity (GO:0015296)	0.611082	GO_Biological_Process_2015	positive regulation of stem cell proliferation (GO:2000648)	0.583986
			GO_Cellular_Component_2015	cell cortex (GO:0005938)	0.611466	GO_Biological_Process_2015	regulation of receptor-mediated endocytosis (GO:0048259)	0.583986
			GO_Biological_Process_2015	nucleotide-excision repair (GO:0006289)	0.612251	GO_Biological_Process_2015	ceramide metabolic process (GO:0006672)	0.583986
			GO_Biological_Process_2015	wound healing (GO:0042060)	0.612251	GO_Biological_Process_2015	activation of signaling protein activity involved in unfolded protein response (GO:0006987)	0.583986
			GO_Molecular_Function_2015	NADP binding (GO:0050661)	0.613439	GO_Biological_Process_2015	response to nutrient levels (GO:0031667)	0.585839
			GO_Molecular_Function_2015	oxidoreductase activity, acting on a sulfur group of donors (GO:0016667)	0.613439	GO_Biological_Process_2015	establishment of protein localization to organelle (GO:0072594)	0.585839
			MSigDB_Hallmark_2020	Protein Secretion	0.61615	GO_Biological_Process_2015	glutamine family amino acid metabolic process (GO:0009064)	0.585839
			GO_Biological_Process_2015	regulation of JAK-STAT cascade (GO:0046425)	0.616637	GO_Biological_Process_2015	DNA catabolic process, endonucleolytic (GO:0000737)	0.585839
			GO_Biological_Process_2015	TRIF-dependent toll-like receptor signaling pathway (GO:0035666)	0.616637	GO_Biological_Process_2015	negative regulation of ossification (GO:0030279)	0.585839
			GO_Biological_Process_2015	regulation of peptide secretion (GO:0002791)	0.616637	GO_Biological_Process_2015	interferon-gamma-mediated signaling pathway (GO:0060333)	0.585839
			GO_Biological_Process_2015	negative regulation of mitotic cell cycle phase transition (GO:1901991)	0.616637	GO_Biological_Process_2015	associative learning (GO:0008306)	0.585839
			GO_Biological_Process_2015	cell-cell junction assembly (GO:0007043)	0.618777	GO_Biological_Process_2015	striated muscle cell development (GO:0055002)	0.585839
			GO_Biological_Process_2015	regulation of DNA binding (GO:0051101)	0.618777	GO_Biological_Process_2015	negative regulation of lipid metabolic process (GO:0045833)	0.585839
			GO_Biological_Process_2015	protein localization to plasma membrane (GO:0072659)	0.618777	GO_Biological_Process_2015	positive regulation of peptide hormone secretion (GO:0090277)	0.585839
			GO_Biological_Process_2015	lymphocyte activation involved in immune response (GO:0002285)	0.618777	GO_Molecular_Function_2015	thiolester hydrolase activity (GO:0016790)	0.586756
			GO_Biological_Process_2015	multi-organism behavior (GO:0051705)	0.618777	GO_Molecular_Function_2015	core promoter proximal region sequence-specific DNA binding (GO:0000987)	0.586756
			GO_Biological_Process_2015	positive regulation of type I interferon production (GO:0032481)	0.618777	GO_Molecular_Function_2015	amino acid transmembrane transporter activity (GO:0015171)	0.586756
			GO_Cellular_Component_2015	mitochondrial matrix (GO:0005759)	0.621613	GO_Molecular_Function_2015	core promoter proximal region DNA binding (GO:0001159)	0.586756
			GO_Cellular_Component_2015	apical part of cell (GO:0045177)	0.621613	GO_Molecular_Function_2015	signaling adaptor activity (GO:0035591)	0.586756
			GO_Cellular_Component_2015	cell-cell junction (GO:0005911)	0.621613	GO_Molecular_Function_2015	steroid hormone receptor binding (GO:0035258)	0.586756
			GO_Cellular_Component_2015	oxidoreductase complex (GO:1990204)	0.621613	GO_Molecular_Function_2015	beta-catenin binding (GO:0008013)	0.586756
			GO_Biological_Process_2015	sulfur compound metabolic process (GO:0006790)	0.622066	GO_Molecular_Function_2015	Rho GTPase binding (GO:0017048)	0.586756
			GO_Biological_Process_2015	regulation of cell-matrix adhesion (GO:0001952)	0.623494	GO_Biological_Process_2015	regulation of bone mineralization (GO:0030500)	0.590158
			GO_Biological_Process_2015	multicellular organism growth (GO:0035264)	0.625431	GO_Biological_Process_2015	positive regulation of nuclease activity (GO:0032075)	0.590158
			GO_Biological_Process_2015	intrinsic apoptotic signaling pathway in response to DNA damage (GO:0008630)	0.625431	GO_Biological_Process_2015	regulation of translational initiation (GO:0006446)	0.590158
			GO_Biological_Process_2015	cytokinesis (GO:0000910)	0.625431	GO_Biological_Process_2015	negative regulation of blood vessel morphogenesis (GO:2000181)	0.590158
			GO_Biological_Process_2015	neuromuscular process (GO:0050905)	0.625431	GO_Biological_Process_2015	multicellular organismal response to stress (GO:0033555)	0.590158
			GO_Biological_Process_2015	MyD88-independent toll-like receptor signaling pathway (GO:0002756)	0.625431	GO_Biological_Process_2015	regulation of cellular ketone metabolic process (GO:0010565)	0.590862
			GO_Biological_Process_2015	posttranscriptional regulation of gene expression (GO:0010608)	0.625431	GO_Biological_Process_2015	glycerophospholipid biosynthetic process (GO:0046474)	0.590862
			GO_Biological_Process_2015	regulation of cysteine-type endopeptidase activity (GO:2000116)	0.625431	GO_Cellular_Component_2015	secretory granule (GO:0030141)	0.590896
			GO_Biological_Process_2015	regulation of vasculature development (GO:1901342)	0.625431	GO_Biological_Process_2015	glycerolipid metabolic process (GO:0046486)	0.591827
			GO_Biological_Process_2015	positive regulation of MAP kinase activity (GO:0043406)	0.625431	GO_Biological_Process_2015	ribonucleoside monophosphate metabolic process (GO:0009161)	0.591827
			GO_Biological_Process_2015	B cell differentiation (GO:0030183)	0.628537	GO_Biological_Process_2015	nucleobase metabolic process (GO:0009112)	0.591827
			GO_Biological_Process_2015	toll-like receptor 3 signaling pathway (GO:0034138)	0.628537	GO_Biological_Process_2015	positive regulation of peptide secretion (GO:0002793)	0.591827
			GO_Biological_Process_2015	regulation of protein complex disassembly (GO:0043244)	0.628537	GO_Biological_Process_2015	cellular iron ion homeostasis (GO:0006879)	0.591827
			GO_Biological_Process_2015	cellular modified amino acid metabolic process (GO:0006575)	0.630268	GO_Biological_Process_2015	DNA damage response, signal transduction by p53 class mediator resulting in cell cycle arrest (GO:0006977)	0.591827
			GO_Biological_Process_2015	lymphocyte proliferation (GO:0046651)	0.631612	GO_Biological_Process_2015	cellular response to mechanical stimulus (GO:0071260)	0.591827
			GO_Biological_Process_2015	phosphatidylinositol biosynthetic process (GO:0006661)	0.631612	GO_Biological_Process_2015	regulation of protein depolymerization (GO:1901879)	0.591827
			GO_Biological_Process_2015	ethanolamine-containing compound metabolic process (GO:0042439)	0.631612	GO_Cellular_Component_2015	coated vesicle membrane (GO:0030662)	0.592859
			GO_Biological_Process_2015	negative regulation of cell cycle phase transition (GO:1901988)	0.631612	MSigDB_Hallmark_2020	UV Response Up	0.592963
			GO_Biological_Process_2015	anion transport (GO:0006820)	0.632251	GO_Molecular_Function_2015	chromatin binding (GO:0003682)	0.593648
			GO_Biological_Process_2015	regulation of cell growth (GO:0001558)	0.633397	GO_Cellular_Component_2015	nonmotile primary cilium (GO:0031513)	0.595355
			GO_Biological_Process_2015	positive regulation of cyclic nucleotide biosynthetic process (GO:0030804)	0.634345	GO_Cellular_Component_2015	heterochromatin (GO:0000792)	0.596666
			GO_Biological_Process_2015	monocarboxylic acid catabolic process (GO:0072329)	0.634345	GO_Cellular_Component_2015	voltage-gated potassium channel complex (GO:0008076)	0.596666
			GO_Biological_Process_2015	MyD88-dependent toll-like receptor signaling pathway (GO:0002755)	0.634345	GO_Cellular_Component_2015	microbody part (GO:0044438)	0.596666
			GO_Biological_Process_2015	glycerolipid biosynthetic process (GO:0045017)	0.635286	GO_Cellular_Component_2015	potassium channel complex (GO:0034705)	0.596666
			GO_Molecular_Function_2015	phosphoprotein binding (GO:0051219)	0.637141	GO_Cellular_Component_2015	peroxisomal part (GO:0044439)	0.596666
			GO_Molecular_Function_2015	double-stranded RNA binding (GO:0003725)	0.637141	GO_Cellular_Component_2015	microtubule organizing center (GO:0005815)	0.596666
			GO_Molecular_Function_2015	activating transcription factor binding (GO:0033613)	0.637141	GO_Biological_Process_2015	cytokine production (GO:0001816)	0.596984
			GO_Molecular_Function_2015	modified amino acid binding (GO:0072341)	0.637141	GO_Biological_Process_2015	signal transduction involved in mitotic G1 DNA damage checkpoint (GO:0072431)	0.596984
			GO_Biological_Process_2015	regulation of lipid transport (GO:0032368)	0.637147	GO_Biological_Process_2015	intracellular signal transduction involved in G1 DNA damage checkpoint (GO:1902400)	0.596984
			GO_Biological_Process_2015	amide transport (GO:0042886)	0.637147	GO_Biological_Process_2015	cellular amino acid metabolic process (GO:0006520)	0.598983
			GO_Biological_Process_2015	mononuclear cell proliferation (GO:0032943)	0.637147	GO_Biological_Process_2015	positive regulation of lymphocyte mediated immunity (GO:0002708)	0.598983
			GO_Biological_Process_2015	endoplasmic reticulum unfolded protein response (GO:0030968)	0.637147	GO_Biological_Process_2015	molting cycle process (GO:0022404)	0.598983
			GO_Cellular_Component_2015	midbody (GO:0030496)	0.637743	GO_Biological_Process_2015	hair cycle process (GO:0022405)	0.598983
			GO_Cellular_Component_2015	spindle (GO:0005819)	0.637743	GO_Biological_Process_2015	nucleoside triphosphate biosynthetic process (GO:0009142)	0.598983
			GO_Biological_Process_2015	negative regulation of locomotion (GO:0040013)	0.638318	GO_Biological_Process_2015	signal transduction involved in mitotic cell cycle checkpoint (GO:0072413)	0.598983
			GO_Biological_Process_2015	aging (GO:0007568)	0.638318	GO_Biological_Process_2015	signal transduction involved in mitotic DNA damage checkpoint (GO:1902402)	0.598983
			GO_Biological_Process_2015	cell morphogenesis (GO:0000902)	0.638318	GO_Biological_Process_2015	signal transduction involved in mitotic DNA integrity checkpoint (GO:1902403)	0.598983
			GO_Biological_Process_2015	reactive oxygen species metabolic process (GO:0072593)	0.638318	GO_Biological_Process_2015	negative regulation of myeloid cell differentiation (GO:0045638)	0.598983
			GO_Biological_Process_2015	positive regulation of purine nucleotide biosynthetic process (GO:1900373)	0.638318	GO_Biological_Process_2015	metal ion homeostasis (GO:0055065)	0.599186
			GO_Biological_Process_2015	canonical Wnt signaling pathway (GO:0060070)	0.638318	GO_Biological_Process_2015	cellular response to fibroblast growth factor stimulus (GO:0044344)	0.599186
			GO_Biological_Process_2015	chloride transmembrane transport (GO:1902476)	0.638318	GO_Biological_Process_2015	negative regulation of proteolysis (GO:0045861)	0.599945
			GO_Biological_Process_2015	positive regulation of nucleotide biosynthetic process (GO:0030810)	0.638318	GO_Molecular_Function_2015	antioxidant activity (GO:0016209)	0.601676
			GO_Biological_Process_2015	proteasome-mediated ubiquitin-dependent protein catabolic process (GO:0043161)	0.638562	GO_Biological_Process_2015	RNA splicing, via transesterification reactions (GO:0000375)	0.60192
			GO_Biological_Process_2015	organic anion transport (GO:0015711)	0.639879	GO_Biological_Process_2015	leukocyte mediated immunity (GO:0002443)	0.60192
			GO_Biological_Process_2015	female pregnancy (GO:0007565)	0.640988	GO_Biological_Process_2015	negative regulation of vasculature development (GO:1901343)	0.60192
			GO_Biological_Process_2015	blood vessel development (GO:0001568)	0.640988	GO_Biological_Process_2015	positive regulation of muscle cell differentiation (GO:0051149)	0.60192
			GO_Biological_Process_2015	regulation of striated muscle cell differentiation (GO:0051153)	0.640988	GO_Biological_Process_2015	positive regulation of ion transport (GO:0043270)	0.603835
			GO_Molecular_Function_2015	divalent inorganic cation transmembrane transporter activity (GO:0072509)	0.641442	GO_Biological_Process_2015	tissue remodeling (GO:0048771)	0.603835
			GO_Biological_Process_2015	embryonic limb morphogenesis (GO:0030326)	0.64152	GO_Biological_Process_2015	signal transduction involved in DNA damage checkpoint (GO:0072422)	0.603835
			GO_Biological_Process_2015	DNA-templated transcription, termination (GO:0006353)	0.64152	GO_Biological_Process_2015	positive regulation of developmental growth (GO:0048639)	0.603835
			GO_Biological_Process_2015	cellular response to unfolded protein (GO:0034620)	0.64152	GO_Biological_Process_2015	signal transduction involved in DNA integrity checkpoint (GO:0072401)	0.603835
			GO_Biological_Process_2015	regulation of stem cell proliferation (GO:0072091)	0.64152	GO_Biological_Process_2015	regulation of leukocyte apoptotic process (GO:2000106)	0.603835
			GO_Biological_Process_2015	response to amino acid (GO:0043200)	0.64152	GO_Biological_Process_2015	positive regulation of adaptive immune response based on somatic recombination of immune receptors built from immunoglobulin superfamily domains (GO:0002824)	0.603835
			GO_Biological_Process_2015	liver development (GO:0001889)	0.64152	GO_Biological_Process_2015	biomineral tissue development (GO:0031214)	0.603835
			GO_Biological_Process_2015	long-chain fatty acid metabolic process (GO:0001676)	0.64152	GO_Biological_Process_2015	gene expression (GO:0010467)	0.603835
			GO_Biological_Process_2015	negative regulation of homeostatic process (GO:0032845)	0.64152	GO_Biological_Process_2015	nucleoside monophosphate metabolic process (GO:0009123)	0.603835
			GO_Biological_Process_2015	embryonic appendage morphogenesis (GO:0035113)	0.64152	GO_Biological_Process_2015	response to fibroblast growth factor (GO:0071774)	0.606017
			GO_Biological_Process_2015	central nervous system neuron differentiation (GO:0021953)	0.644581	GO_Biological_Process_2015	positive regulation of ion transmembrane transport (GO:0034767)	0.606017
			GO_Biological_Process_2015	triglyceride metabolic process (GO:0006641)	0.644581	GO_Biological_Process_2015	negative regulation of purine nucleotide metabolic process (GO:1900543)	0.606017
			GO_Biological_Process_2015	regulation of fat cell differentiation (GO:0045598)	0.644581	GO_Biological_Process_2015	negative regulation of translation (GO:0017148)	0.606017
			GO_Biological_Process_2015	dicarboxylic acid metabolic process (GO:0043648)	0.644581	GO_Biological_Process_2015	regulation of biomineral tissue development (GO:0070167)	0.606017
			GO_Cellular_Component_2015	endocytic vesicle (GO:0030139)	0.644743	GO_Biological_Process_2015	regulation of nuclease activity (GO:0032069)	0.606017
			GO_Cellular_Component_2015	intracellular (GO:0005622)	0.644743	GO_Biological_Process_2015	signal transduction involved in cell cycle checkpoint (GO:0072395)	0.606017
			GO_Biological_Process_2015	post-translational protein modification (GO:0043687)	0.646393	GO_Cellular_Component_2015	large ribosomal subunit (GO:0015934)	0.607606
			GO_Biological_Process_2015	fatty acid derivative metabolic process (GO:1901568)	0.646393	GO_Cellular_Component_2015	coated vesicle (GO:0030135)	0.607606
			GO_Biological_Process_2015	negative regulation of cell morphogenesis involved in differentiation (GO:0010771)	0.646393	GO_Cellular_Component_2015	integral component of plasma membrane (GO:0005887)	0.607606
			GO_Biological_Process_2015	membrane lipid biosynthetic process (GO:0046467)	0.646393	GO_Cellular_Component_2015	cell projection membrane (GO:0031253)	0.607606
			GO_Biological_Process_2015	icosanoid metabolic process (GO:0006690)	0.646393	GO_Cellular_Component_2015	lysosomal membrane (GO:0005765)	0.607606
			GO_Biological_Process_2015	regulation of cell adhesion (GO:0030155)	0.646393	GO_Cellular_Component_2015	basement membrane (GO:0005604)	0.607606
			GO_Biological_Process_2015	proteasomal protein catabolic process (GO:0010498)	0.646393	GO_Molecular_Function_2015	active transmembrane transporter activity (GO:0022804)	0.608182
			GO_Biological_Process_2015	regulation of protein ubiquitination (GO:0031396)	0.646393	GO_Molecular_Function_2015	N-methyltransferase activity (GO:0008170)	0.608182
			GO_Biological_Process_2015	translational termination (GO:0006415)	0.646393	GO_Molecular_Function_2015	coenzyme binding (GO:0050662)	0.608182
			GO_Biological_Process_2015	phototransduction, visible light (GO:0007603)	0.646393	GO_Biological_Process_2015	regulation of peptide hormone secretion (GO:0090276)	0.60972
			GO_Biological_Process_2015	negative regulation of inflammatory response (GO:0050728)	0.646393	GO_Biological_Process_2015	negative regulation of intracellular protein transport (GO:0090317)	0.60972
			GO_Biological_Process_2015	cellular transition metal ion homeostasis (GO:0046916)	0.646393	GO_Biological_Process_2015	regulation of BMP signaling pathway (GO:0030510)	0.60972
			GO_Biological_Process_2015	membrane fusion (GO:0061025)	0.646393	GO_Biological_Process_2015	negative regulation of T cell activation (GO:0050868)	0.60972
			GO_Biological_Process_2015	stress-activated MAPK cascade (GO:0051403)	0.646393	GO_Biological_Process_2015	regulation of RNA splicing (GO:0043484)	0.60972
			GO_Biological_Process_2015	cellular response to tumor necrosis factor (GO:0071356)	0.646393	GO_Cellular_Component_2015	cytosolic part (GO:0044445)	0.610333
			GO_Biological_Process_2015	regulation of cyclin-dependent protein serine/threonine kinase activity (GO:0000079)	0.646393	GO_Biological_Process_2015	histone methylation (GO:0016571)	0.612329
			GO_Biological_Process_2015	regulation of Wnt signaling pathway (GO:0030111)	0.647733	GO_Biological_Process_2015	positive regulation of adaptive immune response (GO:0002821)	0.612329
			GO_Biological_Process_2015	positive regulation of sequence-specific DNA binding transcription factor activity (GO:0051091)	0.647733	GO_Biological_Process_2015	blood vessel morphogenesis (GO:0048514)	0.612329
			GO_Biological_Process_2015	positive regulation of endocytosis (GO:0045807)	0.647733	GO_Biological_Process_2015	negative regulation of leukocyte differentiation (GO:1902106)	0.612329
			GO_Biological_Process_2015	positive regulation of chemotaxis (GO:0050921)	0.647733	GO_Biological_Process_2015	negative regulation of MAP kinase activity (GO:0043407)	0.612329
			GO_Biological_Process_2015	epithelial tube morphogenesis (GO:0060562)	0.647733	GO_Biological_Process_2015	cellular response to starvation (GO:0009267)	0.612329
			GO_Biological_Process_2015	DNA-templated transcription, elongation (GO:0006354)	0.647733	GO_Biological_Process_2015	spindle organization (GO:0007051)	0.612329
			GO_Biological_Process_2015	regulation of neurotransmitter levels (GO:0001505)	0.647733	GO_Biological_Process_2015	response to extracellular stimulus (GO:0009991)	0.612845
			GO_Molecular_Function_2015	repressing transcription factor binding (GO:0070491)	0.648086	GO_Biological_Process_2015	regulation of peptide secretion (GO:0002791)	0.612845
			GO_Molecular_Function_2015	phosphatidylinositol bisphosphate binding (GO:1902936)	0.648641	GO_Biological_Process_2015	negative regulation of mitotic cell cycle phase transition (GO:1901991)	0.612845
			GO_Molecular_Function_2015	oxidoreductase activity, acting on the CH-CH group of donors (GO:0016627)	0.648641	GO_Biological_Process_2015	sulfur compound metabolic process (GO:0006790)	0.612845
			GO_Molecular_Function_2015	chemokine receptor binding (GO:0042379)	0.648641	GO_Biological_Process_2015	muscle cell development (GO:0055001)	0.612845
			GO_Molecular_Function_2015	histone acetyltransferase activity (GO:0004402)	0.648641	GO_Biological_Process_2015	negative regulation of nucleotide metabolic process (GO:0045980)	0.612845
			GO_Molecular_Function_2015	acetyl-CoA:L-lysine N6-acetyltransferase (GO:0090595)	0.648641	GO_Biological_Process_2015	glycoprotein metabolic process (GO:0009100)	0.612845
			GO_Molecular_Function_2015	protein C-terminus binding (GO:0008022)	0.648641	GO_Biological_Process_2015	negative regulation of viral process (GO:0048525)	0.612845
			GO_Molecular_Function_2015	growth factor activity (GO:0008083)	0.648641	GO_Biological_Process_2015	negative regulation of intrinsic apoptotic signaling pathway (GO:2001243)	0.612845
			GO_Molecular_Function_2015	SNARE binding (GO:0000149)	0.648641	GO_Biological_Process_2015	response to vitamin (GO:0033273)	0.612845
			GO_Molecular_Function_2015	monocarboxylic acid binding (GO:0033293)	0.648641	GO_Biological_Process_2015	positive regulation of lymphocyte differentiation (GO:0045621)	0.612845
			GO_Biological_Process_2015	alcohol metabolic process (GO:0006066)	0.649528	GO_Biological_Process_2015	mRNA catabolic process (GO:0006402)	0.613269
			GO_Biological_Process_2015	positive regulation of calcium ion transport (GO:0051928)	0.649528	GO_Biological_Process_2015	negative regulation of protein processing (GO:0010955)	0.615806
			GO_Biological_Process_2015	positive regulation of hormone secretion (GO:0046887)	0.649528	GO_Biological_Process_2015	negative regulation of protein maturation (GO:1903318)	0.615806
			GO_Biological_Process_2015	stress-activated protein kinase signaling cascade (GO:0031098)	0.649528	GO_Biological_Process_2015	regulation of JAK-STAT cascade (GO:0046425)	0.615806
			GO_Biological_Process_2015	negative regulation of protein complex assembly (GO:0031333)	0.649528	GO_Biological_Process_2015	T cell costimulation (GO:0031295)	0.615806
			GO_Biological_Process_2015	negative regulation of neuron projection development (GO:0010977)	0.649528	GO_Biological_Process_2015	regulation of circadian rhythm (GO:0042752)	0.615806
			GO_Cellular_Component_2015	synaptic membrane (GO:0097060)	0.650893	GO_Molecular_Function_2015	secondary active transmembrane transporter activity (GO:0015291)	0.616942
			GO_Cellular_Component_2015	Golgi apparatus (GO:0005794)	0.650893	GO_Biological_Process_2015	positive regulation of cell projection organization (GO:0031346)	0.617455
			GO_Biological_Process_2015	iron ion homeostasis (GO:0055072)	0.652286	GO_Biological_Process_2015	protein activation cascade (GO:0072376)	0.617689
			GO_Biological_Process_2015	cellular response to topologically incorrect protein (GO:0035967)	0.652286	GO_Biological_Process_2015	DNA damage checkpoint (GO:0000077)	0.617689
			GO_Biological_Process_2015	chloride transport (GO:0006821)	0.652286	GO_Biological_Process_2015	cell-cell junction assembly (GO:0007043)	0.617689
			GO_Biological_Process_2015	glycolipid metabolic process (GO:0006664)	0.652286	GO_Biological_Process_2015	protein localization to plasma membrane (GO:0072659)	0.617689
			GO_Molecular_Function_2015	hydrolase activity, acting on carbon-nitrogen (but not peptide) bonds, in linear amides (GO:0016811)	0.653339	GO_Biological_Process_2015	positive regulation of transmembrane transport (GO:0034764)	0.617689
			GO_Cellular_Component_2015	microtubule (GO:0005874)	0.653375	GO_Biological_Process_2015	lymphocyte costimulation (GO:0031294)	0.617689
			GO_Biological_Process_2015	acylglycerol metabolic process (GO:0006639)	0.653697	GO_Biological_Process_2015	multi-organism behavior (GO:0051705)	0.617689
			GO_Biological_Process_2015	hormone-mediated signaling pathway (GO:0009755)	0.653697	GO_Molecular_Function_2015	exonuclease activity (GO:0004527)	0.619454
			GO_Biological_Process_2015	positive regulation of binding (GO:0051099)	0.653697	GO_Molecular_Function_2015	Ras GTPase binding (GO:0017016)	0.619454
			GO_Biological_Process_2015	regulation of cytokine biosynthetic process (GO:0042035)	0.653697	GO_Molecular_Function_2015	transferase activity, transferring hexosyl groups (GO:0016758)	0.619722
			GO_Biological_Process_2015	positive regulation of cell-substrate adhesion (GO:0010811)	0.653697	GO_Molecular_Function_2015	cysteine-type endopeptidase activity (GO:0004197)	0.619722
			GO_Biological_Process_2015	negative regulation of mitotic cell cycle (GO:0045930)	0.653697	GO_Biological_Process_2015	positive regulation of MAP kinase activity (GO:0043406)	0.620556
			GO_Biological_Process_2015	negative regulation of intracellular signal transduction (GO:1902532)	0.653697	GO_Biological_Process_2015	positive regulation of leukocyte mediated immunity (GO:0002705)	0.621003
			GO_Biological_Process_2015	gland development (GO:0048732)	0.655606	GO_Biological_Process_2015	ovulation cycle process (GO:0022602)	0.621003
			GO_Biological_Process_2015	positive regulation of cell cycle process (GO:0090068)	0.655606	GO_Biological_Process_2015	positive regulation of protein kinase B signaling (GO:0051897)	0.621003
			GO_Biological_Process_2015	neutral lipid metabolic process (GO:0006638)	0.656105	GO_Biological_Process_2015	axis specification (GO:0009798)	0.621003
			GO_Biological_Process_2015	ER-nucleus signaling pathway (GO:0006984)	0.656105	GO_Biological_Process_2015	energy derivation by oxidation of organic compounds (GO:0015980)	0.621074
			GO_Molecular_Function_2015	cell adhesion molecule binding (GO:0050839)	0.658563	GO_Biological_Process_2015	T cell activation (GO:0042110)	0.621074
			GO_Molecular_Function_2015	hormone binding (GO:0042562)	0.658563	GO_Molecular_Function_2015	ubiquitin binding (GO:0043130)	0.621936
			GO_Molecular_Function_2015	collagen binding (GO:0005518)	0.658563	GO_Molecular_Function_2015	RNA polymerase II transcription cofactor activity (GO:0001104)	0.621936
			GO_Biological_Process_2015	protein maturation (GO:0051604)	0.659178	GO_Molecular_Function_2015	microtubule motor activity (GO:0003777)	0.621936
			GO_Biological_Process_2015	cellular hormone metabolic process (GO:0034754)	0.659178	GO_Molecular_Function_2015	cytokine binding (GO:0019955)	0.621936
[truncated: 600 more rows]

## Sheet: Fig. 4d
Fold change MelanA					Fold change CD74
[truncated: 767 more rows]

[truncated: 1 more sheets: Fig. 4f, h]
