# Supplementary material for: MCSP+ metastasis founder cells activate immunosuppression early in human melanoma metastatic colonization
Source: Nat Cancer. 2025 May 16;6(6):1017–34. doi: 10.1038/s43018-025-00963-w (PMC12202500; doi:10.1038/s43018-025-00963-w)
Supplement: Supplementary file 8 — Data values. [file 43018_2025_963_MOESM8_ESM.xlsx]

## Sheet: Fig. 5b
Fold change	MelDCC5a		MelDCC6		MelDCC11		MelDCC10a
Number	w/o IFNG	+ IFNG	w/o IFNG	+ IFNG	w/o IFNG	+ IFNG	w/o IFNG	+ IFNG
1	0.996525	1.9041	1.37304	13.2672	1.03968	0.709524	1.03826	0.725824
2	1.27589	1.57054	0.924731	12.7378	1.1746	0.573016	0.968119	1.02338
3	0.911744	1.41765	1.22415	9.01572	0.960317	0.38254	1.14772	0.895855
4	1.00347	2.75191	1.02399	15.1696	1.2381	0.62619	1.03188	0.747078
5	0.690757	2.65462	0.976013	13.3002	0.857143	0.631746	0.918172	0.690755
6	1.29117	2.22377	0.883375	6.26964	0.792857	0.534127	0.761955	0.735388

## Sheet: Fig. 5e
	w/o sEV	-18 h + sEV	+18 h +sEV
Division	1.05	0.62	0.86
	1.05	0.68	0.7
	0.93	0.66	0.62
	1.05	0.63	0.75
	1.02	0.68	0.72
	0.91	0.58	0.67
GZMB	1.04	0.72	0.98
	1.04	0.68	0.81
	0.92	0.69	0.7
	0.94	0.69	0.78
	1.09	0.85	0.76
	0.96	0.6	0.67
IFNG	1.05	0.74	0.81
	1.02	0.72	0.72
	0.95	0.71	0.68
	1.05	0.69	0.75
	1.02	0.78	0.72
	0.91	0.73	0.71

## Sheet: Fig. 5f
	w/o sEV	+sEV
Division	1.03	0.49
	0.97	0.44
	0.96	0.45
	1	0.47
	1.03	0.49
	1.01	0.5
GZMB	1	0.89
	1	0.86
	0.99	0.88
	1	0.91
	1	0.88
	1	0.94
IFNG	1.02	0.67
	0.97	0.81
	0.94	0.83
	1.04	0.86
	1.03	0.83
	1	0.91

## Sheet: Fig. 5g
	w/o EV	+sEV
	42.71	17.43
	40.26	16.25
	40.01	17.58
	40.26	18.9
	42.23	19.54
	42.47	16.43

## Sheet: Fig. 5h
Anti-CD3/CD28 Beads				Unstimulated				Beads + Pimecrolimus 5 µM				Beads + high dose EV				Beads + low dose EV
Donor 1	Donor 2	Donor 3	Donor 4	Donor 1	Donor 2	Donor 3	Donor 4	Donor 1	Donor 2	Donor 3	Donor 4	Donor 1	Donor 2	Donor 3	Donor 4	Donor 1	Donor 2	Donor 3	Donor 4
7.25	6.25	6.75	11.1	0.21	0	0.11	0.16	1.38	1.75	1.73	4.49	4.35	3.21	5.04	8.29	7.86	4.41	4.79	10.6
