# Supplementary material for: MCSP+ metastasis founder cells activate immunosuppression early in human melanoma metastatic colonization
Source: Nat Cancer. 2025 May 16;6(6):1017–34. doi: 10.1038/s43018-025-00963-w (PMC12202500; doi:10.1038/s43018-025-00963-w)
Supplement: Supplementary file 9 — Data values. [file 43018_2025_963_MOESM9_ESM.xlsx]

## Sheet: Fig. 6b
Cluster	Gene	Mean Expression level	Fraction of cells
Undiff	CD276	0.400273	0.647059
LTrans	CD276	0.52769	0.857143
NC	CD276	0.786365	0.933333
Mela	CD276	0.68623	0.836364
ETrans	CD276	0.312807	0.571429
Undiff	CD274	0	0
LTrans	CD274	0.00752583	0.0714286
NC	CD274	0	0
Mela	CD274	0.0159766	0.0727273
ETrans	CD274	0.00265128	0.031746
Undiff	CD155	0.148364	0.352941
LTrans	CD155	0.0740731	0.571429
NC	CD155	0.115838	0.533333
Mela	CD155	0.322001	0.636364
ETrans	CD155	0.108876	0.396825

## Sheet: Fig. 6c
Replicate	ctrl	EV	anti-TIGIT + EV	Isotype + EVs	anti-TIGIT	Isotype
1	0.89	0.65	0.97	0.7	1.16	1.08
2	1.09	0.59	1.19	0.77	1.34	1.19
3	1.18	0.74	0.94	0.75	1.15	1
4	1.22	0.7	1.02	0.91	1.34	1.25
5	0.91	0.72	1.02	0.85	1.32	1.08
6		0.63	0.96	0.68	1.1	0.93

## Sheet: Fig. 6e
	Proliferation					GZMB					IFNG
Experiment no.	ctrl	wt EVs	CD155 KO EVs	CD276 KO EVs	CD155/CD276 KO EVs	ctrl	wt EVs	CD155 KO EVs	CD276 KO EVs	CD155/CD276 KO EVs	ctrl	wt EVs	CD155 KO EVs	CD276 KO EVs	CD155/CD276 KO EVs
1	1.20978	0.622909	0.849421			1.20526	0.493983	0.75717			1.12458	0.624916	0.707071
1	0.870013	0.756757	0.880309			0.80036	0.534473	0.769317			0.875421	0.662626	0.720539
1	1.12227	0.870013	0.849421			1.40367	0.639748	0.794961			1.09764	0.713805	0.713805
1	0.942085	0.885457	0.972973			0.869194	0.857046	0.898887			0.895623	0.794613	0.707071
1	1.07079	0.844273	0.890605			1.02576	0.678889	0.966371			1.07071	0.661279	0.794613
1	0.967825	0.772201	0.880309			0.933978	0.688337	0.761219			0.969697	0.693603	0.713805
1	1.0296	0.54054	0.674389			0.971769	0.408953	0.520976			0.983165	0.498316	0.6
1	0.916345	0.746461	0.890605			0.871893	0.574963	0.790912			0.962963	0.624242	0.720539
1	1.09652	0.782497	1.10167			1.13508	0.669441	1.41716			1.10438	0.613468	0.868687
1	0.900901	0.839125	0.936937			0.754471	0.676189	0.820605			0.942761	0.620875	0.760943
1	0.947233	0.864865	0.988417			0.923181	0.701833	0.966371			0.989899	0.645118	0.814815
1	0.926641	0.617761				1.10539	0.479136				0.983165	0.549495
2	0.965879			0.72441	1.20735	0.865294			0.743651	1.54248	0.90181			0.710916	0.987383
2	0.981627			0.855643	0.871391	1.0208			0.772494	0.795067	0.941306			0.776742	0.641799
2	1.07087			0.892389	0.950131	1.15122			0.830181	0.773749	1.04663			0.82282	0.684586
2	0.976378			0.808399	0.950131	0.979413			0.791305	0.783781	0.92814			0.710916	0.678003
2	1.12861			0.761155	0.971129	1.00951			0.785035	1.0835	0.961053			0.710916	0.750411
2	1.01312			0.887139	0.944882	0.828927			0.975651	1.05842	0.954471			0.862315	0.835985
2	0.887139			1.22835	0.829396	1.02205			1.65535	0.836451	1.06637			1.05979	0.796489
2	1.02887			0.971129	0.850394	0.971888			0.976905	0.663392	1.07296			0.743829	0.678003
2	0.934383			1.06037	0.839895	0.990699			0.964364	0.684711	1.00055			0.803072	0.671421
2	0.950131			1.01837	0.871391	0.902916			0.891629	0.757446	0.987383			0.684586	0.691168
2	0.850394			0.976378	0.950131	0.802592			0.877835	0.846484	0.947888			0.717499	0.776742
2	1.2126			0.908137	0.965879	1.4547			0.914202	0.955586	1.19144			0.803072	0.82282

## Sheet: Fig. 6f, g
	DCCD +1	Fig. 6f Ratio MFI CD226/TIGIT	Fig. 6g MFI TNF CD8+ T cells
Melanoma patient	46	1.13857	10208
Melanoma patient	2	1.93311	12467
Melanoma patient	1	1.81818	16201
Melanoma patient	1	1.84574	11850
Melanoma patient	1	2.11974	12140
Melanoma patient	1	1.96875	12795
Melanoma patient	3	0.826633	7215
Melanoma patient	250001	0.708738	6316
Melanoma patient	5	0.969231	8548
Melanoma patient	20	0.822943	7650
Melanoma patient	79	1.1129	7880
Melanoma patient	170001	0.801418	10591
Melanoma patient	1.5	1.39329	8361
Melanoma patient	10001	1.11622	8488
Melanoma patient	10001	1.05529	8476
Melanoma patient	30	1.62593	12311
Melanoma patient	300001	0.630682	8695
Melanoma patient	1042	1.41275	11103
Melanoma patient	8	1.40714	11094
Melanoma patient	299	1.24662	11300
Melanoma patient	3.5	1.2549	13735
Melanoma patient	4	1.15596	9209
Melanoma patient	2.5	0.958333	9504
Melanoma patient	3	0.557769	12632
Melanoma patient	6	0.694981	9560
Melanoma patient	4.5	1.10132	12827
Melanoma patient	2.5	0.697624	10281
Melanoma patient	16	0.83844	6826
Melanoma patient	9.5	1.09091	9458
Melanoma patient	9	1.07196	10185
Melanoma patient	25.5	0.841317	9295
Melanoma patient	1	0.621333	7097
Melanoma patient	112.5	0.686801	10674
Melanoma patient	1	1.51026	11145
Melanoma patient	91	1.31322	11698
Melanoma patient	50001	0.982801	11444
Melanoma patient	10001	0.785908	5410
Melanoma patient	147	1.4558	9024
Melanoma patient	1001	0.839329	12015
Melanoma patient	334.5	0.653992	11305
Melanoma patient	303	0.700214	4941
Melanoma patient	15001	0.616541	5146
Melanoma patient	416.5	0.60241	8414
Melanoma patient	16001	0.833753	11651
Melanoma patient	450001	0.48547	2241
Melanoma patient	20001	0.694836	7073
Melanoma patient	175.5	0.812933	9620
Melanoma patient	503	0.344504	4696
Melanoma patient	230.5	0.813725	7282
Melanoma patient	1	0.687188	10477
Melanoma patient	52	0.458599	7207
Melanoma patient	1	0.879464	7136
Melanoma patient	18.5	0.798226	7347
Melanoma patient	100001	1.07673	9553
Melanoma patient	5001	0.465418	10185
Melanoma patient	110001	0.507307	6224
Melanoma patient	140001	0.591647	5123
Melanoma patient	13.5	0.792	6065
Melanoma patient	160001	0.510081	5957
Melanoma patient	39.5	0.489039	10736
Melanoma patient	2501	0.445355	6068
Melanoma patient	200001	0.653422	6024
Melanoma patient	19001	0.550859	6138
Melanoma patient	59	1.05486	11715
Melanoma patient	2471	0.732301	8189
Melanoma patient	10908	0.877729	6867
Melanoma patient	70001	0.73301	9467
Melanoma patient	2781	0.653846	5116
Melanoma patient	2360	0.777778	5441
Non tumor patient	N.A.	1.1454	9711
Non tumor patient	N.A.	1.52159	13589
Non tumor patient	N.A.	0.725044	13047
Non tumor patient	N.A.	0.806616	10859
Non tumor patient	N.A.	1.40663	12317
Non tumor patient	N.A.	1.03819	11524
