# Supplementary material for: MCSP+ metastasis founder cells activate immunosuppression early in human melanoma metastatic colonization
Source: Nat Cancer. 2025 May 16;6(6):1017–34. doi: 10.1038/s43018-025-00963-w (PMC12202500; doi:10.1038/s43018-025-00963-w)
Supplement: Supplementary file 10 — Data values. [file 43018_2025_963_MOESM10_ESM.xlsx]

## Sheet: Table 2
Patient Number	DCCD MCSP	DCCD gp100	MT (0=negative; 1=positive)	Follow UP (months)	OS (1=death; 0=alive)	MSS (1=death; 0=alive)	Progression (months)	PFS (1=event; 0=no event)	Age (years) of patient at 1st SLN removal	gender	Ulceration (a=without, b=with)	N-status	Thickness (mm)
30	7	1	1	56	1	1	19	1	37	M	a	0	0.7
316	0	0	0	24	1	0	24	1	84	F	a	0	1.2
426	23	0	0	11	1	1	8	1	70	M	b	0	2.3
430	7	3	1	19	1	1	19	1	71	M	b	0	3.7
124	1700	5000	1	12	1	0	5	1	43	M	b	1	4.3
312	170	79	1	20	1	1	4	1	79	F	b	1	6
125	34	706	1	13	1	1	5	1	75	M	a	1	2.3
337	250000	200000	1	22	1	1	19	1	48	F	b	1	4.5
191	75	1	1	11	1	1	11	1	68	M	b	1	7.5
190	15	173	1	31	1	1	10	1	45	F	b	2	2.8
135	120	174	1	33	1	1	21	1	24	F	a	2	7
27	6	180	1	24	1	0	18	1	59	F	a	2	4.5
154	3000	5000	1	37	1	1	20	1	57	F	b	2	5
53	10	4	0	71	0	0	71	0	69	m	a	0	3
90	0	0	0	139	0	0	139	0	40	F	a	0	1.3
171	0	0	0	120	0	0	120	0	76	M	b	0	1
179	8	0	0	117	0	0	30	1	48	M	a	0	1.1
253	29	0	0	0.033	0	0	0	0	55	F	a	0	2
421	12.9	0	0	39	1	0	39	1	80	M	a	0	0
482	3	0	0	62	0	0	62	0	66	M	b	0	1.2
512	6	0	0	58	0	0	7	1	69	M	a	0	15
530	10	0.5	0	55	0	0	55	0	55	F	b	0	0.9
589	0	0	0	59	0	0	59	0	75	F	a	0	4.1
592	2	0	0	22	0	0	22	0	70	m	a	0	1.9
593	1	0	0	14	0	0	14	0	63	F	a	0	0.85
594	8	1	0	56	0	0	56	0	77	m	a	0	1.75
599	0	0	0	0.03	0	0	0	0	58	m	a	0	0.95
2	0	0	0	152	0	0	152	0	41	F	a	0	1.2
4	0	1	0	154	0	0	154	0	42	F	a	0	0.8
12	0	0	0	140	0	0	7	1	41	M	b	0	1.4
14	2	0	0	140	0	0	140	0	24	F	a	0	1.1
16	0	0	0	140	0	0	140	0	48	F	a	0	2.8
17	3	0	0	153	0	0	153	0	35	F	a	0	1.3
19	0	0	0	153	0	0	153	0	40	M	a	0	1.4
20	2	0	1	140	0	0	140	0	64	F	a	0	1.5
21	2	0	0	140	0	0	140	0	35	F	b	0	2.1
23	0	0	0	139	0	0	139	0	56	M	a	0	2
24	1	3	0	139	0	0	139	0	32	F	a	0	1.8
26	0	0	0	139	0	0	139	0	74	M	a	0	1.2
28	0	0	0	138	0	0	138	0	46	M	a	0	1.3
29	0	0	0	137	0	0	137	0	49	M	a	0	1.1
31	2	2	0	25	1	1	18	1	35	M	a	0	1.3
32	4	1	0	147	0	0	147	0	26	M	b	0	11
35	5	0	0	135	0	0	135	0	42	F	a	0	0.8
38	1	1	0	134	0	0	134	0	34	F	b	0	2.2
39	0	0	0	147	0	0	147	0	43	F	a	0	1.1
40	0	0	0	130	1	1	130	1	72	F	a	0	1.89
42	1	0	0	147	0	0	147	0	21	M	n.a.	0	3.2
44	2	0	0	147	0	0	147	0	29	F	a	0	0.65
45	5	2	0	146	0	0	146	0	71	M	a	0	1.6
48	2	1	0	119	1	1	110	1	56	F	a	0	0.9
49	4	0	1	144	0	0	144	0	44	M	a	0	1
50	0	0	0	107	1	1	94	1	32	F	a	0	1.2
51	0	0	0	133	0	0	133	0	62	M	a	0	2.1
52	10	9	0	133	0	0	133	0	56	M	a	0	1.3
54	0	0	0	133	0	0	133	0	53	F	a	0	1.3
56	33	0	0	133	0	0	133	0	40	M	a	0	1.4
57	3	0	1	116	1	0	116	1	74	F	a	0	1.5
58	10	14	0	136	1	1	33	1	62	M	a	0	2.75
59	9	0	1	132	0	0	132	0	54	F	b	0	0.8
61	5	0	0	33	1	1	28	1	56	M	a	0	1.4
63	47	0	0	131	0	0	131	0	55	M	b	0	1.6
66	2	3	0	144	0	0	144	0	54	M	a	0	1.3
67	7	0	0	130	0	0	130	0	37	F	a	0	0.6
68	0	0	0	130	0	0	130	0	51	M	a	0	0.8
76	5	1	0	142	0	0	142	0	64	M	b	0	1
78	0	0	0	140	0	0	140	0	46	M	a	0	0.5
80	2	0	1	104	1	0	104	1	51	F	b	0	2
81	8	2	1	41	1	1	34	1	53	F	a	0	0.75
82	5	0	0	128	0	0	128	0	30	F	a	0	0.5
84	5	2	0	141	0	0	141	0	69	F	a	0	1.1
85	0	0	0	85	1	1	85	1	68	F	b	0	4
86	0	0	0	128	0	0	128	0	70	M	a	0	0.2
87	4	2	0	140	0	0	105	1	45	M	b	0	2.2
91	0	1	0	126	0	0	126	0	59	M	a	0	1.8
92	0	0	0	137	0	0	137	0	62	F	a	0	2.7
94	14	2	0	126	0	0	126	0	27	M	a	0	1.1
95	8	0	0	126	0	0	126	0	50	F	b	0	2.2
97	3	1	0	136	0	0	136	0	33	F	a	0	1.1
101	0	0	0	27	1	1	22	1	62	M	b	0	10
102	0	0	0	125	0	0	125	0	42	M	a	0	2.2
104	23	5	0	138	0	0	138	0	44	F	a	0	4.3
114	0	0	0	114	1	1	49	1	56	M	a	0	0.65
115	1	0	0	111	1	0	111	1	76	F	b	0	5
117	0	0	0	77	0	0	77	0	30	M	a	0	1.1
118	0	0	0	135	0	0	135	0	45	F	b	0	1.5
134	0	1	0	117	0	0	117	0	55	F	a	0	1
136	12	0	0	121	1	0	121	1	67	F	b	0	2
139	3	0	0	126	0	0	126	0	72	M	b	0	2.6
140	4	0	0	115	0	0	115	0	54	F	a	0	1
151	14	0	0	126	0	0	126	0	31	F	a	0	1.7
153	10	0	0	113	0	0	113	0	51	F	a	0	1.4
157	30	0	0	32	1	0	32	1	44	F	b	0	2.5
161	15	0	0	122	0	0	122	0	77	M	a	0	1
164	2	0	0	124	0	0	124	0	27	M	a	0	1.8
165	5	1	0	121	0	0	121	0	75	M	a	0	3.8
169	0	0	0	92	1	0	92	1	71	F	a	0	1.12
170	5	0	0	109	0	0	109	0	37	F	a	0	2
173	10	1	0	106	0	0	106	0	42	M	a	0	1.2
174	0	0	0	106	0	0	106	0	50	F	b	0	3.4
175	4	0	0	105	0	0	105	0	15	M	a	0	1.5
177	4	0	0	105	0	0	105	0	48	F	a	0	1.1
180	0	0	0	26	1	1	6	1	59	M	b	0	4.8
181	6	1	0	114	0	0	114	0	77	M	a	0	1.5
182	2	0	0	114	0	0	10	1	45	M	a	0	1.1
183	7	0	0	106	1	0	106	1	63	M	a	0	1.3
185	20	0	0	58	1	1	58	1	76	M	a	0	0.9
186	4	0	0	102	0	0	102	0	68	F	b	0	1.3
189	7	0	0	114	0	0	114	0	42	M	a	0	1.6
194	4	0	0	36	1	1	28	1	51	M	b	0	4
195	3	0	0	113	0	0	113	0	71	M	a	0	1.1
198	0	0	0	112	0	0	112	0	58	F	a	0	1.5
203	4	0	0	96	0	0	96	0	37	M	a	0	1.4
204	2	0	0	106	0	0	106	0	49	F	b	0	2
205	10	0	1	95	0	0	95	0	69	F	a	0	1.3
208	0	0	0	94	0	0	94	0	58	M	a	0	1.2
209	4	0	0	94	0	0	94	0	56	M	a	0	1.1
212	0	0	0	92	0	0	92	0	71	M	a	0	1.9
213	7	0	0	92	1	1	92	1	71	M	b	0	3.5
217	8	0	0	102	0	0	102	0	42	M	a	0	1.14
218	0	0	0	100	0	0	100	0	68	F	a	0	2.25
219	70	0	1	100	0	0	100	0	71	F	a	0	1.2
221	11	0	0	100	0	0	100	0	47	F	a	0	2.1
223	12	0	0	25	1	1	25	1	74	F	b	0	8
224	6	0	0	99	0	0	99	0	52	M	a	0	3.8
226	10	0	0	98	0	0	98	0	50	F	b	0	3.2
227	8	0	0	99	0	0	99	0	65	F	b	0	1.6
229	17	0	0	30	1	1	9	1	66	M	b	0	3.3
232	35	0	0	97	0	0	97	0	63	F	a	0	0.4
234	12	0	0	97	0	0	97	0	62	M	a	0	1
236	6	0	0	96	0	0	96	0	64	M	a	0	2
237	0	0	0	96	0	0	96	0	30	M	b	0	0.9
238	0	0	0	96	0	0	96	0	33	F	a	0	1.1
242	34	0	0	89	0	0	89	0	37	M	a	0	1.1
244	15	0	0	88	0	0	88	0	81	F	b	0	7.5
247	21	0.5	0	16	1	0	16	1	73	F	a	0	1.9
248	7	0	0	87	0	0	87	0	52	F	a	0	0.6
249	21	0	0	86	0	0	86	0	74	M	a	0	0.87
250	25	2.5	1	14	1	1	11	1	70	M	a	0	2.5
251	33	0	0	86	0	0	86	0	31	M	b	0	0.35
254	18	0	0	85	0	0	85	0	37	M	a	0	1.1
256	37	0	0	85	0	0	85	0	71	M	b	0	0.75
258	24	0	0	85	0	0	85	0	41	F	a	0	1.2
259	14	0	0	84	0	0	84	0	73	F	a	0	1.9
260	26	0	0	84	0	0	84	0	50	M	a	0	1.2
261	11	0	0	84	0	0	84	0	26	F	a	0	1.5
262	4	0.5	0	60	0	0	60	0	64	F	a	0	1.1
263	7	0	0	84	0	0	84	0	49	M	b	0	0.85
264	17	0	0	71	0	0	71	0	32	M	a	0	0.7
265	8	0.5	0	83	0	0	83	0	73	M	b	0	2.5
266	26	0	0	83	0	0	83	0	29	F	a	0	0.7
267	14	0	1	84	0	0	84	0	43	F	a	0	1.1
269	10	0	0	83	0	0	83	0	50	F	b	0	1.9
271	10	0	0	83	0	0	83	0	30	F	a	0	1.6
273	3	0	0	82	0	0	82	0	33	M	b	0	0.7
274	12	10	1	17	1	1	16	1	73	M	a	0	9
275	15	0	0	82	0	0	82	0	39	F	a	0	0.6
276	106	61	1	82	0	0	82	0	57	F	b	0	1.5
278	0	0	0	82	0	0	82	0	42	M	b	0	3
281	0	0	0	81	0	0	81	0	25	F	a	0	1.7
282	23	0	1	81	0	0	81	0	45	F	b	0	0.6
284	0	0	0	80	0	0	80	0	69	M	a	0	1.84
286	29	0	1	57	1	1	57	1	67	M	b	0	8
287	2	0	0	79	0	0	79	0	75	M	a	0	2.5
288	26	4	1	47	1	0	47	1	80	M	b	0	3.6
291	5	0	1	79	0	0	79	0	55	M	a	0	1.2
292	6	0.5	0	79	0	0	79	0	54	M	a	0	1.2
293	41	2.5	1	79	0	0	79	0	58	F	b	0	0.9
302	12	0	0	78	0	0	78	0	36	M	b	0	0.6
303	4	0	1	43	1	1	43	1	19	M	b	0	1.4
304	2	0	0	78	0	0	78	0	49	F	a	0	1.3
306	0	0	0	78	0	0	78	0	63	M	b	0	2
307	3	0	0	63	1	0	63	1	73	M	b	0	0.6
309	23	0	0	76	0	0	17	1	67	M	b	0	3
310	0	0	0	77	0	0	77	0	52	F	a	0	1.1
311	5	0	0	75	0	0	75	0	47	F	a	0	0.7
315	6	0	0	76	0	0	76	0	18	F	b	0	0.68
320	5.3	0	0	6	0	0	6	0	20	F	b	0	1.6
321	11	0.5	0	62	0	0	62	0	34	F	a	0	1.9
323	28	1	0	75	0	0	75	0	68	F	b	0	1.2
324	4	0	0	75	0	0	47	1	70	F	a	0	1.8
325	4	0	0	75	0	0	66	1	35	F	b	0	0.88
327	3	0	0	74	0	0	74	0	50	M	b	0	0.9
328	11	0.5	0	74	0	0	74	0	39	F	b	0	1.5
331	10	0	0	74	0	0	74	0	67	M	a	0	1.29
334	12	0	0	73	0	0	73	0	53	M	a	0	1.75
335	2	0	0	73	0	0	73	0	57	M	b	0	1.8
336	0	0	0	74	0	0	74	0	74	M	a	0	2.6
401	15	0	0	73	0	0	73	0	58	M	b	0	0.84
402	2	0	0	73	0	0	73	0	57	F	b	0	1
404	7	0.5	1	73	0	0	73	0	70	M	a	0	3.2
405	10	0	0	72	0	0	72	0	51	M	a	0	1
406	18	0	0	29	1	1	29	1	82	M	b	0	1.8
407	0	0	0	72	0	0	72	0	71	F	a	0	2.4
408	5	0	0	72	0	0	72	0	37	M	a	0	1.2
409	11	0	0	72	0	0	72	0	66	F	a	0	8
410	8	0.5	0	72	0	0	72	0	38	M	b	0	1.25
414	0	0.5	0	71	0	0	71	0	39	F	a	0	1
415	5	0.5	0	71	0	0	71	0	64	F	a	0	1.3
416	22	1	0	71	0	0	71	0	24	F	a	0	1.2
418	11	0	0	71	0	0	71	0	77	F	a	0	2.5
419	5	0	0	71	0	0	28	1	71	M	b	0	0.7
420	22	3.5	0	56	1	1	51	1	30	M	a	0	1.4
422	25	0	0	70	0	0	70	0	44	M	a	0	1.8
423	3	0.5	1	70	0	0	70	0	60	M	a	0	3.2
424	8	1	0	70	0	0	70	0	54	M	a	0	1.1
425	10	0.5	0	70	0	0	70	0	46	F	a	0	0.9
427	0	0	0	70	0	0	70	0	28	M	a	0	1.2
431	6	3	1	69	0	0	69	0	57	F	b	0	1.2
432	2	0	0	69	0	0	69	0	62	F	a	0	2.15
433	1	0.5	0	69	0	0	69	0	27	F	b	0	1.4
434	1	1.5	0	68	0	0	68	0	56	M	a	0	1.4
435	6	0	0	69	0	0	69	0	31	F	a	0	1.1
437	0	0	0	55	0	0	55	0	16	M	b	0	0.5
438	3	0.5	0	67	0	0	67	0	66	M	a	0	3.5
440	0	0.5	0	67	0	0	31	1	53	F	a	0	3.9
441	14	0	0	67	0	0	67	0	73	M	a	0	0.9
442	19	0.5	0	67	0	0	67	0	45	F	a	0	0.9
446	4	0	0	67	0	0	67	0	47	F	a	0	0.8
447	12	1.5	0	67	0	0	67	0	73	M	b	0	2
450	8	0	0	67	0	0	67	0	56	F	b	0	0.84
451	8	0	1	55	1	1	5	1	50	M	a	0	4.9
453	10	1.5	1	60	1	0	11	1	76	M	b	0	1.5
454	0	0.5	0	66	0	0	66	0	42	F	a	0	2.7
456	19	0	0	64	1	1	10	1	56	M	b	0	6
457	3	0	0	65	0	0	65	0	63	M	a	0	1.2
458	0	0	0	66	0	0	66	0	82	M	a	0	1.3
459	1	0	0	65	0	0	65	0	37	M	b	0	1.32
460	0	0.5	0	65	0	0	65	0	64	M	a	0	2.5
462	3	0	0	65	0	0	61	1	61	M	a	0	2.1
463	0	0	0	65	0	0	65	0	61	M	b	0	1.1
464	1	0	0	64	0	0	64	0	34	F	b	0	0.75
467	10	0	0	65	0	0	65	0	59	M	a	0	1.2
468	5	0.5	0	64	0	0	64	0	45	M	a	0	1.4
469	11	0	0	64	0	0	64	0	58	M	a	0	1.3
471	10	0	0	64	0	0	64	0	33	M	b	0	0.9
472	16	0	0	63	0	0	63	0	44	M	a	0	1.7
473	1	0	0	63	0	0	63	0	58	M	a	0	2.1
474	5	0	0	63	0	0	63	0	37	M	a	0	1.4
476	5	2	0	63	0	0	63	0	62	F	b	0	0.8
477	1	0	0	58	0	0	58	0	29	F	a	0	0.7
481	9	0	0	63	0	0	63	0	48	M	a	0	1.5
483	7	1.5	0	62	0	0	62	0	30	F	a	0	1.2
484	3	0	0	62	0	0	62	0	78	F	a	0	1.4
485	7	0	1	62	0	0	62	0	64	M	b	0	0.75
486	0	0	0	62	0	0	62	0	62	F	a	0	3
487	10	0	0	62	0	0	62	0	67	F	a	0	1.1
488	4	1.5	0	62	0	0	62	0	46	F	b	0	0.67
490	5	0.5	1	61	0	0	61	0	51	F	a	0	1.4
492	4	0	0	61	0	0	61	0	41	F	a	0	1.1
493	11	0	0	61	0	0	61	0	27	F	a	0	0.75
495	36	333.5	1	40	1	0	21	1	65	M	a	0	2.2
498	2	0.5	1	61	0	0	61	0	26	M	a	0	1.2
500	4	0	0	60	0	0	60	0	84	M	a	0	2.8
504	0	0	0	60	0	0	60	0	47	F	a	0	1.5
506	9	0	1	59	0	0	59	0	42	M	a	0	1.1
513	0	0	0	58	0	0	58	0	65	M	a	0	1.6
515	6	1.5	0	57	0	0	57	0	56	F	a	0	2.45
517	15	0	0	55	0	0	55	0	59	M	a	0	1.75
518	12	0.5	1	57	0	0	57	0	66	M	a	0	9
519	10	0	0	57	0	0	57	0	62	M	a	0	4.2
522	0	0	0	57	0	0	57	0	40	F	b	0	2.8
526	39	0	0	55	0	0	55	0	76	M	b	0	3.3
527	0	0	0	55	0	0	55	0	47	F	a	0	1
529	12	2	0	55	0	0	55	0	59	F	a	0	10
531	2	0	0	55	0	0	55	0	49	F	a	0	0.9
532	19	0	0	55	0	0	55	0	62	F	b	0	2.15
533	10	2.5	0	54	0	0	54	0	60	F	a	0	2.47
534	8	0.5	0	54	0	0	54	0	68	F	a	0	1.3
536	13	0	0	54	0	0	54	0	50	M	a	0	1
537	8	1.5	1	54	0	0	54	0	73	F	a	0	2.95
539	24	0	0	54	0	0	54	0	50	M	b	0	1
540	10	0	0	54	0	0	54	0	40	M	a	0	1.2
541	5	0.5	0	54	0	0	54	0	59	M	a	0	1.85
542	5	0.5	0	53	0	0	53	0	56	M	a	0	2.9
545	15	0	0	53	0	0	53	0	28	M	b	0	5
546	8.75	7	0	53	0	0	53	0	52	F	b	0	1.15
549	10	0	0	53	0	0	53	0	52	F	b	0	2.1
551	11.25	1.5	0	53	0	0	53	0	27	M	a	0	1.15
553	14	0	0	51	0	0	51	0	66	M	a	0	1.1
554	5	0	0	51	0	0	51	0	69	M	a	0	0
555	6.25	0.5	0	51	0	0	51	0	53	M	b	0	0.85
557	10	0	0	51	0	0	10	1	70	F	b	0	2.25
558	7	1.5	0	50	0	0	50	0	52	M	b	0	0.8
559	2.5	0	0	51	0	0	51	0	72	M	a	0	0.65
560	0	0	0	50	0	0	50	0	37	F	a	0	1.2
561	180	302	1	43	1	0	43	1	32	M	a	0	2.6
562	0	0	0	50	0	0	23	1	65	F	a	0	2.95
563	11	0	0	50	0	0	50	0	48	F	b	0	1.15
564	5	0	0	50	0	0	50	0	35	F	a	0	0.9
566	6	0	0	50	0	0	50	0	82	M	a	0	1.2
568	4	0	0	49	0	0	49	0	61	F	a	0	0.75
570	2	0	0	50	0	0	50	0	75	F	b	0	2.16
571	3	0	0	49	0	0	49	0	58	F	b	0	1.3
573	3	0.5	0	48	0	0	48	0	37	F	a	0	1.5
574	4	0	0	48	0	0	48	0	76	M	b	0	0.95
575	14.4	0	0	48	0	0	48	0	47	M	a	0	1.8
576	4	1	0	48	0	0	48	0	67	M	a	0	1.2
578	6	0	0	48	0	0	48	0	50	M	b	0	0.75
579	3	0	1	48	0	0	48	0	57	F	a	0	1.85
580	5	9.5	1	48	0	0	48	0	55	M	a	0	3.8
581	0	0	0	48	0	0	6	1	29	M	b	0	2.5
582	4	0.5	0	47	0	0	47	0	36	F	a	0	2.2
583	16	17.5	1	47	0	0	47	0	77	M	a	0	1.94
587	6	0.5	1	46	0	0	46	0	72	F	a	0	1.2
243	0	0	0	45	0	0	45	0	56	F	b	1	1.9
285	8	2.5	0	12	1	1	7	1	69	M	b	1	6
332	5	0.5	0	74	0	0	6	1	49	F	a	1	0
494	56	1000	1	19	1	1	16	1	65	M	b	1	2.6
508	0	0	0	59	0	0	59	0	67	F	a	1	2.8
22	0	2	0	139	0	0	139	0	60	M	a	1	1.4
89	3	2	1	127	1	0	10	1	60	F	b	1	2.3
100	51	180	1	17	1	0	17	1	67	F	b	1	1.7
141	60	105	1	128	0	0	128	0	57	F	a	1	2.8
240	15	0	1	93	0	0	88	1	40	M	b	1	1.6
523	5	0	0	55	0	0	4	1	64	M	b	1	1.7
588	9	3.5	0	44	1	1	7	1	79	M	b	1	3.12
590	4	1.5	1	26	1	1	20	1	45	M	b	1	4.3
41	145	400	1	119	1	0	119	1	70	M	a	1	0.95
71	203	213	0	143	0	0	143	0	20	F	a	1	1.8
72	45	4	1	142	0	0	142	0	39	M	n.a.	1	4.01
122	1	0	1	112	1	1	13	1	74	M	b	1	2.5
172	112	1000	1	109	0	0	109	0	48	F	a	1	1.4
206	8	0	0	108	0	0	25	1	47	M	a	1	3
225	18	0	0	73	0	0	73	0	45	M	b	1	1.2
270	11	0	0	83	0	0	83	0	49	F	b	1	3.8
272	358	97.5	1	66	1	1	66	1	56	M	b	1	4.8
298	7	0	0	78	0	0	37	1	49	F	a	1	1.75
313	0	0	0	76	0	0	76	0	65	M	b	1	2.2
317	0	0	0	76	0	0	76	0	29	M	a	1	2
326	80	147.5	1	75	0	0	75	0	60	M	a	1	1.8
413	58	0.5	1	71	0	0	71	0	49	F	a	1	1.1
491	220	146	1	61	0	0	46	1	50	M	a	1	3.5
509	2	2	0	59	0	0	59	0	82	M	a	1	2.8
597	1.6	15	0	60	0	0	60	0	38	F	a	1	2
436	75	73.5	1	6	1	1	5	1	77	M	a	1	3
222	338	1.5	1	41	1	1	28	1	56	M	b	1	3.9
290	24	0.5	0	80	0	0	80	0	24	F	a	1	7
297	9	0	0	78	0	0	78	0	53	F	b	1	1.5
25	0	2	0	150	0	0	150	0	73	M	a	1	1.3
37	8	224	1	148	0	0	148	0	32	F	b	1	3.5
47	39	2	1	65	1	1	58	1	77	M	a	1	1.8
132	17	0	1	115	1	1	115	1	68	M	b	1	1.5
192	15	0	0	16	1	0	7	1	57	M	b	1	4.5
207	3	0	0	94	0	0	94	0	62	M	b	1	1.6
556	4	2	1	51	0	0	51	0	59	F	a	1	2.1
586	5	0	1	47	0	0	47	0	54	F	b	1	1.15
228	32	0.5	1	98	0	0	98	0	22	F	a	1	2.2
411	160000	50000	1	51	1	0	10	1	75	M	b	1	4
470	2	0	1	24	1	1	24	1	58	M	b	1	4
64	61	0	1	52	1	0	52	1	52	F	a	1	2.25
155	250000	10000	1	46	1	0	46	1	69	F	b	1	2.6
15	2	4	1	33	1	0	2	1	26	M	b	2	4.6
77	57	0	1	27	1	1	15	1	48	M	a	2	2.6
99	2308	300000	0	138	0	0	138	0	69	M	b	2	3
108	400000	500000	1	137	0	0	8	1	53	M	b	2	7
130	0	0	0	132	0	0	132	0	56	M	a	2	2
239	0	0	0	75	1	1	7	1	73	M	b	2	2.2
277	6600	20000	1	12	1	1	8	1	74	M	b	2	4.5
338	4	93	0	37	1	1	22	1	67	M	a	2	2.4
443	8	4.5	0	50	1	0	50	1	85	M	b	2	4.5
521	25000	159.5	1	16	1	1	16	1	43	M	b	2	2
591	3	1	0	57	0	0	57	0	52	m	a	2	3.95
595	178	20000	1	32	1	1	2	1	68	M	a	2	2.15
13	0	0	0	30	1	1	17	1	48	M	b	2	4.1
565	126.7	14	1	50	0	0	50	0	55	M	a	2	2.37
245	5	6.5	1	53	1	0	16	1	75	M	a	2	1.25
34	3	1	0	147	0	0	0	1	50	F	b	2	n.a.
73	0	0	0	38	1	1	38	1	63	F	n.a.	2	n.a.
439	6	1	1	37	1	1	37	1	58	M	b	2	2.8
465	0	0	0	65	0	0	31	1	70	M	a	2	7
510	0	1.5	0	58	0	0	58	0	77	M	n.a.	2	n.a.
36	4	2	0	133	1	0	12	1	57	F	a	2	5
10	8	120	1	154	0	0	4	1	58	F	a	3	5
33	0	0	0	136	0	0	136	0	40	F	a	3	1.6
246	18	0	0	86	0	0	34	1	38	M	a	3	1.8
308	8	64.5	1	77	0	0	77	0	50	M	a	3	1.1
516	70000	50000	1	20	1	1	9	1	28	F	a	3	3.2
128	4	34	1	71	1	1	13	1	72	M	a	3	2.9
478	1071	10000	1	41	1	1	25	1	45	M	b	3	4.4
