# Supplementary material for: MCSP+ metastasis founder cells activate immunosuppression early in human melanoma metastatic colonization
Source: Nat Cancer. 2025 May 16;6(6):1017–34. doi: 10.1038/s43018-025-00963-w (PMC12202500; doi:10.1038/s43018-025-00963-w)
Supplement: Supplementary file 12 — Data values. [file 43018_2025_963_MOESM12_ESM.xlsx]

## Sheet: ED Fig. 1c
ED Fig. 1c
Number of SLN	477
Phenotype of cells	S	S+L	L
Number of SLN with specific phenotype	378	58	41
Percentage of SLN with specific phenotype	79.2453	12.1593	8.59539

## Sheet: ED Fig. 1d
ED Fig. 1d
	% of SLN
	Small	Small and large	Large	no MCSP
gp100- MCSP+	45.572	4.05904	1.10701
gp100+ MCSP-				3.13653

## Sheet: ED Fig. 1e
ED Fig. 1e
	% of cells
	S	L
Negative	90.621	23.6287
Single +	6.08365	18.9873
Double +	1.52091	23.6287
Triple +	1.7744	33.7553

## Sheet: ED Fig. 1f
ED Fig. 1f
	% small MCSP+MT- cells
	Melanoma patients	Non-melanoma patients
CD45+	50.3497	52.459
CD45-	49.6503	47.541
