# Supplementary material for: MCSP+ metastasis founder cells activate immunosuppression early in human melanoma metastatic colonization
Source: Nat Cancer. 2025 May 16;6(6):1017–34. doi: 10.1038/s43018-025-00963-w (PMC12202500; doi:10.1038/s43018-025-00963-w)
Supplement: Supplementary file 13 — Data values. [file 43018_2025_963_MOESM13_ESM.xlsx]

## Sheet: ED Fig. 2b
Patient Number	DCCD MCSP	DCCD gp100	MT (0=negative; 1=positive)
30	7	1	1
316	0	0	0
426	23	0	0
430	7	3	1
124	1700	5000	1
312	170	79	1
125	34	706	1
337	250000	200000	1
191	75	1	1
190	15	173	1
135	120	174	1
27	6	180	1
154	3000	5000	1
53	10	4	0
90	0	0	0
171	0	0	0
179	8	0	0
253	29	0	0
421	12.9	0	0
482	3	0	0
512	6	0	0
530	10	0.5	0
589	0	0	0
592	2	0	0
593	1	0	0
594	8	1	0
599	0	0	0
2	0	0	0
4	0	1	0
12	0	0	0
14	2	0	0
16	0	0	0
17	3	0	0
19	0	0	0
20	2	0	1
21	2	0	0
23	0	0	0
24	1	3	0
26	0	0	0
28	0	0	0
29	0	0	0
31	2	2	0
32	4	1	0
35	5	0	0
38	1	1	0
39	0	0	0
40	0	0	0
42	1	0	0
44	2	0	0
45	5	2	0
48	2	1	0
49	4	0	1
50	0	0	0
51	0	0	0
52	10	9	0
54	0	0	0
56	33	0	0
57	3	0	1
58	10	14	0
59	9	0	1
61	5	0	0
63	47	0	0
66	2	3	0
67	7	0	0
68	0	0	0
76	5	1	0
78	0	0	0
80	2	0	1
81	8	2	1
82	5	0	0
84	5	2	0
85	0	0	0
86	0	0	0
87	4	2	0
91	0	1	0
92	0	0	0
94	14	2	0
95	8	0	0
97	3	1	0
101	0	0	0
102	0	0	0
104	23	5	0
114	0	0	0
115	1	0	0
117	0	0	0
118	0	0	0
134	0	1	0
136	12	0	0
139	3	0	0
140	4	0	0
151	14	0	0
153	10	0	0
157	30	0	0
161	15	0	0
164	2	0	0
165	5	1	0
169	0	0	0
170	5	0	0
173	10	1	0
174	0	0	0
175	4	0	0
177	4	0	0
180	0	0	0
181	6	1	0
182	2	0	0
183	7	0	0
185	20	0	0
186	4	0	0
189	7	0	0
194	4	0	0
195	3	0	0
198	0	0	0
203	4	0	0
204	2	0	0
205	10	0	1
208	0	0	0
209	4	0	0
212	0	0	0
213	7	0	0
217	8	0	0
218	0	0	0
219	70	0	1
221	11	0	0
223	12	0	0
224	6	0	0
226	10	0	0
227	8	0	0
229	17	0	0
232	35	0	0
234	12	0	0
236	6	0	0
237	0	0	0
238	0	0	0
242	34	0	0
244	15	0	0
247	21	0.5	0
248	7	0	0
249	21	0	0
250	25	2.5	1
251	33	0	0
254	18	0	0
256	37	0	0
258	24	0	0
259	14	0	0
260	26	0	0
261	11	0	0
262	4	0.5	0
263	7	0	0
264	17	0	0
265	8	0.5	0
266	26	0	0
267	14	0	1
269	10	0	0
271	10	0	0
273	3	0	0
274	12	10	1
275	15	0	0
276	106	61	1
278	0	0	0
281	0	0	0
282	23	0	1
284	0	0	0
286	29	0	1
287	2	0	0
288	26	4	1
291	5	0	1
292	6	0.5	0
293	41	2.5	1
302	12	0	0
303	4	0	1
304	2	0	0
306	0	0	0
307	3	0	0
309	23	0	0
310	0	0	0
311	5	0	0
315	6	0	0
320	5.3	0	0
321	11	0.5	0
323	28	1	0
324	4	0	0
325	4	0	0
327	3	0	0
328	11	0.5	0
331	10	0	0
334	12	0	0
335	2	0	0
336	0	0	0
401	15	0	0
402	2	0	0
404	7	0.5	1
405	10	0	0
406	18	0	0
407	0	0	0
408	5	0	0
409	11	0	0
410	8	0.5	0
414	0	0.5	0
415	5	0.5	0
416	22	1	0
418	11	0	0
419	5	0	0
420	22	3.5	0
422	25	0	0
423	3	0.5	1
424	8	1	0
425	10	0.5	0
427	0	0	0
431	6	3	1
432	2	0	0
433	1	0.5	0
434	1	1.5	0
435	6	0	0
437	0	0	0
438	3	0.5	0
440	0	0.5	0
441	14	0	0
442	19	0.5	0
446	4	0	0
447	12	1.5	0
450	8	0	0
451	8	0	1
453	10	1.5	1
454	0	0.5	0
456	19	0	0
457	3	0	0
458	0	0	0
459	1	0	0
460	0	0.5	0
462	3	0	0
463	0	0	0
464	1	0	0
467	10	0	0
468	5	0.5	0
469	11	0	0
471	10	0	0
472	16	0	0
473	1	0	0
474	5	0	0
476	5	2	0
477	1	0	0
481	9	0	0
483	7	1.5	0
484	3	0	0
485	7	0	1
486	0	0	0
487	10	0	0
488	4	1.5	0
490	5	0.5	1
492	4	0	0
493	11	0	0
495	36	333.5	1
498	2	0.5	1
500	4	0	0
504	0	0	0
506	9	0	1
513	0	0	0
515	6	1.5	0
517	15	0	0
518	12	0.5	1
519	10	0	0
522	0	0	0
526	39	0	0
527	0	0	0
529	12	2	0
531	2	0	0
532	19	0	0
533	10	2.5	0
534	8	0.5	0
536	13	0	0
537	8	1.5	1
539	24	0	0
540	10	0	0
541	5	0.5	0
542	5	0.5	0
545	15	0	0
546	8.75	7	0
549	10	0	0
551	11.25	1.5	0
553	14	0	0
554	5	0	0
555	6.25	0.5	0
557	10	0	0
558	7	1.5	0
559	2.5	0	0
560	0	0	0
561	180	302	1
562	0	0	0
563	11	0	0
564	5	0	0
566	6	0	0
568	4	0	0
570	2	0	0
571	3	0	0
573	3	0.5	0
574	4	0	0
575	14.4	0	0
576	4	1	0
578	6	0	0
579	3	0	1
580	5	9.5	1
581	0	0	0
582	4	0.5	0
583	16	17.5	1
587	6	0.5	1
243	0	0	0
285	8	2.5	0
332	5	0.5	0
494	56	1000	1
508	0	0	0
22	0	2	0
89	3	2	1
100	51	180	1
141	60	105	1
240	15	0	1
523	5	0	0
588	9	3.5	0
590	4	1.5	1
41	145	400	1
71	203	213	0
72	45	4	1
122	1	0	1
172	112	1000	1
206	8	0	0
225	18	0	0
270	11	0	0
272	358	97.5	1
298	7	0	0
313	0	0	0
317	0	0	0
326	80	147.5	1
413	58	0.5	1
491	220	146	1
509	2	2	0
597	1.6	15	0
436	75	73.5	1
222	338	1.5	1
290	24	0.5	0
297	9	0	0
25	0	2	0
37	8	224	1
47	39	2	1
132	17	0	1
192	15	0	0
207	3	0	0
556	4	2	1
586	5	0	1
228	32	0.5	1
411	160000	50000	1
470	2	0	1
64	61	0	1
155	250000	10000	1
15	2	4	1
77	57	0	1
99	2308	300000	0
108	400000	500000	1
130	0	0	0
239	0	0	0
277	6600	20000	1
338	4	93	0
443	8	4.5	0
521	25000	159.5	1
591	3	1	0
595	178	20000	1
13	0	0	0
565	126.7	14	1
245	5	6.5	1
34	3	1	0
73	0	0	0
439	6	1	1
465	0	0	0
510	0	1.5	0
36	4	2	0
10	8	120	1
33	0	0	0
246	18	0	0
308	8	64.5	1
516	70000	50000	1
128	4	34	1
478	1071	10000	1

## Sheet: ED Fig. 2c
	n=number of patients	% of patients	Fold change
SLN+ Patients	183		3.82757
SLN+Patients with distant metastatsis	32	17.4863
SLN- patients and without LN-involvement during disease course	197
SLN- patients and without LN-involvement during disease course with distant metastasis	9	4.56853
