# Supplementary material for: MCSP+ metastasis founder cells activate immunosuppression early in human melanoma metastatic colonization
Source: Nat Cancer. 2025 May 16;6(6):1017–34. doi: 10.1038/s43018-025-00963-w (PMC12202500; doi:10.1038/s43018-025-00963-w)
Supplement: Supplementary file 14 — Data values. [file 43018_2025_963_MOESM14_ESM.xlsx]

## Sheet: ED Fig. 3b,d
Sample ID	Patient ID	DCCD_gp100	ED Fig. 3b_Group	ED Fig. 3b_d_UMAP1	ED Fig. 3b_d_UMAP2	ED Fig. 3d_MLANA	ED Fig. 3d_PTPRC
CoK-201	1	NA	Non-melanoma pat. MCSP+MT-	-1.94926	18.7725	0	2.1349
CoK-202	2	NA	Non-melanoma pat. MCSP+MT-	-2.20561	18.7177	0.0360747	0.339372
CoK-204	2	NA	Non-melanoma pat. MCSP+MT-	-2.04589	18.5292	0.493572	2.21703
CoK-205	3	NA	Non-melanoma pat. MCSP+MT-	-1.57279	18.8534	0.120509	2.50812
CoK-206	4	NA	Non-melanoma pat. MCSP+MT-	-4.94763	16.1507	0.0877197	0.0448214
CoK-207	5	NA	Non-melanoma pat. MCSP+MT-	-2.514	18.4865	0.296574	4.11769
CoK-214	35	2.24304	Melanoma pat. MCSP+MT+	-2.52695	18.071	1.63336	1.54355
CoK-215	8	0	Melanoma pat. MCSP+MT-	-2.45868	19.0079	0.0933782	3.33706
CoK-216	38	4.00004	Melanoma pat. MCSP+MT+	3.88627	16.6645	5.89919	0
CoK-220	49	0.30103	Melanoma pat. MCSP+MT-	-2.2742	18.544	0.29649	1.97143
CoK-226	17	3.00043	Melanoma pat. MCSP+MT+	4.3634	16.6763	1.9682	0.00820951
CoK-227	17	3.00043	Melanoma pat. MCSP+MT+	3.71607	17.7184	2.30694	0.0155654
CoK-228	17	3.00043	Melanoma pat. MCSP+MT+	2.96116	17.5949	2.96191	0.0410448
CoK-229	17	3.00043	Melanoma pat. MCSP+MT+	3.81104	16.4551	2.86782	0.0328197
CoK-231	17	3.00043	Melanoma pat. MCSP+MT+	7.08082	18.2096	3.36716	0.0778063
CoK-232	18	2.5244	Melanoma pat. MCSP+MT+	3.11525	16.8468	3.0487	0
CoK-233	18	2.5244	Melanoma pat. MCSP+MT+	3.70858	16.9373	3.18469	0
CoK-234	18	2.5244	Melanoma pat. MCSP+MT+	3.86793	17.0678	0.749369	0
CoK-235	18	2.5244	Melanoma pat. MCSP+MT+	4.56	16.439	3.46054	0
CoK-236	18	2.5244	Melanoma pat. MCSP+MT+	3.48777	16.9848	3.88251	0
CoK-237	19	0.176091	Melanoma pat. MCSP+MT+	-5.12198	16.0013	0.255255	0
CoK-238	20	4.69898	Melanoma pat. MCSP+MT+	7.74471	18.4757	2.16757	0
CoK-239	20	4.69898	Melanoma pat. MCSP+MT+	8.08114	18.1064	2.84439	0
CoK-240	20	4.69898	Melanoma pat. MCSP+MT+	8.26726	18.0091	1.93847	0.0199291
CoK-241	20	4.69898	Melanoma pat. MCSP+MT+	2.98778	17.4083	2.82681	0.0406543
CoK-242	20	4.69898	Melanoma pat. MCSP+MT+	4.20643	17.9132	4.20914	0.0170067
CoK-243	20	4.69898	Melanoma pat. MCSP+MT+	7.66119	18.3753	2.57109	0.0168947
CoK-244	52	0.39794	Melanoma pat. MCSP+MT+	6.83444	16.214	2.61831	0.251117
CoK-247	43	5.30103	Melanoma pat. MCSP+MT+	4.02917	17.2849	3.07237	0.0204852
CoK-248	21	4.69898	Melanoma pat. MCSP+MT+	6.49927	13.9605	3.08225	0
CoK-249	21	4.69898	Melanoma pat. MCSP+MT+	6.35319	14.4594	4.89578	0
CoK-250	21	4.69898	Melanoma pat. MCSP+MT+	6.34588	14.1029	4.06186	0
CoK-251	21	4.69898	Melanoma pat. MCSP+MT+	6.28659	14.3343	3.4958	0
CoK-252	21	4.69898	Melanoma pat. MCSP+MT+	4.34645	16.6973	4.29972	0
CoK-253	21	4.69898	Melanoma pat. MCSP+MT+	6.40022	14.3021	4.19737	0.380651
CoK-254	44	0.60206	Melanoma pat. MCSP+MT+	7.56145	15.4546	4.32557	0
CoK-255	45	0.60206	Melanoma pat. MCSP+MT+	7.23404	15.446	4.68932	0.00885341
CoK-258	22	0	Melanoma pat. MCSP+MT+	3.20165	17.8458	2.10835	0
CoK-261	23	0.176091	Melanoma pat. MCSP+MT+	5.99708	17.4348	1.79381	0.0248139
CoK-262	9	1.04139	Melanoma pat. MCSP+MT-	-2.37892	18.8897	0.39087	3.7924
CoK-263	5	NA	Non-melanoma pat. MCSP+MT-	-2.15672	18.443	0.207863	1.22462
CoK-264	6	NA	Non-melanoma pat. MCSP+MT-	-5.10992	16.2354	0.127781	0.0498507
CoK-266	10	0	Melanoma pat. MCSP+MT-	-2.63944	19.1267	0.303518	2.28576
CoK-268	12	0	Melanoma pat. MCSP+MT-	-2.6417	18.7294	0.829752	0
CoK-273	17	3.00043	Melanoma pat. MCSP+MT+	3.03082	16.8585	3.88393	0.00964303
CoK-274	42	0.30103	Melanoma pat. MCSP+MT+	3.30182	16.6553	3.92913	0.0126784
CoK-275	44	0.60206	Melanoma pat. MCSP+MT+	7.43173	15.4747	4.34678	0.013278
CoK-277	50	0	Melanoma pat. MCSP+MT+	7.41268	15.8947	1.42157	0.203804
CoK-278	23	0.176091	Melanoma pat. MCSP+MT+	-2.49015	18.5918	0.15775	3.02774
CoK-279	37	3.69906	Melanoma pat. MCSP+MT+	6.52099	14.3899	4.60205	0
CoK-283	7	NA	Non-melanoma pat. MCSP+MT-	-5.11682	15.9663	0.494928	1.48509
CoK-285	13	0.176091	Melanoma pat. MCSP+MT-	-2.21049	18.8607	0.224473	1.82717
CoK-286	14	0	Melanoma pat. MCSP+MT-	-4.94896	16.1245	0.650988	1.02947
CoK-287	44	0.60206	Melanoma pat. MCSP+MT+	3.30144	18.5667	2.73459	0
CoK-288	15	0	Melanoma pat. MCSP+MT-	-4.95287	16.2334	0.151461	0.202824
CoK-290	33	3.69906	Melanoma pat. MCSP+MT+	2.85243	17.5257	2.29253	0.0180001
CoK-291	38	4.00004	Melanoma pat. MCSP+MT+	3.80279	18.9915	4.74984	0
CoK-294	46	4.00004	Melanoma pat. MCSP+MT+	3.60966	18.8346	0.44881	0
CoK-295	47	2.16732	Melanoma pat. MCSP+MT+	8.72937	17.4189	2.61244	0
CoK-296	39	4.30105	Melanoma pat. MCSP+MT+	6.58861	15.0998	2.85707	0
CoK-297	48	0.875061	Melanoma pat. MCSP+MT+	8.76249	17.8208	3.31589	0.00649507
CoK-304	27	1.90309	Melanoma pat. MCSP+MT+	4.04539	17.2785	2.27161	0
CoK-305	24	0.39794	Melanoma pat. MCSP+MT+	4.53051	17.8749	3.29248	0
CoK-306	25	0.477121	Melanoma pat. MCSP+MT+	4.04132	18.1115	0.554344	0
CoK-307	26	1.17609	Melanoma pat. MCSP+MT+	6.39138	19.0681	1.30341	0
CoK-308	26	1.17609	Melanoma pat. MCSP+MT+	6.73733	19.1283	1.96208	0.162563
CoK-309	26	1.17609	Melanoma pat. MCSP+MT+	7.11116	19.1833	3.23761	0
CoK-310	26	0.778151	Melanoma pat. MCSP+MT+	7.15934	19.1269	3.35471	0.0199435
CoK-313	27	1.90309	Melanoma pat. MCSP+MT+	3.09178	17.6647	1.5283	0.0286998
CoK-315	28	0	Melanoma pat. MCSP+MT+	4.65298	18.3187	0.458675	0.00965288
CoK-316	28	0	Melanoma pat. MCSP+MT+	4.86706	18.5737	1.00511	0.00931979
CoK-317	32	0.176091	Melanoma pat. MCSP+MT+	7.86134	16.2922	3.36215	0.00745503
CoK-318	24	0.39794	Melanoma pat. MCSP+MT+	5.88713	17.1303	2.66737	0
CoK-319	24	0.39794	Melanoma pat. MCSP+MT+	4.09849	17.6965	0.90247	0
CoK-320	29	0	Melanoma pat. MCSP+MT+	3.76136	18.9836	1.71426	0
CoK-321	25	0.477121	Melanoma pat. MCSP+MT+	8.44602	17.2043	2.32705	0
CoK-322	25	0.477121	Melanoma pat. MCSP+MT+	8.47989	17.6394	0.596601	0.0175823
CoK-323	26	0.778151	Melanoma pat. MCSP+MT+	6.97388	19.0653	2.61315	0.0107563
CoK-324	26	0.778151	Melanoma pat. MCSP+MT+	6.81187	18.7701	2.92557	0
CoK-325	30	0	Melanoma pat. MCSP+MT+	6.74198	16.2415	0.030762	0.00777967
CoK-326	31	1.02119	Melanoma pat. MCSP+MT+	4.536	16.3511	2.84477	0.00657613
CoK-327	33	3.69906	Melanoma pat. MCSP+MT+	2.80236	17.5479	1.97364	0
CoK-328	34	2.84942	Melanoma pat. MCSP+MT+	3.09346	16.5793	2.54536	0
CoK-329	34	2.84942	Melanoma pat. MCSP+MT+	3.00193	16.9306	4.43851	0.119671
CoK-330	34	2.84942	Melanoma pat. MCSP+MT+	3.25345	17.1015	4.31594	0.0273871
CoK-334	36	2.02531	Melanoma pat. MCSP+MT+	3.60045	17.2993	2.13139	0
CoK-336	36	2.02531	Melanoma pat. MCSP+MT+	3.29839	17.1256	4.53469	0
CoK-338	36	2.02531	Melanoma pat. MCSP+MT+	3.26637	16.7188	5.50187	0
CoK-339	37	3.69906	Melanoma pat. MCSP+MT+	6.60361	14.1225	3.79925	0.0302255
CoK-340	37	3.69906	Melanoma pat. MCSP+MT+	6.64767	14.2499	4.74247	0.447232
CoK-341	37	3.69906	Melanoma pat. MCSP+MT+	2.94022	16.7604	3.64361	0
CoK-342	37	3.69906	Melanoma pat. MCSP+MT+	2.82445	17.1354	4.62322	0
CoK-343	38	4.00004	Melanoma pat. MCSP+MT+	3.22318	17.6822	2.1714	0.0271825
CoK-345	40	1.14613	Melanoma pat. MCSP+MT+	6.04511	14.6332	0.511366	0
CoK-347	21	4.69898	Melanoma pat. MCSP+MT+	6.38078	13.8289	4.87761	0
CoK-348	39	4.30105	Melanoma pat. MCSP+MT+	6.76681	18.1061	2.49886	0
CoK-349	65	NA	Non-Melanoma pat. melanocyte	5.47556	11.6875	4.4363	0
CoK-350	65	NA	Non-Melanoma pat. melanocyte	5.16827	11.437	4.53066	0
CoK-351	65	NA	Non-Melanoma pat. melanocyte	5.56185	11.4478	4.3168	0
CoK-352	65	NA	Non-Melanoma pat. melanocyte	5.13531	11.4257	4.86273	0.00728456
CoK-354	65	NA	Non-Melanoma pat. melanocyte	5.37672	11.5217	4.60454	0
CoK-355	65	NA	Non-Melanoma pat. melanocyte	5.3138	11.6382	4.48909	0
CoK-356	65	NA	Non-Melanoma pat. melanocyte	5.33911	11.6637	5.20518	0
CoK-357	65	NA	Non-Melanoma pat. melanocyte	5.25756	11.336	4.72039	0
CoK-358	65	NA	Non-Melanoma pat. melanocyte	5.38471	11.5431	5.66215	0
CoK-359	65	NA	Non-Melanoma pat. melanocyte	5.40341	11.6031	5.68782	0
CoK-360	65	NA	Non-Melanoma pat. melanocyte	5.45411	11.688	5.85049	0.0058238
CoK-361	65	NA	Non-Melanoma pat. melanocyte	5.43381	11.3516	4.77171	0
CoK-362	65	NA	Non-Melanoma pat. melanocyte	5.1983	11.2579	4.72807	0.00717615
CoK-363	65	NA	Non-Melanoma pat. melanocyte	5.13137	11.221	0.981733	0
CoK-370	57	0	Melanoma pat. MCSP+MT-	-2.50479	18.4576	0.131129	0.0456471
CoK-372	58	0	Melanoma pat. MCSP+MT-	-4.89893	16.0781	0.0676792	1.94236
CoK-373	53	0	Melanoma pat. MCSP+MT-	-4.86708	16.0426	0.0810313	1.13466
CoK-374	53	0	Melanoma pat. MCSP+MT-	-2.63187	19.0873	0.0159005	0.0770889
CoK-375	59	0	Melanoma pat. MCSP+MT-	-2.74707	19.1561	0.0772754	1.088
CoK-377	60	0	Melanoma pat. MCSP+MT-	-5.18961	16.1664	0.187117	1.16154
CoK-378	61	0	Melanoma pat. MCSP+MT-	-2.26765	18.9376	0.0664997	1.76014
CoK-379	62	0	Melanoma pat. MCSP+MT-	5.5928	15.6787	0.0513207	1.30088
CoK-380	54	0	Melanoma pat. MCSP+MT-	-4.79667	16.3514	0.0231941	1.37539
CoK-381	54	0	Melanoma pat. MCSP+MT-	-2.46917	18.789	0.346862	1.27275
CoK-383	63	0	Melanoma pat. MCSP+MT-	-2.29072	18.4931	0.0488201	0.803843
CoK-384	64	0	Melanoma pat. MCSP+MT-	-5.06028	15.9623	0.0851967	0.250432
CoK-385	55	0	Melanoma pat. MCSP+MT-	-1.99371	18.6532	0.0967419	2.33405
CoK-387	56	0	Melanoma pat. MCSP+MT-	-4.85847	16.0779	0.193009	1.1131
CoK-388	56	0	Melanoma pat. MCSP+MT-	-2.6572	19.1351	0.158952	4.29465
SMG-007-2	66	2.35218	Melanoma pat. MCSP+MT+	3.26284	17.5224	3.9052	0.0461607
SMG-013	67	0.477121	Melanoma pat. MCSP+MT+	7.12624	16.6715	2.12082	0
SMG-018	68	0	Melanoma pat. MCSP+MT+	4.39791	17.8645	0.0263597	0
SMG-020-2	69	0.69897	Melanoma pat. MCSP+MT+	7.86491	16.0566	3.28733	0
SMG-024	70	0	Melanoma pat. MCSP+MT+	3.78625	18.9557	2.25512	0
SMG-025	70	0	Melanoma pat. MCSP+MT+	5.0994	17.2946	1.58973	0
SMG-027-2	71	5.47712	Melanoma pat. MCSP+MT+	5.96123	15.6708	1.99699	0.200571
SMG-028-2	71	5.47712	Melanoma pat. MCSP+MT+	6.40177	15.3784	5.12903	0
SMG-029	71	5.47712	Melanoma pat. MCSP+MT+	6.59571	15.7553	1.84842	0
SMG-030-2	71	5.47712	Melanoma pat. MCSP+MT+	6.47384	15.8968	3.80197	0
SMG-032	72	2.25768	Melanoma pat. MCSP+MT+	6.90207	16.0144	0.0806683	0
SMG-034-2	72	2.25768	Melanoma pat. MCSP+MT+	4.01531	16.7191	5.5045	0
SMG-036-2	73	5.69897	Melanoma pat. MCSP+MT+	5.82818	15.7662	2.0081	0
SMG-037-2	73	5.69897	Melanoma pat. MCSP+MT+	-4.71293	16.4064	0.101422	0
SMG-041-2	33	3.69906	Melanoma pat. MCSP+MT+	3.48998	17.6845	0	0
SMG-042	34	2.84942	Melanoma pat. MCSP+MT+	5.6212	16.8381	2.94099	0
SMG-048-2	74	0	Melanoma pat. MCSP+MT+	5.64037	16.7902	2.74694	0
SMG-053	35	2.01703	Melanoma pat. MCSP+MT+	-2.3838	18.2455	1.94933	0.619191
SMG-055	35	2.01703	Melanoma pat. MCSP+MT+	7.22222	15.8937	3.17916	0.73067
SMG-056	37	3.69906	Melanoma pat. MCSP+MT+	6.55907	14.3118	3.50387	0
SMG-058	75	4.00004	Melanoma pat. MCSP+MT+	7.91148	17.3687	1.25125	0
SMG-060	75	4.00004	Melanoma pat. MCSP+MT+	7.78556	17.8837	3.22587	0.00435194
SMG-061	75	4.00004	Melanoma pat. MCSP+MT+	7.48724	17.5435	5.06571	0.0132241
SMG-063	75	0.778151	Melanoma pat. MCSP+MT+	3.75687	18.0148	2.67074	0
SMG-064	75	0.778151	Melanoma pat. MCSP+MT+	7.68805	17.7303	4.12788	0
SMG-066	76	3.00043	Melanoma pat. MCSP+MT+	3.56005	17.9095	3.17819	0
SMG-071	77	0.30103	Melanoma pat. MCSP+MT+	6.46625	16.2259	2.25155	0
SMG-072	78	0.39794	Melanoma pat. MCSP+MT+	6.48969	14.3443	4.1909	0
SMG-076	9	1.04139	Melanoma pat. MCSP+MT+	5.64629	15.637	0.0279266	1.0034
SMG-077	51	1.79239	Melanoma pat. MCSP+MT+	7.72562	17.1346	3.35123	0
SMG-083	39	4.30105	Melanoma pat. MCSP+MT+	-2.47199	18.1617	0.026942	2.34123
SMG-084	39	4.30105	Melanoma pat. MCSP+MT+	6.6001	18.2511	3.47522	0
SMG-085	79	1.02119	Melanoma pat. MCSP+MT+	7.07923	16.7496	2.93527	0
SMG-086	40	1.14613	Melanoma pat. MCSP+MT+	6.39226	14.9176	2.31962	0
SMG-090	27	1.90309	Melanoma pat. MCSP+MT+	8.05353	16.0663	3.21427	0.366768
SMG-092	80	2.17173	Melanoma pat. MCSP+MT+	7.74366	16.1374	2.91508	0
SMG-097	80	2.17173	Melanoma pat. MCSP+MT+	7.6484	16.2833	0.200682	0
SMG-098	80	2.17173	Melanoma pat. MCSP+MT+	7.27714	16.49	1.16824	0
SMG-099	43	5.30103	Melanoma pat. MCSP+MT+	4.26208	17.3216	3.20016	0
SMG-100	43	5.30103	Melanoma pat. MCSP+MT+	4.40921	17.227	2.96813	0
SMG-101	43	5.30103	Melanoma pat. MCSP+MT+	4.23125	17.4515	2.48032	0
SMG-102	43	5.30103	Melanoma pat. MCSP+MT+	3.39179	18.312	1.6942	0
SMG-108	45	0.60206	Melanoma pat. MCSP+MT+	7.44892	15.3983	3.79608	0
SMG-109	45	0.60206	Melanoma pat. MCSP+MT+	5.28941	16.4716	3.38443	2.20702
SMG-110	45	0.60206	Melanoma pat. MCSP+MT+	4.56624	17.0884	3.79592	0
SMG-111	45	0.60206	Melanoma pat. MCSP+MT+	7.28151	17.5923	2.76844	0
SMG-112	81	1.87216	Melanoma pat. MCSP+MT+	5.0386	17.9412	0.85006	0
SMG-113	81	1.87216	Melanoma pat. MCSP+MT+	6.66583	18.3277	0.706862	0
SMG-114	81	1.87216	Melanoma pat. MCSP+MT+	6.81781	17.8381	0.373537	0
SMG-115	81	1.87216	Melanoma pat. MCSP+MT+	6.97442	17.9087	2.50077	0
SMG-121	46	4.00004	Melanoma pat. MCSP+MT+	3.21752	18.2521	1.87225	0
SMG-123	46	4.00004	Melanoma pat. MCSP+MT+	2.80941	17.6201	2.66026	0
SMG-124	46	4.00004	Melanoma pat. MCSP+MT+	3.05819	17.8003	3.62061	0
SMG-126	47	2.16732	Melanoma pat. MCSP+MT+	8.80095	17.6614	1.03179	0.00625159
SMG-127	47	2.16732	Melanoma pat. MCSP+MT+	8.32793	17.8271	2.71597	0
SMG-128	47	2.16732	Melanoma pat. MCSP+MT+	8.80761	17.5875	2.96489	0
SMG-129	47	2.16732	Melanoma pat. MCSP+MT+	8.72908	17.5775	2.62516	0
SMG-130	18	2.5244	Melanoma pat. MCSP+MT+	7.04289	16.857	2.56074	0
SMG-131	20	4.39796	Melanoma pat. MCSP+MT+	7.56818	18.5299	2.36526	0
SMG-132	20	4.39796	Melanoma pat. MCSP+MT+	3.94094	19.0711	2.11016	0.0187273
SMG-133	20	4.39796	Melanoma pat. MCSP+MT+	7.8647	18.0946	3.12893	0
SMG-134	20	4.69898	Melanoma pat. MCSP+MT+	7.42612	17.9023	2.91903	0.10225
SMG-135	20	4.69898	Melanoma pat. MCSP+MT+	8.25467	17.9324	3.51017	0
SMG-136	20	4.69898	Melanoma pat. MCSP+MT+	7.51468	18.3201	2.51891	0
SMG-138	82	2.20548	Melanoma pat. MCSP+MT+	6.41792	17.7596	3.23727	0
SMG-139	82	2.20548	Melanoma pat. MCSP+MT+	4.4307	17.1324	3.50547	0
SMG-140	83	2.48144	Melanoma pat. MCSP+MT+	8.36543	17.0747	3.26003	0
SMG-141	83	2.48144	Melanoma pat. MCSP+MT+	8.71624	17.6936	3.32983	0
SMG-142	83	2.48144	Melanoma pat. MCSP+MT+	8.2779	17.0463	3.30806	0
SMG-143	83	2.48144	Melanoma pat. MCSP+MT+	8.22498	16.938	3.83876	0
SMG-144	83	2.48144	Melanoma pat. MCSP+MT+	8.44424	17.2476	3.56372	0
SMG-145	83	2.48144	Melanoma pat. MCSP+MT+	8.11752	17.4338	4.12055	0
SMG-146	26	1.17609	Melanoma pat. MCSP+MT+	6.89844	19.1242	1.47107	0
SMG-147	26	1.17609	Melanoma pat. MCSP+MT+	6.89941	18.8936	2.70052	0.00573638
SMG-148	26	1.17609	Melanoma pat. MCSP+MT+	6.81853	19.0105	2.10155	0.170229
SMG-149	26	1.17609	Melanoma pat. MCSP+MT+	7.26807	18.8335	3.1241	0
SMG-150	26	0.778151	Melanoma pat. MCSP+MT+	6.90818	18.7224	2.96936	0
SMG-151	26	0.778151	Melanoma pat. MCSP+MT+	6.9205	18.9018	2.83829	0
SMG-152	26	0.778151	Melanoma pat. MCSP+MT+	6.78128	19.0334	1.90529	0
SMG-153	26	0.778151	Melanoma pat. MCSP+MT+	7.37785	19.1403	3.05864	0
SMG-154	84	1.26717	Melanoma pat. MCSP+MT+	7.61277	16.6704	2.97004	0
SMG-155	84	1.26717	Melanoma pat. MCSP+MT+	7.77881	16.7422	1.55239	0
SMG-156	84	1.26717	Melanoma pat. MCSP+MT+	7.55126	16.8115	1.93978	0
SMG-157	84	1.26717	Melanoma pat. MCSP+MT+	7.29855	16.576	2.95536	0
SMG-158	84	1.26717	Melanoma pat. MCSP+MT+	7.50068	16.5391	2.97619	0
SMG-160	85	0	Melanoma pat. MCSP+MT+	5.81005	15.7394	0.0546258	0.556139
SMG-163	86	2.76975	Melanoma pat. MCSP+MT+	6.51877	16.4632	0.542589	0
SMG-164	86	2.76975	Melanoma pat. MCSP+MT+	-2.756	19.0756	0.102201	0
SMG-165	86	4.30105	Melanoma pat. MCSP+MT+	5.07466	16.7057	3.08789	0
SMG-166	86	4.30105	Melanoma pat. MCSP+MT+	6.3198	16.451	2.8628	0
SMG-167	86	4.30105	Melanoma pat. MCSP+MT+	6.02571	16.256	2.99466	0

## Sheet: ED Fig. 3c
melanocytes from Cheng et al. (EGAS00001002927)	DCC
Cell ID	Sample ID	ED Fig. 3c CNA	ED Fig. 3c_UMAP1	ED Fig. 3c_UMAP2
AAACCTGTCTCGGACG.2	CoK-201	NO	-1.94926	18.7725
GATCGTACAGTAAGAT.3	CoK-202	NO	-2.20561	18.7177
CCATGTCTCATGCAAC.14	CoK-204	NO	-2.04589	18.5292
ACGCAGCTCGGCGCTA.11	CoK-205	NO	-1.57279	18.8534
ATGCGATTCAGAGCTT.11	CoK-206	NO	-4.94763	16.1507
CGATGTAAGATCTGCT.11	CoK-207	NO	-2.514	18.4865
TCAGGATAGCGTAGTG.11	CoK-214	YES	-2.52695	18.071
GTATCTTCAGTCAGAG.12	CoK-215	NO	-2.45868	19.0079
AACTCTTAGGGTTTCT.1	CoK-216	YES	3.88627	16.6645
AAGTCTGTCGTCACGG.1	CoK-220	NO	-2.2742	18.544
ACACCGGGTCAAACTC.1	CoK-226	YES	4.3634	16.6763
AGAGTGGAGCTGCAAG.1	CoK-227	YES	3.71607	17.7184
AGGCCACTCCTAGAAC.1	CoK-228	YES	2.96116	17.5949
AGGGATGGTTTGTGTG.1	CoK-229	YES	3.81104	16.4551
ATCACGATCTGCTTGC.1	CoK-231	NO	7.08082	18.2096
ATCATCTAGCGATGAC.1	CoK-232	YES	3.11525	16.8468
ATCTACTAGGTGACCA.1	CoK-233	YES	3.70858	16.9373
ATTGGTGGTTATCGGT.1	CoK-234	YES	3.86793	17.0678
CATTATCCACTCGACG.1	CoK-235	YES	4.56	16.439
CCTTTCTGTCAGTGGA.1	CoK-236	YES	3.48777	16.9848
CGAGCACCATCGGGTC.1	CoK-237	YES	-5.12198	16.0013
CGGTTAAGTATATGAG.1	CoK-238	YES	7.74471	18.4757
CTACCCAGTCTTGCGG.1	CoK-239	YES	8.08114	18.1064
CTGATAGGTAAACCTC.1	CoK-240	YES	8.26726	18.0091
GAAACTCCATTTCAGG.1	CoK-241	NO	2.98778	17.4083
GAACATCTCGCGCCAA.1	CoK-242	YES	4.20643	17.9132
GACCAATCAGGATTGG.1	CoK-243	YES	7.66119	18.3753
GATGAGGGTGTCAATC.1	CoK-244	YES	6.83444	16.214
GATGAGGTCAACGGCC.1	CoK-247	YES	4.02917	17.2849
GCATGATAGCTAAGAT.1	CoK-248	YES	6.49927	13.9605
GCGCAGTAGTCGAGTG.1	CoK-249	YES	6.35319	14.4594
GCTGGGTAGAAACGCC.1	CoK-250	YES	6.34588	14.1029
GGCTCGATCCAGGGCT.1	CoK-251	YES	6.28659	14.3343
GTCGGGTAGACAAAGG.1	CoK-252	YES	4.34645	16.6973
GTGAAGGGTGCATCTA.1	CoK-253	NO	6.40022	14.3021
GTGCTTCAGGAGTTGC.1	CoK-254	YES	7.56145	15.4546
GTTCGGGGTGCAGACA.1	CoK-255	YES	7.23404	15.446
TACCTTACACTCGACG.1	CoK-258	NO	3.20165	17.8458
TACTCATCAAGGACAC.1	CoK-261	NO	5.99708	17.4348
TACTTGTTCCCAAGTA.1	CoK-262	NO	-2.37892	18.8897
TAGACCAGTACCTACA.1	CoK-263	NO	-2.15672	18.443
TGATTTCCAACACCTA.1	CoK-264	NO	-5.10992	16.2354
TGCGTGGAGCCGGTAA.1	CoK-266	NO	-2.63944	19.1267
TGGACGCCACTGTGTA.1	CoK-268	NO	-2.6417	18.7294
TGGCTGGCAGTAACGG.1	CoK-273	YES	3.03082	16.8585
TGTGTTTTCCAAGCCG.1	CoK-274	NO	3.30182	16.6553
TGTTCCGTCAATAAGG.1	CoK-275	YES	7.43173	15.4747
TTGAACGGTGGGTATG.1	CoK-277	YES	7.41268	15.8947
AAACCTGAGCGATTCT.2	CoK-278	NO	-2.49015	18.5918
AAAGCAACAAAGTCAA.2	CoK-279	YES	6.52099	14.3899
ACCTTTAGTGAAAGAG.2	CoK-283	NO	-5.11682	15.9663
AGAATAGAGAGGTAGA.2	CoK-285	NO	-2.21049	18.8607
AGAGCTTAGCGTTTAC.2	CoK-286	NO	-4.94896	16.1245
ATTACTCTCGGTTAAC.2	CoK-287	NO	3.30144	18.5667
CAAGGCCGTAACGCGA.2	CoK-288	NO	-4.95287	16.2334
CAGATCAAGACACTAA.2	CoK-290	NO	2.85243	17.5257
CATCAAGGTCGCCATG.2	CoK-291	YES	3.80279	18.9915
CCACCTAAGTTAAGTG.2	CoK-294	YES	3.60966	18.8346
CGAGAAGAGATGTGTA.2	CoK-295	YES	8.72937	17.4189
CGGACACAGATGTCGG.2	CoK-296	YES	6.58861	15.0998
CGGACACGTGCCTGTG.2	CoK-297	YES	8.76249	17.8208
CGGACGTTCCGGCACA.2	CoK-304	YES	4.04539	17.2785
CGGAGCTAGTTCGCAT.2	CoK-305	YES	4.53051	17.8749
CTCGTACTCGTTACGA.2	CoK-306	YES	4.04132	18.1115
CTTAGGAAGCTGCGAA.2	CoK-307	YES	6.39138	19.0681
GCAATCAGTGTCTGAT.2	CoK-308	YES	6.73733	19.1283
GCACATATCTCACATT.2	CoK-309	YES	7.11116	19.1833
GCATGCGTCCCTTGTG.2	CoK-310	YES	7.15934	19.1269
GCTGCGATCTTTCCTC.2	CoK-313	YES	3.09178	17.6647
GGTGAAGTCTCAACTT.2	CoK-315	YES	4.65298	18.3187
GTAACTGTCCGCATCT.2	CoK-316	YES	4.86706	18.5737
GTATCTTGTGGTACAG.2	CoK-317	YES	7.86134	16.2922
GTCAAGTGTCTCAACA.2	CoK-318	YES	5.88713	17.1303
GTCATTTCAGCTGTAT.2	CoK-319	YES	4.09849	17.6965
GTTCATTCACGCCAGT.2	CoK-320	YES	3.76136	18.9836
TACTCGCCAAGCCGCT.2	CoK-321	YES	8.44602	17.2043
TAGTGGTGTCGCGAAA.2	CoK-322	YES	8.47989	17.6394
TCAGCAACAATGACCT.2	CoK-323	YES	6.97388	19.0653
TCAGGATGTTAAGACA.2	CoK-324	YES	6.81187	18.7701
TCAGGTAAGGATGCGT.2	CoK-325	YES	6.74198	16.2415
TCTTCGGCAAGTCATC.2	CoK-326	YES	4.536	16.3511
TCTTCGGCATGTCGAT.2	CoK-327	NO	2.80236	17.5479
TGACTTTAGACTAGAT.2	CoK-328	NO	3.09346	16.5793
TGGCTGGCATTGCGGC.2	CoK-329	NO	3.00193	16.9306
TTCGAAGCACGCCAGT.2	CoK-330	NO	3.25345	17.1015
TTTGTCATCTGTGCAA.2	CoK-334	YES	3.60045	17.2993
AAAGCAATCACCACCT.3	CoK-336	NO	3.29839	17.1256
AAAGCAATCCAATGGT.3	CoK-338	NO	3.26637	16.7188
ACACCGGCAATAAGCA.3	CoK-339	YES	6.60361	14.1225
ACAGCTAGTGCAACGA.3	CoK-340	NO	6.64767	14.2499
ACGCCAGCATTTCAGG.3	CoK-341	NO	2.94022	16.7604
AGGGTGACACCGTTGG.3	CoK-342	NO	2.82445	17.1354
ATAGACCCACTTCTGC.3	CoK-343	YES	3.22318	17.6822
ATGGGAGAGTCATGCT.3	CoK-345	YES	6.04511	14.6332
CAACTAGTCTCGCTTG.3	CoK-347	YES	6.38078	13.8289
CAAGGCCAGTTGTAGA.3	CoK-348	YES	6.76681	18.1061
CACCAGGAGGTGTTAA.3	CoK-349	NO	5.47556	11.6875
CAGAGAGCATCGTCGG.3	CoK-350	NO	5.16827	11.437
CCACCTAGTTACGACT.3	CoK-351	NO	5.56185	11.4478
CCTACCAAGTATTGGA.3	CoK-352	NO	5.13531	11.4257
AAACCTGTCTCGGACG.2.1	CoK-354	NO	5.37672	11.5217
GATCGTACAGTAAGAT.3.1	CoK-355	NO	5.3138	11.6382
CCATGTCTCATGCAAC.14.1	CoK-356	NO	5.33911	11.6637
ACGCAGCTCGGCGCTA.11.1	CoK-357	NO	5.25756	11.336
ATGCGATTCAGAGCTT.11.1	CoK-358	NO	5.38471	11.5431
CGATGTAAGATCTGCT.11.1	CoK-359	NO	5.40341	11.6031
TCAGGATAGCGTAGTG.11.1	CoK-360	NO	5.45411	11.688
GTATCTTCAGTCAGAG.12.1	CoK-361	NO	5.43381	11.3516
AACTCTTAGGGTTTCT.1.1	CoK-362	NO	5.1983	11.2579
AAGTCTGTCGTCACGG.1.1	CoK-363	NO	5.13137	11.221
ACACCGGGTCAAACTC.1.1	CoK-370	NO	-2.50479	18.4576
AGAGTGGAGCTGCAAG.1.1	CoK-372	NO	-4.89893	16.0781
AGGCCACTCCTAGAAC.1.1	CoK-373	NO	-4.86708	16.0426
AGGGATGGTTTGTGTG.1.1	CoK-374	NO	-2.63187	19.0873
ATCACGATCTGCTTGC.1.1	CoK-375	NO	-2.74707	19.1561
ATCATCTAGCGATGAC.1.1	CoK-377	NO	-5.18961	16.1664
ATCTACTAGGTGACCA.1.1	CoK-378	NO	-2.26765	18.9376
ATTGGTGGTTATCGGT.1.1	CoK-379	NO	5.5928	15.6787
CATTATCCACTCGACG.1.1	CoK-380	NO	-4.79667	16.3514
CCTTTCTGTCAGTGGA.1.1	CoK-381	NO	-2.46917	18.789
CGAGCACCATCGGGTC.1.1	CoK-383	NO	-2.29072	18.4931
CGGTTAAGTATATGAG.1.1	CoK-384	NO	-5.06028	15.9623
CTACCCAGTCTTGCGG.1.1	CoK-385	NO	-1.99371	18.6532
CTGATAGGTAAACCTC.1.1	CoK-387	NO	-4.85847	16.0779
GAAACTCCATTTCAGG.1.1	CoK-388	NO	-2.6572	19.1351
GAACATCTCGCGCCAA.1.1	SMG-007-2	YES	3.26284	17.5224
GACCAATCAGGATTGG.1.1	SMG-013	YES	7.12624	16.6715
GATGAGGGTGTCAATC.1.1	SMG-018	YES	4.39791	17.8645
GATGAGGTCAACGGCC.1.1	SMG-020-2	YES	7.86491	16.0566
GCATGATAGCTAAGAT.1.1	SMG-024	YES	3.78625	18.9557
GCGCAGTAGTCGAGTG.1.1	SMG-025	NO	5.0994	17.2946
GCTGGGTAGAAACGCC.1.1	SMG-027-2	NO	5.96123	15.6708
GGCTCGATCCAGGGCT.1.1	SMG-028-2	YES	6.40177	15.3784
GTCGGGTAGACAAAGG.1.1	SMG-029	YES	6.59571	15.7553
GTGAAGGGTGCATCTA.1.1	SMG-030-2	YES	6.47384	15.8968
GTGCTTCAGGAGTTGC.1.1	SMG-032	YES	6.90207	16.0144
GTTCGGGGTGCAGACA.1.1	SMG-034-2	YES	4.01531	16.7191
TACCTTACACTCGACG.1.1	SMG-036-2	NO	5.82818	15.7662
TACTCATCAAGGACAC.1.1	SMG-037-2	NO	-4.71293	16.4064
TACTTGTTCCCAAGTA.1.1	SMG-041-2	YES	3.48998	17.6845
TAGACCAGTACCTACA.1.1	SMG-042	YES	5.6212	16.8381
TGATTTCCAACACCTA.1.1	SMG-048-2	YES	5.64037	16.7902
TGCGTGGAGCCGGTAA.1.1	SMG-053	NO	-2.3838	18.2455
TGGACGCCACTGTGTA.1.1	SMG-055	NO	7.22222	15.8937
TGGCTGGCAGTAACGG.1.1	SMG-056	YES	6.55907	14.3118
TGTGTTTTCCAAGCCG.1.1	SMG-058	YES	7.91148	17.3687
TGTTCCGTCAATAAGG.1.1	SMG-060	YES	7.78556	17.8837
TTGAACGGTGGGTATG.1.1	SMG-061	YES	7.48724	17.5435
AAACCTGAGCGATTCT.2.1	SMG-063	YES	3.75687	18.0148
AAAGCAACAAAGTCAA.2.1	SMG-064	YES	7.68805	17.7303
ACCTTTAGTGAAAGAG.2.1	SMG-066	NO	3.56005	17.9095
AGAATAGAGAGGTAGA.2.1	SMG-071	YES	6.46625	16.2259
AGAGCTTAGCGTTTAC.2.1	SMG-072	YES	6.48969	14.3443
ATTACTCTCGGTTAAC.2.1	SMG-076	NO	5.64629	15.637
CAAGGCCGTAACGCGA.2.1	SMG-077	YES	7.72562	17.1346
CAGATCAAGACACTAA.2.1	SMG-083	NO	-2.47199	18.1617
CATCAAGGTCGCCATG.2.1	SMG-084	YES	6.6001	18.2511
CCACCTAAGTTAAGTG.2.1	SMG-085	YES	7.07923	16.7496
CGAGAAGAGATGTGTA.2.1	SMG-086	YES	6.39226	14.9176
CGGACACAGATGTCGG.2.1	SMG-090	YES	8.05353	16.0663
CGGACACGTGCCTGTG.2.1	SMG-092	YES	7.74366	16.1374
CGGACGTTCCGGCACA.2.1	SMG-097	YES	7.6484	16.2833
CGGAGCTAGTTCGCAT.2.1	SMG-098	YES	7.27714	16.49
CTCGTACTCGTTACGA.2.1	SMG-099	YES	4.26208	17.3216
CTTAGGAAGCTGCGAA.2.1	SMG-100	YES	4.40921	17.227
GCAATCAGTGTCTGAT.2.1	SMG-101	YES	4.23125	17.4515
GCACATATCTCACATT.2.1	SMG-102	YES	3.39179	18.312
GCATGCGTCCCTTGTG.2.1	SMG-108	YES	7.44892	15.3983
GCTGCGATCTTTCCTC.2.1	SMG-109	YES	5.28941	16.4716
GGTGAAGTCTCAACTT.2.1	SMG-110	YES	4.56624	17.0884
GTAACTGTCCGCATCT.2.1	SMG-111	YES	7.28151	17.5923
GTATCTTGTGGTACAG.2.1	SMG-112	YES	5.0386	17.9412
GTCAAGTGTCTCAACA.2.1	SMG-113	YES	6.66583	18.3277
GTCATTTCAGCTGTAT.2.1	SMG-114	YES	6.81781	17.8381
GTTCATTCACGCCAGT.2.1	SMG-115	YES	6.97442	17.9087
TACTCGCCAAGCCGCT.2.1	SMG-121	YES	3.21752	18.2521
TAGTGGTGTCGCGAAA.2.1	SMG-123	YES	2.80941	17.6201
TCAGCAACAATGACCT.2.1	SMG-124	YES	3.05819	17.8003
TCAGGATGTTAAGACA.2.1	SMG-126	YES	8.80095	17.6614
TCAGGTAAGGATGCGT.2.1	SMG-127	YES	8.32793	17.8271
TCTTCGGCAAGTCATC.2.1	SMG-128	YES	8.80761	17.5875
TCTTCGGCATGTCGAT.2.1	SMG-129	YES	8.72908	17.5775
TGACTTTAGACTAGAT.2.1	SMG-130	YES	7.04289	16.857
TGGCTGGCATTGCGGC.2.1	SMG-131	YES	7.56818	18.5299
TTCGAAGCACGCCAGT.2.1	SMG-132	YES	3.94094	19.0711
TTTGTCATCTGTGCAA.2.1	SMG-133	YES	7.8647	18.0946
AAAGCAATCACCACCT.3.1	SMG-134	YES	7.42612	17.9023
AAAGCAATCCAATGGT.3.1	SMG-135	YES	8.25467	17.9324
ACACCGGCAATAAGCA.3.1	SMG-136	YES	7.51468	18.3201
ACAGCTAGTGCAACGA.3.1	SMG-138	YES	6.41792	17.7596
ACGCCAGCATTTCAGG.3.1	SMG-139	YES	4.4307	17.1324
AGGGTGACACCGTTGG.3.1	SMG-140	YES	8.36543	17.0747
ATAGACCCACTTCTGC.3.1	SMG-141	YES	8.71624	17.6936
ATGGGAGAGTCATGCT.3.1	SMG-142	YES	8.2779	17.0463
CAACTAGTCTCGCTTG.3.1	SMG-143	YES	8.22498	16.938
CAAGGCCAGTTGTAGA.3.1	SMG-144	YES	8.44424	17.2476
CACCAGGAGGTGTTAA.3.1	SMG-145	YES	8.11752	17.4338
CAGAGAGCATCGTCGG.3.1	SMG-146	YES	6.89844	19.1242
CCACCTAGTTACGACT.3.1	SMG-147	YES	6.89941	18.8936
CCTACCAAGTATTGGA.3.1	SMG-148	YES	6.81853	19.0105
	SMG-149	YES	7.26807	18.8335
	SMG-150	YES	6.90818	18.7224
	SMG-151	YES	6.9205	18.9018
	SMG-152	YES	6.78128	19.0334
	SMG-153	YES	7.37785	19.1403
	SMG-154	YES	7.61277	16.6704
	SMG-155	YES	7.77881	16.7422
	SMG-156	YES	7.55126	16.8115
	SMG-157	YES	7.29855	16.576
	SMG-158	YES	7.50068	16.5391
	SMG-160	NO	5.81005	15.7394
	SMG-163	YES	6.51877	16.4632
	SMG-164	NO	-2.756	19.0756
	SMG-165	YES	5.07466	16.7057
	SMG-166	YES	6.3198	16.451
	SMG-167	YES	6.02571	16.256

## Sheet: ED Fig. 3e
	project (TS = Tabula Sapiens)	UMAP_1	UMAP_2	type
GTCACAATCACATGCA_TSP14_LymphNode_NA_10X_2_1_5Prime	TS	8.94886	0.503553	b cell
TGCTACCTCGAACGGA_TSP14_LymphNode_NA_10X_1_1_5Prime	TS	-1.40577	-11.4875	b cell
AAGACTCAGGCCCAAA_TSP14_LymphNode_NA_10X_1_1	TS	-1.76498	-12.5952	b cell
GTCACAAAGGATCGCA_TSP14_LymphNode_NA_10X_2_1_5Prime	TS	-1.90497	-12.3987	b cell
TCTACCGCACACCTAA_TSP14_LymphNode_NA_10X_1_1	TS	-2.26988	-11.3942	b cell
ACATCAGTCATCGGAT_TSP14_LymphNode_NA_10X_1_1_5Prime	TS	-1.85178	-12.71	b cell
CCGGTGATCAGAGTGG_TSP7_LymphNodes_Supradiaphagmatic_10X_1_1	TS	-2.66937	-11.7565	b cell
TAGGAGGAGCACCGTC_TSP14_LymphNode_NA_10X_2_1	TS	-2.52783	-12.7598	b cell
TATGCCCTCCTACAGA_TSP14_LymphNode_NA_10X_1_1_5Prime	TS	-1.92159	-12.8265	b cell
TTCCGTGCAAGGGTCA_TSP14_LymphNode_NA_10X_1_1	TS	-2.34855	-11.6681	b cell
CTGTAGATCTGACAGT_TSP7_LymphNodes_Supradiaphagmatic_10X_1_1	TS	-2.33297	-11.2915	b cell
CTGGACGCACGTAGTT_TSP14_LymphNode_NA_10X_2_1	TS	-2.23903	-11.8971	b cell
TGTTGAGCACAATGTC_TSP14_LymphNode_NA_10X_1_1	TS	-2.41032	-11.6784	b cell
AGACGTTAGCAATATG_TSP14_LymphNode_NA_10X_1_1_5Prime	TS	-1.43453	-11.2167	b cell
AGTGCCGCAAAGGCAC_TSP7_LymphNodes_Supradiaphagmatic_10X_1_1	TS	-2.22287	-11.285	b cell
CCTCAACTCCATAAGC_TSP14_LymphNode_NA_10X_1_1	TS	-2.59525	-11.2805	b cell
AGGATCTTCCAGGACC_TSP14_LymphNode_NA_10X_1_1	TS	-1.97544	-12.6024	b cell
ACGTTCCCACAATGAA_TSP14_LymphNode_NA_10X_2_1	TS	-2.29636	-12.777	b cell
CTCGTCACACGGCCAT_TSP14_LymphNode_NA_10X_1_1_5Prime	TS	-1.56942	-12.4223	b cell
CCGTGGATCTCCAGGG_TSP14_LymphNode_NA_10X_1_1_5Prime	TS	-1.41285	-11.3278	b cell
CCTACCAAGTCTCCTC_TSP14_LymphNode_NA_10X_2_1_5Prime	TS	-1.7568	-11.9925	b cell
ATCGTGACAACCCTCT_TSP14_LymphNode_NA_10X_1_1	TS	-2.59337	-12.2528	b cell
AGGGTGACAACGACAG_TSP14_LymphNode_NA_10X_2_1	TS	-2.39443	-12.7527	b cell
TTCACCGAGCTTTCCC_TSP14_LymphNode_NA_10X_2_1	TS	-2.20293	-11.4599	b cell
TACAGTGTCGCAAACT_TSP14_LymphNode_NA_10X_1_1_5Prime	TS	-1.56582	-12.3915	b cell
TCAGCAACACACTGCG_TSP14_LymphNode_NA_10X_1_1_5Prime	TS	-1.6648	-11.1376	b cell
CTTAGGACACCGAATT_TSP14_LymphNode_NA_10X_1_1_5Prime	TS	-1.67299	-11.8684	b cell
CGAAGGACAAATCGGG_TSP7_LymphNodes_Supradiaphagmatic_10X_1_1	TS	-2.02439	-12.0887	b cell
CAGATTGGTTGTAGCT_TSP14_LymphNode_NA_10X_1_1	TS	-2.35091	-11.7795	b cell
GATAGCTTCGACCACG_TSP7_LymphNodes_Supradiaphagmatic_10X_1_1	TS	-2.62645	-11.3549	b cell
ACCCACTGTATCACCA_TSP14_LymphNode_NA_10X_1_1_5Prime	TS	-1.70245	-11.7517	b cell
GACCTTCAGTTGGCTT_TSP14_LymphNode_NA_10X_2_1	TS	-2.2524	-12.8497	b cell
TCTATACCAATGGCCC_TSP7_LymphNodes_Supradiaphagmatic_10X_1_1	TS	-3.46768	-12.1971	b cell
ACAACCAGTATGAGAT_TSP14_LymphNode_NA_10X_1_1	TS	-2.02715	-12.3445	b cell
AATGCCATCCACATAG_TSP14_LymphNode_NA_10X_1_1	TS	-2.12716	-12.0042	b cell
TACTCATAGAGCCCAA_TSP14_LymphNode_NA_10X_1_1_5Prime	TS	-1.51926	-11.8055	b cell
GCTGCTTTCGCACTCT_TSP14_LymphNode_NA_10X_2_1_5Prime	TS	-1.86002	-11.1741	b cell
CGGAGAATCGTAACCA_TSP14_LymphNode_NA_10X_1_1	TS	-1.73666	-12.1923	b cell
CCACCTATCTCGTTTA_TSP14_LymphNode_NA_10X_2_1_5Prime	TS	-1.5099	-11.4089	b cell
CCCTCCTCAACTGGCC_TSP14_LymphNode_NA_10X_2_1_5Prime	TS	-1.49092	-11.829	b cell
CCCTCCTGTACATGTC_TSP14_LymphNode_NA_10X_1_1_5Prime	TS	-1.61309	-12.2103	b cell
TTTACTGGTGCCAAGA_TSP14_LymphNode_NA_10X_1_1	TS	-1.62291	-11.1783	b cell
GGAGGATTCCGTGACG_TSP14_LymphNode_NA_10X_1_1	TS	-2.08703	-12.158	b cell
AACTTTCAGCAGGTCA_TSP14_LymphNode_NA_10X_1_1_5Prime	TS	-1.79058	-12.485	b cell
GCGATCGCACGACGCT_TSP7_LymphNodes_Supradiaphagmatic_10X_1_1	TS	-2.02751	-11.2267	b cell
ATCGGCGCACGTAACT_TSP14_LymphNode_NA_10X_1_1	TS	-1.62668	-11.6082	b cell
GACCAATAGCCAGTTT_TSP14_LymphNode_NA_10X_2_1_5Prime	TS	-1.53025	-12.177	b cell
TATCTTGGTTCGGTCG_TSP14_LymphNode_NA_10X_1_1	TS	-2.27221	-11.8661	b cell
CAGCGTGTCACTGTCC_TSP14_LymphNode_NA_10X_2_1	TS	-2.0861	-12.6053	b cell
AGACCATTCATGCCGG_TSP14_LymphNode_NA_10X_1_1	TS	-2.55968	-11.7011	b cell
TGAGCGCGTCCGTTTC_TSP2_LymphNode_NA_10X_2_1	TS	9.48084	-0.113359	cd141-positive myeloid dendritic cell
AGATTGCAGCGTAGTG_TSP14_LymphNode_NA_10X_1_1_5Prime	TS	5.71495	3.56208	cd141-positive myeloid dendritic cell
GCAACATCAGCTTCCT_TSP2_LymphNode_NA_10X_2_1	TS	5.91647	3.20256	cd141-positive myeloid dendritic cell
AGAGCCCCACTGGAAG_TSP2_LymphNode_NA_10X_1_1	TS	9.81412	-0.192042	cd141-positive myeloid dendritic cell
TSP10_Skin_abdomen_SS2_B134173_B133831_ImmuneLinNeg_D20_L004	TS	7.17921	3.47252	cd141-positive myeloid dendritic cell
GAGAAATCACCCAAGC_TSP7_LymphNodes_Supradiaphagmatic_10X_1_1	TS	8.4377	0.421238	cd141-positive myeloid dendritic cell
ACGATGTGTTCTAAGC_TSP7_LymphNodes_Supradiaphagmatic_10X_1_1	TS	8.44343	0.339497	cd141-positive myeloid dendritic cell
TGTTGGAAGACTCGAG_TSP14_Skin_Chest_10X_1_1	TS	5.73807	3.57351	cd141-positive myeloid dendritic cell
GAGAGGTAGAGGATCC_TSP7_LymphNodes_Supradiaphagmatic_10X_1_1	TS	8.50463	0.296394	cd141-positive myeloid dendritic cell
TCTGAGATCGATGAGG_TSP14_LymphNode_NA_10X_2_1_5Prime	TS	5.67484	3.5428	cd141-positive myeloid dendritic cell
CGTTAGAAGAATTTGG_TSP2_LymphNode_NA_10X_1_1	TS	9.74352	-0.321192	cd141-positive myeloid dendritic cell
TCGCACTCACATACGT_TSP2_LymphNode_NA_10X_2_1	TS	9.30958	-0.0382873	cd141-positive myeloid dendritic cell
ATGGATCTCTGCTTAT_TSP2_LymphNode_NA_10X_2_1	TS	9.65357	-0.0857059	cd141-positive myeloid dendritic cell
ACCTGTCAGTTGGAGC_TSP2_LymphNode_NA_10X_2_1	TS	9.42597	0.0174412	cd141-positive myeloid dendritic cell
CCATTCGCACATTCGA_TSP14_LymphNode_NA_10X_2_1_5Prime	TS	5.71916	3.52919	cd141-positive myeloid dendritic cell
TCCCAGTTCCATGCAA_TSP7_LymphNodes_Supradiaphagmatic_10X_1_1	TS	8.57306	0.265689	cd141-positive myeloid dendritic cell
ATAGGCTCACGTAACT_TSP10_Skin_NA_10X_1_1	TS	6.61996	3.54031	cd141-positive myeloid dendritic cell
CATGGATCACACAGAG_TSP2_LymphNode_NA_10X_2_1	TS	10.1789	-0.344879	cd141-positive myeloid dendritic cell
CCGGGTAAGGCATCTT_TSP2_LymphNode_NA_10X_1_1	TS	9.75133	-0.405036	cd141-positive myeloid dendritic cell
CCCAACTAGATCCCAT_TSP14_LymphNode_NA_10X_2_1	TS	5.65665	3.47394	cd141-positive myeloid dendritic cell
ATGGGAGTCCTCGCAT_TSP14_LymphNode_NA_10X_2_1_5Prime	TS	5.87846	3.59301	cd141-positive myeloid dendritic cell
CCTCAACCAGTGGCTC_TSP2_LymphNode_NA_10X_1_1	TS	9.78336	-0.451355	cd141-positive myeloid dendritic cell
GGTAATCCACGCGCTA_TSP14_LymphNode_NA_10X_2_1	TS	5.74511	3.48869	cd141-positive myeloid dendritic cell
ACTTCGCAGCGTTCCG_TSP14_LymphNode_NA_10X_2_1	TS	8.37518	0.415478	cd141-positive myeloid dendritic cell
AGGTAGGAGCTCGGCT_TSP14_LymphNode_NA_10X_2_1	TS	8.60224	0.331317	cd141-positive myeloid dendritic cell
AAGACTCAGGATGGCT_TSP7_LymphNodes_Supradiaphagmatic_10X_1_1	TS	8.63608	0.226952	cd141-positive myeloid dendritic cell
GGGTTTATCCTGGCTT_TSP7_LymphNodes_Supradiaphagmatic_10X_1_1	TS	8.62126	0.566368	cd141-positive myeloid dendritic cell
CTTCGGTGTTACGGAG_TSP7_LymphNodes_Supradiaphagmatic_10X_1_1	TS	8.5143	0.456899	cd141-positive myeloid dendritic cell
TTGTTCATCTCACGAA_TSP14_LymphNode_NA_10X_2_1	TS	8.59262	0.377653	cd141-positive myeloid dendritic cell
TCAAGCAGTCGTTGGC_TSP14_Skin_Chest_10X_1_1	TS	6.93554	3.64475	cd141-positive myeloid dendritic cell
GTTGCTCGTACGTGAG_TSP14_LymphNode_NA_10X_2_1	TS	8.49736	0.324055	cd141-positive myeloid dendritic cell
GACCGTGGTCCGGCAT_TSP2_LymphNode_NA_10X_2_1	TS	9.18041	0.0788747	cd141-positive myeloid dendritic cell
GATAGCTTCAATCCAG_TSP2_LymphNode_NA_10X_1_1	TS	9.71427	-0.390835	cd141-positive myeloid dendritic cell
GGACGTCCATGGAAGC_TSP14_Skin_Abdomen_10X_1_1	TS	6.73986	3.39764	cd141-positive myeloid dendritic cell
GGTGTCGTCTTGATTC_TSP14_LymphNode_NA_10X_2_1	TS	8.49024	0.537585	cd141-positive myeloid dendritic cell
TTGATGGTCTAGCAAC_TSP2_LymphNode_NA_10X_2_1	TS	10.0478	-0.231828	cd141-positive myeloid dendritic cell
GCACATAAGAAGGCCT_TSP14_LymphNode_NA_10X_2_1_5Prime	TS	5.68969	3.60701	cd141-positive myeloid dendritic cell
ATGCGATCACCAAAGG_TSP7_LymphNodes_Supradiaphagmatic_10X_1_1	TS	8.63516	0.246506	cd141-positive myeloid dendritic cell
TSP10_Skin_chest_SS2_B134176_B133829_ImmuneLinNeg_B3_L003	TS	6.62619	3.29643	cd141-positive myeloid dendritic cell
GTACAACGTATTGGCT_TSP2_LymphNode_NA_10X_2_1	TS	9.85125	-0.187764	cd141-positive myeloid dendritic cell
CAGATTGAGAAACACT_TSP2_LymphNode_NA_10X_1_1	TS	10.0705	-0.541158	cd141-positive myeloid dendritic cell
TCCTCCCTCCCTCTAG_TSP2_LymphNode_NA_10X_1_1	TS	9.83873	-0.369751	cd141-positive myeloid dendritic cell
GTACTCCCACAGGAGT_TSP14_LymphNode_NA_10X_2_1_5Prime	TS	5.72625	3.59638	cd141-positive myeloid dendritic cell
GTCATGACAGAGTCTT_TSP14_LymphNode_NA_10X_2_1	TS	8.47682	0.355915	cd141-positive myeloid dendritic cell
GCCAGCATCCGTGGTG_TSP2_LymphNode_NA_10X_2_1	TS	10.037	-0.0777165	cd141-positive myeloid dendritic cell
CCTGTTGAGGAAGTAG_TSP10_Skin_NA_10X_1_1	TS	6.54044	3.43216	cd141-positive myeloid dendritic cell
ACTCTCGTCAACCTCC_TSP14_LymphNode_NA_10X_2_1	TS	5.72324	3.48302	cd141-positive myeloid dendritic cell
TGGATCAGTTTCTATC_TSP2_LymphNode_NA_10X_1_1	TS	9.39705	-0.0671259	cd141-positive myeloid dendritic cell
TCTTTGATCGGCATCG_TSP14_LymphNode_NA_10X_2_1	TS	8.50521	0.416412	cd141-positive myeloid dendritic cell
GATGCTAAGACAGACC_TSP14_LymphNode_NA_10X_2_1_5Prime	TS	5.67152	3.57092	cd141-positive myeloid dendritic cell
TCGACCTTCGGAGCAA_TSP7_LymphNodes_Supradiaphagmatic_10X_1_1	TS	9.89347	-0.393	cd1c-positive myeloid dendritic cell
TSP10_Skin_chest_SS2_B134176_B133829_ImmuneLinNeg_B21_L003	TS	7.15303	3.40548	cd1c-positive myeloid dendritic cell
TSP10_Skin_abdomen_SS2_B134173_B133831_ImmuneLinNeg_H3_L004	TS	7.10729	3.57703	cd1c-positive myeloid dendritic cell
CCTAAGAAGTATTCCG_TSP14_Skin_Abdomen_10X_1_1	TS	6.01195	3.6594	cd1c-positive myeloid dendritic cell
TGATTCTCAAATGGAT_TSP10_Skin_NA_10X_1_1	TS	7.44463	4.27898	cd1c-positive myeloid dendritic cell
TSP10_Skin_chest_SS2_B134176_B133829_ImmuneLinNeg_C17_L003	TS	6.93056	3.30029	cd1c-positive myeloid dendritic cell
GTAGCTACAAACACCT_TSP7_LymphNodes_Supradiaphagmatic_10X_1_1	TS	10.8415	-0.901538	cd1c-positive myeloid dendritic cell
GGGAATGCATTTGCCC_TSP14_LymphNode_NA_10X_2_1_5Prime	TS	9.70328	-0.021422	cd1c-positive myeloid dendritic cell
TATGTTCAGCAGTAAT_TSP10_Skin_NA_10X_1_1	TS	6.02191	3.74576	cd1c-positive myeloid dendritic cell
CATACAGAGGCTGTAG_TSP14_Skin_Abdomen_10X_1_1	TS	6.4097	3.72654	cd1c-positive myeloid dendritic cell
TSP10_Skin_abdomen_SS2_B134173_B133831_ImmuneLinNeg_D13_L004	TS	6.54653	3.33718	cd1c-positive myeloid dendritic cell
AGACCATGTTGGGATG_TSP10_Skin_NA_10X_1_1	TS	7.04476	4.12054	cd1c-positive myeloid dendritic cell
TGGATCACAAGAAACT_TSP7_LymphNodes_Supradiaphagmatic_10X_1_1	TS	10.3347	-0.617322	cd1c-positive myeloid dendritic cell
GATGACTGTTAAGAAC_TSP7_LymphNodes_Supradiaphagmatic_10X_1_1	TS	10.2857	-0.419532	cd1c-positive myeloid dendritic cell
AGCGTATCAACCCGCA_TSP10_Skin_NA_10X_1_1	TS	6.75708	3.82047	cd1c-positive myeloid dendritic cell
TSP10_Skin_chest_SS2_B134176_B133829_ImmuneLinNeg_E7_L003	TS	6.8219	3.34581	cd1c-positive myeloid dendritic cell
TSP10_Skin_abdomen_SS2_B134173_B133831_ImmuneLinNeg_B12_L004	TS	6.43941	3.4925	cd1c-positive myeloid dendritic cell
CGTAAGTCACTTGGGC_TSP10_Skin_NA_10X_1_1	TS	7.12194	4.06831	cd1c-positive myeloid dendritic cell
TGGGAAGAGAGGTATT_TSP7_LymphNodes_Supradiaphagmatic_10X_1_1	TS	10.0931	-0.332239	cd1c-positive myeloid dendritic cell
TSP10_Skin_abdomen_SS2_B134173_B133831_ImmuneLinNeg_H14_L004	TS	6.5377	3.33746	cd1c-positive myeloid dendritic cell
TSP10_Skin_chest_SS2_B134176_B133829_ImmuneLinNeg_B12_L003	TS	7.08753	3.29173	cd1c-positive myeloid dendritic cell
TACACCCGTTGCTGAT_TSP10_Skin_NA_10X_1_1	TS	6.74071	3.84475	cd1c-positive myeloid dendritic cell
TGAGCGCGTCCGGATC_TSP10_Skin_NA_10X_1_1	TS	6.47332	3.90136	cd1c-positive myeloid dendritic cell
GTCGAATGTGGTTCTA_TSP10_Skin_NA_10X_1_2	TS	6.34702	3.75687	cd1c-positive myeloid dendritic cell
TSP10_Skin_abdomen_SS2_B134173_B133831_ImmuneLinNeg_F5_L004	TS	6.20524	3.51675	cd1c-positive myeloid dendritic cell
ACAGGGACAATCAGCT_TSP14_Skin_Abdomen_10X_1_1	TS	6.36578	3.67314	cd1c-positive myeloid dendritic cell
GATCACACATGACAAA_TSP10_Skin_NA_10X_1_2	TS	6.22157	3.7496	cd1c-positive myeloid dendritic cell
GCGGATCGTTGTGGCC_TSP7_LymphNodes_Supradiaphagmatic_10X_1_1	TS	9.81412	-0.403854	cd1c-positive myeloid dendritic cell
TGGGTTATCCTTATAC_TSP7_LymphNodes_Supradiaphagmatic_10X_1_1	TS	9.6584	-0.290996	cd1c-positive myeloid dendritic cell
ATGTCTTCACTTGGGC_TSP7_LymphNodes_Supradiaphagmatic_10X_1_1	TS	10.4004	-0.233935	cd1c-positive myeloid dendritic cell
TCGACCTCAGTTCACA_TSP2_LymphNode_NA_10X_1_1	TS	8.56151	0.506815	cd1c-positive myeloid dendritic cell
TACCCACAGCGGTAAC_TSP10_Skin_NA_10X_1_2	TS	6.57964	3.90664	cd1c-positive myeloid dendritic cell
GCACGTGCATCCGTTC_TSP10_Skin_NA_10X_1_1	TS	7.2917	4.25531	cd1c-positive myeloid dendritic cell
TSP10_Skin_chest_SS2_B134176_B133829_ImmuneLinNeg_H19_L003	TS	7.14228	3.30761	cd1c-positive myeloid dendritic cell
TSP10_Skin_abdomen_SS2_B134173_B133831_ImmuneLinNeg_E8_L004	TS	6.65527	3.42565	cd1c-positive myeloid dendritic cell
CAGGCCATCAAAGGTA_TSP2_LymphNode_NA_10X_2_1	TS	8.50073	0.480782	cd1c-positive myeloid dendritic cell
GACACGCCACTGAGTT_TSP7_LymphNodes_Supradiaphagmatic_10X_1_1	TS	10.2524	-0.401542	cd1c-positive myeloid dendritic cell
TTGTGTTCAGAATCGG_TSP10_Skin_NA_10X_1_2	TS	6.51942	3.81414	cd1c-positive myeloid dendritic cell
CCACACTAGTCTGCGC_TSP10_Skin_NA_10X_1_2	TS	7.3296	4.29656	cd1c-positive myeloid dendritic cell
TTCGGTCAGTTTCGGT_TSP10_Skin_NA_10X_1_1	TS	7.0786	3.57612	cd1c-positive myeloid dendritic cell
TCAGCCTAGCCTCTGG_TSP10_Skin_NA_10X_1_2	TS	6.30887	3.6632	cd1c-positive myeloid dendritic cell
TTCCAATGTACTGACT_TSP7_LymphNodes_Supradiaphagmatic_10X_1_1	TS	10.2545	-0.602748	cd1c-positive myeloid dendritic cell
CAATCGAAGAAGAACG_TSP2_LymphNode_NA_10X_1_1	TS	8.59318	0.475261	cd1c-positive myeloid dendritic cell
ATAGGCTAGCTTCGTA_TSP7_LymphNodes_Supradiaphagmatic_10X_1_1	TS	9.60917	-0.246666	cd1c-positive myeloid dendritic cell
GGTTAACTCCAGTGCG_TSP10_Skin_NA_10X_1_2	TS	6.21267	3.65092	cd1c-positive myeloid dendritic cell
ACTATCTGTCGAGATG_TSP10_Skin_NA_10X_1_2	TS	6.11203	3.78995	cd1c-positive myeloid dendritic cell
AACCACATCGTCCTTG_TSP10_Skin_NA_10X_1_1	TS	6.77157	3.98121	cd1c-positive myeloid dendritic cell
GGAATGGAGGATACCG_TSP10_Skin_NA_10X_1_1	TS	7.07989	3.81179	cd1c-positive myeloid dendritic cell
GTGGAGACATGGGATG_TSP10_Skin_NA_10X_1_2	TS	7.20521	3.6604	cd1c-positive myeloid dendritic cell
AGGAGGTCAGGTTCGC_TSP10_Skin_NA_10X_1_2	TS	6.62097	3.8673	cd1c-positive myeloid dendritic cell
ACTCTCGTCCTTCACG_TSP14_LymphNode_NA_10X_1_1	TS	-6.07406	-1.00207	cd4-positive alpha-beta t cell
ATGGATCGTGGAGGTT_TSP14_LymphNode_NA_10X_2_1	TS	-4.89441	-1.49817	cd4-positive alpha-beta t cell
GGTGATTAGACTGGGT_TSP14_LymphNode_NA_10X_1_1	TS	-7.23855	-0.305212	cd4-positive alpha-beta t cell
CGTTAGAGTCAGGAGT_TSP14_LymphNode_NA_10X_2_1	TS	-4.2514	-0.150593	cd4-positive alpha-beta t cell
GACATCACACAGCATT_TSP14_LymphNode_NA_10X_1_1	TS	-5.64914	0.0823366	cd4-positive alpha-beta t cell
TTCTCAACAATCAGAA_TSP14_LymphNode_NA_10X_1_1_5Prime	TS	-6.51083	-0.43835	cd4-positive alpha-beta t cell
AACCTGACATGACCCG_TSP14_LymphNode_NA_10X_2_1	TS	-5.1665	-1.21672	cd4-positive alpha-beta t cell
GACGTTATCCTAGGGC_TSP14_LymphNode_NA_10X_1_1_5Prime	TS	-6.84271	0.192983	cd4-positive alpha-beta t cell
GTATTCTTCAACGCTA_TSP14_LymphNode_NA_10X_1_1_5Prime	TS	-6.99195	-0.450276	cd4-positive alpha-beta t cell
ACTGCAATCGGCTGGT_TSP7_LymphNodes_Supradiaphagmatic_10X_1_1	TS	-5.79311	1.03886	cd4-positive alpha-beta t cell
GGCGTCAAGATTCGCT_TSP14_LymphNode_NA_10X_1_1	TS	-4.65785	-1.4306	cd4-positive alpha-beta t cell
TATGTTCTCCGTGTCT_TSP14_LymphNode_NA_10X_1_1	TS	-5.9383	1.16749	cd4-positive alpha-beta t cell
TSP7_LymphNode_supradiaphragmatic_SS2_B134156_B114747_ImmuneLinPos_H1_S169	TS	-6.28118	1.79306	cd4-positive alpha-beta t cell
TGCATGACAGTCTGGC_TSP14_LymphNode_NA_10X_1_1	TS	-5.09656	-0.887236	cd4-positive alpha-beta t cell
GAATCACAGTCCCGGT_TSP14_LymphNode_NA_10X_2_1	TS	-6.18527	0.870576	cd4-positive alpha-beta t cell
ATGGGAGCACGGATCC_TSP7_LymphNodes_Supradiaphagmatic_10X_1_1	TS	-6.27857	1.45837	cd4-positive alpha-beta t cell
GAGCTGCAGTTGAATG_TSP7_LymphNodes_Supradiaphagmatic_10X_1_1	TS	-5.16333	-0.0372416	cd4-positive alpha-beta t cell
TACTTGTGTAGAGTGC_TSP14_LymphNode_NA_10X_1_1_5Prime	TS	-1.84773	-11.194	cd4-positive alpha-beta t cell
GTAGGAGGTCTATGAC_TSP7_LymphNodes_Supradiaphagmatic_10X_1_1	TS	-5.76197	1.58533	cd4-positive alpha-beta t cell
GATGAGGAGCCGATCC_TSP14_LymphNode_NA_10X_1_1	TS	-5.34752	-0.452217	cd4-positive alpha-beta t cell
CATAAGCTCATTGTGG_TSP14_LymphNode_NA_10X_1_1	TS	-5.7839	-0.659962	cd4-positive alpha-beta t cell
GTTCATTCACGCTTTC_TSP14_LymphNode_NA_10X_1_1_5Prime	TS	-6.75714	-0.379088	cd4-positive alpha-beta t cell
AAGACTCGTGGGTCAA_TSP14_LymphNode_NA_10X_1_1	TS	-5.24951	0.0416862	cd4-positive alpha-beta t cell
ACGTACAAGCGAGAAA_TSP14_LymphNode_NA_10X_1_1	TS	-5.81814	0.897646	cd4-positive alpha-beta t cell
AATCCAGGTCGTGGCT_TSP14_LymphNode_NA_10X_1_1_5Prime	TS	-7.2541	-0.0313278	cd4-positive alpha-beta t cell
TCCTCCCCATCGATCA_TSP14_LymphNode_NA_10X_2_1	TS	-5.53535	-0.406822	cd4-positive alpha-beta t cell
CACAAACTCCTGTAGA_TSP14_LymphNode_NA_10X_1_1_5Prime	TS	-6.51597	-0.933902	cd4-positive alpha-beta t cell
TGTACAGGTAGTTCCA_TSP14_LymphNode_NA_10X_1_1	TS	-5.63528	-1.16763	cd4-positive alpha-beta t cell
TGAGGGACATCTATGG_TSP14_LymphNode_NA_10X_2_1_5Prime	TS	-6.71696	2.03995	cd4-positive alpha-beta t cell
TATCAGGGTCAAGCGA_TSP14_LymphNode_NA_10X_1_1_5Prime	TS	-5.59843	-1.53258	cd4-positive alpha-beta t cell
CACTTCGTCACCTTAT_TSP14_LymphNode_NA_10X_1_1	TS	-5.7495	0.0118529	cd4-positive alpha-beta t cell
TGAGGGACATCGGATT_TSP14_LymphNode_NA_10X_1_1	TS	-5.70617	-0.249788	cd4-positive alpha-beta t cell
ATCTACTCAAGTCTAC_TSP14_LymphNode_NA_10X_2_1_5Prime	TS	-7.10064	0.26347	cd4-positive alpha-beta t cell
TCACGAATCCGTAGTA_TSP14_LymphNode_NA_10X_1_1_5Prime	TS	-6.94373	-0.405747	cd4-positive alpha-beta t cell
TCATTACAGCGTCAAG_TSP14_LymphNode_NA_10X_1_1_5Prime	TS	-6.92405	0.171084	cd4-positive alpha-beta t cell
AGATGAATCCTTCAGC_TSP7_LymphNodes_Supradiaphagmatic_10X_1_1	TS	-6.36303	1.0354	cd4-positive alpha-beta t cell
AGAGCGAGTCGCCATG_TSP14_LymphNode_NA_10X_2_1_5Prime	TS	-7.05547	-0.428437	cd4-positive alpha-beta t cell
CGGACGTAGGTCGGAT_TSP14_LymphNode_NA_10X_1_1_5Prime	TS	-5.9087	-1.31993	cd4-positive alpha-beta t cell
CCGTGGATCACCGTAA_TSP14_LymphNode_NA_10X_1_1_5Prime	TS	-7.10977	-0.580636	cd4-positive alpha-beta t cell
GATGACTTCCAGCAAT_TSP14_LymphNode_NA_10X_1_1	TS	-4.94404	-1.36972	cd4-positive alpha-beta t cell
TGGGAAGTCACTTATC_TSP14_LymphNode_NA_10X_1_1_5Prime	TS	-7.11959	-0.400854	cd4-positive alpha-beta t cell
TCTGGAAAGTGTTGAA_TSP14_LymphNode_NA_10X_1_1_5Prime	TS	-6.90716	-0.755786	cd4-positive alpha-beta t cell
CTAAGACAGCAGATCG_TSP14_LymphNode_NA_10X_1_1_5Prime	TS	-6.53007	-0.371106	cd4-positive alpha-beta t cell
TCTACCGTCATGGTAC_TSP14_LymphNode_NA_10X_1_1	TS	-5.57148	-0.809612	cd4-positive alpha-beta t cell
ACATCGAGTCTGATCA_TSP14_LymphNode_NA_10X_1_1	TS	-4.49849	-0.994991	cd4-positive alpha-beta t cell
AGTCTCCCACGGTAGA_TSP14_LymphNode_NA_10X_1_1	TS	-4.9751	-1.25834	cd4-positive alpha-beta t cell
GCAATCAGTCTTTCAT_TSP14_LymphNode_NA_10X_1_1_5Prime	TS	-6.12162	0.20305	cd4-positive alpha-beta t cell
TTGTAGGTCATCACCC_TSP14_LymphNode_NA_10X_2_1_5Prime	TS	-6.93026	-0.582703	cd4-positive alpha-beta t cell
CGCAGGTAGAGGTATT_TSP14_LymphNode_NA_10X_1_1	TS	-5.79863	-0.0978047	cd4-positive alpha-beta t cell
CTTCCGAGTGTTCGAT_TSP14_LymphNode_NA_10X_1_1	TS	-4.89285	-0.842379	cd4-positive alpha-beta t cell
TGGGTTATCAAGCCAT_TSP2_LymphNode_NA_10X_2_1	TS	-5.68298	0.321278	cd4-positive, alpha-beta memory t cell
TACATTCGTCAGATTC_TSP2_LymphNode_NA_10X_1_1	TS	-5.18058	-0.0578009	cd4-positive, alpha-beta memory t cell
TCTAACTCAGTAGATA_TSP2_LymphNode_NA_10X_2_1	TS	-5.80367	-0.0694045	cd4-positive, alpha-beta memory t cell
TTACCATGTTGATGTC_TSP2_LymphNode_NA_10X_2_1	TS	-6.10428	0.690587	cd4-positive, alpha-beta memory t cell
GGCTGTGTCCGTTGGG_TSP2_LymphNode_NA_10X_2_1	TS	-5.38685	-0.780922	cd4-positive, alpha-beta memory t cell
TSP2_LymphNode_Inguinal_SS2_B114663_B133051_ImmuneLinPos_N11_S191	TS	-6.11234	1.45871	cd4-positive, alpha-beta memory t cell
GCCAACGCATCGCTAA_TSP2_LymphNode_NA_10X_2_1	TS	-2.09969	-12.0598	cd4-positive, alpha-beta memory t cell
GTGAGCCTCGTACACA_TSP2_LymphNode_NA_10X_1_1	TS	-4.83447	-1.39434	cd4-positive, alpha-beta memory t cell
ACGGAAGTCCAGCCTT_TSP2_LymphNode_NA_10X_2_1	TS	-5.62398	-0.845772	cd4-positive, alpha-beta memory t cell
TTCAGGACAAAGGGCT_TSP2_LymphNode_NA_10X_2_1	TS	-4.92303	-1.24151	cd4-positive, alpha-beta memory t cell
ATACCTTCATCTGGGC_TSP10_Skin_NA_10X_1_2	TS	-5.83141	6.74765	cd4-positive, alpha-beta memory t cell
CTGCCATAGCTCGACC_TSP10_Skin_NA_10X_1_1	TS	-4.08669	7.63844	cd4-positive, alpha-beta memory t cell
CTGTGAATCATGGTAC_TSP10_Skin_NA_10X_1_1	TS	-3.86767	8.55623	cd4-positive, alpha-beta memory t cell
CGGGCATAGAAGCGAA_TSP2_LymphNode_NA_10X_2_1	TS	-5.26741	-1.19443	cd4-positive, alpha-beta memory t cell
TTGGGTATCCTTGAAG_TSP10_Skin_NA_10X_1_2	TS	-5.34542	7.91784	cd4-positive, alpha-beta memory t cell
TSP2_LymphNode_Inguinal_SS2_B114663_B133051_ImmuneLinPos_O17_S221	TS	-5.89267	1.45711	cd4-positive, alpha-beta memory t cell
GCTTTCGTCATTTCGT_TSP10_Skin_NA_10X_1_2	TS	-4.52737	8.18816	cd4-positive, alpha-beta memory t cell
CGAGGAAGTAACACCT_TSP2_LymphNode_NA_10X_1_1	TS	-5.76863	0.33752	cd4-positive, alpha-beta memory t cell
ATTTACCAGGTGCATG_TSP2_LymphNode_NA_10X_2_1	TS	-6.54963	1.88339	cd4-positive, alpha-beta memory t cell
CTCCCTCTCGATGGAG_TSP2_LymphNode_NA_10X_1_1	TS	-5.54666	-0.820526	cd4-positive, alpha-beta memory t cell
GGTGTCGAGCACCCAC_TSP14_Skin_Abdomen_10X_1_1	TS	-4.26996	7.20254	cd4-positive, alpha-beta memory t cell
CAAAGAATCAGGTAAA_TSP2_LymphNode_NA_10X_2_1	TS	-5.80584	-1.07361	cd4-positive, alpha-beta memory t cell
GGTGTTATCGTGAGAG_TSP10_Skin_NA_10X_1_2	TS	-5.84288	6.84047	cd4-positive, alpha-beta memory t cell
TCTTTGAAGATGCTAA_TSP10_Skin_NA_10X_1_2	TS	-5.87836	6.78684	cd4-positive, alpha-beta memory t cell
GAGTGAGAGACCTTTG_TSP2_LymphNode_NA_10X_1_1	TS	-5.57689	-0.0136727	cd4-positive, alpha-beta memory t cell
GGCTTGGTCTTTCGAT_TSP10_Skin_NA_10X_1_2	TS	-4.84311	8.04392	cd4-positive, alpha-beta memory t cell
TGAGGAGGTTCTATCT_TSP2_LymphNode_NA_10X_1_1	TS	-2.74616	-11.2388	cd4-positive, alpha-beta memory t cell
TSP2_LymphNode_supradiaphragmatic_SS2_B113242_B133056_ImmuneLinNeg_J10_S226	TS	-6.50464	1.09784	cd4-positive, alpha-beta memory t cell
TSP2_LymphNode_supradiaphragmatic_SS2_B113242_B133056_ImmuneLinNeg_J1_S217	TS	-6.01658	1.65055	cd4-positive, alpha-beta memory t cell
ATACCGATCGCCATAA_TSP2_LymphNode_NA_10X_1_1	TS	-6.39453	0.808712	cd4-positive, alpha-beta memory t cell
TCCAGAACATCTCCCA_TSP2_LymphNode_NA_10X_2_1	TS	-5.20102	-0.600603	cd4-positive, alpha-beta memory t cell
TTTGATCAGCAACAGC_TSP2_LymphNode_NA_10X_2_1	TS	-4.8408	-1.22897	cd4-positive, alpha-beta memory t cell
TATCAGGAGTTGAAGT_TSP2_LymphNode_NA_10X_1_1	TS	-4.56698	-0.988436	cd4-positive, alpha-beta memory t cell
TGTAGACTCAGCGTCG_TSP2_LymphNode_NA_10X_2_1	TS	-0.382179	-2.12082	cd4-positive, alpha-beta memory t cell
AGGGTGATCTGAGAAA_TSP10_Skin_NA_10X_1_1	TS	-4.16275	8.35285	cd4-positive, alpha-beta memory t cell
GTCAAACAGTGCAAAT_TSP14_Skin_Chest_10X_1_1	TS	-3.91324	7.7755	cd4-positive, alpha-beta memory t cell
GCACGTGGTGCACATT_TSP2_LymphNode_NA_10X_2_1	TS	-5.37785	-0.877419	cd4-positive, alpha-beta memory t cell
GTGATGTTCTGCGTCT_TSP2_LymphNode_NA_10X_2_1	TS	-6.38544	1.79686	cd4-positive, alpha-beta memory t cell
CCACCATGTTGATGTC_TSP2_LymphNode_NA_10X_1_1	TS	-2.32161	-11.0642	cd4-positive, alpha-beta memory t cell
TGAGGAGAGGCAGGTT_TSP14_Skin_Abdomen_10X_1_1	TS	-3.80842	8.4191	cd4-positive, alpha-beta memory t cell
CAACAACTCAGTCAGT_TSP2_LymphNode_NA_10X_2_1	TS	-5.80082	0.396323	cd4-positive, alpha-beta memory t cell
GCTACCTCACGCTGTG_TSP10_Skin_NA_10X_1_1	TS	-3.84905	8.8405	cd4-positive, alpha-beta memory t cell
GCAACCGAGTCGTTAC_TSP2_LymphNode_NA_10X_1_1	TS	-5.32925	-0.465721	cd4-positive, alpha-beta memory t cell
TTGAGTGAGATTTGCC_TSP14_Skin_Chest_10X_1_1	TS	-3.87013	7.96957	cd4-positive, alpha-beta memory t cell
GTCAGCGTCATTTGTC_TSP2_LymphNode_NA_10X_2_1	TS	-5.41427	-0.676378	cd4-positive, alpha-beta memory t cell
TCATGGATCCAACTGA_TSP2_LymphNode_NA_10X_1_1	TS	-4.97162	-0.183034	cd4-positive, alpha-beta memory t cell
TSP2_LymphNode_Inguinal_SS2_B114663_B133051_Endothelial_A6_S174	TS	-5.15223	1.75083	cd4-positive, alpha-beta memory t cell
TTAGTCTCAAACTAGA_TSP2_LymphNode_NA_10X_1_1	TS	-4.65217	0.149456	cd4-positive, alpha-beta memory t cell
TGACCCTGTCATAACC_TSP2_LymphNode_NA_10X_1_1	TS	-5.92843	0.355432	cd4-positive, alpha-beta memory t cell
GCGGATCGTTGACTAC_TSP2_LymphNode_NA_10X_1_1	TS	-6.13885	-0.38182	cd4-positive, alpha-beta memory t cell
TAAGCGTAGATGGGTC_TSP14_LymphNode_NA_10X_2_1_5Prime	TS	-5.67573	2.664	cd8-positive alpha-beta t cell
ATCCACCCAGGAATGC_TSP14_LymphNode_NA_10X_1_1_5Prime	TS	-4.88673	1.54469	cd8-positive alpha-beta t cell
GAAGCGAAGTGCAACG_TSP14_LymphNode_NA_10X_1_1	TS	-6.13075	2.7365	cd8-positive alpha-beta t cell
GAGCTGCAGCAATAAC_TSP14_LymphNode_NA_10X_2_1	TS	-5.24926	2.16764	cd8-positive alpha-beta t cell
CGAGGCTCACCAATTG_TSP14_LymphNode_NA_10X_2_1	TS	-4.20512	0.192711	cd8-positive alpha-beta t cell
CATGCCTGTTGACGTT_TSP14_LymphNode_NA_10X_1_1_5Prime	TS	-6.21319	2.72601	cd8-positive alpha-beta t cell
GTAGTCACACGCTTTC_TSP14_LymphNode_NA_10X_2_1_5Prime	TS	-6.8975	0.408639	cd8-positive alpha-beta t cell
GTGATGTAGTCTACCA_TSP14_LymphNode_NA_10X_1_1	TS	-4.43955	1.37653	cd8-positive alpha-beta t cell
TCCTCTTGTAACCCGC_TSP14_LymphNode_NA_10X_2_1	TS	-4.84809	2.20993	cd8-positive alpha-beta t cell
AGATCTGAGCAGCGTA_TSP14_LymphNode_NA_10X_2_1_5Prime	TS	-5.73509	2.33687	cd8-positive alpha-beta t cell
AATGACCCATAATCCG_TSP14_LymphNode_NA_10X_1_1	TS	-4.48382	1.54897	cd8-positive alpha-beta t cell
ACTGCTCAGCCAACAG_TSP14_LymphNode_NA_10X_2_1_5Prime	TS	13.4409	5.35249	cd8-positive alpha-beta t cell
CACCTTGTCCGGCACA_TSP14_LymphNode_NA_10X_1_1_5Prime	TS	-6.44868	0.542156	cd8-positive alpha-beta t cell
GTCAAGTTCATCTGCC_TSP14_LymphNode_NA_10X_2_1_5Prime	TS	-5.92113	0.856522	cd8-positive alpha-beta t cell
CCACGGACATGGTCTA_TSP14_LymphNode_NA_10X_2_1_5Prime	TS	-5.69231	2.56264	cd8-positive alpha-beta t cell
AGTAGCTGTAGCTCGC_TSP14_LymphNode_NA_10X_2_1	TS	-4.91255	1.05377	cd8-positive alpha-beta t cell
CTGCCTAAGCCAGTTT_TSP14_LymphNode_NA_10X_2_1_5Prime	TS	-5.76594	2.46719	cd8-positive alpha-beta t cell
AGCATACAGGACACCA_TSP14_LymphNode_NA_10X_2_1_5Prime	TS	-5.50208	2.6107	cd8-positive alpha-beta t cell
TGGGAAGCATCCGCGA_TSP14_LymphNode_NA_10X_2_1_5Prime	TS	-6.48704	-0.969121	cd8-positive alpha-beta t cell
CCTTTCTAGTCCGGTC_TSP14_LymphNode_NA_10X_2_1_5Prime	TS	-5.86528	2.48193	cd8-positive alpha-beta t cell
CAGCATATCACTCTTA_TSP14_LymphNode_NA_10X_1_1_5Prime	TS	-6.24983	2.70481	cd8-positive alpha-beta t cell
TGTGGTACAGATGGGT_TSP14_LymphNode_NA_10X_1_1_5Prime	TS	-5.68675	2.4999	cd8-positive alpha-beta t cell
CTCGGGAGTCCGAAGA_TSP14_LymphNode_NA_10X_2_1_5Prime	TS	-5.78554	2.65015	cd8-positive alpha-beta t cell
GGTTGTATCAAAGCCT_TSP14_LymphNode_NA_10X_2_1	TS	-5.32762	1.80409	cd8-positive alpha-beta t cell
GGACATTGTCAAAGCG_TSP14_LymphNode_NA_10X_1_1_5Prime	TS	-1.92602	-10.949	cd8-positive alpha-beta t cell
ATCATTCGTATCACGT_TSP14_LymphNode_NA_10X_1_1	TS	-4.3853	0.463424	cd8-positive alpha-beta t cell
AATGCCATCTCCATAT_TSP14_LymphNode_NA_10X_2_1	TS	-4.83283	2.12397	cd8-positive alpha-beta t cell
CTGGTCTAGGGTCTCC_TSP14_LymphNode_NA_10X_2_1_5Prime	TS	-5.99271	2.36995	cd8-positive alpha-beta t cell
TAGACCAAGCTGTTCA_TSP14_LymphNode_NA_10X_2_1_5Prime	TS	-6.0195	2.15492	cd8-positive alpha-beta t cell
TGGGTTAAGCAGGCTA_TSP14_LymphNode_NA_10X_1_1	TS	-4.59977	1.78402	cd8-positive alpha-beta t cell
ATTTCTGTCTGAGGGA_TSP14_LymphNode_NA_10X_1_1_5Prime	TS	-6.57003	0.00666584	cd8-positive alpha-beta t cell
CCTAACCAGGACTATA_TSP14_LymphNode_NA_10X_1_1	TS	-4.72361	1.6756	cd8-positive alpha-beta t cell
TCTATACTCGGTCGGT_TSP7_LymphNodes_Supradiaphagmatic_10X_1_1	TS	-6.2798	1.61917	cd8-positive alpha-beta t cell
CTACCCATCTTTACAC_TSP14_LymphNode_NA_10X_2_1_5Prime	TS	-5.73474	2.63427	cd8-positive alpha-beta t cell
GGAATAACAAGCGCTC_TSP14_LymphNode_NA_10X_1_1_5Prime	TS	-5.95814	1.78485	cd8-positive alpha-beta t cell
TCATTGTTCTGTTCAT_TSP14_LymphNode_NA_10X_1_1	TS	-4.88111	2.21416	cd8-positive alpha-beta t cell
GAACACTCAGGCTACC_TSP14_LymphNode_NA_10X_1_1	TS	-5.20163	2.28236	cd8-positive alpha-beta t cell
GTAACCACATGAGTAA_TSP14_LymphNode_NA_10X_2_1	TS	-4.71087	2.34962	cd8-positive alpha-beta t cell
GTACAGTCACCATTCC_TSP14_LymphNode_NA_10X_2_1	TS	-4.63002	0.922983	cd8-positive alpha-beta t cell
GTGTAACGTACGATGG_TSP14_LymphNode_NA_10X_1_1	TS	-4.62987	1.99032	cd8-positive alpha-beta t cell
ATGGAGGTCCAATCTT_TSP14_LymphNode_NA_10X_1_1	TS	-4.41821	1.16314	cd8-positive alpha-beta t cell
TCCTCTTCAAAGGCTG_TSP14_LymphNode_NA_10X_1_1	TS	-4.65204	1.57109	cd8-positive alpha-beta t cell
GTTACAGGTAAACGCG_TSP14_LymphNode_NA_10X_2_1_5Prime	TS	-5.21717	1.26933	cd8-positive alpha-beta t cell
CTTCTAACATGACGTT_TSP14_LymphNode_NA_10X_1_1	TS	-5.66267	2.56191	cd8-positive alpha-beta t cell
CTGTTTAGTCATGCCG_TSP14_LymphNode_NA_10X_2_1_5Prime	TS	-6.68035	0.12173	cd8-positive alpha-beta t cell
TTGACCCTCAGAGTGG_TSP14_LymphNode_NA_10X_1_1	TS	-5.44886	1.15233	cd8-positive alpha-beta t cell
ACCGTAAGTCTACCTC_TSP14_LymphNode_NA_10X_2_1_5Prime	TS	-6.4985	0.55396	cd8-positive alpha-beta t cell
GTGCTTCCATGTAGTC_TSP14_LymphNode_NA_10X_1_1_5Prime	TS	-6.42442	-0.59726	cd8-positive alpha-beta t cell
GAAGCAGCAGTAAGAT_TSP14_LymphNode_NA_10X_2_1_5Prime	TS	-5.48065	1.75719	cd8-positive alpha-beta t cell
TCGTGGGGTACACTCA_TSP14_LymphNode_NA_10X_1_1	TS	-4.42746	0.425905	cd8-positive alpha-beta t cell
ATCATTCAGAGTGACC_TSP10_Skin_NA_10X_1_1	TS	-4.9385	8.65426	cd8-positive, alpha-beta cytotoxic t cell
TTTACCAAGATGGCAC_TSP14_Skin_Abdomen_10X_1_1	TS	-4.43599	7.06939	cd8-positive, alpha-beta cytotoxic t cell
AACCTGACACTAAACC_TSP14_Skin_Abdomen_10X_1_1	TS	-4.34905	7.05176	cd8-positive, alpha-beta cytotoxic t cell
GGAGCAATCGTTCTAT_TSP10_Skin_NA_10X_1_2	TS	-5.52153	7.90668	cd8-positive, alpha-beta cytotoxic t cell
ACCACAATCCTTATCA_TSP14_Skin_Chest_10X_1_1	TS	-4.25321	7.71701	cd8-positive, alpha-beta cytotoxic t cell
TGGTTAGAGATCACCT_TSP10_Skin_NA_10X_1_1	TS	2.70984	-2.8953	cd8-positive, alpha-beta cytotoxic t cell
GTCCCATAGGTCGTGA_TSP14_Skin_Chest_10X_1_1	TS	-4.55607	6.4598	cd8-positive, alpha-beta cytotoxic t cell
AGAAGCGAGTCTCTGA_TSP14_Skin_Chest_10X_1_1	TS	-4.09469	7.97967	cd8-positive, alpha-beta cytotoxic t cell
ACTCCCATCGCATGAT_TSP10_Skin_NA_10X_1_2	TS	-5.7673	7.08291	cd8-positive, alpha-beta cytotoxic t cell
GTCAAACAGGAAGTGA_TSP14_Skin_Abdomen_10X_1_1	TS	-4.09833	7.2992	cd8-positive, alpha-beta cytotoxic t cell
ATCGGATCAGGCCTGT_TSP14_Skin_Chest_10X_1_1	TS	-4.66154	6.9683	cd8-positive, alpha-beta cytotoxic t cell
GTCAAACCATAGGTTC_TSP14_Skin_Abdomen_10X_1_1	TS	-4.23418	6.59991	cd8-positive, alpha-beta cytotoxic t cell
TTCCGTGGTGCGAACA_TSP10_Skin_NA_10X_1_2	TS	-5.30887	8.35269	cd8-positive, alpha-beta cytotoxic t cell
GTTGTAGGTGGCTTGC_TSP10_Skin_NA_10X_1_1	TS	-4.48189	8.60768	cd8-positive, alpha-beta cytotoxic t cell
GGGTTATCAGGGACTA_TSP10_Skin_NA_10X_1_1	TS	-4.8586	8.49428	cd8-positive, alpha-beta cytotoxic t cell
ACCTACCTCCCTCTAG_TSP10_Skin_NA_10X_1_2	TS	-5.69489	7.25664	cd8-positive, alpha-beta cytotoxic t cell
GGTTCTCGTTTCGTGA_TSP14_Skin_Abdomen_10X_1_1	TS	-4.23562	6.7021	cd8-positive, alpha-beta cytotoxic t cell
CTCACTGTCGTTCTAT_TSP14_Skin_Abdomen_10X_1_1	TS	-4.508	6.7254	cd8-positive, alpha-beta cytotoxic t cell
ATGCCTCTCATTGAGC_TSP14_Skin_Abdomen_10X_1_1	TS	-4.05879	6.87024	cd8-positive, alpha-beta cytotoxic t cell
CGTTCTGTCTACAGGT_TSP14_Skin_Abdomen_10X_1_1	TS	-4.32515	6.82947	cd8-positive, alpha-beta cytotoxic t cell
CTCCTCCAGCGTATAA_TSP10_Skin_NA_10X_1_2	TS	-5.21016	7.36698	cd8-positive, alpha-beta cytotoxic t cell
GAGAAATTCAGGCGAA_TSP10_Skin_NA_10X_1_1	TS	-4.41133	8.25234	cd8-positive, alpha-beta cytotoxic t cell
TTGGATGGTCATCCCT_TSP14_Skin_Abdomen_10X_1_1	TS	-4.28522	7.59696	cd8-positive, alpha-beta cytotoxic t cell
CAGCACGAGTACGTCT_TSP10_Skin_NA_10X_1_1	TS	-4.5034	8.04162	cd8-positive, alpha-beta cytotoxic t cell
TGCAGTAAGGATGAGA_TSP14_Skin_Abdomen_10X_1_1	TS	-3.86061	7.64826	cd8-positive, alpha-beta cytotoxic t cell
AACCTGAGTGTTACTG_TSP10_Skin_NA_10X_1_2	TS	-5.20793	8.57133	cd8-positive, alpha-beta cytotoxic t cell
GCTGAATTCTATTCGT_TSP10_Skin_NA_10X_1_2	TS	-4.32463	7.85599	cd8-positive, alpha-beta cytotoxic t cell
ATCTCTAAGTCACTAC_TSP10_Skin_NA_10X_1_1	TS	-4.18972	7.86963	cd8-positive, alpha-beta cytotoxic t cell
GATCCCTTCGTAGAGG_TSP14_Skin_Abdomen_10X_1_1	TS	-4.51345	6.65654	cd8-positive, alpha-beta cytotoxic t cell
AGGCCACAGACGAGCT_TSP14_Skin_Abdomen_10X_1_1	TS	-3.97616	6.71678	cd8-positive, alpha-beta cytotoxic t cell
ACGTAGTTCACTTGTT_TSP14_Skin_Chest_10X_1_1	TS	-4.75075	6.65954	cd8-positive, alpha-beta cytotoxic t cell
CGGTCAGGTCTGTTAG_TSP10_Skin_NA_10X_1_2	TS	-5.9711	7.5008	cd8-positive, alpha-beta cytotoxic t cell
AATGGAAAGAGCCGTA_TSP10_Skin_NA_10X_1_2	TS	-6.23181	7.3997	cd8-positive, alpha-beta cytotoxic t cell
GCGATCGTCATGCCAA_TSP10_Skin_NA_10X_1_2	TS	-4.78951	8.47556	cd8-positive, alpha-beta cytotoxic t cell
GCGTGCAAGTCAAGCG_TSP14_Skin_Chest_10X_1_1	TS	-4.58602	6.62856	cd8-positive, alpha-beta cytotoxic t cell
GTAATGCCAGGAGACT_TSP10_Skin_NA_10X_1_2	TS	-5.47856	7.94294	cd8-positive, alpha-beta cytotoxic t cell
GCAGCTGGTGTTGAGG_TSP10_Skin_NA_10X_1_2	TS	-5.59887	8.32416	cd8-positive, alpha-beta cytotoxic t cell
ACTACGAAGGTACTGG_TSP14_Skin_Chest_10X_1_1	TS	-5.00743	6.34335	cd8-positive, alpha-beta cytotoxic t cell
GAGCCTGAGTGCTACT_TSP10_Skin_NA_10X_1_2	TS	-5.21031	7.77726	cd8-positive, alpha-beta cytotoxic t cell
CTGGCAGAGATGATTG_TSP10_Skin_NA_10X_1_2	TS	-5.81906	7.80328	cd8-positive, alpha-beta cytotoxic t cell
CCACTTGTCTCGCCTA_TSP10_Skin_NA_10X_1_1	TS	-3.80379	7.82236	cd8-positive, alpha-beta cytotoxic t cell
CCCGAAGAGGAATGTT_TSP10_Skin_NA_10X_1_2	TS	-6.21161	7.46049	cd8-positive, alpha-beta cytotoxic t cell
TCGGTCTCACCTCTGT_TSP14_Skin_Abdomen_10X_1_1	TS	-5.19751	7.74735	cd8-positive, alpha-beta cytotoxic t cell
GAGCCTGAGGCCTGCT_TSP10_Skin_NA_10X_1_2	TS	-5.54201	8.34979	cd8-positive, alpha-beta cytotoxic t cell
GAAACCTAGCTGTACT_TSP10_Skin_NA_10X_1_1	TS	-5.10671	8.35672	cd8-positive, alpha-beta cytotoxic t cell
TCTCCGAGTGAATGTA_TSP10_Skin_NA_10X_1_2	TS	-5.46309	8.49903	cd8-positive, alpha-beta cytotoxic t cell
ATTTCTGCAGCTACCG_TSP10_Skin_NA_10X_1_2	TS	-5.38939	7.9572	cd8-positive, alpha-beta cytotoxic t cell
TGTAACGTCTCTCGAC_TSP10_Skin_NA_10X_1_2	TS	-5.24595	8.69812	cd8-positive, alpha-beta cytotoxic t cell
ACAGAAAAGCCTCAAT_TSP10_Skin_NA_10X_1_2	TS	-5.70273	6.92197	cd8-positive, alpha-beta cytotoxic t cell
AACCTTTTCCGATCGG_TSP10_Skin_NA_10X_1_2	TS	-6.09009	7.43866	cd8-positive, alpha-beta cytotoxic t cell
GCAACCGGTGCTCTCT_TSP10_Skin_NA_10X_1_2	TS	-4.72549	7.80524	cd8-positive, alpha-beta memory t cell
TTTACTGTCCGCAGTG_TSP10_Skin_NA_10X_1_1	TS	-4.42355	7.94683	cd8-positive, alpha-beta memory t cell
TATATCCAGCCTTGAT_TSP2_LymphNode_NA_10X_2_1	TS	-5.41783	0.811283	cd8-positive, alpha-beta memory t cell
ATTACCTGTGAAAGTT_TSP14_Skin_Abdomen_10X_1_1	TS	-3.98533	7.58702	cd8-positive, alpha-beta memory t cell
ATCCGTCGTTGCAAGG_TSP2_LymphNode_NA_10X_2_1	TS	-4.99836	2.09724	cd8-positive, alpha-beta memory t cell
TAAGTCGCATCCGTGG_TSP2_LymphNode_NA_10X_1_1	TS	-5.13595	1.87529	cd8-positive, alpha-beta memory t cell
TTAGGCATCGTGGACC_TSP2_LymphNode_NA_10X_1_1	TS	-5.75792	1.2598	cd8-positive, alpha-beta memory t cell
GAGTTACAGTGGATTA_TSP2_LymphNode_NA_10X_2_1	TS	-4.81675	1.85998	cd8-positive, alpha-beta memory t cell
GATCACAAGAAGCGAA_TSP10_Skin_NA_10X_1_1	TS	-4.8342	6.77626	cd8-positive, alpha-beta memory t cell
ACTATCTTCGTCCTCA_TSP10_Skin_NA_10X_1_1	TS	-4.62052	8.63319	cd8-positive, alpha-beta memory t cell
GGGAGATCAACCGTAT_TSP10_Skin_NA_10X_1_1	TS	-3.81726	8.53553	cd8-positive, alpha-beta memory t cell
TSP10_Skin_abdomen_SS2_B134173_B133831_ImmuneLinPos_J4_L004	TS	-3.6401	8.15579	cd8-positive, alpha-beta memory t cell
TSP2_LymphNode_supradiaphragmatic_SS2_B113242_B133056_ImmuneLinNeg_J13_S229	TS	-5.89276	2.12431	cd8-positive, alpha-beta memory t cell
AGGCTGCCATGGCACC_TSP2_LymphNode_NA_10X_2_1	TS	-5.14044	2.33188	cd8-positive, alpha-beta memory t cell
ACACCAAGTCTGCAAT_TSP14_Skin_Chest_10X_1_1	TS	-4.08551	7.63858	cd8-positive, alpha-beta memory t cell
TGTGAGTCACAGTCCG_TSP2_LymphNode_NA_10X_2_1	TS	-5.30272	0.847205	cd8-positive, alpha-beta memory t cell
TATCAGGAGCTTCGTA_TSP10_Skin_NA_10X_1_2	TS	-5.57278	8.02059	cd8-positive, alpha-beta memory t cell
GTTTGGAAGGAGGCAG_TSP14_Skin_Chest_10X_1_1	TS	-4.18872	7.89921	cd8-positive, alpha-beta memory t cell
AATGGAAGTCTAACTG_TSP2_LymphNode_NA_10X_2_1	TS	-4.7775	1.88909	cd8-positive, alpha-beta memory t cell
TTCTTCCGTACGACTT_TSP2_LymphNode_NA_10X_1_1	TS	-5.23086	2.12856	cd8-positive, alpha-beta memory t cell
TTCTTGATCGGTAGAG_TSP2_LymphNode_NA_10X_1_1	TS	-4.78039	1.58436	cd8-positive, alpha-beta memory t cell
GTGCGTGGTACTAACC_TSP14_Skin_Chest_10X_1_1	TS	-3.99145	7.74145	cd8-positive, alpha-beta memory t cell
GGGAGTAGTCACCCTT_TSP10_Skin_NA_10X_1_1	TS	-4.5517	6.9719	cd8-positive, alpha-beta memory t cell
GGCGTCAGTTCGTAAC_TSP10_Skin_NA_10X_1_1	TS	-4.025	8.00688	cd8-positive, alpha-beta memory t cell
TCTTCCTAGTTGGGAC_TSP2_LymphNode_NA_10X_2_1	TS	-5.26297	1.1312	cd8-positive, alpha-beta memory t cell
CGGAGAACACCACATA_TSP10_Skin_NA_10X_1_1	TS	-3.70024	8.24103	cd8-positive, alpha-beta memory t cell
GTCAAGTCACCTGCGA_TSP10_Skin_NA_10X_1_2	TS	-5.62269	7.81836	cd8-positive, alpha-beta memory t cell
TATCTTGCATCTGTTT_TSP10_Skin_NA_10X_1_1	TS	-3.98734	8.69022	cd8-positive, alpha-beta memory t cell
TSP2_LymphNode_Inguinal_SS2_B114663_B133051_ImmuneLinPos_I2_S62	TS	-6.16576	2.83053	cd8-positive, alpha-beta memory t cell
TGTTCCGTCACCTTAT_TSP10_Skin_NA_10X_1_1	TS	-3.75024	8.57833	cd8-positive, alpha-beta memory t cell
GCGAGAACAAATCGTC_TSP2_LymphNode_NA_10X_2_1	TS	-5.10707	1.63378	cd8-positive, alpha-beta memory t cell
GCCAGGTAGCTCACTA_TSP14_Skin_Abdomen_10X_1_1	TS	-5.01192	6.88705	cd8-positive, alpha-beta memory t cell
GGCACGTAGTGCAACG_TSP14_Skin_Chest_10X_1_1	TS	-3.87582	8.19214	cd8-positive, alpha-beta memory t cell
ATTACCTCAGTCTGGC_TSP10_Skin_NA_10X_1_1	TS	-5.0792	6.96853	cd8-positive, alpha-beta memory t cell
TSP2_LymphNode_supradiaphragmatic_SS2_B113714_B104858_ImmuneLinPos_N23_S263	TS	-5.65628	1.24442	cd8-positive, alpha-beta memory t cell
TCATGAGAGTGTTCCA_TSP10_Skin_NA_10X_1_1	TS	-3.8954	8.74497	cd8-positive, alpha-beta memory t cell
AGTCACACATGGGAAC_TSP2_LymphNode_NA_10X_1_1	TS	-6.01962	2.68761	cd8-positive, alpha-beta memory t cell
CACACAAAGGCTGGAT_TSP10_Skin_NA_10X_1_1	TS	-4.34771	7.86971	cd8-positive, alpha-beta memory t cell
CATGCCTTCGTTACCC_TSP14_Skin_Chest_10X_1_1	TS	-4.0852	7.61032	cd8-positive, alpha-beta memory t cell
CCTCAGTTCCGTGGTG_TSP2_LymphNode_NA_10X_2_1	TS	-5.66655	0.631517	cd8-positive, alpha-beta memory t cell
CTGCAGGGTTGTCTAG_TSP2_LymphNode_NA_10X_2_1	TS	-5.51142	2.23597	cd8-positive, alpha-beta memory t cell
CTCATTACACAATGAA_TSP14_Skin_Abdomen_10X_1_1	TS	-4.98704	6.68387	cd8-positive, alpha-beta memory t cell
TSP10_Skin_abdomen_SS2_B134173_B133831_ImmuneLinPos_L2_L004	TS	-3.54434	8.37731	cd8-positive, alpha-beta memory t cell
CGTAATGAGGAAGTGA_TSP10_Skin_NA_10X_1_2	TS	-5.20748	8.59732	cd8-positive, alpha-beta memory t cell
ATGACCAGTGCAATAA_TSP2_LymphNode_NA_10X_1_1	TS	-5.34378	-0.0198449	cd8-positive, alpha-beta memory t cell
CACATGAAGCTGGCCT_TSP2_LymphNode_NA_10X_2_1	TS	-5.14684	1.08916	cd8-positive, alpha-beta memory t cell
CCATCACGTCTCAGGC_TSP2_LymphNode_NA_10X_1_1	TS	-5.26102	2.32586	cd8-positive, alpha-beta memory t cell
TTGGGATTCGGCTATA_TSP2_LymphNode_NA_10X_1_1	TS	-5.16904	0.529201	cd8-positive, alpha-beta memory t cell
ATCGTGAGTAGACAAT_TSP10_Skin_NA_10X_1_1	TS	-3.7499	7.87861	cd8-positive, alpha-beta memory t cell
ATCACGAAGGTTTACC_TSP2_LymphNode_NA_10X_1_1	TS	-5.57323	0.996369	cd8-positive, alpha-beta memory t cell
ATTACTCCAAACCGGA_TSP7_LymphNodes_Supradiaphagmatic_10X_1_1	TS	11.2563	0.319176	classical monocyte
CGAGGAAAGCTCCATA_TSP7_LymphNodes_Supradiaphagmatic_10X_1_1	TS	11.4225	-0.891666	classical monocyte
AACCGCGAGTGTTTGC_TSP14_LymphNode_NA_10X_2_1_5Prime	TS	11.7161	-0.369223	classical monocyte
TCAGTCCTCTACCAGA_TSP2_LymphNode_NA_10X_2_1	TS	11.4307	-0.722561	classical monocyte
GACCTTCGTTGTCATG_TSP2_LymphNode_NA_10X_2_1	TS	12.2677	-0.705436	classical monocyte
TGCATGACATTGAGGG_TSP2_LymphNode_NA_10X_2_1	TS	12.3158	-0.501829	classical monocyte
ATAGAGACAACCGTGC_TSP14_LymphNode_NA_10X_2_1	TS	12.1111	-1.44158	classical monocyte
TCATGAGTCGGTGTTA_TSP14_LymphNode_NA_10X_2_1	TS	12.2917	-1.061	classical monocyte
GACTTCCGTAACGCGA_TSP2_LymphNode_NA_10X_2_1	TS	11.5466	-1.05386	classical monocyte
GACTATGAGGTAGTCG_TSP14_LymphNode_NA_10X_2_1	TS	11.6873	-1.05642	classical monocyte
TCGTGCTCACGGTGCT_TSP2_LymphNode_NA_10X_1_1	TS	11.8131	-0.797851	classical monocyte
GAGTTTGAGCTAAATG_TSP7_LymphNodes_Supradiaphagmatic_10X_1_1	TS	11.7687	-1.35546	classical monocyte
GTGTTAGAGTAAACAC_TSP2_LymphNode_NA_10X_2_1	TS	12.2162	-0.610232	classical monocyte
GCTACCTAGGTCTTTG_TSP2_LymphNode_NA_10X_2_1	TS	12.2288	-0.748598	classical monocyte
TCTACATAGACCAAGC_TSP7_LymphNodes_Supradiaphagmatic_10X_1_1	TS	11.6617	-1.28248	classical monocyte
AGGACGAAGGTAAGAG_TSP2_LymphNode_NA_10X_2_1	TS	12.3089	-0.430319	classical monocyte
TATTTCGCACGCCACA_TSP7_LymphNodes_Supradiaphagmatic_10X_1_1	TS	11.7279	-1.27327	classical monocyte
GGGCCATCACCGGAAA_TSP7_LymphNodes_Supradiaphagmatic_10X_1_1	TS	10.4506	-0.00995957	classical monocyte
TCGCTTGTCAGGACAG_TSP2_LymphNode_NA_10X_1_1	TS	12.4063	-1.14888	classical monocyte
TTCCACGCAGGGAATC_TSP2_LymphNode_NA_10X_2_1	TS	11.5417	-0.819057	classical monocyte
GGGTAGAGTCAGGAGT_TSP2_LymphNode_NA_10X_2_1	TS	11.8959	-1.18026	classical monocyte
ATACCGAGTAAGTAGT_TSP7_LymphNodes_Supradiaphagmatic_10X_1_1	TS	10.0526	-0.321048	classical monocyte
CAACCTCAGGATATGT_TSP14_LymphNode_NA_10X_2_1	TS	11.9288	-1.35232	classical monocyte
CGGGACTCACACGGAA_TSP2_LymphNode_NA_10X_2_1	TS	12.4007	-0.571959	classical monocyte
TGCTTCGCATATGCGT_TSP7_LymphNodes_Supradiaphagmatic_10X_1_1	TS	11.8232	-1.30108	classical monocyte
AGACCCGCAGCTTCGG_TSP7_LymphNodes_Supradiaphagmatic_10X_1_1	TS	11.8939	-1.14318	classical monocyte
GAGGTGAAGGACACCA_TSP14_LymphNode_NA_10X_2_1_5Prime	TS	12.1485	-0.616601	classical monocyte
ATTCCATGTGCACATT_TSP7_LymphNodes_Supradiaphagmatic_10X_1_1	TS	11.8338	-1.03686	classical monocyte
ATCGATGGTAACATGA_TSP14_LymphNode_NA_10X_2_1	TS	7.7463	3.14858	classical monocyte
TGTCCTGGTCACTACA_TSP7_LymphNodes_Supradiaphagmatic_10X_1_1	TS	12.1247	-1.38633	classical monocyte
ATTCCTACATCAGTCA_TSP7_LymphNodes_Supradiaphagmatic_10X_1_1	TS	10.2047	-0.121465	classical monocyte
TACACCCGTTAGAAAC_TSP7_LymphNodes_Supradiaphagmatic_10X_1_1	TS	10.323	-0.212935	classical monocyte
CTGTACCGTTTGTTCT_TSP2_LymphNode_NA_10X_2_1	TS	12.0607	-0.776161	classical monocyte
AGGTTGTAGCACTAGG_TSP2_LymphNode_NA_10X_1_1	TS	12.2648	-0.784594	classical monocyte
TATATCCAGTGGACGT_TSP7_LymphNodes_Supradiaphagmatic_10X_1_1	TS	12.237	-0.989857	classical monocyte
CCCAACTAGTTGCGAG_TSP7_LymphNodes_Supradiaphagmatic_10X_1_1	TS	11.5087	-1.13687	classical monocyte
ACGCACGTCAAACCCA_TSP7_LymphNodes_Supradiaphagmatic_10X_1_1	TS	9.90886	-0.195125	classical monocyte
TAGCACATCGTCTCAC_TSP7_LymphNodes_Supradiaphagmatic_10X_1_1	TS	12.3092	-1.16051	classical monocyte
CTTCTAACAAGCGAAC_TSP7_LymphNodes_Supradiaphagmatic_10X_1_1	TS	12.3243	-1.3763	classical monocyte
CTCACACTCGGAGCAA_TSP14_LymphNode_NA_10X_1_1_5Prime	TS	12.3922	-0.697173	classical monocyte
ACGCAGCTCTGCTGCT_TSP14_LymphNode_NA_10X_2_1_5Prime	TS	11.5296	-0.133151	classical monocyte
CACTTCGGTCACTTAG_TSP2_LymphNode_NA_10X_1_1	TS	12.4844	-1.20571	classical monocyte
CCTGCATCACGCGTCA_TSP7_LymphNodes_Supradiaphagmatic_10X_1_1	TS	-4.46118	1.02716	classical monocyte
GGACATTAGTAATCCC_TSP14_LymphNode_NA_10X_2_1_5Prime	TS	10.5879	-0.0137516	classical monocyte
TGTTCATCAAGACCGA_TSP14_LymphNode_NA_10X_1_1	TS	10.0748	-0.0363363	classical monocyte
CGGAGAAGTATACGGG_TSP14_LymphNode_NA_10X_2_1	TS	11.5397	-0.997828	classical monocyte
ATTTCACGTGTGGACA_TSP7_LymphNodes_Supradiaphagmatic_10X_1_1	TS	10.2338	-0.582306	classical monocyte
ACTCTCGAGAAGTCCG_TSP2_LymphNode_NA_10X_2_1	TS	12.2426	-0.584272	classical monocyte
ATTTCTGAGTTAAGTG_TSP14_LymphNode_NA_10X_1_1_5Prime	TS	10.9956	-0.200273	classical monocyte
CTTCCTTAGCAGAAAG_TSP7_LymphNodes_Supradiaphagmatic_10X_1_1	TS	7.54407	3.33753	classical monocyte
TGCTCCAGTCGACGCT_TSP10_Skin_NA_10X_1_2	TS	3.79181	-1.21761	endothelial cell
TSP10_Skin_abdomen_SS2_B134175_B133830_Epithelial_B12_L004	TS	4.11987	-0.94046	endothelial cell
GGATGTTGTATCGTAC_TSP10_Skin_NA_10X_1_1	TS	3.87167	-1.0648	endothelial cell
TCATACTAGAGTTGTA_TSP10_Skin_NA_10X_1_1	TS	3.6874	-1.27953	endothelial cell
TCGAAGTGTAAGAACT_TSP10_Skin_NA_10X_1_1	TS	4.02616	-1.02896	endothelial cell
TGGAGGAGTACGAGCA_TSP10_Skin_NA_10X_1_1	TS	3.49555	-1.41295	endothelial cell
ATGAGGGTCCATACTT_TSP10_Skin_NA_10X_1_2	TS	3.41832	-1.25586	endothelial cell
TAAGCCAGTTTCCAAG_TSP14_Skin_Chest_10X_1_1	TS	4.15451	-1.09719	endothelial cell
TCATTACCAAATTGGA_TSP10_Skin_NA_10X_1_1	TS	3.78713	-1.41998	endothelial cell
CTCCATGGTCACAGAG_TSP14_Skin_Chest_10X_1_1	TS	3.56516	-1.40687	endothelial cell
ACGATCAGTCTGCGCA_TSP14_Skin_Chest_10X_1_1	TS	4.00104	-0.999529	endothelial cell
TCATTTGCAGGAAGTC_TSP10_Skin_NA_10X_1_2	TS	3.43284	-1.34032	endothelial cell
GCGTTTCAGCAGCACA_TSP14_Skin_Chest_10X_1_1	TS	4.1139	-0.998123	endothelial cell
CATAAGCTCGACACCG_TSP10_Skin_NA_10X_1_1	TS	3.7997	-1.23064	endothelial cell
CGTTCTGGTGCGCTCA_TSP14_Skin_Chest_10X_1_1	TS	4.11386	-1.37593	endothelial cell
ACATGGTGTCTGATTG_TSP14_LymphNode_NA_10X_2_1_5Prime	TS	3.85156	-0.847718	endothelial cell
AGGTCATGTTAAACCC_TSP10_Skin_NA_10X_1_1	TS	3.93627	-1.07709	endothelial cell
TTGCGTCTCCATTGCC_TSP10_Skin_NA_10X_1_2	TS	3.88938	-1.27296	endothelial cell
ACTATCTGTCCGAAAG_TSP14_Skin_Chest_10X_1_1	TS	3.85916	-1.09974	endothelial cell
TTACCATGTTTAGAGA_TSP14_Skin_Chest_10X_1_1	TS	4.0572	-1.21934	endothelial cell
AGGGCTCTCTCTATGT_TSP14_Skin_Chest_10X_1_1	TS	3.16677	-1.38855	endothelial cell
AGCCAGCGTATGGAGC_TSP10_Skin_NA_10X_1_1	TS	3.55124	-1.41669	endothelial cell
CAATCGAGTATCGGTT_TSP10_Skin_NA_10X_1_2	TS	3.97545	-1.09235	endothelial cell
CCGATGGAGACTGAGC_TSP10_Skin_NA_10X_1_1	TS	4.12694	-1.24876	endothelial cell
TCATCATAGGTCTGGA_TSP10_Skin_NA_10X_1_1	TS	3.83907	-1.12261	endothelial cell
TTCTAACGTGCCGTAC_TSP14_Skin_Chest_10X_1_1	TS	3.29853	-1.32137	endothelial cell
AAGTGAATCTCGAACA_TSP10_Skin_NA_10X_1_2	TS	3.24867	-1.42814	endothelial cell
GCCGATGGTAGGTCAG_TSP14_Skin_Chest_10X_1_1	TS	3.79992	-1.21856	endothelial cell
GTCCACTGTTATCTGG_TSP10_Skin_NA_10X_1_2	TS	3.9484	-0.920233	endothelial cell
TCCTCGAAGTAAACGT_TSP10_Skin_NA_10X_1_2	TS	3.58505	-1.39144	endothelial cell
GGGACTCCAGACAAGC_TSP14_LymphNode_NA_10X_2_1	TS	3.87948	-0.861942	endothelial cell
CTGAGGCTCGATACAC_TSP10_Skin_NA_10X_1_1	TS	3.984	-1.04769	endothelial cell
TSP10_Skin_abdomen_SS2_B134173_B133831_ImmuneLinNeg_E17_L004	TS	3.99529	-0.802388	endothelial cell
GGGTTTACAGGAATCG_TSP14_Skin_Chest_10X_1_1	TS	3.73285	-1.34668	endothelial cell
TAGTGCACACACTTAG_TSP14_Skin_Chest_10X_1_1	TS	4.05971	-1.22871	endothelial cell
TAAGTCGGTACGTAGG_TSP14_LymphNode_NA_10X_2_1	TS	3.88146	-0.75864	endothelial cell
TGTTGGAAGGAGAGTA_TSP14_Skin_Chest_10X_1_1	TS	3.48085	-1.26218	endothelial cell
CTGAGGCAGAAGCCAC_TSP14_LymphNode_NA_10X_1_1	TS	2.55342	-3.04666	endothelial cell
ATCGATGAGCAAATGT_TSP10_Skin_NA_10X_1_2	TS	3.11308	-1.51698	endothelial cell
AGTTCGAAGGGTGAGG_TSP10_Skin_NA_10X_1_2	TS	3.69644	-1.00916	endothelial cell
ATGTCCCTCCGTCAAA_TSP10_Skin_NA_10X_1_2	TS	3.69712	-1.33088	endothelial cell
ATTCATCTCCGGTAGC_TSP14_Skin_Chest_10X_1_1	TS	3.93981	-1.16344	endothelial cell
CGGTCAGTCTAAACGC_TSP14_Skin_Chest_10X_1_1	TS	3.97608	-1.07384	endothelial cell
ATGGAGGAGGGCAATC_TSP14_Skin_Chest_10X_1_1	TS	3.93811	-1.15138	endothelial cell
AGGGATGCAGCATGAG_TSP14_LymphNode_NA_10X_2_1_5Prime	TS	3.84948	-0.819442	endothelial cell
TCTGTCGTCCGTCAAA_TSP14_LymphNode_NA_10X_2_1	TS	3.91497	-0.77326	endothelial cell
GTAGCTACACTGTCGG_TSP14_Skin_Chest_10X_1_1	TS	4.14183	-0.92471	endothelial cell
AACACACAGAAGTATC_TSP10_Skin_NA_10X_1_1	TS	3.81801	-1.08522	endothelial cell
GATTCGAAGGTATTGA_TSP10_Skin_NA_10X_1_1	TS	3.68627	-1.18576	endothelial cell
GAAGGGTAGGGAGGTG_TSP14_Skin_Abdomen_10X_1_1	TS	4.06553	-1.08103	endothelial cell
TCAGGTACAGCTATAC_TSP10_Skin_NA_10X_1_1	TS	3.12719	1.04285	epithelial cell
CCTCACATCCGTAGTA_TSP14_Skin_Chest_10X_1_1	TS	3.37029	0.964747	epithelial cell
ACCTGTCCATGACACT_TSP10_Skin_NA_10X_1_2	TS	2.79829	-3.06527	epithelial cell
CATACAGCAATACCCA_TSP10_Skin_NA_10X_1_2	TS	2.82773	-2.67156	epithelial cell
AGATGCTAGGACTAAT_TSP10_Skin_NA_10X_1_2	TS	2.70666	-3.19942	epithelial cell
CATTGCCGTAGCGTAG_TSP10_Skin_NA_10X_1_1	TS	3.31036	1.17463	epithelial cell
TSP10_Skin_chest_SS2_B134179_B133832_Epithelial_B14_L003	TS	3.376	0.840861	epithelial cell
GAGCTGCAGTCTAGCT_TSP14_Skin_Abdomen_10X_1_1	TS	3.42881	1.32892	epithelial cell
CGAGTTATCTCCGAAA_TSP10_Skin_NA_10X_1_1	TS	3.2621	1.03652	epithelial cell
TCCTTTCTCATCACAG_TSP10_Skin_NA_10X_1_2	TS	2.77642	-2.89838	epithelial cell
TSP10_Skin_chest_SS2_B134176_B133829_ImmuneLinNeg_F6_L003	TS	3.21869	0.657747	epithelial cell
TSP10_Skin_chest_SS2_B134176_B133829_ImmuneLinPos_L15_L003	TS	3.07326	0.536612	epithelial cell
TSP10_Skin_chest_SS2_B134179_B133832_Epithelial_C20_L003	TS	3.31114	0.947062	epithelial cell
TACTGCCTCGCCAGTG_TSP10_Skin_NA_10X_1_2	TS	2.74455	-2.90388	epithelial cell
ACTTCCGAGTAGGTTA_TSP10_Skin_NA_10X_1_1	TS	3.19162	1.53251	epithelial cell
TCAATTCGTCTACGAT_TSP10_Skin_NA_10X_1_1	TS	3.22901	1.53458	epithelial cell
AGGATAAAGGAACTAT_TSP10_Skin_NA_10X_1_1	TS	3.33446	1.15028	epithelial cell
TSP10_Skin_chest_SS2_B134176_B133829_ImmuneLinNeg_F20_L003	TS	3.13562	0.591465	epithelial cell
TSP10_Skin_chest_SS2_B134179_B133832_Epithelial_G10_L003	TS	-0.812021	-0.513989	epithelial cell
CAGCACGAGACTTGTC_TSP10_Skin_NA_10X_1_2	TS	2.77459	-2.94644	epithelial cell
TGGAACTCATCTGTTT_TSP10_Skin_NA_10X_1_2	TS	2.83323	-3.07026	epithelial cell
GTTCATTTCGTTCCCA_TSP10_Skin_NA_10X_1_2	TS	3.06892	1.5076	epithelial cell
TSP10_Skin_chest_SS2_B134176_B133829_ImmuneLinPos_O18_L003	TS	3.30427	0.788967	epithelial cell
CATGCTCTCTCGACGG_TSP10_Skin_NA_10X_1_1	TS	3.46212	1.34296	epithelial cell
TTCCAATGTCGCGTTG_TSP10_Skin_NA_10X_1_1	TS	3.16296	1.63252	epithelial cell
TAGACCACATGACCCG_TSP10_Skin_NA_10X_1_1	TS	3.26795	1.48709	epithelial cell
ACTACGAGTTTCACAG_TSP10_Skin_NA_10X_1_1	TS	3.39699	1.50379	epithelial cell
TSP10_Skin_chest_SS2_B134179_B133832_Epithelial_E16_L003	TS	3.24871	0.725862	epithelial cell
TTAGGCACACTACTTT_TSP10_Skin_NA_10X_1_2	TS	2.82245	-2.95548	epithelial cell
TTGAGTGTCAACACGT_TSP10_Skin_NA_10X_1_1	TS	3.27261	1.30417	epithelial cell
CATCGTCGTTGGGTAG_TSP10_Skin_NA_10X_1_1	TS	3.43444	1.45813	epithelial cell
TTGTTCATCGAATGCT_TSP10_Skin_NA_10X_1_1	TS	3.25114	1.25702	epithelial cell
CCGATGGTCGACGTCG_TSP10_Skin_NA_10X_1_1	TS	3.22998	1.58256	epithelial cell
TSP10_Skin_chest_SS2_B134176_B133829_ImmuneLinPos_I3_L003	TS	-1.11815	-0.658026	epithelial cell
GTTGTCCAGCAAGTCG_TSP10_Skin_NA_10X_1_2	TS	3.42272	1.33792	epithelial cell
CGAAGGATCGGCATCG_TSP10_Skin_NA_10X_1_2	TS	3.39646	1.47261	epithelial cell
GGCACGTTCGACGCGT_TSP10_Skin_NA_10X_1_1	TS	3.31244	1.39345	epithelial cell
CATGCAATCAACTGAC_TSP10_Skin_NA_10X_1_2	TS	3.28427	1.14739	epithelial cell
GTTCTATGTCCTCAGG_TSP10_Skin_NA_10X_1_2	TS	2.67936	-2.99737	epithelial cell
TSP10_Skin_chest_SS2_B134176_B133829_ImmuneLinPos_M3_L003	TS	3.18806	0.668757	epithelial cell
GAGGCAAGTTCGATTG_TSP10_Skin_NA_10X_1_1	TS	3.41378	1.26997	epithelial cell
TSP10_Skin_abdomen_SS2_B134173_B133831_ImmuneLinNeg_B8_L004	TS	6.58378	3.33903	epithelial cell
TSP10_Skin_chest_SS2_B134176_B133829_ImmuneLinPos_J23_L003	TS	3.08105	0.54746	epithelial cell
GGGCTCAAGGCTCATC_TSP10_Skin_NA_10X_1_2	TS	3.3029	1.4831	epithelial cell
TSP10_Skin_chest_SS2_B134179_B133832_Epithelial_D8_L003	TS	3.10835	0.612676	epithelial cell
TSP10_Skin_abdomen_SS2_B134173_B133831_ImmuneLinNeg_B18_L004	TS	3.16855	0.612583	epithelial cell
ATGTCTTCACCAGCCA_TSP10_Skin_NA_10X_1_2	TS	2.37579	-4.08311	epithelial cell
TSP10_Skin_abdomen_SS2_B134173_B133831_ImmuneLinNeg_F19_L004	TS	11.2093	0.442906	epithelial cell
TSP10_Skin_chest_SS2_B134176_B133829_ImmuneLinNeg_D22_L003	TS	3.27016	0.772623	epithelial cell
TSP10_Skin_chest_SS2_B134176_B133829_ImmuneLinNeg_G6_L003	TS	3.16106	0.639272	epithelial cell
GATTCGATCGCATTGA_TSP14_LymphNode_NA_10X_1_1	TS	-4.56017	1.16883	innate lymphoid cell
TCTCCGAGTCTTGTCC_TSP7_LymphNodes_Supradiaphagmatic_10X_1_1	TS	-4.91049	-0.628596	innate lymphoid cell
CCTCACAGTGGTCTCG_TSP14_LymphNode_NA_10X_2_1	TS	-5.00132	1.18893	innate lymphoid cell
AAACCCATCTGAACGT_TSP14_LymphNode_NA_10X_1_1	TS	-4.69519	-1.42584	innate lymphoid cell
TGGAGAGTCAGAGCGA_TSP2_LymphNode_NA_10X_2_1	TS	-3.8852	-0.128928	innate lymphoid cell
GTAACACTCGGTTAGT_TSP14_LymphNode_NA_10X_1_1	TS	-5.33738	-0.819841	innate lymphoid cell
TSP7_LymphNode_supradiaphragmatic_SS2_B134155_B114746_ImmuneLinNeg_O12_S348	TS	-4.31071	-1.24128	innate lymphoid cell
CTCCCAAGTTCTATCT_TSP2_LymphNode_NA_10X_2_1	TS	-3.81581	-0.267855	innate lymphoid cell
ATTCGTTTCAGGACAG_TSP14_LymphNode_NA_10X_2_1	TS	-3.96877	-0.0560309	innate lymphoid cell
GGAGAACAGGAACGTC_TSP14_LymphNode_NA_10X_2_1	TS	-4.6684	0.00521053	innate lymphoid cell
CTGCCATAGAGAACCC_TSP14_LymphNode_NA_10X_2_1	TS	-4.53947	1.63686	innate lymphoid cell
ACCAAACTCGTCTACC_TSP14_LymphNode_NA_10X_1_1	TS	-4.89345	1.98947	innate lymphoid cell
ACTCCCACAATTTCGG_TSP14_LymphNode_NA_10X_2_1	TS	-4.65735	1.46676	innate lymphoid cell
CTCTCGACACCTGCTT_TSP2_LymphNode_NA_10X_2_1	TS	-5.01431	0.933234	innate lymphoid cell
AACCACACAAGACCTT_TSP14_LymphNode_NA_10X_1_1	TS	-4.71574	-0.553781	innate lymphoid cell
TSP7_LymphNode_supradiaphragmatic_SS2_B134155_B114746_ImmuneLinNeg_G9_S153	TS	-6.27869	1.71791	innate lymphoid cell
CGTCCATTCTACCTGC_TSP14_LymphNode_NA_10X_2_1_5Prime	TS	-6.71479	-0.374748	innate lymphoid cell
GGGCATCCAGGGTATG_TSP14_LymphNode_NA_10X_2_1_5Prime	TS	-6.83363	1.22254	innate lymphoid cell
TTTGGTTAGGGATCTG_TSP14_LymphNode_NA_10X_1_1	TS	-4.87927	1.22108	innate lymphoid cell
CACTGTCTCTCGGTAA_TSP14_LymphNode_NA_10X_2_1	TS	-3.95017	0.075672	innate lymphoid cell
TCGCAGGTCCGTATGA_TSP14_LymphNode_NA_10X_2_1	TS	-4.68644	1.81735	innate lymphoid cell
TGCATCCAGGCCTTCG_TSP14_LymphNode_NA_10X_2_1	TS	-5.0356	-0.726595	innate lymphoid cell
GGGTCACAGCGAATGC_TSP14_LymphNode_NA_10X_1_1	TS	-5.1474	-1.4691	innate lymphoid cell
TCTCAGCCAGCAGACA_TSP14_LymphNode_NA_10X_2_1	TS	-4.21334	0.493477	innate lymphoid cell
GTGTTCCCAGCTCCTT_TSP14_LymphNode_NA_10X_1_1	TS	-5.09087	-1.14208	innate lymphoid cell
GCTTTCGAGACTTCGT_TSP14_LymphNode_NA_10X_1_1	TS	-4.38551	0.546985	innate lymphoid cell
GAAACCTTCTGAATCG_TSP14_LymphNode_NA_10X_2_1	TS	-5.31558	-0.902267	innate lymphoid cell
TAGTGCATCGGCGATC_TSP14_LymphNode_NA_10X_2_1	TS	-4.57763	-0.590433	innate lymphoid cell
TGTAGACCACTTGGGC_TSP14_LymphNode_NA_10X_1_1	TS	-4.43107	1.16211	innate lymphoid cell
CGAATTGTCAGCTCTC_TSP14_LymphNode_NA_10X_2_1	TS	-5.81607	0.407571	innate lymphoid cell
TSP2_LymphNode_Inguinal_SS2_B114663_B133051_Endothelial_E10_S274	TS	0.432415	2.64201	innate lymphoid cell
ATCGTGATCACCTGTC_TSP2_LymphNode_NA_10X_2_1	TS	-3.91659	0.204624	innate lymphoid cell
AGACTCAAGCGCTGCT_TSP14_LymphNode_NA_10X_1_1	TS	-4.6329	1.43613	innate lymphoid cell
ATCATTCCACGGCCAT_TSP14_LymphNode_NA_10X_2_1	TS	-4.44138	-1.1311	innate lymphoid cell
ATTCTACAGTTAACGA_TSP2_LymphNode_NA_10X_2_1	TS	-5.04439	0.677249	innate lymphoid cell
TATTTCGCAACTGGTT_TSP2_LymphNode_NA_10X_2_1	TS	-4.76552	0.585748	innate lymphoid cell
TTCACCGAGAGGCCAT_TSP14_LymphNode_NA_10X_1_1	TS	-4.33293	0.628719	innate lymphoid cell
TATCAGGTCCTTATAC_TSP14_LymphNode_NA_10X_2_1	TS	-4.57481	-1.12586	innate lymphoid cell
TCAGTCCTCGACGAGA_TSP14_LymphNode_NA_10X_1_1	TS	-6.52955	-0.703666	innate lymphoid cell
TTTCCTCAGATCGATA_TSP14_LymphNode_NA_10X_2_1_5Prime	TS	-5.80185	-1.26845	innate lymphoid cell
CTCCCAATCTGCACCT_TSP14_LymphNode_NA_10X_2_1	TS	-5.29972	0.999088	innate lymphoid cell
TGGTTCCGTGCAGGTA_TSP14_LymphNode_NA_10X_1_1_5Prime	TS	-6.34172	-1.08582	innate lymphoid cell
AGTTAGCTCGAGAACG_TSP14_LymphNode_NA_10X_2_1	TS	-3.95307	-0.26103	innate lymphoid cell
TSP2_LymphNode_Inguinal_SS2_B114663_B133051_Endothelial_A12_S180	TS	-4.94495	1.3078	innate lymphoid cell
GGCAGTCCACAAGGTG_TSP14_LymphNode_NA_10X_1_1	TS	-6.05431	0.845951	innate lymphoid cell
TCCTGCACACAGCCAC_TSP14_LymphNode_NA_10X_1_1	TS	-5.28413	1.85416	innate lymphoid cell
ACTACGAAGTCATAGA_TSP14_LymphNode_NA_10X_1_1	TS	-5.931	-0.533377	innate lymphoid cell
TATCAGGTCTCTGCTG_TSP7_LymphNodes_Supradiaphagmatic_10X_1_1	TS	-4.83257	3.06125	innate lymphoid cell
CCTTCGAGTAGAAAGG_TSP14_LymphNode_NA_10X_1_1_5Prime	TS	-5.82922	2.73126	innate lymphoid cell
TGTAACGAGCGAGTCA_TSP14_LymphNode_NA_10X_2_1	TS	-4.83968	-0.935864	innate lymphoid cell
CCACACTGTAGTGCGA_TSP7_LymphNodes_Supradiaphagmatic_10X_1_1	TS	11.3442	-0.996027	intermediate monocyte
AGAACCTCATGCACTA_TSP2_LymphNode_NA_10X_2_1	TS	10.9743	-0.440656	intermediate monocyte
CGATGCGAGTGCTCGC_TSP2_LymphNode_NA_10X_2_1	TS	11.6548	-0.550254	intermediate monocyte
TGAGAGGTCTCCAGGG_TSP14_LymphNode_NA_10X_2_1_5Prime	TS	11.2617	1.29619	intermediate monocyte
GTTGCTCTCGCAAGAG_TSP2_LymphNode_NA_10X_2_1	TS	11.5994	-0.234562	intermediate monocyte
TCTACATAGGGCCTCT_TSP2_LymphNode_NA_10X_1_1	TS	11.7292	-0.580751	intermediate monocyte
CCCAACTTCGAGTACT_TSP2_LymphNode_NA_10X_2_1	TS	10.9738	-0.494923	intermediate monocyte
CTAAGTGTCGACGATT_TSP14_LymphNode_NA_10X_2_1	TS	11.4576	0.433297	intermediate monocyte
CAGGGCTTCTGACAGT_TSP2_LymphNode_NA_10X_2_1	TS	12.0012	-0.685922	intermediate monocyte
GTTACAGTCATGACAC_TSP14_LymphNode_NA_10X_2_1	TS	11.9976	-1.30581	intermediate monocyte
CCTGTTGCAGGATTCT_TSP7_LymphNodes_Supradiaphagmatic_10X_1_1	TS	11.6428	-1.11012	intermediate monocyte
TACCTCGGTTACACAC_TSP2_LymphNode_NA_10X_2_1	TS	11.7256	-1.06155	intermediate monocyte
ACGGGCTAGAATTGTG_TSP14_LymphNode_NA_10X_2_1_5Prime	TS	11.5918	-0.642333	intermediate monocyte
GCTTTCGGTAAGTAGT_TSP2_LymphNode_NA_10X_2_1	TS	11.6086	-0.335168	intermediate monocyte
ACGTAACGTTATTCCT_TSP7_LymphNodes_Supradiaphagmatic_10X_1_1	TS	10.1332	-0.490871	intermediate monocyte
TGTCCCACAGCGTTGC_TSP14_LymphNode_NA_10X_2_1	TS	11.6305	-0.739792	intermediate monocyte
GAATAGAAGTAAACAC_TSP2_LymphNode_NA_10X_2_1	TS	11.2326	-0.643027	intermediate monocyte
CACAGATGTTGTTGAC_TSP2_LymphNode_NA_10X_1_1	TS	10.1587	-0.49504	intermediate monocyte
AAATGGATCAGCCTCT_TSP2_LymphNode_NA_10X_2_1	TS	10.6477	-0.302918	intermediate monocyte
TATCCTACATCATGAC_TSP2_LymphNode_NA_10X_2_1	TS	11.0707	-0.373302	intermediate monocyte
GTACAGTGTGCGAACA_TSP7_LymphNodes_Supradiaphagmatic_10X_1_1	TS	11.0495	-0.951836	intermediate monocyte
CCTATCGTCTTGGGCG_TSP7_LymphNodes_Supradiaphagmatic_10X_1_1	TS	10.8273	-0.373229	intermediate monocyte
TTACGCCAGGATGTTA_TSP2_LymphNode_NA_10X_2_1	TS	10.0747	-0.321133	intermediate monocyte
GACGCGTGTTCAGCGC_TSP14_LymphNode_NA_10X_2_1_5Prime	TS	10.8096	0.130538	intermediate monocyte
TCATCATAGGTAATCA_TSP2_LymphNode_NA_10X_2_1	TS	11.3452	-0.0862626	intermediate monocyte
GACCTTCAGTTGGAGC_TSP2_LymphNode_NA_10X_2_1	TS	11.3839	-0.365586	intermediate monocyte
TGGGATTCAATCTCTT_TSP7_LymphNodes_Supradiaphagmatic_10X_1_1	TS	10.5635	-0.419966	intermediate monocyte
TTCCGTGTCACGATAC_TSP2_LymphNode_NA_10X_2_1	TS	11.3383	-0.167589	intermediate monocyte
AAGCGTTAGGGTTAGC_TSP2_LymphNode_NA_10X_2_1	TS	11.6456	-0.635506	intermediate monocyte
AATCACGGTTCCTTGC_TSP7_LymphNodes_Supradiaphagmatic_10X_1_1	TS	11.0656	-0.704629	intermediate monocyte
TCGACCTGTAGGCAGT_TSP7_LymphNodes_Supradiaphagmatic_10X_1_1	TS	10.3971	-0.415665	intermediate monocyte
GAAATGAGTAACCAGG_TSP2_LymphNode_NA_10X_2_1	TS	11.2295	-0.367688	intermediate monocyte
TCTATACTCGCTAGCG_TSP2_LymphNode_NA_10X_2_1	TS	11.2217	-0.305252	intermediate monocyte
GATCATGAGGAAACGA_TSP2_LymphNode_NA_10X_2_1	TS	11.5855	-0.306787	intermediate monocyte
CATGCCTGTGTACGCC_TSP14_LymphNode_NA_10X_2_1	TS	11.7447	-0.943382	intermediate monocyte
GCGGAAACAATAAGGT_TSP2_LymphNode_NA_10X_2_1	TS	10.0762	-0.219638	intermediate monocyte
GGGCTCAAGGAACATT_TSP2_LymphNode_NA_10X_2_1	TS	11.6032	-0.318411	intermediate monocyte
GCATTAGCACATATGC_TSP2_LymphNode_NA_10X_2_1	TS	11.4201	-0.202642	intermediate monocyte
TGCGGCAGTAGAATGT_TSP14_LymphNode_NA_10X_2_1	TS	11.963	-1.39801	intermediate monocyte
CCGTGGAAGACTAGGC_TSP14_LymphNode_NA_10X_2_1_5Prime	TS	11.5191	-0.511368	intermediate monocyte
CGCTGGAGTGTAAGTA_TSP14_LymphNode_NA_10X_2_1_5Prime	TS	11.7224	-0.721195	intermediate monocyte
TTAGGGTCAAGAAACT_TSP2_LymphNode_NA_10X_2_1	TS	11.495	-0.486228	intermediate monocyte
TGTCCTGGTGATTAGA_TSP2_LymphNode_NA_10X_2_1	TS	11.7543	-0.685151	intermediate monocyte
CATCCACAGGTCGTAG_TSP2_LymphNode_NA_10X_2_1	TS	8.82136	0.186152	intermediate monocyte
TAACACGGTCACTCAA_TSP2_LymphNode_NA_10X_2_1	TS	11.2001	-0.773493	intermediate monocyte
GGGTTATGTCTTCAAG_TSP14_LymphNode_NA_10X_2_1	TS	11.4659	-0.610224	intermediate monocyte
CAGGTATTCAAGGACG_TSP7_LymphNodes_Supradiaphagmatic_10X_1_1	TS	11.5571	-0.920113	intermediate monocyte
GGAGAACTCCGGCAGT_TSP2_LymphNode_NA_10X_2_1	TS	11.5879	-0.117389	intermediate monocyte
GTTCCGTAGGTAGCCA_TSP14_LymphNode_NA_10X_2_1	TS	11.5713	-1.1541	intermediate monocyte
TTCGAAGTCACTCTTA_TSP14_LymphNode_NA_10X_2_1_5Prime	TS	11.9416	-1.07159	intermediate monocyte
CCAATTTTCACTCTTA_TSP10_Skin_NA_10X_1_2	TS	7.41919	3.73697	macrophage
CATACTTGTTAGAAAC_TSP10_Skin_NA_10X_1_2	TS	7.15176	3.97609	macrophage
GCTTGGGGTCAGTCGC_TSP14_LymphNode_NA_10X_2_1	TS	11.1474	1.38555	macrophage
GCAATCAAGTCATGCT_TSP14_LymphNode_NA_10X_2_1_5Prime	TS	11.2247	1.40526	macrophage
TCGCTCAGTGCCTTCT_TSP14_LymphNode_NA_10X_2_1	TS	11.1009	1.34487	macrophage
TSP10_Skin_chest_SS2_B134176_B133829_ImmuneLinNeg_A19_L003	TS	7.23058	3.55	macrophage
TSP10_Skin_chest_SS2_B134176_B133829_ImmuneLinNeg_D21_L003	TS	7.2431	3.47529	macrophage
ATGCATGGTGAGCTCC_TSP14_LymphNode_NA_10X_2_1	TS	11.2043	1.1024	macrophage
AGTGATCAGACAGTCG_TSP14_LymphNode_NA_10X_2_1	TS	11.1988	1.39606	macrophage
CATCAGATCATCGGAT_TSP14_LymphNode_NA_10X_2_1_5Prime	TS	11.296	1.44974	macrophage
GTAATGCTCATGCCGG_TSP10_Skin_NA_10X_1_1	TS	7.41467	4.2253	macrophage
TGAGCATCAGTATGCT_TSP14_LymphNode_NA_10X_2_1_5Prime	TS	11.4526	0.345227	macrophage
AGAGAGCCATTGTGCA_TSP14_LymphNode_NA_10X_2_1	TS	11.2715	1.47554	macrophage
CAGCTGGAGAGCTGCA_TSP14_LymphNode_NA_10X_1_1_5Prime	TS	11.3508	1.33372	macrophage
GTTAAGCAGCTTCGCG_TSP14_LymphNode_NA_10X_2_1_5Prime	TS	11.1596	1.3888	macrophage
AAGACAAAGACCAGCA_TSP10_Skin_NA_10X_1_2	TS	7.41512	3.70881	macrophage
TGTGCGGTCGATCCCT_TSP10_Skin_NA_10X_1_1	TS	7.33932	4.25838	macrophage
AACCATGCATCGGACC_TSP14_LymphNode_NA_10X_2_1_5Prime	TS	11.2487	1.38992	macrophage
TATCCTATCCTACAAG_TSP10_Skin_NA_10X_1_2	TS	7.43443	4.13401	macrophage
ACAAGCTCATGTGGCC_TSP10_Skin_NA_10X_1_1	TS	7.54022	4.12362	macrophage
AGGGAGTTCATTGTTC_TSP10_Skin_NA_10X_1_1	TS	7.54522	4.03767	macrophage
TGTAACGTCCACGTCT_TSP2_LymphNode_NA_10X_2_1	TS	11.0017	0.637552	macrophage
CCGGTAGTCTGCTGCT_TSP14_LymphNode_NA_10X_1_1_5Prime	TS	11.0777	0.46754	macrophage
GGGCCATTCAATCAGC_TSP10_Skin_NA_10X_1_1	TS	7.17418	4.16342	macrophage
TCACGCTCACTATCGA_TSP7_LymphNodes_Supradiaphagmatic_10X_1_1	TS	11.3868	0.434724	macrophage
TGTCCCATCCTTTCTC_TSP14_LymphNode_NA_10X_1_1_5Prime	TS	11.306	1.31277	macrophage
TGTTCATTCCGCTGTT_TSP2_LymphNode_NA_10X_1_1	TS	11.0281	0.935483	macrophage
CAACGGCGTTCCACGG_TSP2_LymphNode_NA_10X_2_1	TS	11.393	0.382054	macrophage
CTCACACCAGACGTAG_TSP14_LymphNode_NA_10X_2_1_5Prime	TS	10.9022	0.481031	macrophage
GGCACGTCATATCGGT_TSP10_Skin_NA_10X_1_1	TS	7.51169	4.12406	macrophage
TSP10_Skin_abdomen_SS2_B134173_B133831_ImmuneLinNeg_C6_L004	TS	7.22578	3.58415	macrophage
TCTACATGTAGCGTCC_TSP14_LymphNode_NA_10X_2_1	TS	11.1018	1.42207	macrophage
AGCCACGGTAGACGTG_TSP14_LymphNode_NA_10X_2_1	TS	10.976	-0.235389	macrophage
AACACACTCGCAACAT_TSP14_Skin_Chest_10X_1_1	TS	7.12495	3.63215	macrophage
GGGTGTCCAGAGGCTA_TSP14_LymphNode_NA_10X_2_1	TS	11.2063	1.4485	macrophage
GTAGTCAAGAACTGTA_TSP14_LymphNode_NA_10X_2_1_5Prime	TS	11.3027	1.48036	macrophage
TAGATCGTCATTGGTG_TSP14_LymphNode_NA_10X_2_1	TS	11.0886	1.30039	macrophage
AGAGAATGTCACGACC_TSP10_Skin_NA_10X_1_2	TS	7.4838	3.94644	macrophage
TCCTCGATCACACCCT_TSP2_LymphNode_NA_10X_2_1	TS	11.3752	0.473457	macrophage
GCCGATGAGCTAATCC_TSP14_LymphNode_NA_10X_2_1	TS	11.1399	1.22701	macrophage
TTACTGTAGACGACTG_TSP10_Skin_NA_10X_1_1	TS	7.57347	4.10475	macrophage
AGGTCATCAACACGTT_TSP14_LymphNode_NA_10X_1_1	TS	11.0857	1.18147	macrophage
GTAATGCGTTTACGTG_TSP10_Skin_NA_10X_1_1	TS	7.38299	4.09582	macrophage
ACGATACAGTTAAGTG_TSP14_LymphNode_NA_10X_2_1_5Prime	TS	7.39262	3.42802	macrophage
CTGAGCGAGCTATCCA_TSP10_Skin_NA_10X_1_2	TS	6.67424	3.84385	macrophage
TSP10_Skin_abdomen_SS2_B134173_B133831_ImmuneLinNeg_F22_L004	TS	7.24798	3.59042	macrophage
TTAGTCTCACAACGTT_TSP2_LymphNode_NA_10X_2_1	TS	11.2159	1.17377	macrophage
ACCCTTGTCGACGCGT_TSP10_Skin_NA_10X_1_2	TS	7.53748	4.29127	macrophage
CATTCATCACAGCCTG_TSP10_Skin_NA_10X_1_2	TS	7.7187	4.1589	macrophage
CAGTAACAGAGTAAGG_TSP14_LymphNode_NA_10X_2_1_5Prime	TS	11.149	0.949548	macrophage
GACTCAAGTATCTTCT_TSP10_Skin_NA_10X_1_2	TS	-0.110501	3.39794	mast cell
TTACCGCAGTCGTCTA_TSP10_Skin_NA_10X_1_1	TS	-0.00768721	3.40239	mast cell
AGCGCCAGTGCGGCTT_TSP10_Skin_NA_10X_1_2	TS	-0.299773	3.70184	mast cell
CCCGAAGGTCCTGTCT_TSP7_LymphNodes_Supradiaphagmatic_10X_1_1	TS	0.722626	3.11354	mast cell
TAAGTCGAGCCTTCTC_TSP10_Skin_NA_10X_1_1	TS	0.0196666	3.83456	mast cell
GTTATGGTCATTTCGT_TSP14_Skin_Abdomen_10X_1_1	TS	0.328064	3.66772	mast cell
CTTCTAATCGTTACCC_TSP7_LymphNodes_Supradiaphagmatic_10X_1_1	TS	0.676547	3.13118	mast cell
TSP10_Skin_chest_SS2_B134176_B133829_ImmuneLinPos_L9_L003	TS	0.196345	2.84469	mast cell
TSP10_Skin_abdomen_SS2_B134173_B133831_ImmuneLinPos_N9_L004	TS	-0.0281072	2.92357	mast cell
CCACACTAGTCCGCCA_TSP2_LymphNode_NA_10X_1_1	TS	0.653591	3.02428	mast cell
CGAAGGACAGTACTAC_TSP7_LymphNodes_Supradiaphagmatic_10X_1_1	TS	0.490278	2.84211	mast cell
GTCAAACGTCTTTCAT_TSP10_Skin_NA_10X_1_1	TS	-0.127118	3.39273	mast cell
GCCCAGACAAATCCCA_TSP7_LymphNodes_Supradiaphagmatic_10X_1_1	TS	0.546844	2.86899	mast cell
GTTGTCCTCGGACTGC_TSP10_Skin_NA_10X_1_2	TS	-0.278152	3.59591	mast cell
AAGTTCGGTCAAACGG_TSP10_Skin_NA_10X_1_2	TS	-0.395688	3.59007	mast cell
GGGTTTAAGCTTAGTC_TSP10_Skin_NA_10X_1_2	TS	-0.653185	3.8655	mast cell
CGTGATACAGAGTCTT_TSP10_Skin_NA_10X_1_2	TS	-0.0832401	3.70288	mast cell
ATGCATGCACGTAGAG_TSP10_Skin_NA_10X_1_1	TS	-0.163283	3.63826	mast cell
CCCAACTTCGAACGGA_TSP10_Skin_NA_10X_1_2	TS	-0.195643	3.41602	mast cell
CCTCAGTCACGTCGGT_TSP10_Skin_NA_10X_1_2	TS	-0.0481948	3.80817	mast cell
TSP10_Skin_chest_SS2_B134176_B133829_ImmuneLinPos_L22_L003	TS	0.313022	2.79078	mast cell
TGCCGAGGTACAGTTC_TSP7_LymphNodes_Supradiaphagmatic_10X_1_1	TS	0.701571	3.03649	mast cell
CTCATTAAGAGTCAAT_TSP10_Skin_NA_10X_1_2	TS	-0.0589565	3.87611	mast cell
GACCGTGAGCTTTCCC_TSP7_LymphNodes_Supradiaphagmatic_10X_1_1	TS	0.589594	2.92718	mast cell
TGCAGATCAGCTGTGC_TSP7_LymphNodes_Supradiaphagmatic_10X_1_1	TS	0.430068	2.94874	mast cell
TSP10_Skin_abdomen_SS2_B134173_B133831_ImmuneLinPos_J3_L004	TS	-0.0726891	3.03814	mast cell
CACAGGCGTTAAACCC_TSP7_LymphNodes_Supradiaphagmatic_10X_1_1	TS	0.753614	3.14684	mast cell
TCGTGGGGTAAGATAC_TSP10_Skin_NA_10X_1_2	TS	0.00792659	3.61129	mast cell
CGTAAGTTCTTACCAT_TSP10_Skin_NA_10X_1_1	TS	0.190069	3.80897	mast cell
GAGAAATTCGAATGCT_TSP14_Skin_Chest_10X_1_1	TS	0.343894	3.67502	mast cell
TGTGGCGTCCTGGGAC_TSP10_Skin_NA_10X_1_2	TS	-0.422315	3.67282	mast cell
AGACAAATCACCCATC_TSP10_Skin_NA_10X_1_2	TS	-0.192138	3.60649	mast cell
ATTACCTCACGGGTAA_TSP14_Skin_Abdomen_10X_1_1	TS	0.243606	3.66049	mast cell
ACTTCCGTCGAGAGCA_TSP10_Skin_NA_10X_1_2	TS	-0.0405754	3.52018	mast cell
GTGCAGCGTATTCCGA_TSP10_Skin_NA_10X_1_1	TS	-0.104261	3.53427	mast cell
TSP10_Skin_chest_SS2_B134176_B133829_ImmuneLinPos_K16_L003	TS	-0.0108687	2.7175	mast cell
CAACCTCCAGAAACCG_TSP7_LymphNodes_Supradiaphagmatic_10X_1_1	TS	0.681572	3.09	mast cell
AGCATCAGTTCAAGGG_TSP10_Skin_NA_10X_1_2	TS	-0.138721	3.76042	mast cell
TSP10_Skin_abdomen_SS2_B134173_B133831_ImmuneLinPos_N21_L004	TS	0.230707	2.70377	mast cell
CTAACCCAGAGCTGCA_TSP10_Skin_NA_10X_1_2	TS	-0.3438	3.55253	mast cell
TGACCCTAGTATGAAC_TSP10_Skin_NA_10X_1_1	TS	0.161108	3.7493	mast cell
AAAGTCCAGTGGATTA_TSP14_Skin_Abdomen_10X_1_1	TS	0.307729	3.68892	mast cell
GGAGCAACATATGCGT_TSP7_LymphNodes_Supradiaphagmatic_10X_1_1	TS	0.784408	3.10127	mast cell
GCCCGAATCTGGTTGA_TSP14_Skin_Abdomen_10X_1_1	TS	0.0449855	3.47545	mast cell
TSP10_Skin_abdomen_SS2_B134173_B133831_ImmuneLinPos_J7_L004	TS	0.133832	2.81035	mast cell
ATCACTTCAACCAACT_TSP10_Skin_NA_10X_1_1	TS	-0.185481	3.54165	mast cell
TCTACATGTCTCGACG_TSP10_Skin_NA_10X_1_2	TS	-0.374837	3.52664	mast cell
TSP10_Skin_chest_SS2_B134176_B133829_ImmuneLinPos_K18_L003	TS	0.12872	2.76086	mast cell
TSP10_Skin_abdomen_SS2_B134173_B133831_ImmuneLinPos_L19_L004	TS	0.188622	2.74458	mast cell
TCACACCTCCTTGGAA_TSP10_Skin_NA_10X_1_2	TS	-0.345706	3.47471	mast cell
CGTAGTACAGCGTGCT_TSP10_Skin_NA_10X_1_1	TS	0.959431	1.07511	melanocyte
CCATAAGTCCAAAGGG_TSP10_Skin_NA_10X_1_1	TS	0.644317	1.15779	melanocyte
TSP10_Skin_chest_SS2_B134179_B133832_Epithelial_H16_L003	TS	0.829037	0.657643	melanocyte
TSP10_Skin_chest_SS2_B134179_B133832_Stromal_O12_L003	TS	0.63629	0.71723	melanocyte
TSP10_Skin_chest_SS2_B134179_B133832_Stromal_K8_L003	TS	0.82127	0.611733	melanocyte
TCGACGGTCCGCTGTT_TSP10_Skin_NA_10X_1_2	TS	0.841789	1.16797	melanocyte
TGACCCTGTCAGCGTC_TSP10_Skin_NA_10X_1_1	TS	0.632827	1.39507	melanocyte
TSP10_Skin_abdomen_SS2_B134175_B133830_Stromal_N23_L004	TS	1.7493	-0.591719	melanocyte
TCCTCGAGTCAAAGTA_TSP14_Skin_Abdomen_10X_1_1	TS	4.02203	-1.13034	melanocyte
CCCGAAGCATGACGAG_TSP10_Skin_NA_10X_1_1	TS	0.664813	1.38681	melanocyte
TCAGCCTTCATGTCTT_TSP10_Skin_NA_10X_1_2	TS	1.24137	1.04931	melanocyte
CCTTGTGGTTTCGGCG_TSP10_Skin_NA_10X_1_2	TS	1.28244	1.01399	melanocyte
TGCAGGCGTCCAGTTA_TSP10_Skin_NA_10X_1_1	TS	0.656115	1.2401	melanocyte
TSP10_Skin_chest_SS2_B134179_B133832_Stromal_J23_L003	TS	0.574418	0.813584	melanocyte
TTCGGTCCACTGATTG_TSP10_Skin_NA_10X_1_2	TS	1.31779	1.08398	melanocyte
TSP10_Skin_chest_SS2_B134179_B133832_Stromal_M3_L003	TS	0.502157	0.865675	melanocyte
CTGCATCCAAGCGCAA_TSP10_Skin_NA_10X_1_2	TS	1.13576	0.94442	melanocyte
AAACGAACACCAAAGG_TSP10_Skin_NA_10X_1_2	TS	1.19228	1.1973	melanocyte
ACACAGTTCTCGGTAA_TSP10_Skin_NA_10X_1_2	TS	1.39738	1.05913	melanocyte
AGGTTACTCCCTCTCC_TSP10_Skin_NA_10X_1_1	TS	0.866757	1.24396	melanocyte
GTATTGGGTCTAGTGT_TSP10_Skin_NA_10X_1_1	TS	0.447762	1.39719	melanocyte
TAATTCCGTATCGAGG_TSP10_Skin_NA_10X_1_2	TS	1.12543	1.22693	melanocyte
AGATGAAGTCCTTTGC_TSP10_Skin_NA_10X_1_1	TS	0.55271	1.3479	melanocyte
TSP10_Skin_chest_SS2_B134179_B133832_Epithelial_F15_L003	TS	0.893795	0.761259	melanocyte
GATCACAGTGGCCCAT_TSP10_Skin_NA_10X_1_2	TS	1.85471	-3.25132	melanocyte
TCACTATAGTAAGACT_TSP10_Skin_NA_10X_1_2	TS	1.15273	0.908388	melanocyte
ATCGGCGAGAGCAACC_TSP10_Skin_NA_10X_1_1	TS	1.2002	1.03459	melanocyte
TSP10_Skin_chest_SS2_B134179_B133832_Stromal_K19_L003	TS	0.867199	0.661872	melanocyte
TTGATGGGTTCTAAGC_TSP10_Skin_NA_10X_1_2	TS	1.04168	1.20504	melanocyte
TCGTGGGGTGATTCAC_TSP10_Skin_NA_10X_1_1	TS	0.61796	1.29825	melanocyte
TSP10_Skin_chest_SS2_B134176_B133829_ImmuneLinPos_P18_L003	TS	-4.46495	7.58906	melanocyte
CTCACTGTCGCAACAT_TSP10_Skin_NA_10X_1_1	TS	0.57096	1.33753	melanocyte
TSP10_Skin_chest_SS2_B134176_B133829_ImmuneLinPos_L23_L003	TS	0.105408	2.80288	melanocyte
ACAAGCTTCGCTGCGA_TSP10_Skin_NA_10X_1_1	TS	0.536257	1.30009	melanocyte
ACACAGTTCGCTATTT_TSP10_Skin_NA_10X_1_1	TS	0.612507	1.11454	melanocyte
TSP10_Skin_abdomen_SS2_B134175_B133830_Stromal_L13_L004	TS	0.905752	0.674084	melanocyte
CTTTCGGTCTGCTAGA_TSP10_Skin_NA_10X_1_1	TS	0.65182	1.22418	melanocyte
ATTCTACGTCGTAATC_TSP10_Skin_NA_10X_1_2	TS	1.09965	1.29287	melanocyte
TSP10_Skin_abdomen_SS2_B134173_B133831_ImmuneLinPos_O23_L004	TS	-5.3355	6.00565	melanocyte
TSP10_Skin_chest_SS2_B134179_B133832_Epithelial_D9_L003	TS	0.805861	0.655744	melanocyte
TSP10_Skin_chest_SS2_B134179_B133832_Epithelial_H2_L003	TS	0.797275	0.833275	melanocyte
CCAATGACAGGTAGTG_TSP10_Skin_NA_10X_1_2	TS	1.18995	1.15183	melanocyte
TSP10_Skin_abdomen_SS2_B134175_B133830_Epithelial_D7_L004	TS	0.92997	0.744356	melanocyte
TCCATGCGTTGCGGCT_TSP10_Skin_NA_10X_1_2	TS	1.3465	0.853916	melanocyte
TGACTCCCACTGGAAG_TSP10_Skin_NA_10X_1_1	TS	0.48551	1.43143	melanocyte
AGCTTCCAGGTTCCGC_TSP10_Skin_NA_10X_1_2	TS	1.21247	1.22411	melanocyte
CGGGCATAGGATACGC_TSP10_Skin_NA_10X_1_1	TS	0.762254	1.18118	melanocyte
GAGACCCAGTCCGCCA_TSP14_Skin_Abdomen_10X_1_1	TS	-4.09264	6.98023	melanocyte
CAAGAGGTCAACCTTT_TSP10_Skin_NA_10X_1_2	TS	1.23274	1.20524	melanocyte
TGAACGTCAGCACCCA_TSP10_Skin_NA_10X_1_1	TS	0.712659	1.43099	melanocyte
CGCGTGAAGGTTCCGC_TSP2_LymphNode_NA_10X_2_1	TS	-2.11664	-11.4412	memory b cell
CATAGACGTTTCGACA_TSP2_LymphNode_NA_10X_2_1	TS	-1.9305	-11.8259	memory b cell
GATCCCTGTGTTTCTT_TSP2_LymphNode_NA_10X_1_1	TS	-3.004	-12.3016	memory b cell
CACGTGGAGTGCTCGC_TSP2_LymphNode_NA_10X_2_1	TS	-2.46055	-12.6056	memory b cell
TTTCACATCACTCACC_TSP2_LymphNode_NA_10X_1_1	TS	-2.4036	-11.6108	memory b cell
TSP2_LymphNode_supradiaphragmatic_SS2_B113714_B104858_ImmuneLinPos_N9_S249	TS	-1.82119	-10.9967	memory b cell
TSP2_LymphNode_Inguinal_SS2_B114663_B133051_ImmuneLinPos_P5_S233	TS	-2.24615	-12.4155	memory b cell
GTGCTGGAGTCGAAGC_TSP2_LymphNode_NA_10X_2_1	TS	-2.28546	-12.8376	memory b cell
TCAAGACAGAAGAACG_TSP2_LymphNode_NA_10X_2_1	TS	-2.20986	-12.3486	memory b cell
CATGAGTGTACCCAGC_TSP2_LymphNode_NA_10X_2_1	TS	-2.63808	-12.8339	memory b cell
CTACCTGGTTCGCGTG_TSP2_LymphNode_NA_10X_2_1	TS	-2.69875	-12.88	memory b cell
TGAGCATTCCCGGTAG_TSP2_LymphNode_NA_10X_2_1	TS	-2.15125	-12.4797	memory b cell
ACGTCCTGTATGAGAT_TSP2_LymphNode_NA_10X_1_1	TS	-3.1533	-12.4466	memory b cell
GGTAACTGTAGTGTGG_TSP2_LymphNode_NA_10X_1_1	TS	-2.56601	-11.8599	memory b cell
TCAAGACCATCTGCGG_TSP2_LymphNode_NA_10X_2_1	TS	-2.4496	-11.9048	memory b cell
TAGAGTCAGTAGACCG_TSP2_LymphNode_NA_10X_1_1	TS	-2.28747	-11.6429	memory b cell
CCTGTTGCAATACGCT_TSP2_LymphNode_NA_10X_2_1	TS	-1.98023	-11.4661	memory b cell
TAGAGTCGTTCTGACA_TSP2_LymphNode_NA_10X_2_1	TS	-2.62814	-12.2902	memory b cell
TTCACCGAGTCCTGTA_TSP2_LymphNode_NA_10X_2_1	TS	-1.74267	-11.7494	memory b cell
CACAACAGTCTCGGGT_TSP2_LymphNode_NA_10X_2_1	TS	-2.0733	-12.3835	memory b cell
TGGATGTTCATATGGC_TSP2_LymphNode_NA_10X_1_1	TS	-2.23206	-11.6741	memory b cell
AATTCCTAGAGGCGTT_TSP2_LymphNode_NA_10X_2_1	TS	-2.94648	-12.1413	memory b cell
GTAATCGGTAGCTGCC_TSP2_LymphNode_NA_10X_2_1	TS	-2.5777	-12.6415	memory b cell
GTAATCGTCCCTATTA_TSP2_LymphNode_NA_10X_2_1	TS	-2.11593	-12.5644	memory b cell
TSP2_LymphNode_supradiaphragmatic_SS2_B113714_B104858_ImmuneLinPos_I11_S131	TS	-1.98513	-11.2797	memory b cell
GGGAAGTAGTCATTGC_TSP2_LymphNode_NA_10X_2_1	TS	-1.5607	-11.5194	memory b cell
CAAAGAACAATTAGGA_TSP2_LymphNode_NA_10X_2_1	TS	-1.58247	-11.9379	memory b cell
CTCCGATGTAACGATA_TSP2_LymphNode_NA_10X_1_1	TS	-2.04062	-11.991	memory b cell
TTTGATCCAACTGATC_TSP2_LymphNode_NA_10X_2_1	TS	-2.19766	-12.4106	memory b cell
GAACGTTGTGGGTTGA_TSP2_LymphNode_NA_10X_2_1	TS	-2.52515	-12.8525	memory b cell
AATGCCACAAACTAGA_TSP2_LymphNode_NA_10X_2_1	TS	-1.83894	-11.6612	memory b cell
GGTTGTAAGGGACTGT_TSP2_LymphNode_NA_10X_2_1	TS	-1.8891	-12.4342	memory b cell
AATAGAGGTGTATTCG_TSP2_LymphNode_NA_10X_2_1	TS	-2.41348	-11.98	memory b cell
TCACGGGAGAGAGCAA_TSP2_LymphNode_NA_10X_2_1	TS	-1.61124	-11.7209	memory b cell
TCGGGCAAGTCTAACC_TSP2_LymphNode_NA_10X_1_1	TS	-2.27239	-11.903	memory b cell
GCTGCAGTCGGCCCAA_TSP2_LymphNode_NA_10X_1_1	TS	-2.92611	-12.3294	memory b cell
ACATTTCTCCGGTTCT_TSP2_LymphNode_NA_10X_1_1	TS	-1.96845	-11.5603	memory b cell
CGATGCGGTACAGTTC_TSP2_LymphNode_NA_10X_1_1	TS	-1.48264	-11.5598	memory b cell
TSP2_LymphNode_Inguinal_SS2_B114663_B133051_Endothelial_E7_S271	TS	-2.82053	-11.2786	memory b cell
GGCTTTCTCCCGAAAT_TSP2_LymphNode_NA_10X_1_1	TS	-2.39053	-11.8249	memory b cell
TCAGCCTAGTCATCGT_TSP2_LymphNode_NA_10X_2_1	TS	-2.35816	-12.1103	memory b cell
CTTTCAATCATTTGTC_TSP2_LymphNode_NA_10X_2_1	TS	-2.02526	-12.5523	memory b cell
CTACATTAGATCACCT_TSP2_LymphNode_NA_10X_2_1	TS	-2.23406	-11.7421	memory b cell
CGGGACTAGCCTCCAG_TSP2_LymphNode_NA_10X_2_1	TS	-2.2351	-12.6296	memory b cell
GACGTTAAGTGTGTTC_TSP2_LymphNode_NA_10X_2_1	TS	-2.31722	-12.018	memory b cell
TCGACGGCAACTGTGT_TSP2_LymphNode_NA_10X_1_1	TS	-2.26668	-12.0331	memory b cell
TTGTTGTAGGGAGGTG_TSP2_LymphNode_NA_10X_1_1	TS	-1.87219	-11.5818	memory b cell
CGCCAGAAGAAATTGC_TSP2_LymphNode_NA_10X_1_1	TS	-2.48772	-11.7142	memory b cell
GTGATGTGTATGCTAC_TSP2_LymphNode_NA_10X_2_1	TS	-2.28957	-12.6424	memory b cell
TCCCATGTCTGCGTCT_TSP2_LymphNode_NA_10X_2_1	TS	-2.28767	-12.4143	memory b cell
AGACTCAAGGGTTTCT_TSP14_Skin_Abdomen_10X_1_1	TS	1.50591	-2.44171	muscle cell
TSP10_Skin_abdomen_SS2_B134175_B133830_Epithelial_B14_L004	TS	1.66304	-2.17587	muscle cell
GCACGTGGTCCCACGA_TSP10_Skin_NA_10X_1_2	TS	1.93338	-3.68891	muscle cell
AGGTGTTAGCGCTGAA_TSP14_Skin_Abdomen_10X_1_1	TS	1.81069	-3.07397	muscle cell
TGAGTCATCACCATAG_TSP10_Skin_NA_10X_1_2	TS	1.91876	-2.8353	muscle cell
AGGGTGAAGGTCATTC_TSP14_Skin_Abdomen_10X_1_1	TS	1.35555	-2.57671	muscle cell
GTGCGTGGTAGTTAGA_TSP14_Skin_Chest_10X_1_1	TS	1.51058	-2.58347	muscle cell
CGAGTTATCTTGGATG_TSP14_Skin_Abdomen_10X_1_1	TS	1.31495	-2.5835	muscle cell
TCCTCCCCACGACAGA_TSP14_Skin_Chest_10X_1_1	TS	1.71158	-2.41744	muscle cell
CATTGCCAGAGATCGC_TSP14_Skin_Abdomen_10X_1_1	TS	1.41839	-2.54104	muscle cell
TSP10_Skin_abdomen_SS2_B134175_B133830_Stromal_M20_L004	TS	1.53655	-2.44829	muscle cell
CAGGGCTTCATTACGG_TSP10_Skin_NA_10X_1_2	TS	1.67478	-3.14992	muscle cell
AGGGCCTTCGCTGCGA_TSP14_Skin_Chest_10X_1_1	TS	1.5772	-2.38585	muscle cell
GCTGCAGCAAGTTGGG_TSP14_Skin_Chest_10X_1_1	TS	1.74819	-2.93209	muscle cell
ACCTACCAGGATGAGA_TSP14_Skin_Abdomen_10X_1_1	TS	1.84095	-3.03806	muscle cell
TSP10_Skin_abdomen_SS2_B134175_B133830_Stromal_J3_L004	TS	1.9366	-2.86336	muscle cell
TTCATGTCACGCTGAC_TSP10_Skin_NA_10X_1_2	TS	1.82214	-3.18314	muscle cell
CTTCCTTGTATGGGAC_TSP14_Skin_Abdomen_10X_1_1	TS	1.56401	-2.4441	muscle cell
CCATAAGTCTCTAAGG_TSP14_Skin_Chest_10X_1_1	TS	1.82833	-2.50663	muscle cell
GTGTTCCCACCAGACC_TSP10_Skin_NA_10X_1_2	TS	1.31116	-2.53509	muscle cell
CCCGGAACACTACACA_TSP10_Skin_NA_10X_1_1	TS	1.90444	-3.13551	muscle cell
TSP10_Skin_abdomen_SS2_B134175_B133830_Epithelial_A9_L004	TS	1.80644	-2.26066	muscle cell
TCTGGCTAGACGATAT_TSP14_Skin_Abdomen_10X_1_1	TS	1.34317	-2.40995	muscle cell
GCTGGGTGTCCTCATC_TSP10_Skin_NA_10X_1_2	TS	1.79214	-3.38816	muscle cell
CCTCACAAGTGGTGAC_TSP10_Skin_NA_10X_1_2	TS	2.06211	-3.30616	muscle cell
TATCAGGAGCCGTTGC_TSP14_Skin_Chest_10X_1_1	TS	1.75678	-2.66817	muscle cell
TTCGGTCTCGTGGTAT_TSP14_Skin_Chest_10X_1_1	TS	1.3896	-2.36811	muscle cell
TGTAAGCAGACGAAGA_TSP14_Skin_Chest_10X_1_1	TS	1.66174	-2.39619	muscle cell
TAAGCCAGTCGGTACC_TSP10_Skin_NA_10X_1_2	TS	2.09198	-3.79809	muscle cell
GTGGAGATCGAATCCA_TSP14_Skin_Chest_10X_1_1	TS	1.43936	-2.68455	muscle cell
GTCCACTCACCGTCTT_TSP10_Skin_NA_10X_1_2	TS	2.45966	-2.65896	muscle cell
TTGCTGCGTTTCTTAC_TSP10_Skin_NA_10X_1_1	TS	1.38301	-2.55032	muscle cell
GAAGGGTTCAGTGGGA_TSP10_Skin_NA_10X_1_2	TS	1.76039	-3.52609	muscle cell
AGGTTACGTCCGGACT_TSP10_Skin_NA_10X_1_2	TS	1.9289	-3.54609	muscle cell
CCTCCTCCAAGCCTGC_TSP10_Skin_NA_10X_1_1	TS	1.92496	-3.3605	muscle cell
AGTAGTCTCCGACATA_TSP14_Skin_Abdomen_10X_1_1	TS	1.84469	-3.14965	muscle cell
TCCATGCTCAAGTGTC_TSP10_Skin_NA_10X_1_2	TS	1.4908	-2.92408	muscle cell
CACAACAAGATACCAA_TSP14_Skin_Abdomen_10X_1_1	TS	1.43369	-2.64415	muscle cell
CGGGTGTAGTACCCTA_TSP10_Skin_NA_10X_1_2	TS	1.83732	-3.50495	muscle cell
CTTCTCTCAGTTCCAA_TSP10_Skin_NA_10X_1_2	TS	1.96614	-3.52377	muscle cell
AAGGAATGTCGAGCAA_TSP14_Skin_Chest_10X_1_1	TS	1.50839	-2.39247	muscle cell
TSP10_Skin_abdomen_SS2_B134175_B133830_Epithelial_A13_L004	TS	2.15762	-3.2527	muscle cell
CTATCCGAGCACTAAA_TSP14_Skin_Chest_10X_1_1	TS	1.72818	-2.58106	muscle cell
TCTACCGGTCTGCGCA_TSP14_Skin_Abdomen_10X_1_1	TS	1.43247	-2.55327	muscle cell
GGCGTCACAGCAAGAC_TSP10_Skin_NA_10X_1_2	TS	1.38037	-2.44793	muscle cell
ATTCACTGTCCGACGT_TSP10_Skin_NA_10X_1_2	TS	1.90001	-3.31836	muscle cell
GCTGCAGTCATACGAC_TSP10_Skin_NA_10X_1_2	TS	1.76371	-3.19028	muscle cell
GGTAACTTCGCCAGTG_TSP14_Skin_Chest_10X_1_1	TS	1.95072	-2.7385	muscle cell
CATGCGGGTTCCACGG_TSP14_Skin_Chest_10X_1_1	TS	1.42618	-2.61769	muscle cell
CGGCAGTGTAAGGAGA_TSP10_Skin_NA_10X_1_2	TS	1.47935	-2.77405	muscle cell
TTTATGCAGAGTTGAT_TSP2_LymphNode_NA_10X_1_1	TS	-3.10905	-12.6256	naive b cell
AATTTCCAGTGCGACA_TSP2_LymphNode_NA_10X_1_1	TS	-3.12786	-11.5845	naive b cell
CAGCCAGTCACCCTTG_TSP2_LymphNode_NA_10X_1_1	TS	-3.27514	-11.5045	naive b cell
TTCCTCTGTCGAGTTT_TSP2_LymphNode_NA_10X_2_1	TS	-3.3212	-11.8318	naive b cell
CCTTGTGTCGCCCAGA_TSP2_LymphNode_NA_10X_2_1	TS	-2.2686	-11.8432	naive b cell
ATCGTCCTCCAGCAAT_TSP2_LymphNode_NA_10X_1_1	TS	-3.28018	-11.7911	naive b cell
CGATGCGCAGCAAGAC_TSP2_LymphNode_NA_10X_1_1	TS	-3.21628	-11.8194	naive b cell
AGACCATCACTGGACC_TSP2_LymphNode_NA_10X_2_1	TS	-3.04543	-12.0967	naive b cell
CTATAGGGTCAAAGTA_TSP2_LymphNode_NA_10X_1_1	TS	-3.52137	-12.1654	naive b cell
ATGCATGGTACGGATG_TSP2_LymphNode_NA_10X_1_1	TS	-2.69904	-11.2591	naive b cell
CAGGCCAAGACTACGG_TSP2_LymphNode_NA_10X_2_1	TS	-3.33227	-12.4714	naive b cell
CCACGTTGTGCGACAA_TSP2_LymphNode_NA_10X_1_1	TS	-3.26059	-12.4891	naive b cell
TCGCTTGAGAAGTCAT_TSP2_LymphNode_NA_10X_2_1	TS	-3.32729	-12.4266	naive b cell
CTACTATTCTAAGAAG_TSP2_LymphNode_NA_10X_1_1	TS	-3.36094	-11.7978	naive b cell
CGTGTCTCACGCGCAT_TSP2_LymphNode_NA_10X_2_1	TS	-2.58001	-12.7733	naive b cell
GAGCCTGCACTCCTGT_TSP2_LymphNode_NA_10X_2_1	TS	-3.40577	-12.2913	naive b cell
CCAATGATCACTGGTA_TSP2_LymphNode_NA_10X_1_1	TS	-3.4445	-11.866	naive b cell
GTTTACTCATTACGGT_TSP2_LymphNode_NA_10X_2_1	TS	-2.7422	-11.8725	naive b cell
CATCGCTGTGATTCAC_TSP2_LymphNode_NA_10X_2_1	TS	-3.48006	-12.1677	naive b cell
CAGCACGAGTCTTGGT_TSP2_LymphNode_NA_10X_1_1	TS	-3.43385	-11.8467	naive b cell
GTGAGCCGTGATACAA_TSP2_LymphNode_NA_10X_1_1	TS	-2.73437	-12.4354	naive b cell
TGTGGCGCATTGACCA_TSP2_LymphNode_NA_10X_1_1	TS	-3.50735	-11.7544	naive b cell
TGGGAGAAGCGTTGTT_TSP2_LymphNode_NA_10X_1_1	TS	-3.47276	-12.2527	naive b cell
GATCATGAGAGGATGA_TSP2_LymphNode_NA_10X_2_1	TS	-3.03385	-12.5704	naive b cell
TAAGCGTTCTGCCTGT_TSP2_LymphNode_NA_10X_1_1	TS	-2.89416	-11.2667	naive b cell
AGACAGGTCGCCCAGA_TSP2_LymphNode_NA_10X_1_1	TS	-3.33865	-11.7835	naive b cell
CTATCCGCAGGTCAGA_TSP2_LymphNode_NA_10X_1_1	TS	-3.42049	-11.6192	naive b cell
AGGAGGTGTATCGGTT_TSP2_LymphNode_NA_10X_2_1	TS	-3.32966	-12.3685	naive b cell
TCCCATGCAAATAAGC_TSP2_LymphNode_NA_10X_1_1	TS	-2.84457	-11.862	naive b cell
CCTCCAAGTGCATCTA_TSP2_LymphNode_NA_10X_2_1	TS	-3.20893	-12.4889	naive b cell
TGGAGAGAGAGCCGAT_TSP2_LymphNode_NA_10X_2_1	TS	-3.1347	-12.561	naive b cell
GAAGGACAGTCAGGGT_TSP2_LymphNode_NA_10X_1_1	TS	-3.39668	-12.0571	naive b cell
AATGCCAAGTAGTCTC_TSP2_LymphNode_NA_10X_1_1	TS	-3.51871	-12.1816	naive b cell
GAGACTTGTGCAACAG_TSP2_LymphNode_NA_10X_2_1	TS	-2.92538	-12.5723	naive b cell
GAGTGTTGTATGAAGT_TSP2_LymphNode_NA_10X_2_1	TS	-3.38507	-12.4306	naive b cell
CATGAGTTCCCTTCCC_TSP2_LymphNode_NA_10X_1_1	TS	-2.20906	-11.2759	naive b cell
TGCGATAAGCCTCCAG_TSP2_LymphNode_NA_10X_1_1	TS	-3.00049	-11.664	naive b cell
AACGAAACAGGGACTA_TSP2_LymphNode_NA_10X_1_1	TS	-2.87605	-11.8762	naive b cell
GATAGAAGTAACCCGC_TSP2_LymphNode_NA_10X_1_1	TS	-2.80173	-11.3022	naive b cell
ACATTTCTCATACAGC_TSP2_LymphNode_NA_10X_1_1	TS	-3.18371	-12.4326	naive b cell
TTTACTGGTGACCGAA_TSP2_LymphNode_NA_10X_2_1	TS	-3.0376	-11.8248	naive b cell
GACCCTTTCACACCCT_TSP2_LymphNode_NA_10X_1_1	TS	-2.97907	-11.4912	naive b cell
GTGCGTGAGGGCAATC_TSP2_LymphNode_NA_10X_2_1	TS	-3.25466	-12.508	naive b cell
GAATCACAGCCGCTTG_TSP2_LymphNode_NA_10X_1_1	TS	-3.59334	-12.0301	naive b cell
CTCTCGAAGCTTGTGT_TSP2_LymphNode_NA_10X_1_1	TS	-2.97561	-11.7707	naive b cell
GTGATGTAGGTGATCG_TSP2_LymphNode_NA_10X_2_1	TS	-3.1371	-12.4894	naive b cell
GTAGATCCAAACGTGG_TSP2_LymphNode_NA_10X_1_1	TS	-3.19033	-11.7117	naive b cell
ACAAGCTTCAAGGACG_TSP2_LymphNode_NA_10X_2_1	TS	-3.32459	-12.2008	naive b cell
CTCAATTCAACCCGCA_TSP2_LymphNode_NA_10X_2_1	TS	-3.08446	-11.619	naive b cell
GTAAGTCCACAGAAGC_TSP2_LymphNode_NA_10X_1_1	TS	-3.41098	-11.6998	naive b cell
GGTCACGAGTTACGTC_TSP2_LymphNode_NA_10X_2_1	TS	-6.02107	0.498967	naive thymus-derived cd4-positive, alpha-beta t cell
AAGGTAACACAAAGTA_TSP2_LymphNode_NA_10X_1_1	TS	-5.64877	0.31904	naive thymus-derived cd4-positive, alpha-beta t cell
TACAACGTCTCGAACA_TSP2_LymphNode_NA_10X_2_1	TS	-5.48579	-0.0686461	naive thymus-derived cd4-positive, alpha-beta t cell
TSP10_Skin_abdomen_SS2_B134173_B133831_ImmuneLinPos_L22_L004	TS	-5.35821	6.07234	naive thymus-derived cd4-positive, alpha-beta t cell
TACCGGGGTACTGCGC_TSP2_LymphNode_NA_10X_2_1	TS	-6.24461	0.3531	naive thymus-derived cd4-positive, alpha-beta t cell
TATGTTCAGCTCAGAG_TSP2_LymphNode_NA_10X_2_1	TS	-5.15044	-1.05424	naive thymus-derived cd4-positive, alpha-beta t cell
CATGCTCCAGTGGGTA_TSP10_Skin_NA_10X_1_1	TS	-4.1939	8.82973	naive thymus-derived cd4-positive, alpha-beta t cell
AGTTCCCGTGCTGATT_TSP2_LymphNode_NA_10X_1_1	TS	-5.8334	0.524597	naive thymus-derived cd4-positive, alpha-beta t cell
TSP2_LymphNode_supradiaphragmatic_SS2_B113242_B133056_ImmuneLinNeg_I23_S215	TS	-6.15198	1.45257	naive thymus-derived cd4-positive, alpha-beta t cell
AAGAACACATCAGTCA_TSP2_LymphNode_NA_10X_2_1	TS	-5.72308	0.245188	naive thymus-derived cd4-positive, alpha-beta t cell
TSP2_LymphNode_supradiaphragmatic_SS2_B113242_B133056_ImmuneLinNeg_P7_S67	TS	-6.06607	1.65801	naive thymus-derived cd4-positive, alpha-beta t cell
AACGAAAAGGTTCTAC_TSP2_LymphNode_NA_10X_2_1	TS	-6.11215	0.589573	naive thymus-derived cd4-positive, alpha-beta t cell
GTCGTAATCTTCTGTA_TSP2_LymphNode_NA_10X_2_1	TS	-4.67767	-1.39834	naive thymus-derived cd4-positive, alpha-beta t cell
GGGCTCACAACGCCCA_TSP2_LymphNode_NA_10X_1_1	TS	-4.9268	-0.170441	naive thymus-derived cd4-positive, alpha-beta t cell
CAGATACGTATCATGC_TSP2_LymphNode_NA_10X_1_1	TS	-6.10228	1.35911	naive thymus-derived cd4-positive, alpha-beta t cell
GAAATGACATTCACCC_TSP2_LymphNode_NA_10X_2_1	TS	-5.12766	-0.839808	naive thymus-derived cd4-positive, alpha-beta t cell
CTCAAGAGTGTGTGTT_TSP2_LymphNode_NA_10X_1_1	TS	-5.70637	-0.327924	naive thymus-derived cd4-positive, alpha-beta t cell
TSP2_LymphNode_supradiaphragmatic_SS2_B113242_B133056_ImmuneLinNeg_F3_S123	TS	-6.32656	1.71755	naive thymus-derived cd4-positive, alpha-beta t cell
TGTAACGCACATTCGA_TSP2_LymphNode_NA_10X_2_1	TS	-5.1793	-1.05426	naive thymus-derived cd4-positive, alpha-beta t cell
CACAACAGTCGATTCA_TSP2_LymphNode_NA_10X_1_1	TS	-6.56388	0.552846	naive thymus-derived cd4-positive, alpha-beta t cell
TSP2_LymphNode_supradiaphragmatic_SS2_B113714_B104858_ImmuneLinPos_M4_S220	TS	-6.15407	1.56158	naive thymus-derived cd4-positive, alpha-beta t cell
CCTCCTCCAAGCTACT_TSP2_LymphNode_NA_10X_2_1	TS	-5.46673	-0.153352	naive thymus-derived cd4-positive, alpha-beta t cell
TCATCATAGGACAGTC_TSP2_LymphNode_NA_10X_1_1	TS	-4.89723	-1.45981	naive thymus-derived cd4-positive, alpha-beta t cell
CAATTTCCAAGCGCTC_TSP2_LymphNode_NA_10X_1_1	TS	-6.06425	1.21763	naive thymus-derived cd4-positive, alpha-beta t cell
CTTGAGATCCTCTAAT_TSP2_LymphNode_NA_10X_1_1	TS	-5.26921	0.698903	naive thymus-derived cd4-positive, alpha-beta t cell
ATTCATCGTTATGGTC_TSP2_LymphNode_NA_10X_2_1	TS	-6.07123	0.43499	naive thymus-derived cd4-positive, alpha-beta t cell
AAGACTCGTGAAAGTT_TSP2_LymphNode_NA_10X_2_1	TS	-5.36555	-0.734094	naive thymus-derived cd4-positive, alpha-beta t cell
ATGATCGAGGTTACAA_TSP2_LymphNode_NA_10X_2_1	TS	-5.49274	-0.132951	naive thymus-derived cd4-positive, alpha-beta t cell
CACGTTCTCGCTCTCA_TSP2_LymphNode_NA_10X_1_1	TS	-6.05196	-0.0699891	naive thymus-derived cd4-positive, alpha-beta t cell
GTAATGCCACTTGTGA_TSP10_Skin_NA_10X_1_1	TS	-3.94283	8.64251	naive thymus-derived cd4-positive, alpha-beta t cell
TSP2_LymphNode_supradiaphragmatic_SS2_B113242_B133056_ImmuneLinNeg_H12_S180	TS	-6.22881	1.91371	naive thymus-derived cd4-positive, alpha-beta t cell
TTCCTCTCAGCGTAGA_TSP2_LymphNode_NA_10X_1_1	TS	-5.66294	-0.166636	naive thymus-derived cd4-positive, alpha-beta t cell
TSP2_LymphNode_supradiaphragmatic_SS2_B113242_B133056_ImmuneLinNeg_H2_S170	TS	-6.30703	2.52477	naive thymus-derived cd4-positive, alpha-beta t cell
TSP2_LymphNode_supradiaphragmatic_SS2_B113242_B133056_ImmuneLinNeg_N7_S19	TS	-6.49129	1.76602	naive thymus-derived cd4-positive, alpha-beta t cell
ACATCGATCATTACGG_TSP2_LymphNode_NA_10X_1_1	TS	-5.89694	0.265889	naive thymus-derived cd4-positive, alpha-beta t cell
CAGCACGGTGGGTCAA_TSP2_LymphNode_NA_10X_1_1	TS	-5.73409	-0.33576	naive thymus-derived cd4-positive, alpha-beta t cell
GTCCTCAAGAGAGCAA_TSP2_LymphNode_NA_10X_2_1	TS	-5.18754	-0.595216	naive thymus-derived cd4-positive, alpha-beta t cell
AAAGGATCAACTACGT_TSP2_LymphNode_NA_10X_2_1	TS	-5.0604	-0.95336	naive thymus-derived cd4-positive, alpha-beta t cell
GTTGTAGGTAATGCGG_TSP2_LymphNode_NA_10X_2_1	TS	-4.8121	-1.13812	naive thymus-derived cd4-positive, alpha-beta t cell
TSP2_LymphNode_supradiaphragmatic_SS2_B113242_B133056_ImmuneLinNeg_L13_S277	TS	-6.15352	1.3349	naive thymus-derived cd4-positive, alpha-beta t cell
TSP2_LymphNode_supradiaphragmatic_SS2_B113242_B133056_ImmuneLinNeg_J9_S225	TS	-6.31351	1.65509	naive thymus-derived cd4-positive, alpha-beta t cell
TTGCGTCTCTAAGGAA_TSP2_LymphNode_NA_10X_1_1	TS	-5.64251	-0.390639	naive thymus-derived cd4-positive, alpha-beta t cell
AAAGTCCGTGTTGACT_TSP2_LymphNode_NA_10X_1_1	TS	-6.58014	2.36096	naive thymus-derived cd4-positive, alpha-beta t cell
ACCTGTCTCAGCGGAA_TSP2_LymphNode_NA_10X_1_1	TS	-5.66052	0.137226	naive thymus-derived cd4-positive, alpha-beta t cell
GCAGCTGAGACTTAAG_TSP2_LymphNode_NA_10X_2_1	TS	-5.69487	0.291895	naive thymus-derived cd4-positive, alpha-beta t cell
TSP2_LymphNode_supradiaphragmatic_SS2_B113242_B133056_ImmuneLinNeg_I1_S193	TS	-5.27822	-0.00351583	naive thymus-derived cd4-positive, alpha-beta t cell
TGAATCGTCTTGGGCG_TSP2_LymphNode_NA_10X_2_1	TS	-6.19165	1.10904	naive thymus-derived cd4-positive, alpha-beta t cell
ACTTCCGTCGCTAGCG_TSP2_LymphNode_NA_10X_2_1	TS	-5.60297	0.138384	naive thymus-derived cd4-positive, alpha-beta t cell
CCTTCAGGTTCACCGG_TSP2_LymphNode_NA_10X_1_1	TS	-5.86245	1.02044	naive thymus-derived cd4-positive, alpha-beta t cell
ATTCCATTCACACCGG_TSP2_LymphNode_NA_10X_2_1	TS	-5.98971	0.609669	naive thymus-derived cd4-positive, alpha-beta t cell
TSP10_Skin_chest_SS2_B134176_B133829_ImmuneLinPos_J10_L003	TS	-5.23601	5.99221	naive thymus-derived cd8-positive, alpha-beta t cell
TSP10_Skin_abdomen_SS2_B134173_B133831_ImmuneLinPos_O7_L004	TS	-6.1487	3.29033	naive thymus-derived cd8-positive, alpha-beta t cell
TTCCTAACACCTCTAC_TSP14_Skin_Chest_10X_1_1	TS	-5.13389	6.26557	naive thymus-derived cd8-positive, alpha-beta t cell
AGGACGATCCGAGTGC_TSP10_Skin_NA_10X_1_2	TS	-5.50426	7.90696	naive thymus-derived cd8-positive, alpha-beta t cell
TTTGTTGAGAGAGGTA_TSP10_Skin_NA_10X_1_2	TS	-6.08116	7.02007	naive thymus-derived cd8-positive, alpha-beta t cell
GTTTGGAGTTTACACG_TSP10_Skin_NA_10X_1_2	TS	-5.67235	7.30249	naive thymus-derived cd8-positive, alpha-beta t cell
GCAACATCAAGCACAG_TSP10_Skin_NA_10X_1_2	TS	-6.27621	7.18521	naive thymus-derived cd8-positive, alpha-beta t cell
ACACGCGCAAACAGGC_TSP14_Skin_Chest_10X_1_1	TS	-4.33723	6.61784	naive thymus-derived cd8-positive, alpha-beta t cell
TCCGAAAGTTCGAAGG_TSP14_Skin_Abdomen_10X_1_1	TS	-4.79985	6.74508	naive thymus-derived cd8-positive, alpha-beta t cell
GCCCAGAAGCAGTACG_TSP14_Skin_Abdomen_10X_1_1	TS	-4.69867	6.58407	naive thymus-derived cd8-positive, alpha-beta t cell
CAGATCATCACATCAG_TSP10_Skin_NA_10X_1_2	TS	-6.0297	6.96474	naive thymus-derived cd8-positive, alpha-beta t cell
AGCCACGAGGTCATCT_TSP10_Skin_NA_10X_1_2	TS	-6.05361	7.73307	naive thymus-derived cd8-positive, alpha-beta t cell
CCCTTAGTCCCTCTCC_TSP14_Skin_Chest_10X_1_1	TS	-4.78683	6.42285	naive thymus-derived cd8-positive, alpha-beta t cell
AGCCAATAGTTGCGCC_TSP10_Skin_NA_10X_1_1	TS	-5.27669	7.963	naive thymus-derived cd8-positive, alpha-beta t cell
TCATTGTAGTGATTCC_TSP14_Skin_Abdomen_10X_1_1	TS	-4.46817	6.75928	naive thymus-derived cd8-positive, alpha-beta t cell
CGCGTGAAGAGCTTTC_TSP10_Skin_NA_10X_1_2	TS	-4.76057	7.50476	naive thymus-derived cd8-positive, alpha-beta t cell
AGGTTACAGAGTATAC_TSP10_Skin_NA_10X_1_2	TS	-5.94249	7.19081	naive thymus-derived cd8-positive, alpha-beta t cell
TSP10_Skin_chest_SS2_B134176_B133829_ImmuneLinNeg_F12_L003	TS	-4.73378	6.64436	naive thymus-derived cd8-positive, alpha-beta t cell
GTATTTCAGGACGCAT_TSP14_Skin_Chest_10X_1_1	TS	-4.71736	7.06559	naive thymus-derived cd8-positive, alpha-beta t cell
ACGCACGTCAGCATTG_TSP10_Skin_NA_10X_1_2	TS	-6.09847	7.0346	naive thymus-derived cd8-positive, alpha-beta t cell
TTGGGTATCATTTACC_TSP10_Skin_NA_10X_1_2	TS	-6.04888	7.28537	naive thymus-derived cd8-positive, alpha-beta t cell
GCATCTCGTGACAGGT_TSP10_Skin_NA_10X_1_2	TS	-5.977	7.08106	naive thymus-derived cd8-positive, alpha-beta t cell
TCGACCTAGCTAATGA_TSP10_Skin_NA_10X_1_2	TS	-6.23995	6.99499	naive thymus-derived cd8-positive, alpha-beta t cell
TCCCACATCTGAACGT_TSP10_Skin_NA_10X_1_2	TS	-5.70185	7.87842	naive thymus-derived cd8-positive, alpha-beta t cell
AAGGAATGTAGGTCAG_TSP10_Skin_NA_10X_1_1	TS	-5.18339	8.12903	naive thymus-derived cd8-positive, alpha-beta t cell
GGAGATGTCAAGGAGC_TSP14_Skin_Chest_10X_1_1	TS	-4.13281	6.84221	naive thymus-derived cd8-positive, alpha-beta t cell
ATACCGAGTGGAGGTT_TSP10_Skin_NA_10X_1_1	TS	-4.23896	8.39861	naive thymus-derived cd8-positive, alpha-beta t cell
GAGCCTGGTGGTAATA_TSP10_Skin_NA_10X_1_2	TS	-5.49482	7.21991	naive thymus-derived cd8-positive, alpha-beta t cell
AGACCATAGACGGTTG_TSP14_Skin_Chest_10X_1_1	TS	-5.53934	6.64228	naive thymus-derived cd8-positive, alpha-beta t cell
TSP10_Skin_abdomen_SS2_B134173_B133831_ImmuneLinPos_L23_L004	TS	-3.90115	8.64862	naive thymus-derived cd8-positive, alpha-beta t cell
GCCAGGTCAGACGGAT_TSP10_Skin_NA_10X_1_2	TS	-6.27743	7.53605	naive thymus-derived cd8-positive, alpha-beta t cell
TGCGGCAGTTAAACCC_TSP10_Skin_NA_10X_1_2	TS	-6.13001	7.00125	naive thymus-derived cd8-positive, alpha-beta t cell
CTTCTCTCAAAGCACG_TSP14_Skin_Chest_10X_1_1	TS	-4.44487	6.60702	naive thymus-derived cd8-positive, alpha-beta t cell
CATTCTATCATCGGGC_TSP10_Skin_NA_10X_1_2	TS	-6.12174	7.09796	naive thymus-derived cd8-positive, alpha-beta t cell
TCACGCTAGTCAAGCG_TSP10_Skin_NA_10X_1_2	TS	-6.22102	7.4385	naive thymus-derived cd8-positive, alpha-beta t cell
CATGCTCAGAAAGCGA_TSP10_Skin_NA_10X_1_2	TS	-5.89724	6.99875	naive thymus-derived cd8-positive, alpha-beta t cell
GACCGTGCATGTGTCA_TSP14_Skin_Chest_10X_1_1	TS	-4.16661	7.42085	naive thymus-derived cd8-positive, alpha-beta t cell
CTCCTCCAGCTATCTG_TSP10_Skin_NA_10X_1_2	TS	-6.01813	7.1742	naive thymus-derived cd8-positive, alpha-beta t cell
GAGCCTGAGCAGCACA_TSP10_Skin_NA_10X_1_2	TS	-6.07236	7.17393	naive thymus-derived cd8-positive, alpha-beta t cell
CTCATCGCACACGTGC_TSP10_Skin_NA_10X_1_2	TS	-5.78703	7.53996	naive thymus-derived cd8-positive, alpha-beta t cell
AGATAGAAGGGAGGTG_TSP10_Skin_NA_10X_1_2	TS	-5.82022	7.56511	naive thymus-derived cd8-positive, alpha-beta t cell
CGAAGTTGTAACACGG_TSP10_Skin_NA_10X_1_2	TS	-6.27025	7.40698	naive thymus-derived cd8-positive, alpha-beta t cell
ACCACAAAGGAACTCG_TSP10_Skin_NA_10X_1_1	TS	-5.51369	7.67092	naive thymus-derived cd8-positive, alpha-beta t cell
GTAGCTAGTCTCAGAT_TSP10_Skin_NA_10X_1_2	TS	-5.52412	8.19959	naive thymus-derived cd8-positive, alpha-beta t cell
CGTGATAAGTATCTGC_TSP14_Skin_Chest_10X_1_1	TS	-4.26425	6.48761	naive thymus-derived cd8-positive, alpha-beta t cell
CTGAATGTCAGCGCGT_TSP10_Skin_NA_10X_1_2	TS	-6.1535	7.47462	naive thymus-derived cd8-positive, alpha-beta t cell
AGTCATGGTCATTCCC_TSP14_Skin_Abdomen_10X_1_1	TS	-4.32189	6.57715	naive thymus-derived cd8-positive, alpha-beta t cell
AAGATAGAGCCATATC_TSP10_Skin_NA_10X_1_1	TS	-4.78029	8.62938	naive thymus-derived cd8-positive, alpha-beta t cell
GCCCAGACATGACTTG_TSP10_Skin_NA_10X_1_2	TS	-6.16978	7.19562	naive thymus-derived cd8-positive, alpha-beta t cell
AAGCGTTGTTTACGAC_TSP14_Skin_Chest_10X_1_1	TS	-5.01355	6.70011	naive thymus-derived cd8-positive, alpha-beta t cell
GGGTTTAGTCGTACAT_TSP14_LymphNode_NA_10X_2_1	TS	13.7944	4.93114	neutrophil
CGAATTGCACATGAAA_TSP14_LymphNode_NA_10X_2_1	TS	13.6762	4.80395	neutrophil
CTTCGGTAGGTGATCG_TSP7_LymphNodes_Supradiaphagmatic_10X_1_1	TS	12.5831	-1.04507	neutrophil
GGAAAGCAGCCTATGT_TSP14_LymphNode_NA_10X_1_1_5Prime	TS	13.522	5.52991	neutrophil
GGGTTTAGTCTTTCAT_TSP14_LymphNode_NA_10X_2_1	TS	13.6365	5.03968	neutrophil
TTCGCTGAGGGACCAT_TSP14_LymphNode_NA_10X_2_1	TS	13.7314	5.36057	neutrophil
TTGTGGAAGCCAGACA_TSP14_LymphNode_NA_10X_2_1	TS	13.6943	4.74629	neutrophil
GGGACAAGTAAGGTCG_TSP14_LymphNode_NA_10X_2_1	TS	13.5786	4.73846	neutrophil
CTGCTCACAGCAGATG_TSP14_LymphNode_NA_10X_2_1	TS	13.5981	4.64143	neutrophil
TCACGGGGTACAAACA_TSP14_LymphNode_NA_10X_2_1	TS	13.6083	4.7427	neutrophil
CATTGCCTCTAGTGAC_TSP7_LymphNodes_Supradiaphagmatic_10X_1_1	TS	13.6578	5.19322	neutrophil
ATACCGATCACTAGCA_TSP14_LymphNode_NA_10X_2_1	TS	13.5563	4.77036	neutrophil
GGTTAACGTGAGAGGG_TSP14_LymphNode_NA_10X_2_1	TS	13.6453	5.06916	neutrophil
ACCCACTTCGGAATCT_TSP14_LymphNode_NA_10X_1_1_5Prime	TS	13.4064	5.78845	neutrophil
AACAAGAAGTCATTGC_TSP14_LymphNode_NA_10X_1_1	TS	13.462	5.39501	neutrophil
CATTGTTCAGGCTATT_TSP7_LymphNodes_Supradiaphagmatic_10X_1_1	TS	13.4723	5.05666	neutrophil
ATCATCTTCCCATTAT_TSP14_LymphNode_NA_10X_2_1_5Prime	TS	13.3602	5.70621	neutrophil
CTGTAGAAGAGGATCC_TSP14_LymphNode_NA_10X_2_1	TS	13.7043	4.65665	neutrophil
TTCATTGGTGCATCTA_TSP14_LymphNode_NA_10X_2_1	TS	13.5323	4.94738	neutrophil
GTCCACTCACACCTGG_TSP14_LymphNode_NA_10X_2_1	TS	13.5973	5.03205	neutrophil
TATGCCCTCAGTACGT_TSP14_LymphNode_NA_10X_2_1_5Prime	TS	13.3821	5.5853	neutrophil
GGGCACTTCAATACCG_TSP14_LymphNode_NA_10X_2_1_5Prime	TS	13.4322	5.70124	neutrophil
CCGTGGATCGTTACGA_TSP14_LymphNode_NA_10X_2_1_5Prime	TS	13.5456	5.62907	neutrophil
GGGTTATTCGGCATCG_TSP7_LymphNodes_Supradiaphagmatic_10X_1_1	TS	13.5223	5.37543	neutrophil
AATGACCCATGAATAG_TSP7_LymphNodes_Supradiaphagmatic_10X_1_1	TS	12.6667	-0.974749	neutrophil
GAGAAATCATCACAGT_TSP14_LymphNode_NA_10X_2_1	TS	13.5981	5.11897	neutrophil
AAGTCTGCACCCAGTG_TSP14_LymphNode_NA_10X_2_1_5Prime	TS	13.4117	5.72048	neutrophil
GCTGCTTCAGACACTT_TSP14_LymphNode_NA_10X_2_1_5Prime	TS	13.4695	5.39311	neutrophil
TCTGCCATCTGAGAAA_TSP14_LymphNode_NA_10X_1_1	TS	13.6546	5.4553	neutrophil
AGGGTGATCGATCCAA_TSP14_LymphNode_NA_10X_2_1	TS	13.6752	4.79808	neutrophil
CTACACCAGTCAATAG_TSP14_LymphNode_NA_10X_1_1_5Prime	TS	13.4289	5.79305	neutrophil
TCGCTTGAGAAGCGAA_TSP14_LymphNode_NA_10X_1_1	TS	13.4641	5.47884	neutrophil
CCGTGAGTCAGGTGTT_TSP14_LymphNode_NA_10X_2_1	TS	13.6631	4.49021	neutrophil
CACTGGGGTCGTCAGC_TSP14_LymphNode_NA_10X_2_1	TS	13.6979	5.12516	neutrophil
CTACATTGTTATCCGA_TSP14_LymphNode_NA_10X_2_1_5Prime	TS	13.5549	5.4595	neutrophil
AACAAAGGTGTTCGTA_TSP14_LymphNode_NA_10X_2_1	TS	13.5499	4.71855	neutrophil
TGAGGGACATTGAAAG_TSP14_LymphNode_NA_10X_2_1	TS	13.5417	4.73266	neutrophil
TGATGGTTCATAGGCT_TSP7_LymphNodes_Supradiaphagmatic_10X_1_1	TS	13.6159	5.31308	neutrophil
GAGAAATTCGCTGATA_TSP14_LymphNode_NA_10X_2_1	TS	13.5382	4.99445	neutrophil
AGTGTTGTCCATCTAT_TSP14_LymphNode_NA_10X_2_1	TS	13.4519	4.73177	neutrophil
AACACACTCCTACACC_TSP14_LymphNode_NA_10X_2_1	TS	13.6474	4.6133	neutrophil
CATCGAACAACACCTA_TSP14_LymphNode_NA_10X_2_1_5Prime	TS	13.5048	5.63891	neutrophil
AGCAGCCAGCTGGAAC_TSP14_LymphNode_NA_10X_2_1_5Prime	TS	13.402	5.56239	neutrophil
TCCATGCCAAGCGCAA_TSP14_LymphNode_NA_10X_2_1	TS	13.6472	5.40762	neutrophil
TATTACCCAGGCTCAC_TSP14_LymphNode_NA_10X_2_1_5Prime	TS	13.3419	5.71614	neutrophil
TTCACGCCATGACAAA_TSP14_LymphNode_NA_10X_2_1	TS	13.6261	4.54561	neutrophil
CAATACGGTCATAACC_TSP14_LymphNode_NA_10X_1_1	TS	13.3642	5.15376	neutrophil
TGGTACAGTCTTCTAT_TSP14_LymphNode_NA_10X_2_1	TS	13.6353	4.69959	neutrophil
GTAGGCCCACTGTGTA_TSP14_LymphNode_NA_10X_1_1_5Prime	TS	13.3433	5.69336	neutrophil
GTCAGCGCACCAGGTC_TSP14_LymphNode_NA_10X_2_1	TS	13.5239	4.58912	neutrophil
CGTGCTTTCTGGTGCG_TSP14_LymphNode_NA_10X_2_1	TS	-4.03541	0.544368	nk cell
CCCTGATTCGGAGTGA_TSP14_LymphNode_NA_10X_2_1	TS	-5.05544	2.99034	nk cell
TCGGGACGTGCGCTCA_TSP10_Skin_NA_10X_1_2	TS	-5.79331	7.43009	nk cell
CTCAACCCAGCGAACA_TSP2_LymphNode_NA_10X_2_1	TS	-5.12117	3.13712	nk cell
AGAGAATTCGTCGATA_TSP2_LymphNode_NA_10X_2_1	TS	-5.01976	2.84879	nk cell
TTGGGATAGCTATCCA_TSP7_LymphNodes_Supradiaphagmatic_10X_1_1	TS	-5.32599	3.13397	nk cell
TGAGCGCCAGGTCAGA_TSP7_LymphNodes_Supradiaphagmatic_10X_1_1	TS	-4.10951	0.630607	nk cell
AAGTCTGCAGGGAGAG_TSP14_LymphNode_NA_10X_2_1_5Prime	TS	-5.40187	3.15967	nk cell
GGTGATTCACGTCGGT_TSP10_Skin_NA_10X_1_1	TS	-4.72568	8.22835	nk cell
TCCGTGTTCCTAACAG_TSP2_LymphNode_NA_10X_2_1	TS	-4.97349	2.98356	nk cell
TTGGGCGAGTTGGACG_TSP7_LymphNodes_Supradiaphagmatic_10X_1_1	TS	-4.32166	0.841623	nk cell
CAACGATCAGATTCGT_TSP7_LymphNodes_Supradiaphagmatic_10X_1_1	TS	-5.11231	2.98381	nk cell
TSP2_LymphNode_Inguinal_SS2_B114663_B133051_Endothelial_A18_S186	TS	-4.64388	0.892927	nk cell
CACGTTCGTTCCATTT_TSP7_LymphNodes_Supradiaphagmatic_10X_1_1	TS	-4.83328	2.84739	nk cell
AGACTCAAGTTATGGA_TSP2_LymphNode_NA_10X_2_1	TS	-4.65589	2.1856	nk cell
GACGCGTTCCTAGTGA_TSP14_LymphNode_NA_10X_2_1_5Prime	TS	-5.27899	2.93686	nk cell
GTTGCGGAGCATCAGG_TSP14_Skin_Chest_10X_1_1	TS	-3.6506	8.19294	nk cell
TGGGAGAAGTCTGCAT_TSP14_LymphNode_NA_10X_2_1	TS	-5.07526	3.13899	nk cell
GTCACTCAGTAACGAT_TSP7_LymphNodes_Supradiaphagmatic_10X_1_1	TS	-5.3601	3.18081	nk cell
GCTCAAATCCAGTACA_TSP2_LymphNode_NA_10X_2_1	TS	-4.84015	2.73062	nk cell
GACCCTTCATAACGGG_TSP14_Skin_Chest_10X_1_1	TS	-3.74348	7.85118	nk cell
CAGGCCAAGCGCCTTG_TSP10_Skin_NA_10X_1_1	TS	-4.70233	8.3282	nk cell
GTCCTCAGTTCTTGCC_TSP14_LymphNode_NA_10X_2_1	TS	-3.88537	-0.111252	nk cell
GAGACCCTCAGCTGAT_TSP14_LymphNode_NA_10X_1_1	TS	-4.32223	0.546488	nk cell
GTAATCGTCGTCTAAG_TSP14_LymphNode_NA_10X_2_1	TS	-4.84043	2.9755	nk cell
GAGGGTACAATGCAGG_TSP14_LymphNode_NA_10X_2_1	TS	-4.24787	-0.358296	nk cell
TACTTCAAGTTAACGA_TSP14_Skin_Abdomen_10X_1_1	TS	-3.89008	7.53988	nk cell
CGCCAAGTCTCGTATT_TSP14_LymphNode_NA_10X_1_1_5Prime	TS	-5.76591	3.01551	nk cell
ACAAAGAAGTAAGACT_TSP14_Skin_Abdomen_10X_1_1	TS	-4.02019	7.32313	nk cell
TSP10_Skin_abdomen_SS2_B134173_B133831_ImmuneLinPos_J10_L004	TS	-5.19365	5.87798	nk cell
TTTGTTGCAAAGAACT_TSP10_Skin_NA_10X_1_1	TS	-4.24388	8.63674	nk cell
GGATCTATCCTGGGAC_TSP10_Skin_NA_10X_1_2	TS	-5.02159	7.73123	nk cell
GAGTTTGTCTGTTCAT_TSP2_LymphNode_NA_10X_2_1	TS	-4.84881	2.42392	nk cell
AGATGAAGTGTGTACT_TSP2_LymphNode_NA_10X_2_1	TS	-5.0733	3.1347	nk cell
CTGAGGCTCTTTACAC_TSP10_Skin_NA_10X_1_2	TS	-5.37212	8.25	nk cell
CGAATTGAGAGGTGCT_TSP2_LymphNode_NA_10X_2_1	TS	-4.99814	2.29483	nk cell
TTGAGTGCAGTTGCGC_TSP2_LymphNode_NA_10X_2_1	TS	-5.12101	3.0554	nk cell
TCATGCCGTGTCTTGA_TSP2_LymphNode_NA_10X_1_1	TS	-5.01598	2.91526	nk cell
ATCTTCATCTGCTTTA_TSP2_LymphNode_NA_10X_2_1	TS	-4.72302	2.41445	nk cell
AGTTGGTTCGCACTCT_TSP14_LymphNode_NA_10X_2_1_5Prime	TS	-3.83539	-0.311984	nk cell
TATATCCAGTCATCGT_TSP10_Skin_NA_10X_1_1	TS	-3.6672	8.51711	nk cell
TTACTGTAGATGCAGC_TSP2_LymphNode_NA_10X_2_1	TS	-4.82077	2.73966	nk cell
GATCGCGGTGAGTATA_TSP14_LymphNode_NA_10X_2_1_5Prime	TS	-5.57945	2.81094	nk cell
AGCTCTCGTAACGCGA_TSP14_LymphNode_NA_10X_2_1_5Prime	TS	-4.26031	-0.168025	nk cell
TCTCCGATCACTAGCA_TSP7_LymphNodes_Supradiaphagmatic_10X_1_1	TS	-5.04384	3.24236	nk cell
GATGCTAGTTGGTAGG_TSP10_Skin_NA_10X_1_1	TS	-3.81733	8.70727	nk cell
TCTATTGTCATCTGCC_TSP14_LymphNode_NA_10X_1_1_5Prime	TS	-4.30397	0.00577034	nk cell
GGGTCTGGTAGGTCAG_TSP7_LymphNodes_Supradiaphagmatic_10X_1_1	TS	-5.80144	1.72829	nk cell
GCAGTTAGTGTCTTGA_TSP14_LymphNode_NA_10X_2_1	TS	-4.76871	0.799387	nk cell
CGTAAGTTCATCAGTG_TSP2_LymphNode_NA_10X_2_1	TS	-4.8716	3.01508	nk cell
CGATGCGAGGCTTCCG_TSP10_Skin_NA_10X_1_2	TS	-5.39788	8.39341	nkt cell
TGACAGTTCCTTGACC_TSP10_Skin_NA_10X_1_2	TS	-5.5908	7.75078	nkt cell
TCAAGTGTCTAAGAAG_TSP14_Skin_Abdomen_10X_1_1	TS	-3.68482	8.0401	nkt cell
TCGTAGAAGTCATCGT_TSP10_Skin_NA_10X_1_1	TS	-4.86138	8.61323	nkt cell
GACTCTCGTGATCGTT_TSP10_Skin_NA_10X_1_1	TS	-4.10839	8.54403	nkt cell
TTCTCTCGTCGCTGCA_TSP14_Skin_Chest_10X_1_1	TS	-4.71566	7.4987	nkt cell
TTTACCAGTCTGATCA_TSP10_Skin_NA_10X_1_1	TS	-4.52615	8.54867	nkt cell
GTCTCACAGTAATACG_TSP14_Skin_Abdomen_10X_1_1	TS	-3.85038	7.65413	nkt cell
CTCAATTGTGCTGCAC_TSP14_Skin_Chest_10X_1_1	TS	-3.79491	8.05819	nkt cell
GAGTTTGCAGAGCCCT_TSP10_Skin_NA_10X_1_1	TS	-5.047	8.49733	nkt cell
TGCTCGTAGCCATCCG_TSP10_Skin_NA_10X_1_1	TS	-5.25559	8.42298	nkt cell
CTATCTATCCAATCTT_TSP14_Skin_Chest_10X_1_1	TS	-4.79864	6.982	nkt cell
CTCATTAGTAGGACTG_TSP14_Skin_Abdomen_10X_1_1	TS	-3.67769	7.89733	nkt cell
CGGGTCAAGTGCCAGA_TSP10_Skin_NA_10X_1_2	TS	-5.45124	8.16418	nkt cell
TCATTTGTCTGCATGA_TSP14_Skin_Chest_10X_1_1	TS	-4.48558	7.02104	nkt cell
GGTTAACAGAGTGACC_TSP10_Skin_NA_10X_1_2	TS	-5.52159	8.11301	nkt cell
TCTGCCACAAGTGGCA_TSP14_Skin_Abdomen_10X_1_1	TS	-3.97086	7.49641	nkt cell
CATTGCCTCGAGATGG_TSP10_Skin_NA_10X_1_1	TS	-5.00414	8.59872	nkt cell
AGATCCACATTCCTAT_TSP10_Skin_NA_10X_1_1	TS	-4.67406	6.97393	nkt cell
AACCACAGTACGAAAT_TSP14_Skin_Chest_10X_1_1	TS	-5.2269	6.62672	nkt cell
TGGATGTCACCAATTG_TSP10_Skin_NA_10X_1_1	TS	-4.06189	8.75523	nkt cell
TAGCACACACGCTTAA_TSP10_Skin_NA_10X_1_2	TS	-5.44927	8.2783	nkt cell
GTCACGGTCTACGGGC_TSP14_Skin_Chest_10X_1_1	TS	-4.54102	6.81537	nkt cell
GCGGATCGTGTCCAAT_TSP10_Skin_NA_10X_1_2	TS	-5.48834	8.2079	nkt cell
CACAGGCCACAGTCGC_TSP14_Skin_Chest_10X_1_1	TS	-5.03236	6.77463	nkt cell
TCCGAAAGTGATGGCA_TSP14_Skin_Abdomen_10X_1_1	TS	-3.93879	7.56832	nkt cell
TAACCAGCAGCTGTCG_TSP10_Skin_NA_10X_1_1	TS	-4.49761	8.53022	nkt cell
AGTTCCCTCCGATGTA_TSP14_Skin_Abdomen_10X_1_1	TS	-5.29104	6.25591	nkt cell
GGCAGTCGTCGCATCG_TSP10_Skin_NA_10X_1_1	TS	-4.07734	8.33218	nkt cell
CTTGATTAGAAGCGGG_TSP14_Skin_Abdomen_10X_1_1	TS	-3.92107	7.9441	nkt cell
AGCCAGCTCCACGTAA_TSP10_Skin_NA_10X_1_2	TS	-5.08618	7.43663	nkt cell
AAACCCAAGAATAACC_TSP14_Skin_Abdomen_10X_1_1	TS	-5.54673	6.06908	nkt cell
AGGGCCTAGATCCAAA_TSP14_Skin_Chest_10X_1_1	TS	-5.19607	6.96128	nkt cell
TGCATCCCACCAATTG_TSP10_Skin_NA_10X_1_1	TS	-4.19961	8.5865	nkt cell
GCTGGGTCAAGGTCGA_TSP14_Skin_Abdomen_10X_1_1	TS	-3.86068	8.22872	nkt cell
TTAGTCTGTATAGGGC_TSP10_Skin_NA_10X_1_2	TS	-5.74404	7.09834	nkt cell
ACCACAAGTTGGACCC_TSP14_Skin_Chest_10X_1_1	TS	-4.34487	7.26353	nkt cell
CATTCATGTGTCCAAT_TSP10_Skin_NA_10X_1_2	TS	-5.61029	6.94441	nkt cell
CTCAAGAAGAAGGGAT_TSP10_Skin_NA_10X_1_1	TS	-4.32774	8.19823	nkt cell
AATGGAAGTACGATTC_TSP10_Skin_NA_10X_1_2	TS	-5.2093	8.05853	nkt cell
CATGCGGAGAGCAGAA_TSP14_Skin_Chest_10X_1_1	TS	-3.96637	7.81654	nkt cell
TCATGCCAGTGATCGG_TSP14_Skin_Abdomen_10X_1_1	TS	-3.99481	7.53581	nkt cell
CAGCAATTCGACATTG_TSP14_Skin_Chest_10X_1_1	TS	-4.46003	7.49584	nkt cell
GAGTGAGCAATTCTCT_TSP10_Skin_NA_10X_1_2	TS	-5.16896	8.53985	nkt cell
AACGTCAAGGTGCTAG_TSP14_Skin_Chest_10X_1_1	TS	-4.75553	7.05001	nkt cell
GGTTGTATCGCCCAGA_TSP10_Skin_NA_10X_1_2	TS	-5.90267	6.93535	nkt cell
AGACCCGCAGAGGCAT_TSP10_Skin_NA_10X_1_1	TS	-4.25548	7.63798	nkt cell
ATAGAGATCACGTCCT_TSP10_Skin_NA_10X_1_2	TS	-5.55889	8.26223	nkt cell
ATTCATCCACAATGAA_TSP10_Skin_NA_10X_1_1	TS	-5.06564	8.28086	nkt cell
CCTAAGATCGATGCAT_TSP10_Skin_NA_10X_1_2	TS	-5.71104	8.16732	nkt cell
TTGTTTGGTTAGAGTA_TSP14_LymphNode_NA_10X_1_1	TS	-1.59916	-1.35941	plasma cell
TCAAGACTCCTCACCA_TSP14_LymphNode_NA_10X_1_1	TS	-0.332615	-2.07459	plasma cell
AGAATAGTCGTGGACC_TSP14_LymphNode_NA_10X_2_1_5Prime	TS	-0.842489	-2.19659	plasma cell
TGGCTGGCACAGCGTC_TSP14_LymphNode_NA_10X_2_1_5Prime	TS	-1.36862	-1.45232	plasma cell
CGTCTACTCTCGATGA_TSP14_LymphNode_NA_10X_2_1_5Prime	TS	-1.6354	-1.41119	plasma cell
CTGATAGTCCTCAATT_TSP14_LymphNode_NA_10X_2_1_5Prime	TS	-1.45435	-1.13014	plasma cell
GACAGAGGTAGAAGGA_TSP14_LymphNode_NA_10X_2_1_5Prime	TS	-1.37497	-1.6278	plasma cell
TTTGATCGTCCAGTTA_TSP14_LymphNode_NA_10X_2_1	TS	-1.21691	-1.75884	plasma cell
CTGCCTACAGATCGGA_TSP14_LymphNode_NA_10X_2_1_5Prime	TS	-0.704762	-2.14431	plasma cell
AAGTTCGTCGGAAACG_TSP2_LymphNode_NA_10X_2_1	TS	-1.35297	-1.02187	plasma cell
CTGTTTAAGTACGTTC_TSP14_LymphNode_NA_10X_1_1_5Prime	TS	-1.17203	-0.887589	plasma cell
CTTCTCTTCTGATACG_TSP14_LymphNode_NA_10X_2_1_5Prime	TS	-0.71408	-1.99507	plasma cell
CAGATTGCAGTGTACT_TSP7_LymphNodes_Supradiaphagmatic_10X_1_1	TS	-0.467115	-2.13746	plasma cell
AGGGTTTTCGGTCGAC_TSP14_LymphNode_NA_10X_1_1	TS	-1.3039	-0.946309	plasma cell
TACCTCGAGATTGTGA_TSP2_LymphNode_NA_10X_2_1	TS	-1.25494	-0.858274	plasma cell
TGAATGCGTGGTTTGT_TSP2_LymphNode_NA_10X_2_1	TS	-0.679002	-2.13679	plasma cell
AGTAGCTCAACTGTGT_TSP7_LymphNodes_Supradiaphagmatic_10X_1_1	TS	-1.35238	-1.32683	plasma cell
TCCCGATGTCGCCATG_TSP14_LymphNode_NA_10X_1_1_5Prime	TS	-0.973625	-1.96733	plasma cell
GCTTCACCAGGCACAA_TSP14_LymphNode_NA_10X_2_1	TS	-1.55949	-1.45128	plasma cell
AAGGCAGGTCCATGAT_TSP14_LymphNode_NA_10X_2_1_5Prime	TS	-1.04489	-1.96538	plasma cell
TGATCAGCACCATAAC_TSP14_LymphNode_NA_10X_2_1	TS	-1.53301	-1.5045	plasma cell
CGCTATCGTCTCAACA_TSP14_LymphNode_NA_10X_2_1_5Prime	TS	-1.0626	-1.92736	plasma cell
CTCTAATTCCTTTCGG_TSP14_LymphNode_NA_10X_1_1_5Prime	TS	-1.42566	-1.20369	plasma cell
AGAAGTAGTTTCGACA_TSP14_LymphNode_NA_10X_2_1	TS	-1.00074	-1.84927	plasma cell
GCCATGGCACTTTATC_TSP14_LymphNode_NA_10X_2_1	TS	-0.792211	-2.04395	plasma cell
GCGCGATCATACTACG_TSP14_LymphNode_NA_10X_2_1_5Prime	TS	-1.31231	-1.05058	plasma cell
CCTTGTGAGCAAATCA_TSP7_LymphNodes_Supradiaphagmatic_10X_1_1	TS	-0.60023	-2.08688	plasma cell
GGACAGAGTTGTGGAG_TSP14_LymphNode_NA_10X_2_1_5Prime	TS	-0.862029	-2.04935	plasma cell
CGTTAGACAGATCTGT_TSP14_LymphNode_NA_10X_2_1_5Prime	TS	-1.20667	-0.826042	plasma cell
ACATTTCGTTTACGAC_TSP14_LymphNode_NA_10X_1_1	TS	-1.54476	-1.19779	plasma cell
AGAGTGGTCTAACCGA_TSP14_LymphNode_NA_10X_2_1_5Prime	TS	-1.34802	-1.03826	plasma cell
GACGTTACATATACGC_TSP14_LymphNode_NA_10X_1_1_5Prime	TS	-1.39973	-1.14402	plasma cell
CCCTGATAGAGAGCGG_TSP2_LymphNode_NA_10X_2_1	TS	-0.480044	-2.07548	plasma cell
TGCCCTAGTCTGGTCG_TSP14_LymphNode_NA_10X_2_1_5Prime	TS	-1.41156	-1.24523	plasma cell
GGTATTGTCTGCTGTC_TSP14_LymphNode_NA_10X_1_1_5Prime	TS	-1.21832	-1.56275	plasma cell
GAGGGATGTCGGTGAA_TSP7_LymphNodes_Supradiaphagmatic_10X_1_1	TS	-1.41909	-1.54215	plasma cell
TAGTGCAGTCTCAGAT_TSP14_LymphNode_NA_10X_2_1	TS	-1.29456	-1.68153	plasma cell
GGCTTGGGTACGACTT_TSP14_LymphNode_NA_10X_1_1	TS	-0.650579	-1.95712	plasma cell
GGAATCTGTTCCCACT_TSP7_LymphNodes_Supradiaphagmatic_10X_1_1	TS	-1.02852	-1.8898	plasma cell
TTTGATCTCGATCCAA_TSP7_LymphNodes_Supradiaphagmatic_10X_1_1	TS	-0.396587	-2.00102	plasma cell
TTCGGTCCACAAGCCC_TSP14_LymphNode_NA_10X_2_1_5Prime	TS	-1.03478	-1.76808	plasma cell
CTCGAAAAGTGTACTC_TSP14_LymphNode_NA_10X_2_1_5Prime	TS	-0.935933	-1.6456	plasma cell
CACTCCATCTCTGTCG_TSP14_LymphNode_NA_10X_2_1_5Prime	TS	-0.954828	-1.91188	plasma cell
TTGGAACTCCAATGGT_TSP14_LymphNode_NA_10X_2_1_5Prime	TS	-1.04153	-1.97112	plasma cell
TGTTTGTCACTGATTG_TSP14_LymphNode_NA_10X_2_1	TS	-1.46105	-1.40946	plasma cell
CTGTCGTCATGACTTG_TSP14_LymphNode_NA_10X_2_1	TS	-0.383703	-2.09632	plasma cell
TCAGGATTCCAGAGGA_TSP14_LymphNode_NA_10X_1_1_5Prime	TS	-1.14055	-0.778272	plasma cell
GCTCTGTTCCTGTACC_TSP14_LymphNode_NA_10X_2_1_5Prime	TS	-1.12755	-1.7565	plasma cell
CATATGGGTTACCGAT_TSP14_LymphNode_NA_10X_2_1_5Prime	TS	-0.94882	-2.0462	plasma cell
CATGGCGGTGACCAAG_TSP14_LymphNode_NA_10X_2_1_5Prime	TS	-1.04514	-1.88122	plasma cell
ACTGCTCAGCAATATG_TSP14_LymphNode_NA_10X_2_1_5Prime	TS	-6.41902	2.26956	regulatory t cell
CTGGACGGTGCTATTG_TSP14_LymphNode_NA_10X_1_1	TS	-6.19553	1.02134	regulatory t cell
ACTACGACATGACACT_TSP14_LymphNode_NA_10X_2_1	TS	-5.67947	0.408499	regulatory t cell
AAGACTCCACGGAAGT_TSP14_LymphNode_NA_10X_1_1	TS	-5.26155	-0.983375	regulatory t cell
ACAAAGAGTACCACGC_TSP14_Skin_Chest_10X_1_1	TS	-5.02429	6.52353	regulatory t cell
TTAGTTCTCGGCTACG_TSP14_LymphNode_NA_10X_1_1_5Prime	TS	-6.18904	1.23747	regulatory t cell
TTATTGCAGTCAAGCG_TSP14_LymphNode_NA_10X_2_1	TS	-6.44617	1.36079	regulatory t cell
TAGTTGGGTGGACGAT_TSP14_LymphNode_NA_10X_1_1_5Prime	TS	-6.90705	-0.179944	regulatory t cell
GAACGGACAATCTGCA_TSP14_LymphNode_NA_10X_2_1_5Prime	TS	-6.47221	-0.556154	regulatory t cell
GCGGGTTTCATCATTC_TSP14_LymphNode_NA_10X_1_1_5Prime	TS	-6.63317	0.829927	regulatory t cell
GCTGCAGGTTTGTTTC_TSP14_LymphNode_NA_10X_1_1_5Prime	TS	-6.87814	1.71471	regulatory t cell
TTCTACACATCCCATC_TSP14_LymphNode_NA_10X_1_1_5Prime	TS	-7.10656	0.953497	regulatory t cell
TGCTGAAAGAGAGAAC_TSP7_LymphNodes_Supradiaphagmatic_10X_1_1	TS	-5.85713	1.37444	regulatory t cell
AAACGCTCACTACACA_TSP7_LymphNodes_Supradiaphagmatic_10X_1_1	TS	-0.40882	-2.12719	regulatory t cell
GCGATCGTCATTGCGA_TSP7_LymphNodes_Supradiaphagmatic_10X_1_1	TS	-6.67508	2.06971	regulatory t cell
TGCGGCACATTGACCA_TSP14_LymphNode_NA_10X_2_1	TS	-6.12698	1.29215	regulatory t cell
GTTACAGAGTCTGGTT_TSP14_LymphNode_NA_10X_1_1	TS	-5.93077	0.650417	regulatory t cell
TGTGCGGAGTCATAGA_TSP7_LymphNodes_Supradiaphagmatic_10X_1_1	TS	-5.88709	1.39079	regulatory t cell
ATGCGATAGAGGTTGC_TSP14_LymphNode_NA_10X_1_1_5Prime	TS	-6.82029	-0.656616	regulatory t cell
TSP10_Skin_abdomen_SS2_B134173_B133831_ImmuneLinPos_J1_L004	TS	-5.32669	5.75485	regulatory t cell
CCTTACGAGCAACGGT_TSP14_LymphNode_NA_10X_1_1_5Prime	TS	-6.73893	2.2586	regulatory t cell
GGGTAGAGTATCGTGT_TSP7_LymphNodes_Supradiaphagmatic_10X_1_1	TS	-5.51527	-0.327681	regulatory t cell
AGATAGACACCTGAAT_TSP7_LymphNodes_Supradiaphagmatic_10X_1_1	TS	-6.20927	1.10805	regulatory t cell
AAACCCATCTTCCCAG_TSP14_LymphNode_NA_10X_1_1	TS	-6.19865	0.652527	regulatory t cell
CCAGCGAAGCCGATTT_TSP14_LymphNode_NA_10X_1_1_5Prime	TS	-6.88946	-0.577406	regulatory t cell
GTCGTTCTCACGGGCT_TSP7_LymphNodes_Supradiaphagmatic_10X_1_1	TS	-6.42547	1.48007	regulatory t cell
TACGGTAGTCAACATC_TSP14_LymphNode_NA_10X_1_1_5Prime	TS	-6.55178	-0.4665	regulatory t cell
TACTTACCAATGTAAG_TSP14_LymphNode_NA_10X_2_1_5Prime	TS	-5.98948	-1.07909	regulatory t cell
CCTCTAGAGCCATTCA_TSP7_LymphNodes_Supradiaphagmatic_10X_1_1	TS	-6.70328	1.89774	regulatory t cell
AGGGTGATCTAGGAAA_TSP14_LymphNode_NA_10X_2_1	TS	-6.59656	1.68678	regulatory t cell
CGTTGGGTCGTCCAGG_TSP14_LymphNode_NA_10X_1_1_5Prime	TS	-6.85279	-0.347014	regulatory t cell
CCTCAGTGTGCCTTGG_TSP14_LymphNode_NA_10X_1_1_5Prime	TS	-6.99756	0.995579	regulatory t cell
CAGTCCTAGGTCATCT_TSP14_LymphNode_NA_10X_2_1_5Prime	TS	-5.35978	-1.33643	regulatory t cell
CATCCACTCTTTAGTC_TSP14_LymphNode_NA_10X_1_1_5Prime	TS	-6.43051	-0.484497	regulatory t cell
TGGGAAGGTTTGTTTC_TSP14_LymphNode_NA_10X_1_1_5Prime	TS	-6.56252	0.575658	regulatory t cell
CACAGGCCACCTGCAG_TSP7_LymphNodes_Supradiaphagmatic_10X_1_1	TS	-6.61202	2.07021	regulatory t cell
GTGCTGGAGAATTGTG_TSP14_LymphNode_NA_10X_2_1	TS	-6.67941	2.22932	regulatory t cell
CACAAACAGGCGATAC_TSP14_LymphNode_NA_10X_2_1_5Prime	TS	-6.49019	-0.633899	regulatory t cell
CTCAGTCCAAATTGGA_TSP7_LymphNodes_Supradiaphagmatic_10X_1_1	TS	-1.68736	-11.0468	regulatory t cell
GACTATGGTTCCAAAC_TSP14_LymphNode_NA_10X_1_1	TS	-6.78741	1.98697	regulatory t cell
GAGAGGTGTATAGGGC_TSP7_LymphNodes_Supradiaphagmatic_10X_1_1	TS	-5.83851	0.399004	regulatory t cell
TTGCATTGTCCATAGT_TSP10_Skin_NA_10X_1_2	TS	-5.35606	6.47421	regulatory t cell
TCGCAGGCACCCAATA_TSP14_LymphNode_NA_10X_2_1	TS	-0.518823	-2.28654	regulatory t cell
GAGACTTTCCGCGAGT_TSP14_LymphNode_NA_10X_2_1	TS	-6.7269	2.11925	regulatory t cell
CGTTGGGCAATGGACG_TSP14_LymphNode_NA_10X_1_1_5Prime	TS	-6.34415	-0.938203	regulatory t cell
AATTTCCTCACACCCT_TSP14_LymphNode_NA_10X_1_1	TS	-6.53745	1.65404	regulatory t cell
TCATCCGTCACAGTGT_TSP14_Skin_Chest_10X_1_1	TS	-5.13937	6.50583	regulatory t cell
CATGACAAGGTCATCT_TSP14_LymphNode_NA_10X_1_1_5Prime	TS	-6.67843	1.72526	regulatory t cell
GTCGTTCAGAAGTCCG_TSP10_Skin_NA_10X_1_2	TS	-5.55384	7.65622	regulatory t cell
GATCGATAGATAGTCA_TSP14_LymphNode_NA_10X_1_1_5Prime	TS	-6.92445	-0.257802	regulatory t cell
AGTCAACAGTGTAGAT_TSP10_Skin_NA_10X_1_2	TS	2.86552	-4.61018	stromal cell
GATCACAGTCTTCATT_TSP14_Skin_Abdomen_10X_1_1	TS	3.16102	-4.19039	stromal cell
GCCAGCAGTAGGAGTC_TSP14_Skin_Abdomen_10X_1_1	TS	2.43728	-4.72328	stromal cell
ACGGAAGTCTTCCCAG_TSP10_Skin_NA_10X_1_2	TS	3.05857	-4.24604	stromal cell
CGGACACTCATTACCT_TSP10_Skin_NA_10X_1_1	TS	2.83618	-4.55747	stromal cell
CCTTCAGCATCCCGTT_TSP10_Skin_NA_10X_1_2	TS	2.33679	-4.31961	stromal cell
TGACCCTCAGAGTCAG_TSP10_Skin_NA_10X_1_2	TS	3.11615	-4.35789	stromal cell
TTGCATTGTACTGACT_TSP10_Skin_NA_10X_1_1	TS	2.23265	-4.36587	stromal cell
GTTACAGAGACCCTTA_TSP10_Skin_NA_10X_1_1	TS	2.3569	-4.49632	stromal cell
AGGGTGAGTACCCGAC_TSP14_Skin_Abdomen_10X_1_1	TS	3.18562	-4.22087	stromal cell
CTGTGGGTCGTAACCA_TSP10_Skin_NA_10X_1_2	TS	2.60704	-4.53574	stromal cell
GGTCACGAGATACGAT_TSP10_Skin_NA_10X_1_1	TS	2.3401	-4.35849	stromal cell
GCTGCAGGTGACGCCT_TSP14_Skin_Abdomen_10X_1_1	TS	2.71026	-4.69041	stromal cell
TSP10_Skin_abdomen_SS2_B134175_B133830_Stromal_O6_L004	TS	2.93366	-4.00753	stromal cell
AACCCAAGTCCGCAGT_TSP14_Skin_Abdomen_10X_1_1	TS	3.02337	-4.60476	stromal cell
TACACCCTCCGTGGCA_TSP10_Skin_NA_10X_1_1	TS	3.05683	-4.04211	stromal cell
ATTTCACGTACAAGCG_TSP14_Skin_Chest_10X_1_1	TS	2.85922	-4.779	stromal cell
GTGTCCTAGCAACCAG_TSP14_Skin_Abdomen_10X_1_1	TS	2.94687	-4.60999	stromal cell
ACGGGTCCATCGCTAA_TSP14_Skin_Abdomen_10X_1_1	TS	2.69797	-4.94079	stromal cell
CCCGGAATCGAGCTGC_TSP10_Skin_NA_10X_1_2	TS	3.04634	-4.13247	stromal cell
GGTAACTGTACGTACT_TSP10_Skin_NA_10X_1_2	TS	2.71067	-4.63736	stromal cell
CCCTCTCAGCCAGAGT_TSP10_Skin_NA_10X_1_1	TS	2.78047	-4.44059	stromal cell
CATAAGCGTCATAAAG_TSP14_Skin_Abdomen_10X_1_1	TS	2.82672	-4.72901	stromal cell
CCCTTAGCATTGCTGA_TSP10_Skin_NA_10X_1_2	TS	2.44594	-4.47576	stromal cell
GGGCTACTCGTCCATC_TSP10_Skin_NA_10X_1_1	TS	3.05717	-4.23655	stromal cell
TGCTTGCCATCCGTGG_TSP14_Skin_Chest_10X_1_1	TS	2.94892	-4.70099	stromal cell
ACACCAAGTCGAGTTT_TSP10_Skin_NA_10X_1_2	TS	2.82958	-4.50411	stromal cell
AGAAGTAGTGCCCAGT_TSP10_Skin_NA_10X_1_2	TS	2.63675	-4.6347	stromal cell
CTACCTGCAGAGCTAG_TSP14_Skin_Chest_10X_1_1	TS	2.78954	-4.638	stromal cell
TTCCTCTGTTCTTGCC_TSP14_Skin_Chest_10X_1_1	TS	3.13212	-4.55978	stromal cell
GATCCCTGTGAGCTCC_TSP10_Skin_NA_10X_1_1	TS	2.98536	-4.27946	stromal cell
GGGTAGAGTGCCGTTG_TSP14_Skin_Chest_10X_1_1	TS	3.01026	-4.48803	stromal cell
ACTATGGAGGTGGTTG_TSP14_Skin_Abdomen_10X_1_1	TS	2.98651	-4.019	stromal cell
CTCATCGAGACTTGTC_TSP14_Skin_Abdomen_10X_1_1	TS	2.75393	-4.8302	stromal cell
TSP10_Skin_abdomen_SS2_B134175_B133830_Epithelial_D3_L004	TS	3.08849	-3.96543	stromal cell
TGAGGGAAGATCGCCC_TSP14_Skin_Abdomen_10X_1_1	TS	2.64011	-4.84306	stromal cell
TCCACGTAGTGATGGC_TSP14_Skin_Chest_10X_1_1	TS	2.51852	-4.66397	stromal cell
GCATTAGTCATCCTGC_TSP10_Skin_NA_10X_1_2	TS	2.86892	-4.6353	stromal cell
GCCGATGTCGGCTCTT_TSP14_Skin_Chest_10X_1_1	TS	2.91964	-4.41567	stromal cell
CGGGACTCACCCTAAA_TSP10_Skin_NA_10X_1_1	TS	2.92213	-4.13283	stromal cell
TGTCCACCACAGTACT_TSP10_Skin_NA_10X_1_1	TS	2.48911	-4.32381	stromal cell
TSP10_Skin_abdomen_SS2_B134175_B133830_Epithelial_G8_L004	TS	3.10932	-3.89674	stromal cell
TGCAGATTCTGCGTCT_TSP10_Skin_NA_10X_1_1	TS	2.94859	-4.50098	stromal cell
TCTCCGAAGACGTCCC_TSP14_Skin_Chest_10X_1_1	TS	2.75439	-4.78423	stromal cell
GATGACTTCGAAGTGG_TSP14_Skin_Abdomen_10X_1_1	TS	2.64597	-4.71609	stromal cell
ATTTCACGTATCCCTC_TSP10_Skin_NA_10X_1_1	TS	2.97574	-4.5281	stromal cell
ATTGTTCAGGGTTGCA_TSP10_Skin_NA_10X_1_1	TS	2.38959	-4.49902	stromal cell
TCTCTGGCATCGCTGG_TSP10_Skin_NA_10X_1_2	TS	3.03982	-4.22484	stromal cell
CATCCCAGTCCAGCGT_TSP14_Skin_Chest_10X_1_1	TS	2.51329	-4.62243	stromal cell
TTCGGTCGTACGGATG_TSP14_Skin_Abdomen_10X_1_1	TS	2.91721	-4.40132	stromal cell
TAGAGCTCAACTGGCC_TSP14_LymphNode_NA_10X_2_1_5Prime	TS	-6.21509	-0.422307	t cell
AACTCAGAGATCTGCT_TSP14_LymphNode_NA_10X_1_1_5Prime	TS	-7.01848	0.503622	t cell
GAGGTGATCGTCCAGG_TSP14_LymphNode_NA_10X_1_1_5Prime	TS	-6.76261	-0.52805	t cell
CTCAGTCAGATAGTGT_TSP14_LymphNode_NA_10X_2_1	TS	-6.76252	-0.626765	t cell
GCTTCCACATGTTGAC_TSP14_LymphNode_NA_10X_1_1_5Prime	TS	-6.81489	1.05251	t cell
ACTGATGCAGCAATTC_TSP14_LymphNode_NA_10X_1_1	TS	-4.62565	-1.4395	t cell
CCGGTAGCATGGGACA_TSP14_LymphNode_NA_10X_2_1_5Prime	TS	-7.23511	-0.792866	t cell
CTGCCTATCTGTGCAA_TSP14_LymphNode_NA_10X_1_1_5Prime	TS	-7.05196	0.611038	t cell
TGTCCTGGTCCATAGT_TSP14_LymphNode_NA_10X_1_1	TS	-5.40504	-0.540395	t cell
CATCAAGAGCCACCTG_TSP14_LymphNode_NA_10X_1_1_5Prime	TS	-6.64188	0.673984	t cell
CCCTCTCCAAAGTATG_TSP14_LymphNode_NA_10X_2_1	TS	-5.45969	0.685695	t cell
ATGATCGGTGCCCACA_TSP14_LymphNode_NA_10X_1_1	TS	-5.09493	-1.24396	t cell
CCCAACTAGATGGTCG_TSP14_LymphNode_NA_10X_2_1	TS	-4.36255	0.108791	t cell
GACACGCAGGTGGGTT_TSP14_LymphNode_NA_10X_1_1_5Prime	TS	-7.07181	-0.703766	t cell
GTTATGGTCGCCGTGA_TSP14_LymphNode_NA_10X_2_1	TS	-4.71963	-0.781231	t cell
TTAGGACAGCTAGGCA_TSP14_LymphNode_NA_10X_1_1_5Prime	TS	-6.08524	-0.907302	t cell
AGAAGCGCATCCGATA_TSP14_Skin_Chest_10X_1_1	TS	-3.72248	7.99129	t cell
TATCTCAAGCTAAACA_TSP14_LymphNode_NA_10X_1_1_5Prime	TS	-4.80088	0.210784	t cell
AGTCTTTTCAGCTGGC_TSP14_LymphNode_NA_10X_1_1_5Prime	TS	-6.77581	0.264532	t cell
TCTGAGAAGTATGACA_TSP14_LymphNode_NA_10X_1_1_5Prime	TS	-7.16771	0.439665	t cell
AGGGTCCGTCAGCGTC_TSP14_LymphNode_NA_10X_1_1	TS	-4.48055	-1.19581	t cell
GTGCGGTCATTCACTT_TSP14_LymphNode_NA_10X_1_1_5Prime	TS	-6.36824	0.138996	t cell
TATTCCAGTTAAACAG_TSP14_LymphNode_NA_10X_2_1	TS	-4.83333	-1.262	t cell
CTGCATCAGCACCCAC_TSP14_LymphNode_NA_10X_2_1	TS	-5.32881	1.23341	t cell
TTTACGTTCCGTTTCG_TSP14_LymphNode_NA_10X_1_1	TS	-5.33858	-1.19499	t cell
GGGCACTCACCAGTTA_TSP14_LymphNode_NA_10X_2_1_5Prime	TS	-7.06046	-0.0337943	t cell
GTTCATTGTTCCCGAG_TSP14_LymphNode_NA_10X_1_1_5Prime	TS	-1.95279	-11.2018	t cell
ACGGGCTTCGCGGATC_TSP14_LymphNode_NA_10X_2_1_5Prime	TS	-0.456256	-2.10738	t cell
AACAAAGCAGGCACTC_TSP10_Skin_NA_10X_1_1	TS	-4.10512	8.3145	t cell
GATCTAGGTGGTTTCA_TSP14_LymphNode_NA_10X_2_1_5Prime	TS	-7.23386	0.093234	t cell
TACCGGGGTGGCAGAT_TSP7_LymphNodes_Supradiaphagmatic_10X_1_1	TS	-2.24971	-11.2703	t cell
AGATTGCGTGCCTGCA_TSP14_LymphNode_NA_10X_2_1_5Prime	TS	-6.96212	-0.278377	t cell
AGCATACTCCACTCCA_TSP14_LymphNode_NA_10X_2_1_5Prime	TS	-7.1704	-0.0974253	t cell
GCAATCACAAACGTGG_TSP14_LymphNode_NA_10X_2_1_5Prime	TS	-6.84156	-0.72722	t cell
TGTAAGCGTAAGGAGA_TSP14_LymphNode_NA_10X_2_1	TS	-3.83051	0.0692684	t cell
TGTTACTAGGAGCTGT_TSP14_LymphNode_NA_10X_1_1	TS	-5.35674	-0.436823	t cell
CTCGAGGTCGCCAGTG_TSP14_LymphNode_NA_10X_1_1	TS	-5.35127	-1.02558	t cell
CACACCTCATCGGGTC_TSP14_LymphNode_NA_10X_1_1_5Prime	TS	-7.17352	-0.179867	t cell
TTCGGTCAGGTGTTAA_TSP14_LymphNode_NA_10X_1_1_5Prime	TS	-6.87111	-0.807148	t cell
TCAGTTTCAAATTGCC_TSP14_LymphNode_NA_10X_1_1	TS	-5.45179	-0.5771	t cell
ATCGAGTAGGTGCTAG_TSP14_LymphNode_NA_10X_1_1_5Prime	TS	-6.82731	0.272404	t cell
ATTATCCTCCACCTGT_TSP14_LymphNode_NA_10X_2_1	TS	-4.75742	0.947892	t cell
CAATACGTCGTTAGAC_TSP14_LymphNode_NA_10X_2_1	TS	-4.66314	1.3992	t cell
GGTCACGTCGGCATCG_TSP14_LymphNode_NA_10X_2_1	TS	-4.16955	-0.328814	t cell
AGACGTTCACAGGCCT_TSP14_LymphNode_NA_10X_2_1_5Prime	TS	-6.998	-0.198664	t cell
ATGGTTGCAACACAGG_TSP14_LymphNode_NA_10X_2_1	TS	-5.11177	0.72363	t cell
TAGGAGGCATAGGTAA_TSP14_LymphNode_NA_10X_2_1	TS	-5.06363	-0.834321	t cell
GTGTTCCTCAGATTGC_TSP10_Skin_NA_10X_1_1	TS	-3.73746	8.46318	t cell
CTTTGCGGTACTTGAC_TSP14_LymphNode_NA_10X_1_1_5Prime	TS	-7.1319	-0.410537	t cell
TCAGGTACACATTACG_TSP14_LymphNode_NA_10X_2_1	TS	-5.1029	-1.28962	t cell
TGGCTGGGTTGCCTCT_TSP14_LymphNode_NA_10X_1_1_5Prime	TS	-6.29925	-0.670275	type i nk t cell
TAAGAGATCACAAACC_TSP14_LymphNode_NA_10X_2_1_5Prime	TS	-5.67233	2.84429	type i nk t cell
AGACAGGAGCGTCTGC_TSP14_LymphNode_NA_10X_2_1	TS	-5.08724	2.85191	type i nk t cell
CTGGTCTGTGTCCAAT_TSP7_LymphNodes_Supradiaphagmatic_10X_1_1	TS	-6.24966	1.20278	type i nk t cell
TTTATGCTCACAGGCC_TSP14_LymphNode_NA_10X_2_1_5Prime	TS	-7.01667	0.72502	type i nk t cell
TGCTCGTGTCACCTTC_TSP14_LymphNode_NA_10X_2_1	TS	-4.42855	-0.974735	type i nk t cell
ATTTCTGGTATTCCTT_TSP14_LymphNode_NA_10X_2_1	TS	-4.2904	0.587666	type i nk t cell
TGAATGCAGATGCTTC_TSP7_LymphNodes_Supradiaphagmatic_10X_1_1	TS	-5.1692	2.94351	type i nk t cell
AGTAGTCGTCATACTG_TSP14_LymphNode_NA_10X_2_1_5Prime	TS	-7.13794	-0.617455	type i nk t cell
TCGTGGGTCTTAGCAG_TSP14_LymphNode_NA_10X_1_1	TS	-6.39349	-0.281005	type i nk t cell
ATAGGCTTCGAGTCCG_TSP14_LymphNode_NA_10X_1_1	TS	-6.6681	-0.204811	type i nk t cell
GATGACTCAAGAGGTC_TSP14_LymphNode_NA_10X_2_1	TS	-5.12467	-0.955279	type i nk t cell
GTGAGCCCAATTGCTG_TSP14_LymphNode_NA_10X_1_1	TS	-6.24731	-0.535246	type i nk t cell
ATGAGGGCAACAAGTA_TSP14_LymphNode_NA_10X_2_1	TS	-4.58961	-0.385959	type i nk t cell
CAGTCCTCAAGGACTG_TSP14_LymphNode_NA_10X_1_1_5Prime	TS	-4.49589	0.144285	type i nk t cell
GTTACAGGTTGAACTC_TSP14_LymphNode_NA_10X_2_1_5Prime	TS	-6.92496	-0.527998	type i nk t cell
TCGATTTAGACAACAT_TSP7_LymphNodes_Supradiaphagmatic_10X_1_1	TS	-5.74709	1.07182	type i nk t cell
GATAGCTGTTCTTAGG_TSP14_LymphNode_NA_10X_2_1	TS	-4.17294	-0.0995859	type i nk t cell
CACAGGCAGTATCGAA_TSP14_LymphNode_NA_10X_2_1_5Prime	TS	-4.57947	0.174032	type i nk t cell
TAAGTCGGTCTTCCGT_TSP14_LymphNode_NA_10X_1_1	TS	-4.22316	0.386886	type i nk t cell
TTCACGCCACTAAACC_TSP14_LymphNode_NA_10X_2_1	TS	-4.93278	1.21393	type i nk t cell
CTGCCTAAGAAACCAT_TSP14_LymphNode_NA_10X_1_1_5Prime	TS	-6.4157	-0.217223	type i nk t cell
CGAGGAACACGCCAGT_TSP14_LymphNode_NA_10X_1_1	TS	-5.84353	-0.18113	type i nk t cell
CTACGGGTCGCAGTGC_TSP14_LymphNode_NA_10X_1_1	TS	-4.93093	-0.46577	type i nk t cell
GATCAGTTCCAACCAA_TSP14_LymphNode_NA_10X_1_1	TS	-4.2232	-0.335753	type i nk t cell
GGTGAAGGTGAGATAT_TSP7_LymphNodes_Supradiaphagmatic_10X_1_1	TS	-5.3434	2.94802	type i nk t cell
ATTCGTTGTATATGGA_TSP7_LymphNodes_Supradiaphagmatic_10X_1_1	TS	-6.18583	1.41182	type i nk t cell
AGTGTCATCTTGACGA_TSP14_LymphNode_NA_10X_1_1_5Prime	TS	-6.45857	-0.304269	type i nk t cell
GTCTCGTAGGCGTACA_TSP14_LymphNode_NA_10X_1_1_5Prime	TS	-7.3036	-0.150881	type i nk t cell
CTACGGGCAAGGTCAG_TSP7_LymphNodes_Supradiaphagmatic_10X_1_1	TS	-4.81324	2.6458	type i nk t cell
ACGGGTCCACCTCTGT_TSP14_LymphNode_NA_10X_2_1	TS	-4.64895	1.76105	type i nk t cell
GTGCGTGAGACATACA_TSP14_LymphNode_NA_10X_1_1	TS	-6.13759	-1.12856	type i nk t cell
GTCTGTCCACTCTCGT_TSP14_LymphNode_NA_10X_1_1	TS	-5.37138	0.805841	type i nk t cell
CATTCATCACCCAATA_TSP14_LymphNode_NA_10X_1_1	TS	-4.41317	0.547536	type i nk t cell
TATCCTAAGGTCCGAA_TSP14_LymphNode_NA_10X_1_1	TS	-4.38363	0.848405	type i nk t cell
TCATCCGAGAGAGTTT_TSP14_LymphNode_NA_10X_2_1	TS	-4.53928	1.93726	type i nk t cell
TGAATGCCATTGCTGA_TSP14_LymphNode_NA_10X_1_1	TS	-6.53747	1.2154	type i nk t cell
GCACATACAAGCCTAT_TSP14_LymphNode_NA_10X_1_1_5Prime	TS	-6.49053	0.241958	type i nk t cell
ATGAGTCGTTAAGGAT_TSP14_LymphNode_NA_10X_1_1	TS	-5.04315	-1.24457	type i nk t cell
GAGTGTTGTATCGCAT_TSP14_LymphNode_NA_10X_1_1	TS	-4.43691	0.241222	type i nk t cell
GGCAGTCTCAACCTTT_TSP14_LymphNode_NA_10X_2_1	TS	-4.73508	2.00216	type i nk t cell
ATTGGTGGTCGCATCG_TSP14_LymphNode_NA_10X_1_1_5Prime	TS	-7.30118	-0.217086	type i nk t cell
TGAGACTGTCACCGAC_TSP14_LymphNode_NA_10X_2_1	TS	-5.10834	2.33615	type i nk t cell
ACTGTCCTCGGAACTT_TSP14_LymphNode_NA_10X_1_1	TS	-5.41683	-1.15008	type i nk t cell
ACTTGTTCAAGGTTTC_TSP14_LymphNode_NA_10X_1_1_5Prime	TS	-6.25795	0.147127	type i nk t cell
AGATTGCGTCCAAGTT_TSP14_LymphNode_NA_10X_1_1_5Prime	TS	-6.51538	0.14756	type i nk t cell
CTTACCGCACGCTTTC_TSP14_LymphNode_NA_10X_1_1_5Prime	TS	-6.54575	0.0609058	type i nk t cell
ATCTTCAGTCGAGATG_TSP14_LymphNode_NA_10X_2_1	TS	-1.94654	-10.9942	type i nk t cell
TCCCAGTGTGTTACAC_TSP14_LymphNode_NA_10X_1_1	TS	-6.94865	0.265323	type i nk t cell
CGTCAAAGTTTGTTGG_TSP14_LymphNode_NA_10X_2_1	TS	-5.63481	1.08343	type i nk t cell
CoK-201	DCC	-0.0575575	-0.851225	Immune_1
CoK-202	DCC	-3.12173	-11.321	Immune_1
CoK-204	DCC	8.31647	0.3521	Immune_1
CoK-205	DCC	-0.174529	-2.03156	Immune_1
CoK-206	DCC	1.25641	-0.275459	Immune_2
CoK-207	DCC	0.298878	-0.917831	Immune_1
CoK-214	DCC	-6.11921	2.7142	Immune_1
CoK-215	DCC	-3.11002	-11.4838	Immune_1
CoK-216	DCC	1.20065	0.514672	DCC
CoK-220	DCC	-1.56176	-11.0868	Immune_1
CoK-226	DCC	1.08916	-0.568778	DCC
CoK-227	DCC	0.851382	-0.802485	DCC
CoK-228	DCC	1.32225	-0.652592	DCC
CoK-229	DCC	0.662033	0.0802885	DCC
CoK-231	DCC	1.81782	-0.495894	DCC
CoK-232	DCC	0.808989	0.210146	DCC
CoK-233	DCC	0.605388	0.281405	DCC
CoK-234	DCC	0.692091	0.459576	DCC
CoK-235	DCC	1.74364	-1.07958	DCC
CoK-236	DCC	1.28595	-0.125021	DCC
CoK-237	DCC	-5.45156	1.40908	Immune_2
CoK-238	DCC	2.54964	-0.0149101	DCC
CoK-239	DCC	1.70332	-0.97692	DCC
CoK-240	DCC	0.884827	-0.79861	DCC
CoK-241	DCC	-0.869621	-0.659896	DCC
CoK-242	DCC	0.667118	-0.63697	DCC
CoK-243	DCC	2.67869	0.196224	DCC
CoK-244	DCC	2.05793	-0.741138	DCC
CoK-247	DCC	0.163389	-1.13536	DCC
CoK-248	DCC	13.0793	4.98095	DCC
CoK-249	DCC	2.02052	-0.182365	DCC
CoK-250	DCC	2.06139	-0.439564	DCC
CoK-251	DCC	1.31417	-0.276177	DCC
CoK-252	DCC	1.08409	-0.66833	DCC
CoK-253	DCC	-6.48187	2.48592	DCC
CoK-254	DCC	1.09653	-0.133721	DCC
CoK-255	DCC	1.41692	-0.34325	DCC
CoK-258	DCC	0.832226	-0.799976	DCC
CoK-261	DCC	0.682913	-0.0148617	DCC
CoK-262	DCC	-3.30153	-11.5045	Immune_1
CoK-263	DCC	8.16268	0.320282	Immune_1
CoK-264	DCC	-5.55305	1.92092	Immune_2
CoK-266	DCC	-0.07248	-0.425633	Immune_1
CoK-268	DCC	1.16604	0.224048	Immune_1
CoK-273	DCC	0.73888	-0.0758933	DCC
CoK-274	DCC	0.849967	0.181414	DCC
CoK-275	DCC	2.04881	-0.609576	DCC
CoK-277	DCC	-5.78205	3.25206	DCC
CoK-278	DCC	-3.38533	-11.961	Immune_1
CoK-279	DCC	1.13613	0.309051	DCC
CoK-283	DCC	-6.46475	2.36245	Immune_2
CoK-285	DCC	-2.43715	-11.0201	Immune_1
CoK-286	DCC	-5.83665	2.02978	Immune_2
CoK-287	DCC	-0.195592	-1.79231	DCC
CoK-288	DCC	-4.49415	0.799297	Immune_2
CoK-290	DCC	-0.990276	-1.05924	DCC
CoK-291	DCC	-0.200494	-1.99069	DCC
CoK-294	DCC	-0.222034	-1.56024	DCC
CoK-295	DCC	1.28608	-0.67549	DCC
CoK-296	DCC	1.32839	0.785425	DCC
CoK-297	DCC	0.906524	-0.993845	DCC
CoK-304	DCC	1.16932	-0.40323	DCC
CoK-305	DCC	0.468339	-0.493128	DCC
CoK-306	DCC	-0.473049	-0.619783	DCC
CoK-307	DCC	-0.691546	-0.0326198	DCC
CoK-308	DCC	-1.71514	-10.969	DCC
CoK-309	DCC	1.29867	-0.723269	DCC
CoK-310	DCC	0.478672	-0.331794	DCC
CoK-313	DCC	1.47731	0.337675	DCC
CoK-315	DCC	1.43855	-0.676635	DCC
CoK-316	DCC	1.83774	-0.739582	DCC
CoK-317	DCC	2.21873	-0.520556	DCC
CoK-318	DCC	3.48449	-1.15375	DCC
CoK-319	DCC	0.527702	-0.74347	DCC
CoK-320	DCC	-0.244935	-1.81812	DCC
CoK-321	DCC	1.32473	-0.900417	DCC
CoK-322	DCC	1.16795	-1.12943	DCC
CoK-323	DCC	1.1159	-0.702155	DCC
CoK-324	DCC	1.23261	-0.339823	DCC
CoK-325	DCC	2.34336	-0.46259	DCC
CoK-326	DCC	1.63945	0.0845989	DCC
CoK-327	DCC	-1.11306	-0.814423	DCC
CoK-328	DCC	-3.07733	0.394842	DCC
CoK-329	DCC	-4.88217	0.665583	DCC
CoK-330	DCC	-4.29564	-0.562682	DCC
CoK-334	DCC	-3.37715	0.290088	DCC
CoK-336	DCC	0.361542	0.136844	DCC
CoK-338	DCC	0.00535262	-0.284599	DCC
CoK-339	DCC	1.0168	0.509369	DCC
CoK-340	DCC	5.92865	3.41791	DCC
CoK-341	DCC	0.877149	-0.123495	DCC
CoK-342	DCC	-0.672141	-0.932542	DCC
CoK-343	DCC	1.73108	0.240541	DCC
CoK-345	DCC	0.402186	0.145637	DCC
CoK-347	DCC	0.794266	0.188189	DCC
CoK-348	DCC	1.26051	0.329858	DCC
CoK-349	DCC	1.05576	0.508104	Melanocyte
CoK-350	DCC	0.58325	1.03844	Melanocyte
CoK-351	DCC	0.69509	1.09424	Melanocyte
CoK-352	DCC	1.0884	0.641293	Melanocyte
CoK-354	DCC	0.441475	0.805103	Melanocyte
CoK-355	DCC	0.977554	0.580773	Melanocyte
CoK-356	DCC	1.06606	0.857218	Melanocyte
CoK-357	DCC	1.32481	0.71309	Melanocyte
CoK-358	DCC	1.06222	1.09821	Melanocyte
CoK-359	DCC	0.937079	1.34129	Melanocyte
CoK-360	DCC	1.22999	0.949571	Melanocyte
CoK-361	DCC	0.807826	1.1315	Melanocyte
CoK-362	DCC	3.12421	-3.95798	Melanocyte
CoK-363	DCC	3.06719	-3.99638	Melanocyte
CoK-370	DCC	-1.23266	-1.31404	Immune_1
CoK-372	DCC	13.1722	5.15205	Immune_2
CoK-373	DCC	-3.73388	-0.0893818	Immune_2
CoK-374	DCC	-2.56254	-12.259	Immune_1
CoK-375	DCC	-3.53785	-12.2173	Immune_1
CoK-377	DCC	-3.19916	0.00367273	Immune_2
CoK-378	DCC	-3.49651	-12.1383	Immune_1
CoK-379	DCC	6.16484	3.4882	DCC
CoK-380	DCC	-3.33343	-0.171988	Immune_2
CoK-381	DCC	-1.80943	-12.0403	Immune_1
CoK-383	DCC	-1.62008	-11.5125	Immune_1
CoK-384	DCC	-5.1822	2.39975	Immune_2
CoK-385	DCC	-1.72295	-11.0564	Immune_1
CoK-387	DCC	0.4663	2.38666	Immune_2
CoK-388	DCC	-1.90433	-0.752856	Immune_1
SMG-007-2	DCC	-6.55173	-0.574623	DCC
SMG-013	DCC	1.6078	-0.319756	DCC
SMG-018	DCC	0.603909	-0.659674	DCC
SMG-020-2	DCC	1.58048	-0.123513	DCC
SMG-024	DCC	-0.772287	-2.11701	DCC
SMG-025	DCC	-1.27581	-0.494328	DCC
SMG-027-2	DCC	11.0187	-0.297725	DCC
SMG-028-2	DCC	2.03483	-0.201938	DCC
SMG-029	DCC	1.61503	0.104347	DCC
SMG-030-2	DCC	2.10016	-0.083171	DCC
SMG-032	DCC	2.04043	-1.02399	DCC
SMG-034-2	DCC	1.03412	-0.750789	DCC
SMG-036-2	DCC	10.9037	-0.238788	DCC
SMG-037-2	DCC	-6.61917	2.39682	Immune_2
SMG-041-2	DCC	-1.09036	-0.715336	DCC
SMG-042	DCC	0.834936	0.221599	DCC
SMG-048-2	DCC	0.857204	0.0662288	DCC
SMG-053	DCC	1.46913	-0.867201	Immune_1
SMG-055	DCC	-6.25654	2.59272	DCC
SMG-056	DCC	0.952214	-0.160349	DCC
SMG-058	DCC	2.2956	-1.26448	DCC
SMG-060	DCC	1.51711	-0.418514	DCC
SMG-061	DCC	1.2744	-0.336516	DCC
SMG-063	DCC	0.702719	-0.766937	DCC
SMG-064	DCC	2.81934	-1.12211	DCC
SMG-066	DCC	0.555685	-0.756178	DCC
SMG-071	DCC	2.12489	-0.45316	DCC
SMG-072	DCC	1.59718	-0.354095	DCC
SMG-076	DCC	11.1479	1.33256	DCC
SMG-077	DCC	1.3299	-1.48313	DCC
SMG-083	DCC	-6.52161	1.99607	Immune_1
SMG-084	DCC	1.66443	0.156289	DCC
SMG-085	DCC	1.62313	-0.98528	DCC
SMG-086	DCC	1.32338	-0.591025	DCC
SMG-090	DCC	1.60639	-0.492681	DCC
SMG-092	DCC	1.70165	-0.384491	DCC
SMG-097	DCC	2.14678	-0.692694	DCC
SMG-098	DCC	1.9972	-0.957524	DCC
SMG-099	DCC	3.19219	-0.875444	DCC
SMG-100	DCC	1.45082	-2.00338	DCC
SMG-101	DCC	1.93154	-0.985846	DCC
SMG-102	DCC	-0.00192928	-1.8434	DCC
SMG-108	DCC	1.35247	-0.425372	DCC
SMG-109	DCC	0.166844	0.0880438	DCC
SMG-110	DCC	1.0888	-0.458696	DCC
SMG-111	DCC	1.54147	-0.994765	DCC
SMG-112	DCC	1.13168	-0.649186	DCC
SMG-113	DCC	1.72568	-0.594735	DCC
SMG-114	DCC	1.51259	-2.77664	DCC
SMG-115	DCC	1.54037	-0.935033	DCC
SMG-121	DCC	-0.320122	-1.62417	DCC
SMG-123	DCC	1.00217	-0.401633	DCC
SMG-124	DCC	0.975387	-0.280343	DCC
SMG-126	DCC	2.22151	-2.93731	DCC
SMG-127	DCC	1.50013	-0.795245	DCC
SMG-128	DCC	1.08253	-0.628469	DCC
SMG-129	DCC	2.82015	-3.88983	DCC
SMG-130	DCC	1.48508	-0.287032	DCC
SMG-131	DCC	1.44016	-0.761938	DCC
SMG-132	DCC	-1.61062	-10.9734	DCC
SMG-133	DCC	1.51906	-0.710913	DCC
SMG-134	DCC	-1.49646	-10.9172	DCC
SMG-135	DCC	1.54853	-0.952802	DCC
SMG-136	DCC	1.31003	-0.890468	DCC
SMG-138	DCC	0.233034	-0.964437	DCC
SMG-139	DCC	-0.40225	-1.73919	DCC
SMG-140	DCC	2.41295	-1.73292	DCC
SMG-141	DCC	1.07643	-0.287469	DCC
SMG-142	DCC	1.21819	-0.207703	DCC
SMG-143	DCC	1.84378	-0.30025	DCC
SMG-144	DCC	1.05742	-0.63442	DCC
SMG-145	DCC	1.38807	0.195748	DCC
SMG-146	DCC	-0.557598	-1.25269	DCC
SMG-147	DCC	0.316844	2.64488	DCC
SMG-148	DCC	0.10584	-0.191496	DCC
SMG-149	DCC	1.50784	0.207121	DCC
SMG-150	DCC	1.84191	-0.283398	DCC
SMG-151	DCC	1.07544	-1.41571	DCC
SMG-152	DCC	1.89041	-1.00218	DCC
SMG-153	DCC	0.665143	-0.475202	DCC
SMG-154	DCC	1.76362	-0.318894	DCC
SMG-155	DCC	0.929747	-0.970456	DCC
SMG-156	DCC	-0.9183	-1.93495	DCC
SMG-157	DCC	2.18309	-0.210499	DCC
SMG-158	DCC	1.16218	-0.319677	DCC
SMG-160	DCC	10.8426	-0.0932888	DCC
SMG-163	DCC	1.82417	-0.669743	DCC
SMG-164	DCC	-1.6452	-12.0135	Immune_1
SMG-165	DCC	1.5855	-0.390222	DCC
SMG-166	DCC	1.43262	-0.754187	DCC
SMG-167	DCC	6.26059	3.76023	DCC

## Sheet: ED Fig. 3f
	CoK-307	CoK-308	CoK-309	CoK-310	CoK-323	CoK-324	CoK-348	SMG-084	SMG-146	SMG-147	SMG-148	SMG-149	SMG-150	SMG-151	SMG-152	SMG-153	SMG-165	CoK-231	CoK-238	CoK-239	CoK-240	CoK-243	SMG-060	SMG-064	SMG-127	SMG-131	SMG-133	SMG-134	SMG-135	SMG-136	SMG-141	CoK-248	CoK-249	CoK-250	CoK-251	CoK-253	CoK-279	CoK-296	CoK-339	CoK-340	CoK-345	CoK-347	SMG-028-2	SMG-056	SMG-072	SMG-086	CoK-235	CoK-244	CoK-254
CoK-307	1	0.82243	0.850467	0.757009	0.873832	0.785047	0.574766	0.556075	0.864486	0.859813	0.733645	0.85514	0.901869	0.836449	0.850467	0.815029	0.439252	0.570093	0.724299	0.518692	0.542056	0.663551	0.462617	0.471963	0.443925	0.799065	0.523364	0.630841	0.551402	0.738318	0.331776	0.317757	0.420561	0.401869	0.364486	0.415888	0.434579	0.528037	0.415888	0.219626	0.317757	0.313084	0.453271	0.406542	0.462617	0.448598	0.341121	0.453271	0.299065
CoK-308	0.82243	1	0.875	0.816667	0.875	0.866667	0.6875	0.670833	0.841667	0.854167	0.85	0.883333	0.820833	0.820833	0.845833	0.722543	0.5375	0.6875	0.758333	0.525	0.5625	0.704167	0.466667	0.470833	0.4625	0.845833	0.5375	0.666667	0.583333	0.754167	0.366667	0.329167	0.425	0.408333	0.3875	0.433333	0.420833	0.525	0.408333	0.333333	0.458333	0.325	0.4375	0.408333	0.441667	0.441667	0.416667	0.4625	0.358333
CoK-309	0.850467	0.875	1	0.9	0.958333	0.933333	0.745833	0.725	0.9625	0.933333	0.8875	0.825	0.8125	0.770833	0.925	0.745665	0.6	0.745833	0.691667	0.4875	0.529167	0.6375	0.4375	0.445833	0.416667	0.779167	0.491667	0.6875	0.616667	0.6875	0.316667	0.279167	0.379167	0.35	0.325	0.375	0.375	0.483333	0.370833	0.370833	0.504167	0.275	0.391667	0.3625	0.4	0.404167	0.491667	0.4	0.304167
CoK-310	0.757009	0.816667	0.9	1	0.870833	0.858333	0.766667	0.758333	0.883333	0.8625	0.833333	0.754167	0.741667	0.716667	0.854167	0.653179	0.6	0.708333	0.629167	0.425	0.470833	0.575	0.366667	0.375	0.370833	0.720833	0.433333	0.620833	0.55	0.6375	0.295833	0.3375	0.408333	0.4	0.366667	0.395833	0.3625	0.508333	0.4	0.429167	0.5625	0.329167	0.3375	0.420833	0.35	0.458333	0.554167	0.345833	0.345833
CoK-323	0.873832	0.875	0.958333	0.870833	1	0.9	0.7125	0.691667	0.9625	0.975	0.854167	0.841667	0.854167	0.775	0.966667	0.803468	0.579167	0.708333	0.708333	0.516667	0.520833	0.654167	0.466667	0.475	0.4125	0.791667	0.520833	0.704167	0.633333	0.7125	0.3125	0.279167	0.370833	0.35	0.320833	0.366667	0.375	0.475	0.3625	0.35	0.475	0.275	0.391667	0.354167	0.4	0.395833	0.4625	0.416667	0.295833
CoK-324	0.785047	0.866667	0.933333	0.858333	0.9	1	0.8	0.779167	0.904167	0.875	0.945833	0.891667	0.754167	0.829167	0.866667	0.67052	0.633333	0.804167	0.758333	0.525	0.579167	0.704167	0.4375	0.458333	0.441667	0.845833	0.529167	0.754167	0.675	0.754167	0.333333	0.279167	0.3875	0.354167	0.333333	0.3875	0.379167	0.5125	0.366667	0.370833	0.525	0.275	0.4	0.375	0.420833	0.429167	0.504167	0.408333	0.304167
CoK-348	0.574766	0.6875	0.745833	0.766667	0.7125	0.8	1	0.966667	0.720833	0.695833	0.7875	0.708333	0.579167	0.679167	0.683333	0.468208	0.708333	0.875	0.641667	0.5	0.6	0.6875	0.404167	0.425	0.475	0.704167	0.504167	0.7375	0.675	0.641667	0.416667	0.3875	0.495833	0.475	0.470833	0.4875	0.4	0.675	0.458333	0.441667	0.7	0.366667	0.366667	0.4875	0.416667	0.604167	0.670833	0.391667	0.45
SMG-084	0.556075	0.670833	0.725	0.758333	0.691667	0.779167	0.966667	1	0.7	0.691667	0.7875	0.6875	0.570833	0.670833	0.679167	0.456647	0.704167	0.858333	0.625	0.475	0.579167	0.670833	0.383333	0.404167	0.475	0.6875	0.483333	0.720833	0.654167	0.625	0.420833	0.395833	0.495833	0.479167	0.479167	0.4875	0.404167	0.6875	0.458333	0.45	0.716667	0.375	0.358333	0.4875	0.420833	0.616667	0.683333	0.3875	0.4625
SMG-146	0.864486	0.841667	0.9625	0.883333	0.9625	0.904167	0.720833	0.7	1	0.954167	0.870833	0.804167	0.841667	0.791667	0.954167	0.786127	0.591667	0.7125	0.670833	0.495833	0.504167	0.616667	0.4625	0.4625	0.395833	0.754167	0.5	0.683333	0.595833	0.691667	0.295833	0.270833	0.354167	0.341667	0.3125	0.366667	0.3875	0.458333	0.354167	0.366667	0.4875	0.266667	0.408333	0.345833	0.408333	0.3875	0.475	0.420833	0.2875
SMG-147	0.859813	0.854167	0.933333	0.8625	0.975	0.875	0.695833	0.691667	0.954167	1	0.854167	0.816667	0.870833	0.7875	0.983333	0.815029	0.579167	0.695833	0.6875	0.508333	0.5	0.633333	0.466667	0.475	0.404167	0.770833	0.516667	0.679167	0.608333	0.708333	0.3	0.279167	0.3625	0.35	0.320833	0.358333	0.383333	0.4625	0.3625	0.354167	0.479167	0.275	0.395833	0.354167	0.408333	0.395833	0.458333	0.425	0.295833
SMG-148	0.733645	0.85	0.8875	0.833333	0.854167	0.945833	0.7875	0.7875	0.870833	0.854167	1	0.8625	0.745833	0.854167	0.845833	0.641618	0.645833	0.795833	0.741667	0.504167	0.558333	0.6875	0.425	0.441667	0.420833	0.820833	0.5125	0.745833	0.654167	0.7375	0.304167	0.266667	0.375	0.341667	0.316667	0.395833	0.383333	0.504167	0.354167	0.379167	0.516667	0.2625	0.404167	0.3625	0.416667	0.416667	0.4875	0.420833	0.291667
SMG-149	0.85514	0.883333	0.825	0.754167	0.841667	0.891667	0.708333	0.6875	0.804167	0.816667	0.8625	1	0.845833	0.916667	0.808333	0.728324	0.55	0.7125	0.866667	0.633333	0.658333	0.8125	0.5375	0.558333	0.520833	0.945833	0.6375	0.779167	0.7	0.8625	0.404167	0.354167	0.458333	0.429167	0.404167	0.458333	0.458333	0.583333	0.4375	0.275	0.425	0.35	0.479167	0.445833	0.5	0.5	0.404167	0.4875	0.375
SMG-150	0.901869	0.820833	0.8125	0.741667	0.854167	0.754167	0.579167	0.570833	0.841667	0.870833	0.745833	0.845833	1	0.854167	0.879167	0.878613	0.475	0.591667	0.7875	0.608333	0.55	0.716667	0.575	0.583333	0.483333	0.804167	0.6	0.683333	0.620833	0.795833	0.375	0.341667	0.425	0.4125	0.383333	0.429167	0.470833	0.525	0.425	0.2625	0.370833	0.3375	0.495833	0.416667	0.504167	0.458333	0.366667	0.5375	0.341667
SMG-151	0.836449	0.820833	0.770833	0.716667	0.775	0.829167	0.679167	0.670833	0.791667	0.7875	0.854167	0.916667	0.854167	1	0.7875	0.699422	0.545833	0.679167	0.825	0.6125	0.654167	0.7625	0.5375	0.55	0.525	0.8875	0.625	0.7375	0.641667	0.8375	0.4	0.370833	0.466667	0.445833	0.420833	0.483333	0.491667	0.591667	0.454167	0.270833	0.416667	0.366667	0.5125	0.4625	0.5375	0.516667	0.383333	0.545833	0.391667
SMG-152	0.850467	0.845833	0.925	0.854167	0.966667	0.866667	0.683333	0.679167	0.954167	0.983333	0.845833	0.808333	0.879167	0.7875	1	0.83237	0.5625	0.683333	0.695833	0.516667	0.5	0.633333	0.483333	0.491667	0.408333	0.7625	0.525	0.6875	0.616667	0.716667	0.304167	0.266667	0.35	0.3375	0.308333	0.354167	0.3875	0.45	0.35	0.341667	0.466667	0.2625	0.408333	0.341667	0.420833	0.383333	0.445833	0.425	0.283333
SMG-153	0.815029	0.722543	0.745665	0.653179	0.803468	0.67052	0.468208	0.456647	0.786127	0.815029	0.641618	0.728324	0.878613	0.699422	0.83237	1	0.33526	0.473988	0.682081	0.508671	0.410405	0.606936	0.462428	0.473988	0.34104	0.65896	0.485549	0.595376	0.526012	0.705202	0.260116	0.16763	0.225434	0.208092	0.190751	0.242775	0.283237	0.32948	0.225434	0.138728	0.219653	0.16763	0.33526	0.225434	0.32948	0.254335	0.225434	0.375723	0.16763
SMG-165	0.439252	0.5375	0.6	0.6	0.579167	0.633333	0.708333	0.704167	0.591667	0.579167	0.645833	0.55	0.475	0.545833	0.5625	0.33526	1	0.658333	0.495833	0.541667	0.575	0.55	0.5125	0.533333	0.516667	0.533333	0.529167	0.6125	0.579167	0.504167	0.441667	0.416667	0.475	0.4625	0.470833	0.445833	0.441667	0.591667	0.4375	0.454167	0.629167	0.383333	0.475	0.479167	0.479167	0.5875	0.666667	0.566667	0.441667
CoK-231	0.570093	0.6875	0.745833	0.708333	0.708333	0.804167	0.875	0.858333	0.7125	0.695833	0.795833	0.7125	0.591667	0.679167	0.683333	0.473988	0.658333	1	0.733333	0.570833	0.683333	0.779167	0.491667	0.5125	0.558333	0.745833	0.579167	0.808333	0.770833	0.725	0.4125	0.333333	0.454167	0.429167	0.4125	0.458333	0.429167	0.604167	0.420833	0.408333	0.6	0.320833	0.4125	0.441667	0.458333	0.529167	0.6	0.458333	0.391667
CoK-238	0.724299	0.758333	0.691667	0.629167	0.708333	0.758333	0.641667	0.625	0.670833	0.6875	0.741667	0.866667	0.7875	0.825	0.695833	0.682081	0.495833	0.733333	1	0.745833	0.733333	0.920833	0.641667	0.6625	0.616667	0.904167	0.745833	0.8375	0.816667	0.966667	0.458333	0.345833	0.45	0.420833	0.395833	0.45	0.475	0.566667	0.429167	0.2625	0.379167	0.345833	0.504167	0.4375	0.525	0.491667	0.379167	0.5625	0.358333
CoK-239	0.518692	0.525	0.4875	0.425	0.516667	0.525	0.5	0.475	0.495833	0.508333	0.504167	0.633333	0.608333	0.6125	0.516667	0.508671	0.541667	0.570833	0.745833	1	0.741667	0.770833	0.875	0.895833	0.7625	0.65	0.966667	0.704167	0.795833	0.758333	0.6125	0.345833	0.458333	0.416667	0.391667	0.4375	0.516667	0.495833	0.425	0.266667	0.3625	0.345833	0.583333	0.45	0.558333	0.4625	0.358333	0.745833	0.354167
CoK-240	0.542056	0.5625	0.529167	0.470833	0.520833	0.579167	0.6	0.579167	0.504167	0.5	0.558333	0.658333	0.55	0.654167	0.5	0.410405	0.575	0.683333	0.733333	0.741667	1	0.804167	0.695833	0.716667	0.820833	0.708333	0.741667	0.704167	0.808333	0.725	0.666667	0.441667	0.5625	0.516667	0.508333	0.5625	0.541667	0.6875	0.525	0.320833	0.491667	0.429167	0.5625	0.55	0.604167	0.620833	0.4875	0.645833	0.495833
CoK-243	0.663551	0.704167	0.6375	0.575	0.654167	0.704167	0.6875	0.670833	0.616667	0.633333	0.6875	0.8125	0.716667	0.7625	0.633333	0.606936	0.55	0.779167	0.920833	0.770833	0.804167	1	0.6625	0.683333	0.6625	0.85	0.770833	0.895833	0.875	0.895833	0.516667	0.366667	0.4875	0.4625	0.4375	0.4875	0.495833	0.6125	0.466667	0.279167	0.425	0.366667	0.5125	0.475	0.55	0.533333	0.429167	0.5875	0.395833
SMG-060	0.462617	0.466667	0.4375	0.366667	0.466667	0.4375	0.404167	0.383333	0.4625	0.466667	0.425	0.5375	0.575	0.5375	0.483333	0.462428	0.5125	0.491667	0.641667	0.875	0.695833	0.6625	1	0.970833	0.7375	0.545833	0.841667	0.620833	0.6875	0.654167	0.616667	0.366667	0.470833	0.441667	0.4125	0.466667	0.595833	0.495833	0.45	0.291667	0.366667	0.366667	0.679167	0.4625	0.575	0.470833	0.370833	0.841667	0.375
SMG-064	0.471963	0.470833	0.445833	0.375	0.475	0.458333	0.425	0.404167	0.4625	0.475	0.441667	0.558333	0.583333	0.55	0.491667	0.473988	0.533333	0.5125	0.6625	0.895833	0.716667	0.683333	0.970833	1	0.7625	0.566667	0.8625	0.625	0.7	0.675	0.633333	0.370833	0.4875	0.445833	0.416667	0.475	0.575	0.516667	0.454167	0.291667	0.3875	0.370833	0.654167	0.479167	0.6	0.4875	0.383333	0.816667	0.379167
SMG-127	0.443925	0.4625	0.416667	0.370833	0.4125	0.441667	0.475	0.475	0.395833	0.404167	0.420833	0.520833	0.483333	0.525	0.408333	0.34104	0.516667	0.558333	0.616667	0.7625	0.820833	0.6625	0.7375	0.7625	1	0.5625	0.779167	0.570833	0.679167	0.6	0.8	0.466667	0.595833	0.541667	0.533333	0.575	0.595833	0.629167	0.541667	0.341667	0.491667	0.45	0.5875	0.579167	0.633333	0.595833	0.4625	0.720833	0.5
SMG-131	0.799065	0.845833	0.779167	0.720833	0.791667	0.845833	0.704167	0.6875	0.754167	0.770833	0.820833	0.945833	0.804167	0.8875	0.7625	0.65896	0.533333	0.745833	0.904167	0.65	0.708333	0.85	0.545833	0.566667	0.5625	1	0.666667	0.791667	0.729167	0.8875	0.433333	0.3625	0.475	0.4375	0.416667	0.475	0.458333	0.595833	0.45	0.279167	0.425	0.358333	0.470833	0.4625	0.504167	0.516667	0.4125	0.491667	0.3875
SMG-133	0.523364	0.5375	0.491667	0.433333	0.520833	0.529167	0.504167	0.483333	0.5	0.516667	0.5125	0.6375	0.6	0.625	0.525	0.485549	0.529167	0.579167	0.745833	0.966667	0.741667	0.770833	0.841667	0.8625	0.779167	0.666667	1	0.695833	0.7875	0.75	0.633333	0.35	0.4625	0.420833	0.395833	0.441667	0.520833	0.504167	0.429167	0.266667	0.3625	0.35	0.575	0.454167	0.5625	0.466667	0.354167	0.725	0.358333
SMG-134	0.630841	0.666667	0.6875	0.620833	0.704167	0.754167	0.7375	0.720833	0.683333	0.679167	0.745833	0.779167	0.683333	0.7375	0.6875	0.595376	0.6125	0.808333	0.8375	0.704167	0.704167	0.895833	0.620833	0.625	0.570833	0.791667	0.695833	1	0.8875	0.825	0.429167	0.308333	0.429167	0.404167	0.379167	0.445833	0.458333	0.558333	0.408333	0.3125	0.454167	0.308333	0.4875	0.416667	0.508333	0.483333	0.470833	0.55	0.3375
SMG-135	0.551402	0.583333	0.616667	0.55	0.633333	0.675	0.675	0.654167	0.595833	0.608333	0.654167	0.7	0.620833	0.641667	0.616667	0.526012	0.579167	0.770833	0.816667	0.795833	0.808333	0.875	0.6875	0.7	0.679167	0.729167	0.7875	0.8875	1	0.8	0.5375	0.3125	0.4375	0.404167	0.379167	0.4375	0.4625	0.55	0.408333	0.3125	0.441667	0.3125	0.495833	0.425	0.516667	0.4875	0.4625	0.583333	0.341667
SMG-136	0.738318	0.754167	0.6875	0.6375	0.7125	0.754167	0.641667	0.625	0.691667	0.708333	0.7375	0.8625	0.795833	0.8375	0.716667	0.705202	0.504167	0.725	0.966667	0.758333	0.725	0.895833	0.654167	0.675	0.6	0.8875	0.75	0.825	0.8	1	0.445833	0.3375	0.433333	0.4125	0.3875	0.433333	0.475	0.55	0.420833	0.254167	0.370833	0.3375	0.504167	0.429167	0.525	0.483333	0.379167	0.570833	0.35
SMG-141	0.331776	0.366667	0.316667	0.295833	0.3125	0.333333	0.416667	0.420833	0.295833	0.3	0.304167	0.404167	0.375	0.4	0.304167	0.260116	0.441667	0.4125	0.458333	0.6125	0.666667	0.516667	0.616667	0.633333	0.8	0.433333	0.633333	0.429167	0.5375	0.445833	1	0.570833	0.5625	0.525	0.575	0.533333	0.5375	0.5625	0.504167	0.420833	0.483333	0.55	0.491667	0.545833	0.541667	0.583333	0.458333	0.595833	0.608333
CoK-248	0.317757	0.329167	0.279167	0.3375	0.279167	0.279167	0.3875	0.395833	0.270833	0.279167	0.266667	0.354167	0.341667	0.370833	0.266667	0.16763	0.416667	0.333333	0.345833	0.345833	0.441667	0.366667	0.366667	0.370833	0.466667	0.3625	0.35	0.308333	0.3125	0.3375	0.570833	1	0.670833	0.8125	0.866667	0.666667	0.604167	0.608333	0.733333	0.75	0.608333	0.9125	0.541667	0.6875	0.5875	0.683333	0.620833	0.416667	0.804167
CoK-249	0.420561	0.425	0.379167	0.408333	0.370833	0.3875	0.495833	0.495833	0.354167	0.3625	0.375	0.458333	0.425	0.466667	0.35	0.225434	0.475	0.454167	0.45	0.458333	0.5625	0.4875	0.470833	0.4875	0.595833	0.475	0.4625	0.429167	0.4375	0.433333	0.5625	0.670833	1	0.845833	0.7625	0.958333	0.858333	0.733333	0.925	0.6625	0.65	0.704167	0.75	0.975	0.870833	0.754167	0.633333	0.516667	0.620833
CoK-250	0.401869	0.408333	0.35	0.4	0.35	0.354167	0.475	0.479167	0.341667	0.35	0.341667	0.429167	0.4125	0.445833	0.3375	0.208092	0.4625	0.429167	0.420833	0.416667	0.516667	0.4625	0.441667	0.445833	0.541667	0.4375	0.420833	0.404167	0.404167	0.4125	0.525	0.8125	0.845833	1	0.908333	0.8375	0.75	0.708333	0.9125	0.675	0.7	0.808333	0.658333	0.845833	0.754167	0.775	0.704167	0.4875	0.758333
CoK-251	0.364486	0.3875	0.325	0.366667	0.320833	0.333333	0.470833	0.479167	0.3125	0.320833	0.316667	0.404167	0.383333	0.420833	0.308333	0.190751	0.470833	0.4125	0.395833	0.391667	0.508333	0.4375	0.4125	0.416667	0.533333	0.416667	0.395833	0.379167	0.379167	0.3875	0.575	0.866667	0.7625	0.908333	1	0.754167	0.6625	0.729167	0.829167	0.633333	0.733333	0.783333	0.575	0.7625	0.666667	0.808333	0.729167	0.475	0.841667
CoK-253	0.415888	0.433333	0.375	0.395833	0.366667	0.3875	0.4875	0.4875	0.366667	0.358333	0.395833	0.458333	0.429167	0.483333	0.354167	0.242775	0.445833	0.458333	0.45	0.4375	0.5625	0.4875	0.466667	0.475	0.575	0.475	0.441667	0.445833	0.4375	0.433333	0.533333	0.666667	0.958333	0.8375	0.754167	1	0.85	0.729167	0.908333	0.6625	0.654167	0.691667	0.758333	0.941667	0.858333	0.745833	0.633333	0.5125	0.6125
CoK-279	0.434579	0.420833	0.375	0.3625	0.375	0.379167	0.4	0.404167	0.3875	0.383333	0.383333	0.458333	0.470833	0.491667	0.3875	0.283237	0.441667	0.429167	0.475	0.516667	0.541667	0.495833	0.595833	0.575	0.595833	0.458333	0.520833	0.458333	0.4625	0.475	0.5375	0.604167	0.858333	0.75	0.6625	0.85	1	0.608333	0.829167	0.604167	0.529167	0.641667	0.8875	0.85	0.908333	0.633333	0.516667	0.633333	0.520833
CoK-296	0.528037	0.525	0.483333	0.508333	0.475	0.5125	0.675	0.6875	0.458333	0.4625	0.504167	0.583333	0.525	0.591667	0.45	0.32948	0.591667	0.604167	0.566667	0.495833	0.6875	0.6125	0.495833	0.516667	0.629167	0.595833	0.504167	0.558333	0.55	0.55	0.5625	0.608333	0.733333	0.708333	0.729167	0.729167	0.608333	1	0.675	0.4375	0.7375	0.566667	0.533333	0.716667	0.633333	0.8875	0.745833	0.541667	0.679167
CoK-339	0.415888	0.408333	0.370833	0.4	0.3625	0.366667	0.458333	0.458333	0.354167	0.3625	0.354167	0.4375	0.425	0.454167	0.35	0.225434	0.4375	0.420833	0.429167	0.425	0.525	0.466667	0.45	0.454167	0.541667	0.45	0.429167	0.408333	0.408333	0.420833	0.504167	0.733333	0.925	0.9125	0.829167	0.908333	0.829167	0.675	1	0.695833	0.641667	0.7375	0.729167	0.925	0.833333	0.7125	0.641667	0.495833	0.691667
CoK-340	0.219626	0.333333	0.370833	0.429167	0.35	0.370833	0.441667	0.45	0.366667	0.354167	0.379167	0.275	0.2625	0.270833	0.341667	0.138728	0.454167	0.408333	0.2625	0.266667	0.320833	0.279167	0.291667	0.291667	0.341667	0.279167	0.266667	0.3125	0.3125	0.254167	0.420833	0.75	0.6625	0.675	0.633333	0.6625	0.604167	0.4375	0.695833	1	0.608333	0.820833	0.545833	0.675	0.575	0.479167	0.6125	0.316667	0.558333
CoK-345	0.317757	0.458333	0.504167	0.5625	0.475	0.525	0.7	0.716667	0.4875	0.479167	0.516667	0.425	0.370833	0.416667	0.466667	0.219653	0.629167	0.6	0.379167	0.3625	0.491667	0.425	0.366667	0.3875	0.491667	0.425	0.3625	0.454167	0.441667	0.370833	0.483333	0.608333	0.65	0.7	0.733333	0.654167	0.529167	0.7375	0.641667	0.608333	1	0.554167	0.433333	0.65	0.541667	0.770833	0.870833	0.4	0.695833
CoK-347	0.313084	0.325	0.275	0.329167	0.275	0.275	0.366667	0.375	0.266667	0.275	0.2625	0.35	0.3375	0.366667	0.2625	0.16763	0.383333	0.320833	0.345833	0.345833	0.429167	0.366667	0.366667	0.370833	0.45	0.358333	0.35	0.308333	0.3125	0.3375	0.55	0.9125	0.704167	0.808333	0.783333	0.691667	0.641667	0.566667	0.7375	0.820833	0.554167	1	0.579167	0.7125	0.620833	0.625	0.558333	0.404167	0.725
SMG-028-2	0.453271	0.4375	0.391667	0.3375	0.391667	0.4	0.366667	0.358333	0.408333	0.395833	0.404167	0.479167	0.495833	0.5125	0.408333	0.33526	0.475	0.4125	0.504167	0.583333	0.5625	0.5125	0.679167	0.654167	0.5875	0.470833	0.575	0.4875	0.495833	0.504167	0.491667	0.541667	0.75	0.658333	0.575	0.758333	0.8875	0.533333	0.729167	0.545833	0.433333	0.579167	1	0.741667	0.866667	0.541667	0.4375	0.7125	0.441667
SMG-056	0.406542	0.408333	0.3625	0.420833	0.354167	0.375	0.4875	0.4875	0.345833	0.354167	0.3625	0.445833	0.416667	0.4625	0.341667	0.225434	0.479167	0.441667	0.4375	0.45	0.55	0.475	0.4625	0.479167	0.579167	0.4625	0.454167	0.416667	0.425	0.429167	0.545833	0.6875	0.975	0.845833	0.7625	0.941667	0.85	0.716667	0.925	0.675	0.65	0.7125	0.741667	1	0.8625	0.754167	0.65	0.508333	0.620833
SMG-072	0.462617	0.441667	0.4	0.35	0.4	0.420833	0.416667	0.420833	0.408333	0.408333	0.416667	0.5	0.504167	0.5375	0.420833	0.32948	0.479167	0.458333	0.525	0.558333	0.604167	0.55	0.575	0.6	0.633333	0.504167	0.5625	0.508333	0.516667	0.525	0.541667	0.5875	0.870833	0.754167	0.666667	0.858333	0.908333	0.633333	0.833333	0.575	0.541667	0.620833	0.866667	0.8625	1	0.645833	0.525	0.608333	0.525
SMG-086	0.448598	0.441667	0.404167	0.458333	0.395833	0.429167	0.604167	0.616667	0.3875	0.395833	0.416667	0.5	0.458333	0.516667	0.383333	0.254335	0.5875	0.529167	0.491667	0.4625	0.620833	0.533333	0.470833	0.4875	0.595833	0.516667	0.466667	0.483333	0.4875	0.483333	0.583333	0.683333	0.754167	0.775	0.808333	0.745833	0.633333	0.8875	0.7125	0.479167	0.770833	0.625	0.541667	0.754167	0.645833	1	0.825	0.520833	0.758333
CoK-235	0.341121	0.416667	0.491667	0.554167	0.4625	0.504167	0.670833	0.683333	0.475	0.458333	0.4875	0.404167	0.366667	0.383333	0.445833	0.225434	0.666667	0.6	0.379167	0.358333	0.4875	0.429167	0.370833	0.383333	0.4625	0.4125	0.354167	0.470833	0.4625	0.379167	0.458333	0.620833	0.633333	0.704167	0.729167	0.633333	0.516667	0.745833	0.641667	0.6125	0.870833	0.558333	0.4375	0.65	0.525	0.825	1	0.391667	0.666667
CoK-244	0.453271	0.4625	0.4	0.345833	0.416667	0.408333	0.391667	0.3875	0.420833	0.425	0.420833	0.4875	0.5375	0.545833	0.425	0.375723	0.566667	0.458333	0.5625	0.745833	0.645833	0.5875	0.841667	0.816667	0.720833	0.491667	0.725	0.55	0.583333	0.570833	0.595833	0.416667	0.516667	0.4875	0.475	0.5125	0.633333	0.541667	0.495833	0.316667	0.4	0.404167	0.7125	0.508333	0.608333	0.520833	0.391667	1	0.425
CoK-254	0.299065	0.358333	0.304167	0.345833	0.295833	0.304167	0.45	0.4625	0.2875	0.295833	0.291667	0.375	0.341667	0.391667	0.283333	0.16763	0.441667	0.391667	0.358333	0.354167	0.495833	0.395833	0.375	0.379167	0.5	0.3875	0.358333	0.3375	0.341667	0.35	0.608333	0.804167	0.620833	0.758333	0.841667	0.6125	0.520833	0.679167	0.691667	0.558333	0.695833	0.725	0.441667	0.620833	0.525	0.758333	0.666667	0.425	1
CoK-255	0.401869	0.4375	0.366667	0.404167	0.358333	0.3875	0.554167	0.570833	0.341667	0.35	0.3875	0.458333	0.4125	0.466667	0.3375	0.219653	0.55	0.491667	0.45	0.445833	0.583333	0.495833	0.45	0.466667	0.604167	0.475	0.45	0.441667	0.45	0.433333	0.6	0.716667	0.7875	0.808333	0.833333	0.795833	0.65	0.841667	0.745833	0.533333	0.791667	0.666667	0.566667	0.770833	0.6625	0.9	0.779167	0.5375	0.770833
CoK-261	0.509346	0.616667	0.683333	0.7625	0.65	0.7125	0.841667	0.845833	0.6625	0.65	0.704167	0.6125	0.529167	0.595833	0.6375	0.387283	0.6625	0.7625	0.525	0.408333	0.533333	0.575	0.366667	0.383333	0.433333	0.608333	0.416667	0.620833	0.570833	0.529167	0.391667	0.429167	0.545833	0.5375	0.529167	0.5375	0.433333	0.695833	0.5125	0.495833	0.7625	0.4125	0.3625	0.5625	0.4375	0.675	0.758333	0.379167	0.508333
CoK-275	0.457944	0.479167	0.425	0.3875	0.4125	0.445833	0.554167	0.558333	0.395833	0.4	0.4375	0.516667	0.479167	0.529167	0.395833	0.289017	0.554167	0.55	0.533333	0.541667	0.675	0.579167	0.545833	0.5625	0.683333	0.533333	0.545833	0.516667	0.541667	0.5125	0.629167	0.625	0.754167	0.725	0.745833	0.745833	0.666667	0.833333	0.683333	0.45	0.708333	0.579167	0.6375	0.741667	0.7375	0.8375	0.695833	0.625	0.679167
CoK-277	0.457944	0.441667	0.404167	0.345833	0.420833	0.404167	0.379167	0.366667	0.433333	0.429167	0.408333	0.483333	0.541667	0.541667	0.4375	0.393064	0.508333	0.445833	0.566667	0.775	0.654167	0.5875	0.870833	0.845833	0.720833	0.4875	0.754167	0.545833	0.595833	0.575	0.608333	0.4	0.508333	0.475	0.445833	0.5	0.625	0.508333	0.4875	0.304167	0.375	0.4	0.704167	0.5	0.608333	0.4875	0.358333	0.920833	0.408333
CoK-317	0.480769	0.435185	0.375	0.314815	0.393519	0.37963	0.361111	0.351852	0.398148	0.402778	0.393519	0.467593	0.518519	0.527778	0.398148	0.383721	0.509259	0.430556	0.546296	0.671296	0.638889	0.574074	0.759259	0.731481	0.615741	0.472222	0.648148	0.532407	0.574074	0.560185	0.513889	0.356481	0.476852	0.430556	0.398148	0.472222	0.587963	0.5	0.453704	0.263889	0.324074	0.356481	0.680556	0.467593	0.574074	0.490741	0.333333	0.888889	0.365741
CoK-318	0.341121	0.441667	0.5125	0.5625	0.483333	0.5375	0.666667	0.670833	0.504167	0.483333	0.5375	0.4375	0.408333	0.429167	0.479167	0.260116	0.7	0.65	0.466667	0.470833	0.575	0.533333	0.4875	0.504167	0.5375	0.45	0.454167	0.591667	0.583333	0.466667	0.466667	0.458333	0.5875	0.558333	0.575	0.579167	0.5	0.7125	0.529167	0.4875	0.766667	0.416667	0.445833	0.5875	0.5125	0.75	0.804167	0.525	0.5625
CoK-321	0.434579	0.441667	0.4	0.341667	0.4	0.420833	0.383333	0.3625	0.4	0.395833	0.395833	0.5	0.495833	0.5125	0.404167	0.375723	0.5	0.4625	0.604167	0.825	0.720833	0.625	0.858333	0.879167	0.779167	0.508333	0.8	0.558333	0.654167	0.608333	0.733333	0.4375	0.495833	0.454167	0.483333	0.475	0.579167	0.504167	0.4625	0.325	0.366667	0.4375	0.658333	0.4875	0.608333	0.479167	0.345833	0.816667	0.445833
CoK-325	0.5	0.470833	0.441667	0.383333	0.458333	0.445833	0.429167	0.416667	0.470833	0.4625	0.4625	0.525	0.5875	0.583333	0.470833	0.416185	0.575	0.491667	0.591667	0.7125	0.666667	0.6125	0.804167	0.779167	0.6375	0.520833	0.683333	0.591667	0.620833	0.6	0.529167	0.3875	0.5	0.4625	0.4375	0.504167	0.620833	0.554167	0.479167	0.304167	0.375	0.3875	0.720833	0.491667	0.604167	0.5375	0.408333	0.879167	0.391667
CoK-379	0.0481283	0.0943396	0.122642	0.15566	0.117925	0.117925	0.141509	0.146226	0.117925	0.122642	0.117925	0.0471698	0.0235849	0.0330189	0.113208	0.0324675	0.183962	0.127358	0.0235849	0.0283019	0.0613208	0.0283019	0.0424528	0.0424528	0.0518868	0.0471698	0.0283019	0.0707547	0.0660377	0.0283019	0.108491	0.216981	0.117925	0.150943	0.174528	0.113208	0.0990566	0.0801887	0.136792	0.283019	0.207547	0.212264	0.0990566	0.136792	0.0943396	0.103774	0.212264	0.0754717	0.212264
SMG-013	0.490654	0.45	0.433333	0.375	0.45	0.4375	0.420833	0.4125	0.4625	0.454167	0.441667	0.516667	0.579167	0.575	0.4625	0.410405	0.558333	0.483333	0.591667	0.7	0.6625	0.604167	0.779167	0.7625	0.629167	0.5125	0.670833	0.583333	0.6125	0.6	0.516667	0.383333	0.495833	0.458333	0.433333	0.491667	0.608333	0.554167	0.475	0.2875	0.370833	0.383333	0.7	0.4875	0.6	0.533333	0.404167	0.85	0.391667
SMG-020-2	0.457944	0.441667	0.404167	0.35	0.420833	0.404167	0.383333	0.370833	0.429167	0.429167	0.408333	0.483333	0.55	0.545833	0.4375	0.393064	0.525	0.445833	0.570833	0.783333	0.6625	0.591667	0.891667	0.870833	0.7375	0.4875	0.7625	0.541667	0.6	0.575	0.633333	0.404167	0.5125	0.479167	0.45	0.5	0.629167	0.5125	0.491667	0.3	0.379167	0.404167	0.708333	0.504167	0.6125	0.491667	0.3625	0.9375	0.4125
SMG-027-2	0.0606061	0.0448718	0.0384615	0.0448718	0.0384615	0.0320513	0.025641	0.025641	0.0320513	0.0320513	0.0320513	0.0448718	0.0448718	0.0448718	0.0320513	0.027027	0.0769231	0.025641	0.0448718	0.0705128	0.0512821	0.0384615	0.0705128	0.0705128	0.0641026	0.0448718	0.0705128	0.0384615	0.0384615	0.0320513	0.0512821	0.0512821	0.0961538	0.0576923	0.0576923	0.0897436	0.0897436	0.0641026	0.0769231	0.0576923	0.0320513	0.0641026	0.0897436	0.102564	0.0897436	0.0641026	0.0448718	0.0705128	0.0384615
SMG-029	0.420561	0.5125	0.583333	0.533333	0.566667	0.620833	0.654167	0.641667	0.595833	0.5625	0.629167	0.529167	0.466667	0.529167	0.554167	0.312139	0.770833	0.683333	0.504167	0.525	0.641667	0.570833	0.55	0.558333	0.566667	0.529167	0.5125	0.641667	0.633333	0.504167	0.466667	0.395833	0.541667	0.508333	0.5	0.55	0.529167	0.65	0.491667	0.441667	0.670833	0.366667	0.545833	0.533333	0.6	0.645833	0.704167	0.591667	0.466667
SMG-030-2	0.528037	0.491667	0.466667	0.404167	0.466667	0.4875	0.458333	0.445833	0.458333	0.4625	0.479167	0.566667	0.545833	0.579167	0.4625	0.358382	0.6125	0.520833	0.608333	0.666667	0.683333	0.625	0.745833	0.729167	0.658333	0.558333	0.654167	0.595833	0.616667	0.6	0.520833	0.479167	0.591667	0.554167	0.5375	0.575	0.691667	0.641667	0.566667	0.375	0.433333	0.475	0.7875	0.579167	0.675	0.625	0.491667	0.8125	0.445833
SMG-032	0.471963	0.425	0.495833	0.4375	0.5125	0.5	0.483333	0.466667	0.520833	0.516667	0.5	0.495833	0.55	0.541667	0.525	0.404624	0.633333	0.545833	0.5625	0.704167	0.658333	0.591667	0.8125	0.791667	0.633333	0.491667	0.675	0.641667	0.695833	0.579167	0.5375	0.345833	0.454167	0.420833	0.391667	0.445833	0.575	0.508333	0.433333	0.329167	0.4125	0.345833	0.666667	0.445833	0.558333	0.491667	0.45	0.8375	0.354167
SMG-036-2	0.0378788	0.025641	0.0192308	0.025641	0.0192308	0.0128205	0.00641026	0.00641026	0.0128205	0.0128205	0.0128205	0.025641	0.025641	0.025641	0.0128205	0.00900901	0.0448718	0.00641026	0.025641	0.0384615	0.0192308	0.0192308	0.0384615	0.0384615	0.0320513	0.025641	0.0384615	0.0192308	0.00641026	0.0128205	0.0576923	0.0833333	0.0641026	0.0512821	0.0512821	0.0576923	0.0576923	0.0320513	0.0705128	0.0897436	0.025641	0.0961538	0.0576923	0.0705128	0.0576923	0.0320513	0.0384615	0.0384615	0.0705128
SMG-042	0.488889	0.525	0.5125	0.5375	0.5125	0.49375	0.50625	0.4875	0.50625	0.5	0.49375	0.55625	0.5625	0.55	0.5	0.318182	0.39375	0.51875	0.55	0.51875	0.51875	0.58125	0.4875	0.4875	0.5	0.55	0.53125	0.54375	0.53125	0.55	0.46875	0.425	0.50625	0.4875	0.46875	0.5	0.48125	0.5375	0.5	0.375	0.40625	0.43125	0.4625	0.4875	0.4625	0.4875	0.4125	0.48125	0.45625
SMG-048-2	0.488889	0.525	0.5125	0.5375	0.5125	0.49375	0.50625	0.4875	0.50625	0.5	0.49375	0.55625	0.5625	0.55	0.5	0.318182	0.39375	0.51875	0.55	0.51875	0.51875	0.58125	0.4875	0.4875	0.5	0.55	0.53125	0.54375	0.53125	0.55	0.46875	0.425	0.50625	0.4875	0.46875	0.5	0.48125	0.5375	0.5	0.375	0.40625	0.43125	0.4625	0.4875	0.4625	0.4875	0.4125	0.48125	0.45625
SMG-055	0.278107	0.230769	0.189349	0.130178	0.213018	0.189349	0.153846	0.153846	0.230769	0.230769	0.218935	0.236686	0.319527	0.313609	0.236686	0.352564	0.337278	0.201183	0.284024	0.508876	0.366864	0.301775	0.633136	0.597633	0.461538	0.242604	0.491124	0.278107	0.319527	0.301775	0.408284	0.183432	0.331361	0.242604	0.213018	0.337278	0.473373	0.260355	0.301775	0.177515	0.171598	0.177515	0.573964	0.325444	0.449704	0.266272	0.171598	0.733728	0.189349
SMG-058	0.251534	0.27439	0.317073	0.262195	0.329268	0.317073	0.292683	0.29878	0.353659	0.359756	0.347561	0.22561	0.29878	0.280488	0.365854	0.323944	0.469512	0.341463	0.262195	0.530488	0.365854	0.292683	0.652439	0.621951	0.469512	0.22561	0.530488	0.341463	0.384146	0.280488	0.390244	0.146341	0.262195	0.22561	0.195122	0.256098	0.396341	0.237805	0.231707	0.243902	0.329268	0.146341	0.518293	0.25	0.390244	0.231707	0.292683	0.707317	0.158537
SMG-061	0.5	0.529167	0.4875	0.420833	0.508333	0.5375	0.525	0.508333	0.479167	0.5	0.525	0.645833	0.595833	0.604167	0.508333	0.456647	0.6125	0.616667	0.733333	0.841667	0.795833	0.775	0.816667	0.833333	0.7375	0.654167	0.816667	0.7375	0.804167	0.725	0.591667	0.370833	0.495833	0.45	0.425	0.483333	0.554167	0.583333	0.458333	0.291667	0.404167	0.370833	0.616667	0.4875	0.604167	0.541667	0.433333	0.741667	0.3875
SMG-071	0.46729	0.441667	0.4125	0.354167	0.429167	0.416667	0.4	0.3875	0.441667	0.433333	0.433333	0.495833	0.558333	0.554167	0.441667	0.387283	0.55	0.4625	0.570833	0.741667	0.645833	0.583333	0.833333	0.808333	0.666667	0.491667	0.7125	0.5625	0.6	0.579167	0.558333	0.383333	0.495833	0.458333	0.433333	0.495833	0.6125	0.525	0.475	0.3	0.366667	0.383333	0.7125	0.4875	0.595833	0.508333	0.379167	0.9	0.391667
SMG-076	0.161765	0.1	0.0478261	0.0304348	0.0478261	0.0478261	0.0521739	0.0521739	0.0434783	0.0521739	0.0391304	0.121739	0.152174	0.147826	0.0434783	0.109756	0.073913	0.0608696	0.156522	0.169565	0.2	0.152174	0.195652	0.195652	0.217391	0.130435	0.156522	0.1	0.117391	0.152174	0.278261	0.295652	0.256522	0.243478	0.273913	0.252174	0.269565	0.2	0.265217	0.2	0.13913	0.3	0.269565	0.243478	0.265217	0.204348	0.108696	0.243478	0.304348
SMG-077	0.46729	0.483333	0.4375	0.370833	0.4375	0.466667	0.45	0.433333	0.420833	0.425	0.458333	0.554167	0.520833	0.558333	0.433333	0.387283	0.5625	0.5375	0.654167	0.85	0.775	0.691667	0.841667	0.8625	0.85	0.558333	0.825	0.633333	0.7125	0.6375	0.7	0.408333	0.55	0.5	0.475	0.529167	0.608333	0.575	0.508333	0.304167	0.420833	0.408333	0.65	0.533333	0.645833	0.529167	0.4	0.808333	0.433333
SMG-085	0.495327	0.4875	0.454167	0.4	0.454167	0.483333	0.454167	0.441667	0.454167	0.4625	0.479167	0.5625	0.575	0.6	0.4625	0.393064	0.6125	0.525	0.65	0.766667	0.741667	0.670833	0.816667	0.8375	0.729167	0.5625	0.745833	0.616667	0.683333	0.645833	0.595833	0.408333	0.520833	0.475	0.458333	0.504167	0.608333	0.5875	0.4875	0.295833	0.404167	0.4	0.695833	0.5125	0.6375	0.570833	0.425	0.875	0.416667
SMG-090	0.420561	0.454167	0.4	0.429167	0.391667	0.420833	0.570833	0.591667	0.375	0.383333	0.4125	0.491667	0.479167	0.508333	0.379167	0.312139	0.545833	0.525	0.525	0.545833	0.675	0.575	0.554167	0.575	0.695833	0.508333	0.529167	0.5	0.533333	0.508333	0.666667	0.6	0.725	0.695833	0.7125	0.704167	0.620833	0.820833	0.65	0.416667	0.7125	0.558333	0.541667	0.708333	0.641667	0.854167	0.7125	0.595833	0.691667
SMG-092	0.303738	0.370833	0.3125	0.35	0.304167	0.329167	0.458333	0.475	0.291667	0.3	0.320833	0.4	0.354167	0.425	0.295833	0.202312	0.508333	0.4125	0.404167	0.479167	0.570833	0.45	0.495833	0.525	0.641667	0.425	0.483333	0.395833	0.420833	0.391667	0.745833	0.6625	0.6125	0.604167	0.6875	0.5875	0.558333	0.675	0.566667	0.4625	0.620833	0.616667	0.495833	0.6	0.554167	0.733333	0.5875	0.570833	0.7625
SMG-097	0.443925	0.445833	0.391667	0.3375	0.408333	0.391667	0.370833	0.3625	0.420833	0.416667	0.4125	0.470833	0.5375	0.5375	0.425	0.387283	0.5125	0.433333	0.554167	0.745833	0.633333	0.566667	0.8375	0.8125	0.695833	0.475	0.725	0.533333	0.570833	0.5625	0.5875	0.395833	0.508333	0.470833	0.445833	0.508333	0.625	0.508333	0.4875	0.308333	0.375	0.395833	0.7125	0.5	0.608333	0.4875	0.358333	0.9375	0.404167
SMG-098	0.457944	0.429167	0.404167	0.35	0.420833	0.404167	0.383333	0.375	0.4375	0.429167	0.4125	0.483333	0.55	0.554167	0.4375	0.393064	0.520833	0.445833	0.566667	0.758333	0.645833	0.579167	0.854167	0.825	0.691667	0.4875	0.7375	0.55	0.583333	0.575	0.583333	0.391667	0.504167	0.466667	0.4375	0.5	0.616667	0.516667	0.483333	0.291667	0.366667	0.391667	0.704167	0.495833	0.604167	0.495833	0.366667	0.916667	0.4
SMG-108	0.373832	0.404167	0.341667	0.379167	0.333333	0.3625	0.529167	0.545833	0.316667	0.325	0.354167	0.433333	0.404167	0.45	0.320833	0.219653	0.520833	0.475	0.441667	0.454167	0.5875	0.4875	0.454167	0.475	0.620833	0.45	0.458333	0.420833	0.4375	0.425	0.6625	0.6875	0.695833	0.716667	0.8	0.695833	0.566667	0.808333	0.654167	0.491667	0.725	0.633333	0.483333	0.679167	0.5875	0.85	0.716667	0.525	0.795833
SMG-109	0.191589	0.345833	0.383333	0.454167	0.3625	0.3875	0.529167	0.545833	0.379167	0.366667	0.395833	0.291667	0.25	0.279167	0.354167	0.132948	0.545833	0.466667	0.258333	0.254167	0.366667	0.304167	0.266667	0.266667	0.358333	0.295833	0.254167	0.341667	0.3375	0.258333	0.475	0.666667	0.45	0.604167	0.679167	0.454167	0.366667	0.516667	0.520833	0.6375	0.7125	0.5875	0.295833	0.466667	0.3625	0.6	0.725	0.3125	0.795833
SMG-110	0.327103	0.4375	0.504167	0.583333	0.483333	0.525	0.679167	0.7	0.495833	0.4875	0.516667	0.429167	0.370833	0.4125	0.475	0.219653	0.6625	0.595833	0.391667	0.345833	0.495833	0.4375	0.341667	0.354167	0.433333	0.433333	0.345833	0.479167	0.466667	0.391667	0.416667	0.5625	0.508333	0.629167	0.65	0.504167	0.4125	0.65	0.554167	0.5375	0.804167	0.491667	0.3375	0.516667	0.425	0.704167	0.816667	0.3625	0.6625
SMG-111	0.53271	0.516667	0.495833	0.433333	0.504167	0.520833	0.4875	0.475	0.504167	0.508333	0.5125	0.6	0.583333	0.6375	0.508333	0.398844	0.645833	0.554167	0.6375	0.745833	0.741667	0.6625	0.7875	0.816667	0.7	0.591667	0.733333	0.6125	0.658333	0.65	0.570833	0.395833	0.504167	0.466667	0.454167	0.4875	0.583333	0.595833	0.470833	0.2875	0.429167	0.3875	0.670833	0.495833	0.608333	0.575	0.441667	0.85	0.429167
SMG-114	0.401869	0.520833	0.591667	0.5375	0.558333	0.616667	0.670833	0.670833	0.579167	0.545833	0.620833	0.516667	0.445833	0.504167	0.5375	0.300578	0.7125	0.716667	0.520833	0.525	0.670833	0.5875	0.554167	0.5625	0.6	0.529167	0.520833	0.6625	0.65	0.508333	0.491667	0.3625	0.533333	0.475	0.479167	0.5375	0.491667	0.679167	0.4625	0.425	0.695833	0.3375	0.495833	0.520833	0.541667	0.654167	0.716667	0.570833	0.475
SMG-115	0.523364	0.545833	0.591667	0.529167	0.583333	0.6375	0.654167	0.65	0.583333	0.575	0.658333	0.633333	0.545833	0.65	0.566667	0.375723	0.683333	0.729167	0.6375	0.591667	0.745833	0.704167	0.608333	0.620833	0.641667	0.633333	0.595833	0.770833	0.741667	0.620833	0.504167	0.391667	0.545833	0.491667	0.4875	0.55	0.55	0.695833	0.5	0.358333	0.583333	0.370833	0.558333	0.533333	0.6	0.629167	0.583333	0.633333	0.466667
SMG-130	0.471963	0.495833	0.45	0.429167	0.441667	0.470833	0.554167	0.554167	0.425	0.425	0.458333	0.541667	0.516667	0.554167	0.420833	0.317919	0.591667	0.5875	0.591667	0.625	0.7125	0.645833	0.641667	0.6625	0.725	0.558333	0.6	0.620833	0.633333	0.575	0.633333	0.495833	0.654167	0.591667	0.591667	0.6375	0.6375	0.745833	0.5875	0.370833	0.5875	0.470833	0.6125	0.633333	0.641667	0.741667	0.604167	0.720833	0.566667
SMG-138	0.439252	0.525	0.6	0.608333	0.583333	0.625	0.716667	0.7125	0.6125	0.579167	0.641667	0.533333	0.483333	0.533333	0.570833	0.352601	0.7125	0.729167	0.520833	0.466667	0.608333	0.579167	0.491667	0.504167	0.5375	0.5375	0.470833	0.641667	0.595833	0.520833	0.4625	0.4	0.541667	0.495833	0.475	0.558333	0.491667	0.658333	0.491667	0.475	0.683333	0.375	0.4625	0.55	0.516667	0.625	0.708333	0.516667	0.458333
SMG-139	0.205607	0.329167	0.395833	0.466667	0.375	0.395833	0.516667	0.533333	0.3875	0.379167	0.3875	0.3	0.2625	0.283333	0.366667	0.144509	0.495833	0.441667	0.266667	0.258333	0.3375	0.291667	0.25	0.254167	0.3125	0.3	0.258333	0.329167	0.325	0.266667	0.433333	0.620833	0.3875	0.529167	0.583333	0.383333	0.304167	0.445833	0.458333	0.591667	0.6375	0.5625	0.25	0.404167	0.308333	0.5	0.641667	0.254167	0.691667
SMG-140	0.453271	0.429167	0.395833	0.341667	0.4125	0.395833	0.375	0.375	0.4125	0.429167	0.383333	0.475	0.516667	0.520833	0.433333	0.433526	0.5	0.425	0.525	0.741667	0.6375	0.545833	0.841667	0.820833	0.775	0.479167	0.754167	0.483333	0.558333	0.533333	0.708333	0.408333	0.5125	0.479167	0.45	0.4875	0.6125	0.508333	0.4875	0.308333	0.379167	0.4125	0.675	0.504167	0.6	0.491667	0.3625	0.829167	0.416667
SMG-142	0.448598	0.441667	0.4	0.35	0.408333	0.4125	0.383333	0.379167	0.408333	0.425	0.4	0.491667	0.5125	0.529167	0.429167	0.404624	0.520833	0.445833	0.55	0.766667	0.658333	0.570833	0.85	0.845833	0.791667	0.491667	0.779167	0.508333	0.5875	0.558333	0.716667	0.408333	0.516667	0.479167	0.45	0.491667	0.6125	0.5125	0.4875	0.308333	0.383333	0.4125	0.683333	0.508333	0.616667	0.495833	0.3625	0.820833	0.416667
SMG-143	0.443925	0.425	0.3875	0.333333	0.404167	0.3875	0.366667	0.366667	0.420833	0.416667	0.383333	0.466667	0.5125	0.525	0.429167	0.427746	0.495833	0.408333	0.516667	0.729167	0.625	0.5375	0.841667	0.8125	0.7625	0.470833	0.741667	0.491667	0.545833	0.520833	0.695833	0.4	0.504167	0.470833	0.441667	0.495833	0.616667	0.5	0.479167	0.304167	0.370833	0.404167	0.683333	0.495833	0.6	0.483333	0.354167	0.833333	0.408333
SMG-144	0.453271	0.441667	0.404167	0.345833	0.4125	0.420833	0.416667	0.4125	0.4125	0.429167	0.416667	0.508333	0.508333	0.55	0.433333	0.439306	0.55	0.466667	0.5625	0.7875	0.7	0.591667	0.7875	0.808333	0.833333	0.5125	0.8	0.529167	0.620833	0.570833	0.75	0.408333	0.5375	0.491667	0.4625	0.5125	0.6	0.541667	0.5	0.308333	0.404167	0.4125	0.629167	0.529167	0.6375	0.516667	0.383333	0.754167	0.429167
SMG-145	0.448598	0.433333	0.4	0.341667	0.408333	0.404167	0.379167	0.379167	0.408333	0.425	0.391667	0.483333	0.5125	0.529167	0.429167	0.427746	0.5125	0.429167	0.533333	0.754167	0.641667	0.554167	0.8375	0.833333	0.779167	0.483333	0.766667	0.491667	0.566667	0.541667	0.7125	0.408333	0.516667	0.479167	0.45	0.491667	0.608333	0.5125	0.4875	0.308333	0.383333	0.4125	0.670833	0.508333	0.6125	0.495833	0.3625	0.816667	0.416667
SMG-154	0.453271	0.433333	0.395833	0.341667	0.4125	0.395833	0.375	0.370833	0.4125	0.429167	0.391667	0.475	0.541667	0.529167	0.429167	0.404624	0.529167	0.429167	0.554167	0.745833	0.633333	0.566667	0.845833	0.825	0.7125	0.479167	0.725	0.520833	0.570833	0.558333	0.620833	0.4125	0.525	0.4875	0.458333	0.504167	0.633333	0.5125	0.504167	0.308333	0.3875	0.4125	0.708333	0.516667	0.616667	0.5	0.370833	0.925	0.420833
SMG-155	0.373832	0.4	0.354167	0.304167	0.354167	0.379167	0.366667	0.345833	0.3375	0.333333	0.354167	0.458333	0.433333	0.454167	0.341667	0.312139	0.4625	0.429167	0.545833	0.741667	0.675	0.579167	0.754167	0.775	0.758333	0.458333	0.716667	0.525	0.604167	0.529167	0.795833	0.5	0.504167	0.4625	0.495833	0.483333	0.554167	0.491667	0.4625	0.379167	0.383333	0.495833	0.583333	0.4875	0.566667	0.491667	0.358333	0.754167	0.520833
SMG-156	0.485577	0.448276	0.443966	0.383621	0.461207	0.448276	0.418103	0.409483	0.474138	0.469828	0.456897	0.508621	0.551724	0.573276	0.469828	0.417647	0.560345	0.474138	0.547414	0.663793	0.642241	0.568966	0.737069	0.719828	0.616379	0.50431	0.668103	0.556034	0.568966	0.556034	0.525862	0.366379	0.478448	0.439655	0.409483	0.474138	0.586207	0.530172	0.456897	0.288793	0.366379	0.366379	0.676724	0.469828	0.577586	0.508621	0.396552	0.784483	0.375
SMG-157	0.471698	0.410959	0.365297	0.30137	0.383562	0.365297	0.333333	0.328767	0.401826	0.39726	0.378995	0.447489	0.52968	0.515982	0.406393	0.444444	0.493151	0.401826	0.52968	0.694064	0.607306	0.543379	0.776256	0.744292	0.630137	0.442922	0.6621	0.525114	0.547945	0.538813	0.525114	0.333333	0.452055	0.410959	0.378995	0.461187	0.570776	0.465753	0.429224	0.242009	0.315068	0.333333	0.680365	0.442922	0.561644	0.452055	0.333333	0.858447	0.342466
SMG-158	0.443925	0.4625	0.416667	0.354167	0.416667	0.425	0.3875	0.383333	0.4	0.408333	0.425	0.504167	0.516667	0.520833	0.408333	0.352601	0.5375	0.4625	0.591667	0.741667	0.675	0.604167	0.8375	0.816667	0.745833	0.504167	0.720833	0.554167	0.608333	0.570833	0.620833	0.420833	0.533333	0.4875	0.466667	0.5125	0.633333	0.541667	0.504167	0.308333	0.395833	0.4125	0.720833	0.516667	0.620833	0.508333	0.383333	0.920833	0.429167
SMG-160	0.0610329	0.129707	0.179916	0.179916	0.150628	0.171548	0.200837	0.200837	0.16318	0.146444	0.167364	0.0711297	0.0292887	0.0502092	0.138075	0.0348837	0.230126	0.188285	0.0376569	0.0502092	0.104603	0.0543933	0.0753138	0.0753138	0.0794979	0.0753138	0.0502092	0.104603	0.100418	0.0376569	0.150628	0.16318	0.129707	0.117155	0.154812	0.129707	0.100418	0.108787	0.133891	0.276151	0.246862	0.167364	0.117155	0.121339	0.0962343	0.121339	0.225941	0.112971	0.225941
SMG-163	0.495327	0.470833	0.4375	0.383333	0.454167	0.441667	0.420833	0.4125	0.470833	0.4625	0.458333	0.520833	0.566667	0.591667	0.4625	0.404624	0.5875	0.470833	0.579167	0.666667	0.654167	0.608333	0.741667	0.720833	0.6125	0.525	0.645833	0.591667	0.583333	0.5875	0.4875	0.404167	0.508333	0.470833	0.454167	0.516667	0.595833	0.570833	0.4875	0.304167	0.3875	0.395833	0.683333	0.5	0.583333	0.558333	0.416667	0.841667	0.408333
SMG-166	0.370166	0.26943	0.248705	0.19171	0.264249	0.243523	0.176166	0.181347	0.279793	0.279793	0.253886	0.305699	0.373057	0.378238	0.284974	0.373418	0.253886	0.176166	0.326425	0.300518	0.264249	0.300518	0.290155	0.290155	0.238342	0.295337	0.284974	0.295337	0.284974	0.34715	0.186528	0.150259	0.222798	0.19171	0.19171	0.217617	0.259067	0.238342	0.212435	0.0569948	0.11399	0.150259	0.295337	0.212435	0.284974	0.243523	0.124352	0.398964	0.160622
SMG-167	0.383178	0.5125	0.558333	0.529167	0.541667	0.591667	0.616667	0.616667	0.55	0.5375	0.625	0.508333	0.425	0.495833	0.520833	0.289017	0.791667	0.654167	0.508333	0.529167	0.604167	0.558333	0.5125	0.529167	0.533333	0.516667	0.520833	0.620833	0.6125	0.5	0.416667	0.366667	0.466667	0.425	0.433333	0.454167	0.445833	0.554167	0.416667	0.433333	0.591667	0.3375	0.4875	0.466667	0.504167	0.541667	0.620833	0.595833	0.4125
CoK-216	0.303738	0.320833	0.2875	0.35	0.283333	0.283333	0.3875	0.3875	0.275	0.275	0.266667	0.358333	0.35	0.354167	0.266667	0.202312	0.3875	0.320833	0.370833	0.370833	0.420833	0.3875	0.358333	0.3625	0.404167	0.370833	0.35	0.333333	0.341667	0.370833	0.520833	0.7375	0.458333	0.5875	0.641667	0.445833	0.3875	0.495833	0.525	0.529167	0.475	0.695833	0.345833	0.475	0.366667	0.554167	0.504167	0.3625	0.733333
CoK-226	0.200935	0.345833	0.4	0.4625	0.370833	0.4	0.55	0.566667	0.383333	0.375	0.391667	0.3	0.258333	0.283333	0.3625	0.132948	0.558333	0.491667	0.266667	0.266667	0.391667	0.316667	0.2875	0.291667	0.3875	0.308333	0.266667	0.35	0.35	0.266667	0.504167	0.6875	0.4875	0.625	0.708333	0.479167	0.3875	0.570833	0.558333	0.641667	0.766667	0.608333	0.3125	0.504167	0.391667	0.65	0.775	0.320833	0.854167
CoK-227	0.196262	0.320833	0.3875	0.45	0.366667	0.3875	0.483333	0.495833	0.379167	0.370833	0.379167	0.291667	0.254167	0.275	0.358333	0.132948	0.491667	0.420833	0.2625	0.258333	0.325	0.279167	0.25	0.254167	0.308333	0.295833	0.258333	0.308333	0.3125	0.2625	0.425	0.658333	0.358333	0.4875	0.541667	0.35	0.291667	0.395833	0.416667	0.641667	0.583333	0.608333	0.245833	0.370833	0.275	0.45	0.583333	0.25	0.6375
CoK-228	0.196262	0.320833	0.3875	0.45	0.366667	0.3875	0.483333	0.495833	0.379167	0.370833	0.379167	0.291667	0.254167	0.275	0.358333	0.132948	0.491667	0.420833	0.2625	0.258333	0.325	0.279167	0.25	0.254167	0.304167	0.295833	0.258333	0.308333	0.3125	0.2625	0.420833	0.6375	0.354167	0.466667	0.520833	0.345833	0.291667	0.395833	0.395833	0.654167	0.579167	0.629167	0.245833	0.3625	0.270833	0.445833	0.575	0.25	0.6125
CoK-229	0.205607	0.329167	0.395833	0.4625	0.375	0.395833	0.5	0.5125	0.3875	0.379167	0.3875	0.3	0.2625	0.283333	0.366667	0.132948	0.5	0.429167	0.2625	0.258333	0.325	0.283333	0.25	0.254167	0.304167	0.304167	0.258333	0.3125	0.3125	0.2625	0.420833	0.65	0.3625	0.479167	0.533333	0.354167	0.3	0.416667	0.408333	0.666667	0.6	0.625	0.25	0.375	0.279167	0.4625	0.595833	0.254167	0.629167
CoK-232	0.196262	0.320833	0.3875	0.445833	0.366667	0.3875	0.483333	0.495833	0.379167	0.370833	0.379167	0.291667	0.254167	0.275	0.358333	0.132948	0.491667	0.420833	0.2625	0.258333	0.325	0.279167	0.25	0.254167	0.304167	0.295833	0.258333	0.308333	0.3125	0.2625	0.420833	0.6125	0.354167	0.45	0.508333	0.345833	0.291667	0.395833	0.3875	0.645833	0.579167	0.620833	0.245833	0.3625	0.270833	0.445833	0.570833	0.25	0.604167
CoK-233	0.196262	0.320833	0.3875	0.45	0.366667	0.3875	0.491667	0.5	0.379167	0.370833	0.379167	0.291667	0.254167	0.275	0.358333	0.132948	0.491667	0.420833	0.2625	0.258333	0.325	0.279167	0.25	0.254167	0.304167	0.295833	0.258333	0.308333	0.3125	0.2625	0.420833	0.6375	0.354167	0.4625	0.525	0.345833	0.291667	0.4125	0.395833	0.65	0.595833	0.625	0.245833	0.3625	0.270833	0.454167	0.579167	0.25	0.633333
CoK-234	0.196262	0.320833	0.3875	0.445833	0.366667	0.3875	0.483333	0.495833	0.379167	0.370833	0.379167	0.291667	0.254167	0.275	0.358333	0.132948	0.491667	0.420833	0.2625	0.258333	0.325	0.279167	0.25	0.254167	0.304167	0.295833	0.258333	0.308333	0.3125	0.2625	0.420833	0.6125	0.354167	0.45	0.508333	0.345833	0.291667	0.395833	0.3875	0.645833	0.579167	0.620833	0.245833	0.3625	0.270833	0.445833	0.570833	0.25	0.604167
CoK-236	0.196262	0.320833	0.3875	0.45	0.366667	0.3875	0.483333	0.495833	0.379167	0.370833	0.379167	0.291667	0.254167	0.275	0.358333	0.132948	0.491667	0.420833	0.2625	0.258333	0.325	0.279167	0.25	0.254167	0.304167	0.295833	0.258333	0.308333	0.3125	0.2625	0.420833	0.616667	0.354167	0.454167	0.508333	0.345833	0.291667	0.395833	0.3875	0.654167	0.579167	0.629167	0.245833	0.3625	0.270833	0.445833	0.570833	0.25	0.608333
CoK-241	0.196262	0.320833	0.3875	0.445833	0.366667	0.3875	0.483333	0.495833	0.379167	0.370833	0.379167	0.291667	0.254167	0.275	0.358333	0.132948	0.491667	0.420833	0.2625	0.258333	0.325	0.279167	0.25	0.254167	0.304167	0.295833	0.258333	0.308333	0.3125	0.2625	0.420833	0.6125	0.354167	0.45	0.508333	0.345833	0.291667	0.395833	0.3875	0.645833	0.579167	0.620833	0.245833	0.3625	0.270833	0.445833	0.570833	0.25	0.6
CoK-242	0.205607	0.354167	0.379167	0.445833	0.395833	0.375	0.479167	0.4875	0.366667	0.395833	0.366667	0.320833	0.279167	0.279167	0.3875	0.17341	0.475	0.408333	0.304167	0.3	0.35	0.320833	0.2875	0.291667	0.308333	0.3375	0.3	0.345833	0.354167	0.304167	0.429167	0.6375	0.358333	0.470833	0.525	0.35	0.291667	0.4	0.408333	0.629167	0.566667	0.620833	0.245833	0.375	0.270833	0.454167	0.566667	0.25	0.629167
CoK-247	0.196262	0.320833	0.3875	0.45	0.366667	0.3875	0.483333	0.495833	0.379167	0.370833	0.379167	0.291667	0.254167	0.275	0.358333	0.132948	0.491667	0.420833	0.2625	0.258333	0.325	0.279167	0.25	0.254167	0.304167	0.295833	0.258333	0.308333	0.3125	0.2625	0.420833	0.641667	0.354167	0.466667	0.520833	0.345833	0.291667	0.395833	0.395833	0.654167	0.579167	0.633333	0.245833	0.3625	0.270833	0.445833	0.575	0.25	0.625
CoK-252	0.205607	0.3375	0.395833	0.466667	0.375	0.404167	0.55	0.570833	0.3875	0.379167	0.395833	0.308333	0.2625	0.291667	0.366667	0.132948	0.545833	0.470833	0.270833	0.266667	0.379167	0.316667	0.270833	0.275	0.3625	0.3125	0.266667	0.354167	0.345833	0.270833	0.470833	0.645833	0.4375	0.5875	0.666667	0.425	0.345833	0.529167	0.508333	0.6125	0.725	0.570833	0.270833	0.454167	0.35	0.583333	0.720833	0.295833	0.7625
CoK-258	0.196262	0.320833	0.3875	0.45	0.366667	0.3875	0.483333	0.495833	0.379167	0.370833	0.379167	0.291667	0.254167	0.275	0.358333	0.132948	0.491667	0.420833	0.2625	0.258333	0.325	0.279167	0.25	0.254167	0.304167	0.295833	0.258333	0.308333	0.3125	0.2625	0.420833	0.633333	0.354167	0.4625	0.516667	0.345833	0.291667	0.395833	0.391667	0.658333	0.579167	0.633333	0.245833	0.3625	0.270833	0.445833	0.575	0.25	0.608333
CoK-273	0.196262	0.320833	0.3875	0.45	0.366667	0.3875	0.4875	0.495833	0.379167	0.370833	0.379167	0.291667	0.254167	0.275	0.358333	0.132948	0.491667	0.420833	0.2625	0.258333	0.325	0.279167	0.25	0.254167	0.304167	0.295833	0.258333	0.308333	0.3125	0.2625	0.420833	0.641667	0.354167	0.470833	0.525	0.345833	0.291667	0.395833	0.4	0.658333	0.579167	0.625	0.245833	0.366667	0.270833	0.445833	0.579167	0.25	0.616667
CoK-274	0.196262	0.320833	0.3875	0.45	0.366667	0.3875	0.483333	0.495833	0.379167	0.370833	0.379167	0.291667	0.254167	0.275	0.358333	0.132948	0.491667	0.420833	0.2625	0.258333	0.325	0.279167	0.25	0.254167	0.304167	0.295833	0.258333	0.308333	0.3125	0.2625	0.420833	0.633333	0.354167	0.4625	0.516667	0.345833	0.291667	0.4	0.391667	0.658333	0.583333	0.633333	0.245833	0.3625	0.270833	0.45	0.579167	0.25	0.625
CoK-287	0.17757	0.308333	0.370833	0.433333	0.35	0.370833	0.466667	0.479167	0.379167	0.354167	0.375	0.275	0.245833	0.275	0.35	0.132948	0.475	0.404167	0.245833	0.241667	0.308333	0.2625	0.25	0.245833	0.2875	0.279167	0.241667	0.308333	0.295833	0.245833	0.404167	0.6	0.3375	0.4375	0.491667	0.345833	0.2875	0.379167	0.370833	0.6375	0.5625	0.608333	0.245833	0.345833	0.2625	0.429167	0.554167	0.2375	0.583333
CoK-290	0.196262	0.320833	0.3875	0.445833	0.366667	0.3875	0.483333	0.495833	0.379167	0.370833	0.379167	0.291667	0.254167	0.275	0.358333	0.132948	0.491667	0.420833	0.2625	0.258333	0.325	0.279167	0.25	0.254167	0.304167	0.295833	0.258333	0.308333	0.3125	0.2625	0.420833	0.6125	0.354167	0.45	0.508333	0.345833	0.291667	0.395833	0.3875	0.645833	0.579167	0.620833	0.245833	0.3625	0.270833	0.445833	0.570833	0.25	0.6
CoK-291	0.214953	0.195833	0.245833	0.233333	0.25	0.241667	0.2	0.2	0.254167	0.254167	0.245833	0.1875	0.179167	0.183333	0.245833	0.202312	0.229167	0.208333	0.1625	0.133333	0.158333	0.1625	0.145833	0.145833	0.129167	0.175	0.133333	0.208333	0.183333	0.175	0.0583333	0.0666667	0.145833	0.129167	0.0958333	0.15	0.1625	0.15	0.145833	0.1375	0.1875	0.075	0.154167	0.154167	0.166667	0.141667	0.2125	0.145833	0.0625
CoK-294	0.0566038	0.10084	0.163866	0.226891	0.142857	0.163866	0.264706	0.273109	0.163866	0.147059	0.163866	0.0672269	0.0336134	0.0588235	0.138655	0.0409357	0.268908	0.197479	0.0378151	0.0336134	0.10084	0.0546218	0.0336134	0.0336134	0.0798319	0.0714286	0.0336134	0.092437	0.0882353	0.0378151	0.197479	0.394958	0.130252	0.231092	0.285714	0.130252	0.0756303	0.172269	0.163866	0.432773	0.357143	0.403361	0.0294118	0.138655	0.0504202	0.222689	0.348739	0.0294118	0.382353
CoK-295	0.299065	0.345833	0.304167	0.3375	0.295833	0.3	0.420833	0.425	0.2875	0.291667	0.279167	0.370833	0.35	0.3875	0.2875	0.196532	0.379167	0.366667	0.383333	0.4125	0.525	0.416667	0.3875	0.391667	0.525	0.3875	0.4125	0.333333	0.3875	0.379167	0.645833	0.670833	0.516667	0.6375	0.7	0.508333	0.4375	0.55	0.5875	0.45	0.545833	0.608333	0.366667	0.516667	0.45	0.6125	0.529167	0.383333	0.8
CoK-297	0.308411	0.333333	0.291667	0.341667	0.2875	0.2875	0.383333	0.391667	0.279167	0.279167	0.270833	0.3625	0.366667	0.379167	0.279167	0.219653	0.366667	0.325	0.408333	0.433333	0.491667	0.425	0.408333	0.4125	0.479167	0.379167	0.416667	0.35	0.391667	0.404167	0.591667	0.729167	0.470833	0.6	0.654167	0.458333	0.404167	0.5	0.541667	0.508333	0.479167	0.670833	0.3625	0.470833	0.395833	0.5625	0.479167	0.391667	0.7375
CoK-304	0.196262	0.320833	0.3875	0.45	0.366667	0.3875	0.4875	0.495833	0.379167	0.370833	0.379167	0.291667	0.254167	0.275	0.358333	0.132948	0.491667	0.420833	0.2625	0.258333	0.325	0.279167	0.25	0.254167	0.304167	0.295833	0.258333	0.308333	0.3125	0.2625	0.420833	0.641667	0.354167	0.4625	0.525	0.345833	0.291667	0.404167	0.391667	0.658333	0.5875	0.6375	0.245833	0.3625	0.270833	0.454167	0.575	0.25	0.629167
CoK-305	0.200935	0.325	0.391667	0.454167	0.370833	0.391667	0.491667	0.5	0.383333	0.375	0.383333	0.295833	0.258333	0.279167	0.3625	0.138728	0.491667	0.420833	0.2625	0.258333	0.325	0.279167	0.25	0.254167	0.304167	0.295833	0.258333	0.308333	0.3125	0.2625	0.420833	0.645833	0.354167	0.466667	0.529167	0.345833	0.291667	0.408333	0.395833	0.654167	0.591667	0.633333	0.245833	0.3625	0.270833	0.454167	0.575	0.25	0.629167
CoK-306	0.196262	0.320833	0.3875	0.45	0.366667	0.3875	0.4875	0.495833	0.379167	0.370833	0.379167	0.291667	0.254167	0.275	0.358333	0.132948	0.491667	0.420833	0.266667	0.2625	0.329167	0.283333	0.25	0.254167	0.3125	0.3	0.2625	0.308333	0.316667	0.266667	0.425	0.620833	0.354167	0.458333	0.5125	0.345833	0.291667	0.395833	0.3875	0.654167	0.579167	0.629167	0.245833	0.3625	0.270833	0.445833	0.570833	0.25	0.6
CoK-313	0.196262	0.320833	0.3875	0.45	0.366667	0.3875	0.4875	0.495833	0.379167	0.370833	0.379167	0.291667	0.254167	0.275	0.358333	0.132948	0.491667	0.420833	0.2625	0.258333	0.325	0.279167	0.25	0.254167	0.304167	0.295833	0.258333	0.308333	0.3125	0.2625	0.420833	0.633333	0.354167	0.4625	0.516667	0.345833	0.291667	0.395833	0.391667	0.658333	0.579167	0.633333	0.245833	0.3625	0.270833	0.445833	0.575	0.25	0.608333
CoK-315	0.196262	0.320833	0.3875	0.45	0.366667	0.3875	0.4875	0.495833	0.379167	0.370833	0.379167	0.291667	0.254167	0.275	0.358333	0.132948	0.491667	0.425	0.2625	0.2625	0.329167	0.279167	0.254167	0.258333	0.308333	0.295833	0.2625	0.308333	0.316667	0.266667	0.425	0.641667	0.354167	0.466667	0.529167	0.345833	0.291667	0.404167	0.395833	0.6625	0.5875	0.629167	0.245833	0.366667	0.270833	0.454167	0.579167	0.25	0.625
CoK-316	0.317757	0.4375	0.495833	0.575	0.475	0.529167	0.683333	0.691667	0.504167	0.479167	0.533333	0.433333	0.370833	0.433333	0.475	0.219653	0.654167	0.595833	0.391667	0.345833	0.508333	0.4375	0.35	0.354167	0.425	0.4375	0.345833	0.491667	0.466667	0.391667	0.408333	0.545833	0.491667	0.6	0.616667	0.5125	0.416667	0.641667	0.525	0.5375	0.783333	0.483333	0.345833	0.516667	0.416667	0.683333	0.795833	0.35	0.629167
CoK-319	0.205607	0.35	0.375	0.4375	0.395833	0.375	0.470833	0.479167	0.366667	0.395833	0.3625	0.320833	0.279167	0.279167	0.3875	0.17341	0.470833	0.404167	0.304167	0.3	0.345833	0.320833	0.2875	0.291667	0.308333	0.3375	0.3	0.345833	0.354167	0.304167	0.425	0.6375	0.354167	0.4625	0.516667	0.345833	0.291667	0.395833	0.391667	0.6375	0.558333	0.6375	0.245833	0.3625	0.270833	0.445833	0.554167	0.25	0.608333
CoK-320	0.200935	0.183333	0.233333	0.204167	0.2375	0.229167	0.1875	0.1875	0.241667	0.241667	0.233333	0.175	0.183333	0.170833	0.241667	0.190751	0.220833	0.204167	0.166667	0.158333	0.170833	0.158333	0.170833	0.170833	0.154167	0.1625	0.158333	0.195833	0.204167	0.179167	0.0833333	0.0541667	0.154167	0.133333	0.1	0.1625	0.1875	0.154167	0.15	0.125	0.191667	0.0625	0.179167	0.145833	0.191667	0.15	0.2	0.170833	0.0666667
CoK-322	0.32243	0.35	0.308333	0.304167	0.308333	0.329167	0.4	0.395833	0.291667	0.2875	0.308333	0.408333	0.3875	0.416667	0.295833	0.271676	0.3875	0.425	0.516667	0.658333	0.670833	0.558333	0.616667	0.629167	0.75	0.441667	0.641667	0.475	0.575	0.504167	0.8375	0.525	0.5125	0.483333	0.520833	0.495833	0.475	0.508333	0.458333	0.3875	0.4375	0.516667	0.4375	0.495833	0.479167	0.545833	0.404167	0.575	0.558333
CoK-326	0.607477	0.7125	0.725	0.691667	0.729167	0.779167	0.783333	0.770833	0.691667	0.7125	0.775	0.729167	0.625	0.679167	0.704167	0.549133	0.683333	0.8375	0.725	0.558333	0.666667	0.75	0.504167	0.525	0.5375	0.7375	0.5625	0.791667	0.729167	0.7125	0.395833	0.354167	0.466667	0.429167	0.420833	0.466667	0.441667	0.616667	0.433333	0.416667	0.566667	0.341667	0.445833	0.470833	0.4875	0.529167	0.6	0.479167	0.354167
CoK-327	0.196262	0.320833	0.3875	0.445833	0.366667	0.3875	0.483333	0.495833	0.379167	0.370833	0.379167	0.291667	0.254167	0.275	0.358333	0.132948	0.491667	0.420833	0.2625	0.258333	0.325	0.279167	0.25	0.254167	0.304167	0.295833	0.258333	0.308333	0.3125	0.2625	0.420833	0.6125	0.354167	0.45	0.508333	0.345833	0.291667	0.395833	0.3875	0.645833	0.579167	0.620833	0.245833	0.3625	0.270833	0.445833	0.570833	0.25	0.6
CoK-328	0.191589	0.325	0.383333	0.4375	0.3625	0.383333	0.479167	0.491667	0.375	0.366667	0.383333	0.2875	0.25	0.270833	0.354167	0.138728	0.483333	0.416667	0.258333	0.254167	0.316667	0.275	0.245833	0.25	0.3	0.291667	0.254167	0.304167	0.308333	0.258333	0.416667	0.6375	0.375	0.475	0.533333	0.375	0.3125	0.408333	0.408333	0.679167	0.608333	0.645833	0.275	0.383333	0.291667	0.458333	0.6	0.254167	0.591667
CoK-329	0.196262	0.320833	0.3875	0.445833	0.366667	0.3875	0.483333	0.495833	0.379167	0.370833	0.379167	0.291667	0.254167	0.275	0.358333	0.132948	0.491667	0.420833	0.2625	0.258333	0.325	0.279167	0.25	0.254167	0.304167	0.295833	0.258333	0.308333	0.3125	0.2625	0.420833	0.6125	0.354167	0.45	0.508333	0.345833	0.291667	0.395833	0.3875	0.645833	0.579167	0.620833	0.245833	0.3625	0.270833	0.445833	0.570833	0.25	0.6
CoK-330	0.196262	0.320833	0.3875	0.445833	0.366667	0.3875	0.483333	0.495833	0.379167	0.370833	0.379167	0.291667	0.254167	0.275	0.358333	0.132948	0.491667	0.420833	0.2625	0.258333	0.325	0.279167	0.25	0.254167	0.304167	0.295833	0.258333	0.308333	0.3125	0.2625	0.420833	0.6125	0.354167	0.45	0.508333	0.345833	0.291667	0.395833	0.3875	0.645833	0.579167	0.620833	0.245833	0.3625	0.270833	0.445833	0.570833	0.25	0.6
CoK-334	0.196262	0.320833	0.3875	0.45	0.366667	0.3875	0.483333	0.495833	0.379167	0.370833	0.379167	0.291667	0.254167	0.275	0.358333	0.132948	0.491667	0.420833	0.2625	0.258333	0.325	0.279167	0.25	0.254167	0.304167	0.295833	0.258333	0.308333	0.3125	0.2625	0.420833	0.616667	0.354167	0.454167	0.508333	0.345833	0.291667	0.395833	0.3875	0.645833	0.579167	0.620833	0.245833	0.3625	0.270833	0.445833	0.570833	0.25	0.604167
CoK-336	0.196262	0.320833	0.3875	0.45	0.366667	0.3875	0.483333	0.495833	0.379167	0.370833	0.379167	0.291667	0.254167	0.275	0.358333	0.132948	0.491667	0.420833	0.2625	0.258333	0.325	0.279167	0.25	0.254167	0.304167	0.295833	0.258333	0.308333	0.3125	0.2625	0.420833	0.616667	0.354167	0.454167	0.508333	0.345833	0.291667	0.395833	0.3875	0.65	0.579167	0.625	0.245833	0.3625	0.270833	0.445833	0.570833	0.25	0.6
CoK-338	0.196262	0.320833	0.3875	0.445833	0.366667	0.3875	0.483333	0.495833	0.379167	0.370833	0.379167	0.291667	0.254167	0.275	0.358333	0.132948	0.491667	0.420833	0.2625	0.258333	0.325	0.279167	0.25	0.254167	0.304167	0.295833	0.258333	0.308333	0.3125	0.2625	0.420833	0.6125	0.354167	0.45	0.508333	0.345833	0.291667	0.395833	0.3875	0.645833	0.579167	0.620833	0.245833	0.3625	0.270833	0.445833	0.570833	0.25	0.6
CoK-341	0.191589	0.316667	0.383333	0.441667	0.3625	0.383333	0.479167	0.491667	0.375	0.366667	0.375	0.2875	0.258333	0.279167	0.354167	0.132948	0.483333	0.416667	0.266667	0.2625	0.316667	0.275	0.254167	0.258333	0.308333	0.291667	0.2625	0.304167	0.308333	0.258333	0.416667	0.65	0.383333	0.4875	0.541667	0.375	0.320833	0.416667	0.416667	0.683333	0.616667	0.658333	0.275	0.391667	0.3	0.466667	0.6	0.254167	0.591667
CoK-342	0.196262	0.320833	0.3875	0.441667	0.366667	0.3875	0.483333	0.495833	0.379167	0.370833	0.379167	0.291667	0.254167	0.275	0.358333	0.132948	0.4875	0.420833	0.2625	0.258333	0.320833	0.279167	0.25	0.254167	0.304167	0.295833	0.258333	0.308333	0.3125	0.2625	0.420833	0.641667	0.379167	0.479167	0.5375	0.370833	0.316667	0.4125	0.4125	0.675	0.6125	0.65	0.270833	0.3875	0.295833	0.4625	0.604167	0.25	0.5875
CoK-343	0.196262	0.320833	0.3875	0.45	0.366667	0.3875	0.483333	0.495833	0.379167	0.370833	0.379167	0.291667	0.254167	0.275	0.358333	0.132948	0.491667	0.420833	0.2625	0.258333	0.325	0.279167	0.25	0.254167	0.304167	0.295833	0.258333	0.308333	0.3125	0.2625	0.420833	0.633333	0.354167	0.4625	0.516667	0.345833	0.291667	0.395833	0.391667	0.658333	0.579167	0.633333	0.245833	0.3625	0.270833	0.445833	0.575	0.25	0.604167
SMG-007-2	0.196262	0.320833	0.3875	0.454167	0.366667	0.3875	0.4875	0.5	0.379167	0.370833	0.379167	0.291667	0.254167	0.275	0.358333	0.132948	0.491667	0.420833	0.266667	0.2625	0.329167	0.283333	0.25	0.254167	0.3125	0.3	0.2625	0.308333	0.316667	0.266667	0.429167	0.658333	0.358333	0.491667	0.545833	0.35	0.291667	0.395833	0.420833	0.6375	0.5875	0.608333	0.245833	0.375	0.275	0.454167	0.5875	0.25	0.645833
SMG-018	0.196262	0.320833	0.3875	0.45	0.366667	0.3875	0.4875	0.495833	0.379167	0.370833	0.379167	0.291667	0.254167	0.275	0.358333	0.132948	0.491667	0.420833	0.2625	0.258333	0.325	0.279167	0.25	0.254167	0.304167	0.295833	0.258333	0.308333	0.3125	0.2625	0.420833	0.633333	0.354167	0.4625	0.525	0.345833	0.291667	0.404167	0.391667	0.654167	0.5875	0.629167	0.245833	0.3625	0.270833	0.454167	0.575	0.25	0.620833
SMG-024	0.205607	0.1875	0.2375	0.208333	0.241667	0.233333	0.191667	0.191667	0.245833	0.245833	0.2375	0.179167	0.179167	0.183333	0.2375	0.184971	0.225	0.2	0.1625	0.154167	0.166667	0.154167	0.166667	0.166667	0.15	0.166667	0.154167	0.2	0.191667	0.166667	0.0708333	0.0666667	0.166667	0.145833	0.1125	0.175	0.183333	0.166667	0.1625	0.1375	0.204167	0.075	0.175	0.158333	0.1875	0.1625	0.204167	0.166667	0.0791667
SMG-025	0.196262	0.320833	0.3875	0.45	0.366667	0.3875	0.483333	0.495833	0.379167	0.370833	0.379167	0.291667	0.254167	0.275	0.358333	0.132948	0.491667	0.420833	0.2625	0.258333	0.325	0.279167	0.25	0.254167	0.304167	0.295833	0.258333	0.308333	0.3125	0.2625	0.420833	0.629167	0.354167	0.458333	0.520833	0.345833	0.291667	0.404167	0.3875	0.654167	0.5875	0.633333	0.245833	0.3625	0.270833	0.454167	0.570833	0.25	0.620833
SMG-034-2	0.196262	0.325	0.391667	0.4625	0.366667	0.3875	0.495833	0.5125	0.379167	0.370833	0.383333	0.291667	0.254167	0.275	0.358333	0.132948	0.495833	0.429167	0.2625	0.258333	0.325	0.279167	0.254167	0.258333	0.308333	0.295833	0.258333	0.3125	0.3125	0.2625	0.425	0.65	0.366667	0.5	0.554167	0.354167	0.291667	0.408333	0.4375	0.620833	0.604167	0.591667	0.245833	0.383333	0.275	0.470833	0.608333	0.25	0.666667
SMG-041-2	0.196262	0.320833	0.3875	0.445833	0.366667	0.3875	0.483333	0.495833	0.379167	0.370833	0.379167	0.291667	0.254167	0.275	0.358333	0.132948	0.491667	0.420833	0.2625	0.258333	0.325	0.279167	0.25	0.254167	0.304167	0.295833	0.258333	0.308333	0.3125	0.2625	0.420833	0.6125	0.354167	0.45	0.508333	0.345833	0.291667	0.395833	0.3875	0.645833	0.579167	0.620833	0.245833	0.3625	0.270833	0.445833	0.570833	0.25	0.6
SMG-063	0.261682	0.283333	0.329167	0.383333	0.325	0.325	0.425	0.4375	0.316667	0.325	0.316667	0.316667	0.316667	0.325	0.325	0.190751	0.4125	0.3625	0.3375	0.345833	0.408333	0.354167	0.325	0.329167	0.395833	0.325	0.329167	0.375	0.404167	0.341667	0.525	0.7	0.420833	0.55	0.604167	0.4125	0.35	0.458333	0.4875	0.5625	0.529167	0.641667	0.3125	0.425	0.341667	0.520833	0.529167	0.333333	0.691667
SMG-066	0.196262	0.320833	0.3875	0.45	0.366667	0.3875	0.483333	0.495833	0.379167	0.370833	0.379167	0.291667	0.254167	0.275	0.358333	0.138728	0.491667	0.420833	0.266667	0.2625	0.333333	0.283333	0.25	0.254167	0.308333	0.3	0.2625	0.308333	0.320833	0.266667	0.429167	0.620833	0.354167	0.458333	0.5125	0.345833	0.291667	0.395833	0.3875	0.658333	0.579167	0.633333	0.245833	0.3625	0.270833	0.445833	0.570833	0.25	0.6
SMG-099	0.196262	0.320833	0.3875	0.45	0.366667	0.3875	0.483333	0.495833	0.379167	0.370833	0.379167	0.291667	0.254167	0.275	0.358333	0.132948	0.491667	0.420833	0.2625	0.258333	0.325	0.279167	0.25	0.254167	0.304167	0.295833	0.258333	0.308333	0.3125	0.2625	0.420833	0.645833	0.354167	0.470833	0.525	0.345833	0.291667	0.395833	0.4	0.658333	0.579167	0.629167	0.245833	0.366667	0.270833	0.445833	0.579167	0.25	0.620833
SMG-100	0.196262	0.320833	0.3875	0.458333	0.366667	0.3875	0.5125	0.529167	0.379167	0.370833	0.379167	0.291667	0.254167	0.275	0.358333	0.132948	0.516667	0.441667	0.2625	0.2625	0.3625	0.291667	0.270833	0.275	0.341667	0.295833	0.2625	0.320833	0.329167	0.2625	0.454167	0.6625	0.4125	0.558333	0.633333	0.4	0.320833	0.483333	0.483333	0.620833	0.683333	0.591667	0.266667	0.429167	0.325	0.55	0.679167	0.279167	0.7625
SMG-101	0.196262	0.320833	0.3875	0.458333	0.366667	0.3875	0.491667	0.5	0.379167	0.370833	0.379167	0.291667	0.254167	0.275	0.358333	0.132948	0.491667	0.420833	0.2625	0.258333	0.325	0.279167	0.25	0.254167	0.304167	0.295833	0.258333	0.308333	0.3125	0.2625	0.420833	0.654167	0.358333	0.5	0.5625	0.345833	0.291667	0.404167	0.429167	0.629167	0.595833	0.6	0.245833	0.375	0.270833	0.4625	0.591667	0.25	0.670833
SMG-102	0.186916	0.316667	0.379167	0.45	0.358333	0.379167	0.483333	0.491667	0.3875	0.3625	0.383333	0.283333	0.254167	0.283333	0.358333	0.132948	0.483333	0.4125	0.254167	0.25	0.316667	0.270833	0.258333	0.254167	0.295833	0.2875	0.25	0.316667	0.304167	0.254167	0.4125	0.645833	0.35	0.491667	0.554167	0.354167	0.295833	0.395833	0.420833	0.625	0.5875	0.591667	0.254167	0.366667	0.270833	0.454167	0.583333	0.245833	0.6625
SMG-112	0.196262	0.320833	0.3875	0.458333	0.366667	0.3875	0.5125	0.520833	0.379167	0.370833	0.379167	0.291667	0.254167	0.275	0.358333	0.132948	0.516667	0.441667	0.2625	0.2625	0.3625	0.291667	0.270833	0.275	0.341667	0.295833	0.2625	0.320833	0.329167	0.2625	0.454167	0.658333	0.4125	0.554167	0.625	0.4	0.320833	0.470833	0.483333	0.616667	0.666667	0.5875	0.266667	0.429167	0.325	0.529167	0.6625	0.279167	0.741667
SMG-113	0.584112	0.575	0.616667	0.554167	0.604167	0.666667	0.65	0.641667	0.604167	0.591667	0.683333	0.6625	0.579167	0.675	0.583333	0.439306	0.65	0.704167	0.654167	0.545833	0.6875	0.683333	0.545833	0.554167	0.575	0.645833	0.55	0.766667	0.708333	0.654167	0.4375	0.383333	0.533333	0.4875	0.483333	0.55	0.541667	0.704167	0.504167	0.3625	0.541667	0.370833	0.545833	0.520833	0.591667	0.616667	0.570833	0.583333	0.429167
SMG-121	0.186916	0.316667	0.379167	0.441667	0.358333	0.379167	0.475	0.4875	0.3875	0.3625	0.383333	0.283333	0.254167	0.283333	0.358333	0.132948	0.483333	0.4125	0.254167	0.25	0.316667	0.270833	0.258333	0.254167	0.295833	0.2875	0.25	0.316667	0.304167	0.254167	0.4125	0.608333	0.345833	0.445833	0.5	0.354167	0.295833	0.3875	0.379167	0.65	0.570833	0.620833	0.254167	0.354167	0.270833	0.4375	0.5625	0.245833	0.591667
SMG-123	0.196262	0.320833	0.3875	0.45	0.366667	0.3875	0.483333	0.495833	0.379167	0.370833	0.379167	0.291667	0.254167	0.275	0.358333	0.132948	0.491667	0.420833	0.2625	0.258333	0.325	0.279167	0.25	0.254167	0.304167	0.295833	0.258333	0.308333	0.3125	0.2625	0.420833	0.633333	0.354167	0.4625	0.516667	0.345833	0.291667	0.395833	0.391667	0.658333	0.579167	0.633333	0.245833	0.3625	0.270833	0.445833	0.575	0.25	0.604167
SMG-124	0.196262	0.320833	0.3875	0.45	0.366667	0.3875	0.483333	0.495833	0.379167	0.370833	0.379167	0.291667	0.254167	0.275	0.358333	0.132948	0.491667	0.420833	0.2625	0.258333	0.325	0.279167	0.25	0.254167	0.304167	0.295833	0.258333	0.308333	0.3125	0.2625	0.420833	0.616667	0.354167	0.454167	0.508333	0.345833	0.291667	0.395833	0.3875	0.654167	0.579167	0.629167	0.245833	0.3625	0.270833	0.445833	0.570833	0.25	0.6
SMG-126	0.406542	0.4875	0.4	0.3625	0.4125	0.445833	0.479167	0.4625	0.383333	0.408333	0.441667	0.554167	0.5	0.516667	0.416667	0.410405	0.441667	0.566667	0.658333	0.758333	0.754167	0.720833	0.708333	0.720833	0.729167	0.579167	0.7375	0.645833	0.725	0.658333	0.7375	0.4625	0.4625	0.433333	0.466667	0.458333	0.4625	0.5125	0.433333	0.370833	0.3875	0.4625	0.4875	0.454167	0.516667	0.458333	0.366667	0.6375	0.495833
SMG-128	0.299065	0.325	0.283333	0.325	0.279167	0.279167	0.379167	0.383333	0.270833	0.275	0.2625	0.354167	0.35	0.3625	0.279167	0.190751	0.354167	0.325	0.383333	0.425	0.475	0.391667	0.4	0.404167	0.533333	0.366667	0.441667	0.3125	0.366667	0.3875	0.654167	0.704167	0.445833	0.558333	0.6125	0.441667	0.408333	0.4875	0.5	0.516667	0.4625	0.679167	0.366667	0.45	0.395833	0.545833	0.466667	0.4	0.691667
SMG-129	0.294393	0.329167	0.2875	0.316667	0.279167	0.283333	0.408333	0.4125	0.266667	0.270833	0.2625	0.354167	0.354167	0.366667	0.275	0.196532	0.358333	0.35	0.391667	0.441667	0.5125	0.416667	0.416667	0.420833	0.583333	0.370833	0.458333	0.333333	0.4	0.383333	0.7	0.654167	0.516667	0.620833	0.683333	0.508333	0.4375	0.55	0.570833	0.441667	0.520833	0.604167	0.370833	0.5	0.45	0.604167	0.5125	0.408333	0.766667
SMG-132	0.252336	0.229167	0.283333	0.245833	0.2875	0.279167	0.229167	0.229167	0.291667	0.291667	0.279167	0.220833	0.2125	0.216667	0.283333	0.231214	0.216667	0.2375	0.195833	0.158333	0.158333	0.1875	0.145833	0.145833	0.129167	0.208333	0.158333	0.233333	0.208333	0.208333	0.0583333	0.0416667	0.1375	0.120833	0.0875	0.1375	0.154167	0.141667	0.1375	0.1125	0.183333	0.05	0.15	0.129167	0.166667	0.133333	0.191667	0.141667	0.0541667
[truncated: 115 more columns]

## Sheet: ED Fig. 3g
cluster	consensus
out	0.303738
out	0.320833
out	0.2875
out	0.35
out	0.283333
out	0.283333
out	0.3875
out	0.3875
out	0.275
out	0.275
out	0.266667
out	0.358333
out	0.35
out	0.354167
out	0.266667
out	0.202312
out	0.3875
out	0.200935
out	0.345833
out	0.4
out	0.4625
out	0.370833
out	0.4
out	0.55
out	0.566667
out	0.383333
out	0.375
out	0.391667
out	0.3
out	0.258333
out	0.283333
out	0.3625
out	0.132948
out	0.558333
out	0.196262
out	0.320833
out	0.3875
out	0.45
out	0.366667
out	0.3875
out	0.483333
out	0.495833
out	0.379167
out	0.370833
out	0.379167
out	0.291667
out	0.254167
out	0.275
out	0.358333
out	0.132948
out	0.491667
out	0.196262
out	0.320833
out	0.3875
out	0.45
out	0.366667
out	0.3875
out	0.483333
out	0.495833
out	0.379167
out	0.370833
out	0.379167
out	0.291667
out	0.254167
out	0.275
out	0.358333
out	0.132948
out	0.491667
out	0.205607
out	0.329167
out	0.395833
out	0.4625
out	0.375
out	0.395833
out	0.5
out	0.5125
out	0.3875
out	0.379167
out	0.3875
out	0.3
out	0.2625
out	0.283333
out	0.366667
out	0.132948
out	0.5
out	0.570093
out	0.6875
out	0.745833
out	0.708333
out	0.708333
out	0.804167
out	0.875
out	0.858333
out	0.7125
out	0.695833
out	0.795833
out	0.7125
out	0.591667
out	0.679167
out	0.683333
out	0.473988
out	0.658333
out	0.196262
out	0.320833
out	0.3875
out	0.445833
out	0.366667
out	0.3875
out	0.483333
out	0.495833
out	0.379167
out	0.370833
out	0.379167
out	0.291667
out	0.254167
out	0.275
out	0.358333
out	0.132948
out	0.491667
out	0.196262
out	0.320833
out	0.3875
out	0.45
out	0.366667
out	0.3875
out	0.491667
out	0.5
out	0.379167
out	0.370833
out	0.379167
out	0.291667
out	0.254167
out	0.275
out	0.358333
out	0.132948
out	0.491667
out	0.196262
out	0.320833
out	0.3875
out	0.445833
out	0.366667
out	0.3875
out	0.483333
out	0.495833
out	0.379167
out	0.370833
out	0.379167
out	0.291667
out	0.254167
out	0.275
out	0.358333
out	0.132948
out	0.491667
out	0.341121
out	0.416667
out	0.491667
out	0.554167
out	0.4625
out	0.504167
out	0.670833
out	0.683333
out	0.475
out	0.458333
out	0.4875
out	0.404167
out	0.366667
out	0.383333
out	0.445833
out	0.225434
out	0.666667
out	0.196262
out	0.320833
out	0.3875
out	0.45
out	0.366667
out	0.3875
out	0.483333
out	0.495833
out	0.379167
out	0.370833
out	0.379167
out	0.291667
out	0.254167
out	0.275
out	0.358333
out	0.132948
out	0.491667
out	0.724299
out	0.758333
out	0.691667
out	0.629167
out	0.708333
out	0.758333
out	0.641667
out	0.625
out	0.670833
out	0.6875
out	0.741667
out	0.866667
out	0.7875
out	0.825
out	0.695833
out	0.682081
out	0.495833
out	0.518692
out	0.525
out	0.4875
out	0.425
out	0.516667
out	0.525
out	0.5
out	0.475
out	0.495833
out	0.508333
out	0.504167
out	0.633333
out	0.608333
out	0.6125
out	0.516667
out	0.508671
out	0.541667
out	0.542056
out	0.5625
out	0.529167
out	0.470833
out	0.520833
out	0.579167
out	0.6
out	0.579167
out	0.504167
out	0.5
out	0.558333
out	0.658333
out	0.55
out	0.654167
out	0.5
out	0.410405
out	0.575
out	0.196262
out	0.320833
out	0.3875
out	0.445833
out	0.366667
out	0.3875
out	0.483333
out	0.495833
out	0.379167
out	0.370833
out	0.379167
out	0.291667
out	0.254167
out	0.275
out	0.358333
out	0.132948
out	0.491667
out	0.205607
out	0.354167
out	0.379167
out	0.445833
out	0.395833
out	0.375
out	0.479167
out	0.4875
out	0.366667
out	0.395833
out	0.366667
out	0.320833
out	0.279167
out	0.279167
out	0.3875
out	0.17341
out	0.475
out	0.663551
out	0.704167
out	0.6375
out	0.575
out	0.654167
out	0.704167
out	0.6875
out	0.670833
out	0.616667
out	0.633333
out	0.6875
out	0.8125
out	0.716667
out	0.7625
out	0.633333
out	0.606936
out	0.55
out	0.453271
out	0.4625
out	0.4
out	0.345833
out	0.416667
out	0.408333
out	0.391667
out	0.3875
out	0.420833
out	0.425
out	0.420833
out	0.4875
out	0.5375
out	0.545833
out	0.425
out	0.375723
out	0.566667
out	0.196262
out	0.320833
out	0.3875
out	0.45
out	0.366667
out	0.3875
out	0.483333
out	0.495833
out	0.379167
out	0.370833
out	0.379167
out	0.291667
out	0.254167
out	0.275
out	0.358333
out	0.132948
out	0.491667
out	0.317757
out	0.329167
out	0.279167
out	0.3375
out	0.279167
out	0.279167
out	0.3875
out	0.395833
out	0.270833
out	0.279167
out	0.266667
out	0.354167
out	0.341667
out	0.370833
out	0.266667
out	0.16763
out	0.416667
out	0.420561
out	0.425
out	0.379167
out	0.408333
out	0.370833
out	0.3875
out	0.495833
out	0.495833
out	0.354167
out	0.3625
out	0.375
out	0.458333
out	0.425
out	0.466667
out	0.35
out	0.225434
out	0.475
out	0.401869
out	0.408333
out	0.35
out	0.4
out	0.35
out	0.354167
out	0.475
out	0.479167
out	0.341667
out	0.35
out	0.341667
out	0.429167
out	0.4125
out	0.445833
out	0.3375
out	0.208092
out	0.4625
out	0.364486
out	0.3875
out	0.325
out	0.366667
out	0.320833
out	0.333333
out	0.470833
out	0.479167
out	0.3125
out	0.320833
out	0.316667
out	0.404167
out	0.383333
out	0.420833
out	0.308333
out	0.190751
out	0.470833
out	0.205607
out	0.3375
out	0.395833
out	0.466667
out	0.375
out	0.404167
out	0.55
out	0.570833
out	0.3875
out	0.379167
out	0.395833
out	0.308333
out	0.2625
out	0.291667
out	0.366667
out	0.132948
out	0.545833
out	0.415888
out	0.433333
out	0.375
out	0.395833
out	0.366667
out	0.3875
out	0.4875
out	0.4875
out	0.366667
out	0.358333
out	0.395833
out	0.458333
out	0.429167
out	0.483333
out	0.354167
out	0.242775
out	0.445833
out	0.299065
out	0.358333
out	0.304167
out	0.345833
out	0.295833
out	0.304167
out	0.45
out	0.4625
out	0.2875
out	0.295833
out	0.291667
out	0.375
out	0.341667
out	0.391667
out	0.283333
out	0.16763
out	0.441667
out	0.401869
out	0.4375
out	0.366667
out	0.404167
out	0.358333
out	0.3875
out	0.554167
out	0.570833
out	0.341667
out	0.35
out	0.3875
out	0.458333
out	0.4125
out	0.466667
out	0.3375
out	0.219653
out	0.55
out	0.196262
out	0.320833
out	0.3875
out	0.45
out	0.366667
out	0.3875
out	0.483333
out	0.495833
out	0.379167
out	0.370833
out	0.379167
out	0.291667
out	0.254167
out	0.275
out	0.358333
out	0.132948
out	0.491667
out	0.509346
out	0.616667
out	0.683333
out	0.7625
out	0.65
out	0.7125
out	0.841667
out	0.845833
out	0.6625
out	0.65
out	0.704167
out	0.6125
out	0.529167
out	0.595833
out	0.6375
out	0.387283
out	0.6625
out	0.196262
out	0.320833
out	0.3875
out	0.45
out	0.366667
out	0.3875
out	0.4875
out	0.495833
out	0.379167
out	0.370833
out	0.379167
out	0.291667
out	0.254167
out	0.275
out	0.358333
out	0.132948
out	0.491667
out	0.196262
out	0.320833
out	0.3875
out	0.45
out	0.366667
out	0.3875
out	0.483333
out	0.495833
out	0.379167
out	0.370833
out	0.379167
out	0.291667
out	0.254167
out	0.275
out	0.358333
out	0.132948
out	0.491667
out	0.457944
out	0.479167
out	0.425
out	0.3875
out	0.4125
out	0.445833
out	0.554167
out	0.558333
out	0.395833
out	0.4
out	0.4375
out	0.516667
out	0.479167
out	0.529167
out	0.395833
out	0.289017
out	0.554167
out	0.457944
out	0.441667
out	0.404167
out	0.345833
out	0.420833
out	0.404167
out	0.379167
out	0.366667
out	0.433333
out	0.429167
out	0.408333
out	0.483333
out	0.541667
out	0.541667
out	0.4375
out	0.393064
out	0.508333
out	0.434579
out	0.420833
out	0.375
out	0.3625
out	0.375
out	0.379167
out	0.4
out	0.404167
out	0.3875
out	0.383333
out	0.383333
out	0.458333
out	0.470833
out	0.491667
out	0.3875
out	0.283237
out	0.441667
out	0.17757
out	0.308333
out	0.370833
out	0.433333
out	0.35
out	0.370833
out	0.466667
out	0.479167
out	0.379167
out	0.354167
out	0.375
out	0.275
out	0.245833
out	0.275
out	0.35
out	0.132948
out	0.475
out	0.196262
out	0.320833
out	0.3875
out	0.445833
out	0.366667
out	0.3875
out	0.483333
out	0.495833
out	0.379167
out	0.370833
out	0.379167
out	0.291667
out	0.254167
out	0.275
out	0.358333
out	0.132948
out	0.491667
out	0.214953
out	0.195833
out	0.245833
out	0.233333
out	0.25
out	0.241667
out	0.2
out	0.2
out	0.254167
out	0.254167
out	0.245833
out	0.1875
out	0.179167
out	0.183333
out	0.245833
out	0.202312
out	0.229167
out	0.0566038
out	0.10084
out	0.163866
out	0.226891
out	0.142857
out	0.163866
out	0.264706
out	0.273109
out	0.163866
out	0.147059
out	0.163866
out	0.0672269
out	0.0336134
out	0.0588235
out	0.138655
out	0.0409357
out	0.268908
out	0.299065
out	0.345833
out	0.304167
out	0.3375
out	0.295833
out	0.3
out	0.420833
out	0.425
out	0.2875
out	0.291667
out	0.279167
out	0.370833
out	0.35
out	0.3875
out	0.2875
out	0.196532
out	0.379167
out	0.528037
out	0.525
out	0.483333
out	0.508333
out	0.475
out	0.5125
out	0.675
out	0.6875
out	0.458333
out	0.4625
out	0.504167
out	0.583333
out	0.525
out	0.591667
out	0.45
out	0.32948
out	0.591667
out	0.308411
out	0.333333
out	0.291667
out	0.341667
out	0.2875
out	0.2875
out	0.383333
out	0.391667
out	0.279167
out	0.279167
out	0.270833
out	0.3625
out	0.366667
out	0.379167
out	0.279167
out	0.219653
out	0.366667
out	0.196262
out	0.320833
out	0.3875
out	0.45
out	0.366667
out	0.3875
out	0.4875
out	0.495833
out	0.379167
out	0.370833
out	0.379167
out	0.291667
out	0.254167
out	0.275
out	0.358333
out	0.132948
out	0.491667
out	0.200935
out	0.325
out	0.391667
out	0.454167
out	0.370833
out	0.391667
out	0.491667
out	0.5
out	0.383333
out	0.375
out	0.383333
out	0.295833
out	0.258333
out	0.279167
out	0.3625
out	0.138728
out	0.491667
out	0.196262
out	0.320833
out	0.3875
out	0.45
out	0.366667
out	0.3875
out	0.4875
out	0.495833
out	0.379167
out	0.370833
out	0.379167
out	0.291667
out	0.254167
out	0.275
out	0.358333
out	0.132948
out	0.491667
out	0.196262
out	0.320833
out	0.3875
out	0.45
out	0.366667
out	0.3875
out	0.4875
out	0.495833
out	0.379167
out	0.370833
out	0.379167
out	0.291667
out	0.254167
out	0.275
out	0.358333
out	0.132948
out	0.491667
out	0.196262
out	0.320833
out	0.3875
out	0.45
out	0.366667
out	0.3875
out	0.4875
out	0.495833
out	0.379167
out	0.370833
out	0.379167
out	0.291667
out	0.254167
out	0.275
out	0.358333
out	0.132948
out	0.491667
out	0.317757
out	0.4375
out	0.495833
out	0.575
out	0.475
out	0.529167
out	0.683333
out	0.691667
out	0.504167
out	0.479167
out	0.533333
out	0.433333
out	0.370833
out	0.433333
out	0.475
out	0.219653
out	0.654167
out	0.480769
out	0.435185
out	0.375
out	0.314815
out	0.393519
out	0.37963
out	0.361111
out	0.351852
out	0.398148
out	0.402778
out	0.393519
out	0.467593
out	0.518519
out	0.527778
out	0.398148
out	0.383721
out	0.509259
out	0.341121
out	0.441667
out	0.5125
out	0.5625
out	0.483333
out	0.5375
out	0.666667
out	0.670833
out	0.504167
out	0.483333
out	0.5375
out	0.4375
out	0.408333
out	0.429167
out	0.479167
out	0.260116
out	0.7
out	0.205607
out	0.35
out	0.375
out	0.4375
out	0.395833
out	0.375
out	0.470833
out	0.479167
out	0.366667
out	0.395833
out	0.3625
out	0.320833
out	0.279167
out	0.279167
out	0.3875
out	0.17341
out	0.470833
out	0.200935
out	0.183333
out	0.233333
out	0.204167
out	0.2375
out	0.229167
out	0.1875
out	0.1875
out	0.241667
out	0.241667
out	0.233333
out	0.175
out	0.183333
out	0.170833
out	0.241667
out	0.190751
out	0.220833
out	0.434579
out	0.441667
out	0.4
out	0.341667
out	0.4
out	0.420833
out	0.383333
out	0.3625
out	0.4
out	0.395833
out	0.395833
out	0.5
out	0.495833
out	0.5125
out	0.404167
out	0.375723
out	0.5
out	0.32243
out	0.35
out	0.308333
out	0.304167
out	0.308333
out	0.329167
out	0.4
out	0.395833
out	0.291667
out	0.2875
out	0.308333
out	0.408333
out	0.3875
out	0.416667
out	0.295833
out	0.271676
out	0.3875
out	0.5
out	0.470833
out	0.441667
out	0.383333
out	0.458333
out	0.445833
out	0.429167
out	0.416667
out	0.470833
out	0.4625
out	0.4625
out	0.525
out	0.5875
out	0.583333
out	0.470833
out	0.416185
out	0.575
out	0.607477
out	0.7125
out	0.725
out	0.691667
out	0.729167
out	0.779167
out	0.783333
out	0.770833
out	0.691667
out	0.7125
out	0.775
out	0.729167
out	0.625
out	0.679167
out	0.704167
out	0.549133
out	0.683333
out	0.196262
out	0.320833
out	0.3875
out	0.445833
out	0.366667
out	0.3875
out	0.483333
out	0.495833
out	0.379167
out	0.370833
out	0.379167
out	0.291667
out	0.254167
out	0.275
out	0.358333
out	0.132948
out	0.491667
out	0.191589
out	0.325
out	0.383333
out	0.4375
out	0.3625
out	0.383333
out	0.479167
out	0.491667
out	0.375
out	0.366667
out	0.383333
out	0.2875
out	0.25
out	0.270833
out	0.354167
out	0.138728
out	0.483333
out	0.196262
out	0.320833
out	0.3875
out	0.445833
out	0.366667
out	0.3875
out	0.483333
out	0.495833
out	0.379167
out	0.370833
out	0.379167
out	0.291667
out	0.254167
out	0.275
out	0.358333
out	0.132948
out	0.491667
out	0.196262
out	0.320833
out	0.3875
out	0.445833
out	0.366667
out	0.3875
out	0.483333
out	0.495833
out	0.379167
out	0.370833
out	0.379167
out	0.291667
out	0.254167
out	0.275
out	0.358333
out	0.132948
out	0.491667
out	0.196262
out	0.320833
out	0.3875
out	0.45
out	0.366667
out	0.3875
out	0.483333
out	0.495833
out	0.379167
out	0.370833
out	0.379167
out	0.291667
out	0.254167
out	0.275
out	0.358333
out	0.132948
out	0.491667
out	0.196262
out	0.320833
out	0.3875
out	0.45
out	0.366667
out	0.3875
out	0.483333
out	0.495833
out	0.379167
out	0.370833
out	0.379167
out	0.291667
out	0.254167
out	0.275
out	0.358333
out	0.132948
out	0.491667
out	0.196262
out	0.320833
out	0.3875
out	0.445833
out	0.366667
out	0.3875
out	0.483333
out	0.495833
out	0.379167
out	0.370833
out	0.379167
out	0.291667
out	0.254167
out	0.275
out	0.358333
out	0.132948
out	0.491667
out	0.415888
out	0.408333
out	0.370833
out	0.4
out	0.3625
out	0.366667
out	0.458333
out	0.458333
out	0.354167
out	0.3625
out	0.354167
out	0.4375
out	0.425
out	0.454167
out	0.35
out	0.225434
out	0.4375
out	0.219626
out	0.333333
out	0.370833
out	0.429167
out	0.35
out	0.370833
out	0.441667
out	0.45
out	0.366667
out	0.354167
out	0.379167
out	0.275
out	0.2625
out	0.270833
out	0.341667
out	0.138728
out	0.454167
out	0.191589
out	0.316667
out	0.383333
out	0.441667
out	0.3625
out	0.383333
out	0.479167
out	0.491667
out	0.375
out	0.366667
out	0.375
out	0.2875
out	0.258333
out	0.279167
out	0.354167
out	0.132948
out	0.483333
out	0.196262
out	0.320833
out	0.3875
out	0.441667
out	0.366667
out	0.3875
out	0.483333
out	0.495833
out	0.379167
out	0.370833
out	0.379167
out	0.291667
out	0.254167
out	0.275
out	0.358333
out	0.132948
out	0.4875
out	0.196262
out	0.320833
out	0.3875
out	0.45
out	0.366667
out	0.3875
out	0.483333
out	0.495833
out	0.379167
out	0.370833
out	0.379167
out	0.291667
out	0.254167
out	0.275
out	0.358333
out	0.132948
out	0.491667
out	0.317757
out	0.458333
out	0.504167
out	0.5625
out	0.475
out	0.525
out	0.7
out	0.716667
out	0.4875
out	0.479167
out	0.516667
out	0.425
out	0.370833
out	0.416667
out	0.466667
out	0.219653
out	0.629167
out	0.313084
out	0.325
out	0.275
out	0.329167
out	0.275
out	0.275
out	0.366667
out	0.375
out	0.266667
out	0.275
out	0.2625
out	0.35
out	0.3375
out	0.366667
out	0.2625
out	0.16763
out	0.383333
out	0.0481283
out	0.0943396
out	0.122642
out	0.15566
out	0.117925
out	0.117925
out	0.141509
out	0.146226
out	0.117925
out	0.122642
out	0.117925
out	0.0471698
out	0.0235849
out	0.0330189
out	0.113208
out	0.0324675
out	0.183962
out	0.196262
out	0.320833
out	0.3875
out	0.454167
out	0.366667
out	0.3875
out	0.4875
out	0.5
out	0.379167
out	0.370833
out	0.379167
out	0.291667
out	0.254167
out	0.275
out	0.358333
out	0.132948
out	0.491667
out	0.490654
out	0.45
out	0.433333
out	0.375
out	0.45
out	0.4375
out	0.420833
out	0.4125
out	0.4625
out	0.454167
out	0.441667
out	0.516667
out	0.579167
out	0.575
out	0.4625
out	0.410405
out	0.558333
out	0.196262
out	0.320833
out	0.3875
out	0.45
out	0.366667
out	0.3875
out	0.4875
out	0.495833
out	0.379167
out	0.370833
out	0.379167
out	0.291667
out	0.254167
out	0.275
out	0.358333
out	0.132948
out	0.491667
out	0.457944
out	0.441667
out	0.404167
out	0.35
out	0.420833
out	0.404167
out	0.383333
out	0.370833
out	0.429167
out	0.429167
out	0.408333
out	0.483333
out	0.55
out	0.545833
out	0.4375
out	0.393064
out	0.525
out	0.205607
out	0.1875
out	0.2375
out	0.208333
out	0.241667
out	0.233333
out	0.191667
out	0.191667
out	0.245833
out	0.245833
out	0.2375
out	0.179167
out	0.179167
out	0.183333
out	0.2375
out	0.184971
out	0.225
out	0.196262
out	0.320833
out	0.3875
out	0.45
out	0.366667
out	0.3875
out	0.483333
out	0.495833
out	0.379167
out	0.370833
out	0.379167
out	0.291667
out	0.254167
out	0.275
out	0.358333
out	0.132948
out	0.491667
out	0.0606061
out	0.0448718
out	0.0384615
out	0.0448718
out	0.0384615
out	0.0320513
out	0.025641
out	0.025641
out	0.0320513
out	0.0320513
out	0.0320513
out	0.0448718
out	0.0448718
out	0.0448718
out	0.0320513
out	0.027027
out	0.0769231
out	0.453271
out	0.4375
out	0.391667
out	0.3375
out	0.391667
out	0.4
out	0.366667
out	0.358333
out	0.408333
out	0.395833
out	0.404167
out	0.479167
out	0.495833
out	0.5125
out	0.408333
out	0.33526
out	0.475
out	0.420561
out	0.5125
out	0.583333
out	0.533333
out	0.566667
out	0.620833
out	0.654167
out	0.641667
out	0.595833
out	0.5625
out	0.629167
out	0.529167
out	0.466667
out	0.529167
out	0.554167
out	0.312139
out	0.770833
out	0.528037
out	0.491667
out	0.466667
out	0.404167
out	0.466667
out	0.4875
out	0.458333
out	0.445833
out	0.458333
out	0.4625
out	0.479167
out	0.566667
out	0.545833
out	0.579167
out	0.4625
out	0.358382
out	0.6125
out	0.471963
out	0.425
out	0.495833
out	0.4375
out	0.5125
out	0.5
out	0.483333
out	0.466667
out	0.520833
out	0.516667
out	0.5
out	0.495833
out	0.55
out	0.541667
out	0.525
out	0.404624
out	0.633333
out	0.196262
out	0.325
out	0.391667
out	0.4625
out	0.366667
out	0.3875
out	0.495833
out	0.5125
out	0.379167
out	0.370833
out	0.383333
out	0.291667
out	0.254167
out	0.275
out	0.358333
out	0.132948
out	0.495833
out	0.0378788
out	0.025641
out	0.0192308
out	0.025641
out	0.0192308
out	0.0128205
out	0.00641026
out	0.00641026
out	0.0128205
out	0.0128205
out	0.0128205
out	0.025641
out	0.025641
out	0.025641
out	0.0128205
out	0.00900901
out	0.0448718
out	0.196262
out	0.320833
out	0.3875
out	0.445833
out	0.366667
out	0.3875
out	0.483333
out	0.495833
out	0.379167
out	0.370833
out	0.379167
out	0.291667
out	0.254167
out	0.275
out	0.358333
out	0.132948
out	0.491667
out	0.488889
out	0.525
out	0.5125
out	0.5375
out	0.5125
out	0.49375
out	0.50625
out	0.4875
out	0.50625
out	0.5
out	0.49375
out	0.55625
out	0.5625
out	0.55
out	0.5
out	0.318182
out	0.39375
out	0.488889
out	0.525
out	0.5125
out	0.5375
out	0.5125
out	0.49375
out	0.50625
out	0.4875
out	0.50625
out	0.5
out	0.49375
out	0.55625
out	0.5625
out	0.55
out	0.5
out	0.318182
out	0.39375
out	0.278107
out	0.230769
out	0.189349
out	0.130178
out	0.213018
out	0.189349
out	0.153846
out	0.153846
out	0.230769
out	0.230769
out	0.218935
out	0.236686
out	0.319527
out	0.313609
out	0.236686
out	0.352564
out	0.337278
out	0.406542
out	0.408333
out	0.3625
out	0.420833
out	0.354167
out	0.375
out	0.4875
out	0.4875
out	0.345833
out	0.354167
out	0.3625
out	0.445833
out	0.416667
out	0.4625
out	0.341667
out	0.225434
out	0.479167
out	0.251534
out	0.27439
out	0.317073
out	0.262195
out	0.329268
out	0.317073
out	0.292683
out	0.29878
out	0.353659
out	0.359756
out	0.347561
out	0.22561
out	0.29878
out	0.280488
out	0.365854
out	0.323944
out	0.469512
out	0.462617
out	0.466667
out	0.4375
out	0.366667
out	0.466667
out	0.4375
out	0.404167
out	0.383333
out	0.4625
out	0.466667
out	0.425
out	0.5375
out	0.575
out	0.5375
out	0.483333
out	0.462428
out	0.5125
out	0.5
out	0.529167
out	0.4875
out	0.420833
out	0.508333
out	0.5375
out	0.525
out	0.508333
out	0.479167
out	0.5
out	0.525
out	0.645833
out	0.595833
out	0.604167
out	0.508333
out	0.456647
out	0.6125
out	0.261682
out	0.283333
out	0.329167
out	0.383333
out	0.325
out	0.325
out	0.425
out	0.4375
out	0.316667
out	0.325
out	0.316667
out	0.316667
out	0.316667
out	0.325
out	0.325
out	0.190751
out	0.4125
out	0.471963
out	0.470833
out	0.445833
out	0.375
out	0.475
out	0.458333
out	0.425
out	0.404167
out	0.4625
out	0.475
out	0.441667
out	0.558333
out	0.583333
out	0.55
out	0.491667
out	0.473988
out	0.533333
out	0.196262
out	0.320833
out	0.3875
out	0.45
out	0.366667
out	0.3875
out	0.483333
out	0.495833
out	0.379167
out	0.370833
out	0.379167
out	0.291667
out	0.254167
out	0.275
out	0.358333
out	0.138728
out	0.491667
out	0.46729
out	0.441667
out	0.4125
out	0.354167
out	0.429167
out	0.416667
out	0.4
out	0.3875
out	0.441667
out	0.433333
out	0.433333
out	0.495833
out	0.558333
out	0.554167
out	0.441667
out	0.387283
out	0.55
out	0.462617
out	0.441667
out	0.4
out	0.35
out	0.4
out	0.420833
out	0.416667
out	0.420833
out	0.408333
out	0.408333
out	0.416667
out	0.5
out	0.504167
out	0.5375
out	0.420833
out	0.32948
out	0.479167
out	0.161765
out	0.1
out	0.0478261
out	0.0304348
out	0.0478261
out	0.0478261
out	0.0521739
out	0.0521739
out	0.0434783
out	0.0521739
out	0.0391304
out	0.121739
out	0.152174
out	0.147826
out	0.0434783
out	0.109756
out	0.073913
out	0.46729
out	0.483333
out	0.4375
out	0.370833
out	0.4375
out	0.466667
out	0.45
out	0.433333
out	0.420833
out	0.425
out	0.458333
out	0.554167
out	0.520833
out	0.558333
out	0.433333
out	0.387283
out	0.5625
out	0.495327
out	0.4875
out	0.454167
out	0.4
out	0.454167
out	0.483333
out	0.454167
out	0.441667
out	0.454167
out	0.4625
out	0.479167
out	0.5625
out	0.575
out	0.6
out	0.4625
out	0.393064
out	0.6125
out	0.448598
out	0.441667
out	0.404167
out	0.458333
out	0.395833
out	0.429167
out	0.604167
out	0.616667
out	0.3875
out	0.395833
out	0.416667
out	0.5
out	0.458333
out	0.516667
out	0.383333
out	0.254335
out	0.5875
out	0.420561
out	0.454167
out	0.4
out	0.429167
out	0.391667
out	0.420833
out	0.570833
out	0.591667
out	0.375
out	0.383333
out	0.4125
out	0.491667
out	0.479167
out	0.508333
out	0.379167
out	0.312139
out	0.545833
out	0.303738
out	0.370833
out	0.3125
out	0.35
out	0.304167
out	0.329167
out	0.458333
out	0.475
out	0.291667
out	0.3
out	0.320833
out	0.4
out	0.354167
out	0.425
out	0.295833
out	0.202312
out	0.508333
out	0.443925
out	0.445833
out	0.391667
out	0.3375
out	0.408333
out	0.391667
out	0.370833
out	0.3625
out	0.420833
out	0.416667
out	0.4125
out	0.470833
out	0.5375
out	0.5375
out	0.425
out	0.387283
out	0.5125
out	0.457944
out	0.429167
out	0.404167
out	0.35
out	0.420833
out	0.404167
out	0.383333
out	0.375
out	0.4375
out	0.429167
out	0.4125
out	0.483333
out	0.55
out	0.554167
out	0.4375
out	0.393064
out	0.520833
out	0.196262
out	0.320833
out	0.3875
out	0.45
out	0.366667
out	0.3875
out	0.483333
out	0.495833
out	0.379167
out	0.370833
out	0.379167
out	0.291667
out	0.254167
out	0.275
out	0.358333
out	0.132948
out	0.491667
out	0.196262
out	0.320833
out	0.3875
out	0.458333
out	0.366667
out	0.3875
out	0.5125
out	0.529167
out	0.379167
out	0.370833
out	0.379167
out	0.291667
out	0.254167
out	0.275
out	0.358333
out	0.132948
out	0.516667
out	0.196262
out	0.320833
out	0.3875
out	0.458333
out	0.366667
out	0.3875
out	0.491667
out	0.5
out	0.379167
out	0.370833
out	0.379167
out	0.291667
out	0.254167
out	0.275
out	0.358333
out	0.132948
out	0.491667
out	0.186916
out	0.316667
out	0.379167
out	0.45
out	0.358333
out	0.379167
out	0.483333
out	0.491667
out	0.3875
out	0.3625
out	0.383333
out	0.283333
out	0.254167
out	0.283333
out	0.358333
out	0.132948
out	0.483333
out	0.373832
out	0.404167
out	0.341667
out	0.379167
out	0.333333
out	0.3625
out	0.529167
out	0.545833
out	0.316667
out	0.325
out	0.354167
out	0.433333
out	0.404167
out	0.45
out	0.320833
out	0.219653
out	0.520833
out	0.191589
out	0.345833
out	0.383333
out	0.454167
out	0.3625
out	0.3875
out	0.529167
out	0.545833
out	0.379167
out	0.366667
out	0.395833
out	0.291667
out	0.25
out	0.279167
out	0.354167
out	0.132948
out	0.545833
out	0.327103
out	0.4375
out	0.504167
out	0.583333
out	0.483333
out	0.525
out	0.679167
out	0.7
out	0.495833
out	0.4875
out	0.516667
out	0.429167
out	0.370833
out	0.4125
out	0.475
out	0.219653
out	0.6625
out	0.53271
out	0.516667
out	0.495833
out	0.433333
out	0.504167
out	0.520833
out	0.4875
out	0.475
out	0.504167
out	0.508333
out	0.5125
out	0.6
out	0.583333
out	0.6375
out	0.508333
out	0.398844
out	0.645833
out	0.196262
out	0.320833
out	0.3875
out	0.458333
out	0.366667
out	0.3875
out	0.5125
out	0.520833
out	0.379167
out	0.370833
out	0.379167
out	0.291667
out	0.254167
out	0.275
out	0.358333
out	0.132948
out	0.516667
out	0.584112
out	0.575
out	0.616667
out	0.554167
out	0.604167
out	0.666667
out	0.65
out	0.641667
out	0.604167
out	0.591667
out	0.683333
out	0.6625
out	0.579167
out	0.675
out	0.583333
out	0.439306
out	0.65
out	0.401869
out	0.520833
out	0.591667
out	0.5375
out	0.558333
out	0.616667
out	0.670833
out	0.670833
out	0.579167
out	0.545833
out	0.620833
out	0.516667
out	0.445833
out	0.504167
out	0.5375
out	0.300578
out	0.7125
out	0.523364
out	0.545833
out	0.591667
out	0.529167
out	0.583333
out	0.6375
out	0.654167
out	0.65
out	0.583333
out	0.575
out	0.658333
out	0.633333
out	0.545833
out	0.65
out	0.566667
out	0.375723
out	0.683333
out	0.186916
out	0.316667
out	0.379167
out	0.441667
out	0.358333
out	0.379167
out	0.475
out	0.4875
out	0.3875
out	0.3625
out	0.383333
out	0.283333
out	0.254167
out	0.283333
out	0.358333
out	0.132948
out	0.483333
out	0.196262
out	0.320833
out	0.3875
out	0.45
out	0.366667
out	0.3875
out	0.483333
out	0.495833
out	0.379167
out	0.370833
[truncated: 44,253 more rows]

## Sheet: ED Fig. 3h
	Score	Cluster
CoK-216	0.648298	2
CoK-226	0.700653	2
CoK-227	0.699146	2
CoK-228	0.627672	2
CoK-229	0.663403	2
CoK-231	0.557875	3
CoK-232	0.69799	2
CoK-233	0.632014	2
CoK-234	0.694048	2
CoK-235	0.0608731	1
CoK-236	0.71478	2
CoK-238	0.62302	3
CoK-239	0.771276	3
CoK-240	0.739936	3
CoK-241	0.667445	2
CoK-242	0.64248	2
CoK-243	0.651897	3
CoK-244	0.361576	1
CoK-247	0.678519	2
CoK-248	0.651467	4
CoK-249	0.743698	4
CoK-250	0.762121	4
CoK-251	0.625219	4
CoK-252	0.615356	2
CoK-253	0.544091	4
CoK-254	0.00430962	1
CoK-255	0.284979	1
CoK-258	0.642264	2
CoK-261	-0.196891	1
CoK-273	0.649699	2
CoK-274	0.651397	2
CoK-275	-0.0231119	1
CoK-277	0.155548	1
CoK-279	0.746615	4
CoK-287	0.505874	2
CoK-290	0.62842	2
CoK-291	0.137885	2
CoK-294	0.374675	2
CoK-295	0.250261	2
CoK-296	0.673671	4
CoK-297	0.42127	2
CoK-304	0.696244	2
CoK-305	0.645431	2
CoK-306	0.57227	2
CoK-307	0.780233	0
CoK-308	0.827599	0
CoK-309	0.821544	0
CoK-310	0.729922	0
CoK-313	0.641554	2
CoK-315	0.463543	2
CoK-316	0.458076	2
CoK-317	0.380384	1
CoK-318	0.00390908	1
CoK-319	0.65397	2
CoK-320	0.0584398	2
CoK-321	0.342965	1
CoK-322	-0.0635843	2
CoK-323	0.817662	0
CoK-324	0.818507	0
CoK-325	0.276651	1
CoK-326	0.527419	2
CoK-327	0.667621	2
CoK-328	0.708893	2
CoK-329	0.720832	2
CoK-330	0.720606	2
CoK-334	0.691062	2
CoK-336	0.712808	2
CoK-338	0.696678	2
CoK-339	0.738533	4
CoK-340	0.76619	4
CoK-341	0.711408	2
CoK-342	0.711991	2
CoK-343	0.657457	2
CoK-345	0.136248	4
CoK-347	0.670045	4
CoK-348	0.655996	0
CoK-379	0.195	1
SMG-007-2	0.676066	2
SMG-013	0.226559	1
SMG-018	0.603254	2
SMG-020-2	0.259967	1
SMG-024	0.0710501	2
SMG-025	0.709703	2
SMG-027-2	0.0480963	1
SMG-028-2	0.58627	4
SMG-029	0.158947	1
SMG-030-2	0.377924	1
SMG-032	0.248552	1
SMG-034-2	0.634576	2
SMG-036-2	-0.0350732	1
SMG-041-2	0.714523	2
SMG-042	0.290562	1
SMG-048-2	0.274546	1
SMG-055	0.153917	1
SMG-056	0.712233	4
SMG-058	-0.597786	1
SMG-060	0.717105	3
SMG-061	-0.39048	1
SMG-063	0.428436	2
SMG-064	0.740042	3
SMG-066	0.638021	2
SMG-071	0.267308	1
SMG-072	0.750348	4
SMG-076	-0.0242382	1
SMG-077	-0.0520704	1
SMG-084	0.654824	0
SMG-085	0.0714459	1
SMG-086	0.605751	4
SMG-090	0.342227	1
SMG-092	0.39624	1
SMG-097	0.424399	1
SMG-098	0.455962	1
SMG-099	0.678154	2
SMG-100	0.649023	2
SMG-101	0.664605	2
SMG-102	0.592755	2
SMG-108	0.135916	1
SMG-109	0.222827	1
SMG-110	-0.23362	1
SMG-111	-0.0116933	1
SMG-112	0.560772	2
SMG-113	-0.0998351	2
SMG-114	-0.233347	1
SMG-115	-0.500304	1
SMG-121	0.541718	2
SMG-123	0.623948	2
SMG-124	0.63781	2
SMG-126	0.195208	2
SMG-127	0.714452	3
SMG-128	0.215712	2
SMG-129	0.149154	2
SMG-130	0.367265	1
SMG-131	0.0929477	3
SMG-132	-0.0798306	2
SMG-133	0.763015	3
SMG-134	0.419585	3
SMG-135	0.715846	3
SMG-136	0.7505	3
SMG-138	-0.269802	1
SMG-139	-0.064152	1
SMG-140	-0.134566	1
SMG-141	0.581176	3
SMG-142	-0.328534	1
SMG-143	-0.218133	1
SMG-144	-0.165802	1
SMG-145	-0.315514	1
SMG-146	0.806558	0
SMG-147	0.798249	0
SMG-148	0.814711	0
SMG-149	0.837763	0
SMG-150	0.786419	0
SMG-151	0.816448	0
SMG-152	0.816897	0
SMG-153	0.460394	0
SMG-154	0.476521	1
SMG-155	0.441597	1
SMG-156	0.447845	1
SMG-157	0.401037	1
SMG-158	0.464153	1
SMG-160	-0.077413	1
SMG-163	0.307309	1
SMG-165	0.52186	0
SMG-166	0.311522	1
SMG-167	0.308562	1

## Sheet: ED Fig. 3i ref markergenesetl
Karras_Stem.like	Karras_Neural.Crest.like	Karras_Mesenchymal.like	Karras_RNA.processing	Karras_Antigen.Presentation	Karras_Stress.like.hypoxia	Karras_Melanocytic.Oxphos	Wouters_Intermediate.cell.state	Wouters_Mesenchymal.like.cell.state	Wouters_Melanocytic.cell.state	Tsoi_melanocytic	Tsoi_NeuralCrest	Tsoi_Transitory	Tsoi_Undifferentiated	Rambow_mitosis	Rambow_pigmentation	Rambow_invasion	Rambow_neuro	Rambow_immune	Rambow_MITF_targets	Pozniak_Antigen_presentation	Pozniak_Interferon_alpha_beta_response	Pozniak_Melanocytic	Pozniak_Mesenchymal_like	Pozniak_Mitochondriallow_quality	Pozniak_Mitotic	Pozniak_Neural_Crest_like	Pozniak_Patient_specific_A	Pozniak_Patient_specific_B	Pozniak_Stress.hypoxia.response	Pozniak_Stress.p53.response	Verfaillie_PRO	Verfaillie_INV	Verfaillie_IMMUNE	Tirosh_MITF	Tirosh_AXL	Hoek_INV	Hoek_PRO	Flynn_LNup	Flynn_parentup
ANGPTL2	ABCG2	ABI3BP	BCLAF1	B2M	ALDOA	APOE	ABCA17P	AADAC	AATK	ABCB5	ABCA6	ALDH1A1	ABCG2	ANLN	EDNRB	ANGPTL4	ADAMTS4	BCL3	ADGRG1	A2M	ABHD2	ACTG1	AHNAK	AC009041.2	ABHD2	A2M	A2M	AASDHPPT	A2M	AC020916.1	AATK	A4GALT	LOC100133893	ABCB5	AIM2	ADAM12	ACP5	ABLIM1	ACP3
ARL4C	AQP1	BGN	CCNL1	CD74	ATF4	BACE2	ABCA9	ABCA11P	ABCB5	ABCD1	AIM2	ANO4	ACSL5	AURKB	FABP7	AXL	ADGB	BIRC3	AGAP6	AC016831.5	ACSL1	AHCY	AKAP13	ADGRG1	ACAT2	AAK1	AARS	ABCB5	ABCA1	ANKRD28	ABCB5	ABCC3	ABCB1	ACSL3	ANGPTL4	AMOTL2	ADCY2	ADAR	ADPGK
ASS1	CD200	CDH11	CCNL2	CIITA	BHLHE40	CITED1	AC005943.5	ABCA13	ABCC2	ADAM23	ANGPTL4	BCHE	ADAMTSL1	BIRC5	GPR143	BCAT1	ANXA1	BST2	AIF1L	AC020916.1	ADCY2	ALDOA	ANTXR2	AEBP1	ACOT7	ABCA1	AARSD1	ABCB7	ADM	ARGLU1	AC002511.1	ABCC9	ABCB11	ADSL	ARHGEF2	AXL	APOE	ARHGEF37	ALKBH8
CAD	CXXC4	COL1A1	CPSF6	EIF2AK2	BNIP3	COX17	AC013268.5	ABCA6	ABCG5	ADCY2	BST1	COL11A2	AJUBA	BUB1	KIT	BGN	AQP1	CXCL10	AMD1	ADAMTS1	ADI1	ALKBH7	ANXA1	AKAP9	ACTL6A	ABHD2	ABCD4	ABHD10	AEBP1	ARID1B	AC004988.1	ABI3BP	ABCC3	AKR7A2	AXL	BIRC3	ASAH1	ASB16	AMOTL1
CEP170B	EFHD1	COL1A2	DDX17	GBP1	FAM162A	COX7A2	AC017099.3	ABCB1	ABHD6	ANKRD30B	CACNA2D3	COL9A1	AMIGO2	BUB1B	MLANA	CCL2	ATP1A2	HLA-A	ANKS1A	ADAR	AGRN	ATP5F1B	ANXA2	ALDH1A1	ACYP1	ABL2	ABCE1	ABHD14A	AHNAK	ATM	AC005786.5	AC005789.11	ABCD2	ALDH7A1	BACH1	CDH13	BIRC7	ATF7IP	ARCN1
CHST3	ELOVL5	COL3A1	DDX5	GBP2	HK2	COX7A2P2	AC093616.4	ABCC3	ABLIM1	APOLD1	CADM1	CX3CL1	ANKRD1	CCNA2	MLPH	CDH13	ATP1B2	HLA-B	ANXA5	ADD3	AKT1	ATP5F1C	AQP1	ALDOC	ADAM15	AC005261.1	ABHD14A	ABHD6	AK4	ATP6V0A1	AC009499.1	ACE	ABI3	APOE	C9ORF89	CDK14	C21orf91	BIRC3	ARF6
DGKA	EMILIN1	COL4A1	FUS	GBP4	HSPA9	DCT	AC095067.1	ABCG2	AC000068.5	ATP6V0D2	CADM3	EBF3	AR	CCNB1	PMEL	CDH2	CADM1	HLA-C	AP1S2	AEBP1	ANGPT2	ATP5F1D	ARGLU1	AP1S2	AEBP1	AC074117.1	ABHD14B	AC006333.2	AKAP12	CALD1	AC009784.3	ADAM19	ABI3BP	ARPC1B	CADM1	COL13A1	CAPN3	BST2	ARPP19
DGKI	FIBIN	COL4A2	HNRNPH1	GBP5	LDHA	GPNMB	AC122129.1	ABI3BP	AC002511.1	C2orf88	CCL2	FXYD3	ARHGAP29	CCNB2	RAB27A	COL1A1	CNN3	HLA-E	APCDD1	AHR	ANKRD9	ATP5MC2	ATP2B1	APOC1	AKR1B1	AC245297.3	ABHD8	AC007952.4	AKAP9	CCNL1	AC011294.3	ADAM8	ACAP1	ASAH1	CD109	CRIM1	CDH1	CASP6	AZI2
DUSP15	GFRA1	COL5A2	HNRNPU	GBP6	MIF	MITF	ACAN	ABLIM3	AC004593.3	CAPG	CD96	GDF11	ARMC4	CDC20	SLC24A5	COL1A2	COL1A1	HLA-F	APOD	ANXA1	ANKS1A	ATP5MC3	BAZ1B	APOE	AKR7A2	ACAP3	ABLIM1	AC008771.1	ALDOA	CCNL2	AC096559.1	ADAMTS12	ACOXL	ATP6V1B2	CD52	CRISPLD2	CDK2	CD274	BNIP2
EFNB2	GFRA2	COL6A2	LUC7L2	GBP6	P4HA1	MLANA	ADAMTS1	AC002454.1	AC004988.1	CCDC171	CEMIP	LRRTM4	ATP8B1	CDC25B	SLC45A2	COL3A1	COL4A1	IFI35	ARPC1B	APOD	ANXA1	ATP6V0C	BGN	APP	ALYREF	ACER3	AC004951.1	AC009779.2	ALDOC	CHD9	AC145110.1	ADAMTS4	ACRBP	BNC2	CD82	CYR61	CDK5R1	CLEC2D	C11orf96
EI24	HMCN1	COL6A3	PABPN1	GBP7	PDK1	MLPH	ADAMTS3	AC002456.2	AC005019.3	CCL18	CHST1	LSAMP	BASP1	CDC25C	SNAI2	CYSLTR2	GFRA1	IFI44	ASAH1	APOL1	ANXA2	BTF3	BZW1	ATP1A1	AMOTL1	ACLY	AC005261.1	AC015802.6	AMD1	ERICH1	ACAN	ADAMTS6	ACSL5	C16ORF62	CDKN1A	DPYD	CEACAM1	CTSZ	CEP57
ERCC5	IGSF10	CTSK	PAN3	GBP7	PFKL	NDUFB2	ADAMTS9	AC002480.3	AC005077.14	CDH1	CHST2	MAMDC2	BDNF	CDCA5	TRPM1	DDAH1	GFRA2	IFI6	B3GNT5	APOL2	ANXA4	CCT3	C1R	ATP1B1	ANAPC11	ACOT7	AC008608.2	AC090204.1	ANGPTL4	FMN1	ACP5	ADAMTSL1	ACSL6	C1ORF85	CFB	EFEMP1	DAPK1	DBX2	CEP63
FAS	KIF26B	DCN	PNISR	HLA-DMA	PFKP	NDUFB4	ADORA2B	AC003102.3	AC007040.7	CDH3	CSRP2	MCAM	BNC1	CDCA8	TYR	DLC1	GFRA3	IFIH1	BCL2A1	APOL6	APBA2	CHCHD10	C1S	ATRX	ANK2	ACSL3	AC012358.3	AC092683.1	ANKRD37	FUS	ADAM23	AKR1C3	ACSM5	C21ORF91	CHI3L1	EGFR	DCT	DDX60	CWC15
FAT1	MEF2C	FAP	PRPF38B	HLA-DMB	PGAM1	PMEL	AGMO	AC004069.2	AC007246.3	CEACAM1	CTSS	MMP15	BTBD11	CDK1	TYRP1	DLX1	IGF1	IFIT1	BFAR	ATF3	APCDD1	CHCHD2	CALD1	BCAN	ANKRD9	ACTN1	AC012651.1	AC096564.1	AP2B1	GABPB1-AS1	ADAMTS17	ALPK2	ACY3	CAPN3	CIB1	F2RL1	FAM174B	DHX58	DCUN1D5
FRRS1	MORC4	FBN1	PRPF4B	HLA-DQA1	PGAM4	SLC45A2	AHNAK	AC004510.2	AC007256.5	CFAP61	CXCL8	NELL1	CALB2	CDKN3		EDNRA	IL1RAP	IFIT3	C1QTNF3	B2M	ARL2	CHCHD6	CAVIN1	BICD1	ANLN	ACTN4	AC015922.4	ACOT13	ARRDC3	GON4L	ADCY1	AMIGO2	ADAM28	CD99	CITED1	FGF2	GALNT3	DNAH11	DIS3L
GPX3	NETO2	FBN2	RBM25	HLA-DQA2	PGK1	TYR	AMOTL1	AC005264.2	AC008991.1	DENND2D	CYB5R2	NPR1	CARD11	CENPA		ERRFI1	ITGA1	IFIT5	C2orf88	BAALC	ATOX1	CLTA	CCDC80	CC2D1A	ANP32B	ACTR2	AC090204.1	ACSL3	ASPH	HMCN1	ADCY2	AMPD3	ADAM6	CDH1	COL6A1	FLNB	GNPTAB	DPYD	DPYSL5
GTSE1	NT5E	FSTL1	RBM39	HLA-DQB1	PKM	UQCR10	ANGPTL4	AC005307.1	AC009336.24	DNAJA4	DEPDC7	PCDH7	CCDC69	CENPE		FABP4	ITGA6	IFITM1	CA14	BANCR	ATP5MD	COMMD6	CD9	CCDC50	ANP32E	ACVR1	AC240274.1	ACTR10	ATF4	HNRNPU	ADRBK2	AMZ1	ADAM8	CDK2	COL6A2	FOXD1	GPM6B	DTX3L	EDC3
ICAM1	OLFML3	INHBA	SFPQ	HLA-DQB2	SLC2A1	UQCRB	ANKRD18A	AC005355.2	AC009495.2	ENTHD1	DRD2	PCSK6	CCDC88C	CENPF		FGF1	L1CAM	IFITM3	CD44	BCAP29	ATP5MPL	COX5A	CEBPD	CCDC80	AP2S1	ADAM17	AC245595.1	ACYP1	ATP5ME	HPS4	ALDH1A1	ANGPTL4	ADAMDEC1	CELF2	CRIP1	FST	GPR143	EFCAB3	ELOVL4
IGDCC4	PRNP	LAMA2	SNRNP70	HLA-DRB1	TPI1		AP000769.1	AC005618.6	AC009495.3	EPHA5	EHF	PLBD1	CDH4	CENPW		FOSL2	LAMC1	IRF7	CD59	BIRC3	ATP5PF	COX5B	CFH	CDH19	ARHGAP11A	ADAM23	ACAA2	ADGRG6	BHLHE40	HSPA1A	ALDH1A2	ANPEP	ADAP2	CHL1	CTNNA1	FZD2	GPRC5B	FAM13A	ELP6
ITGA6	RGS2	LOXL1	SON	HLA-DRB3	VEGFA		AP001007.1	AC005754.8	AC009495.4	FAM174B	EML1	PRSS33	CDK15	CKAP2		GPC3	MATN2	ISG15	CD63	BST2	ATP5PO	COX7C	CNN3	CEP170	ARL6IP1	ADAMTS1	ACBD6	AGPS	BHLHE41	IFI44L	ALDH3B2	ANXA10	ADCY7	CNDP2	DBNDD2	HEG1	GYG2	FBXO17	EPOR
KANK3	SEMA5A	LOXL2	SREK1	HLA-DRB4	VLDLR		AP006222.2	AC005789.11	AC009499.1	FAM83H	FAM135B	RAPGEF4	CDYL2	DLGAP5		IGFBP5	MPZ	MX1	CHRM1	BTN3A1	ATP6V0E2	CRTAC1	COL12A1	CEP85L	ARL6IP6	ADARB1	ACIN1	AHNAK2	BIRC7	IGF2BP2	ANKRD6	AOX1	ADH1B	CPNE3	DDR1	HS3ST3A1	HPS4	FBXO36	ETFA
MCM7	SYT11	LUM	SRRM2	HLA-DRB5			APOBEC3G	AC005932.1	AC009499.2	FYB	FAT3	RNASE1	CITED2	ESCO2		IGFBP6	NGFR	OAS1	CIART	BTN3A2	B2M	DNPH1	COL15A1	CHL1	ARPP19	ADGRE5	ACO1	AIG1	BNIP3	ILF3	ANO4	APBB1IP	ADORA2A	CTSA	DRAP1	ITGA2	INPP4B	FSTL3	EXOG
MYBL1	TBX3	MFAP5	TRA2A	HLA-E			APOL1	AC006115.3	AC009784.3	GFOD1	FEZ1	SCRG1	CLU	FBXO43		IL13RA2	NLGN3	OAS2	CKMT2	BTN3A3	BAALC	EEF1A1	COL18A1	CHML	ASF1B	ADGRG6	ACO2	AK3	BNIP3L	INTS6	AP000479.1	APOL3	ADORA3	CTSK	ENO2	ITGA3	IRF4	GBP1	FAM118B
NES	TFAP2B	PCOLCE		IFI35			ARG2	AC006262.4	AC011294.3	GOLGA7B	FLT1	SELENBP1	CNN1	FOXM1		LMO4	NRXN1	OAS3	CLCN5	C19orf12	BACE2	EEF1B2	COL1A1	CLIC4	ASPM	AEBP1	ACP5	AK6	BRD2	IVNS1ABP	AP1S2	AR	ADRA1A	CYP27A1	ERO1L	KCNMA1	IVNS1ABP	GBP2	FBXO22
NME4	THSD7A	PDGFRB		IFIT1			ARHGAP15	AC006262.6	AC011524.1	GPR143	FOXC2	SEMA3E	COLEC10	GMNN		LOX	PDGFB	OASL	CTSK	C19orf66	BCL2A1	EEF2	COL1A2	CLTC	ASRGL1	AFAP1L2	ACSF3	AKAP12	C1S	JUN	APOC1	ARHGAP22	ADRA2A	DNAJA4	ESYT2	LOXL2	KAZN	GBP4	FEM1B
NOTCH3	WNT4	PRRX1		IFIT1B			ASB11	AC006547.14	AC012307.3	H2AFJ	GDNF	SOD3	CORO6	KIF11		LOXL2	PLAT	PLSCR1	DAPL1	C1R	BMP2K	EIF3E	COL3A1	CPQ	ATAD2	AGO2	ACSL3	AL445524.1	C2orf49	KANSL1	APOD	ARHGDIB	AGAP2	DOCK10	FAM46A	MYOF	MBP	GBP6	GCLC
NRP1		SERPINF1		IFIT2			ASB9	AC007283.5	AC012358.4	HMOX1	GLI2	SORL1	CPA4	KIF15		MGP	PRIMA1	PSMB8	DCT	C1S	BMPR2	EIF3F	COL4A1	CTNNB1	ATAD5	AGO3	ACTG1	ALDH1A1	C4orf3	KCNQ1OT1	APOE	ARMC4	AHSP	EIF3E	FGFRL1	NRP1	MICAL1	GBP7	GOLM1
RAP2A		SLIT3		IFIT3			ATL1	AC007879.7	AC012507.3	HSD17B14	HHEX	TSPAN7	CREB3L1	KIF18B		NDNF	RSPO3	PSMB9	DEPDC1	CADM1	BRI3	EIF3G	COL4A2	DCT	ATL3	AGRN	ACTN1	ALDH1L2	C8orf33	LUC7L3	ASAH1	ARNTL2	AICDA	ELOVL2	FN1	NTM	MITF	HELZ2	GTF2A2
RBM38		SPARC		IFITM3			AXL	AC009404.2	AC013402.2	IL12RB2	IER3	XYLT1	CRIM1	KIF2C		NES	S100A4	RSAD2	DIO2	CAMK2N1	BSG	EIF3H	COL5A1	DDX17	ATP1B3	AHNAK	ACTN4	ALDH6A1	CCDC80	LYST	ASB4	ARTN	AIF1	ERBB3	FOSL1	NUAK1	MLANA	HLA-B	IGF1R
SDC1		SULF1		IL12RB1			AZGP1	AC011893.3	AC016700.3	IL16	ITGB8		CYP2S1	KIF4A		NR2F1	SEMA3B	STAT1	DLGAP5	CAPG	BST2	EIF3K	COL5A2	DDX5	ATP5MC1	AIDA	ACTR8	ALDH9A1	CDH19	MALAT1	ASRGL1	ATP8B1	AIM2	ERGIC3	FSTL3	OSMR	MYO1D	HLA-C	IREB2
SIVA1		TGFBI		IRF1			BAALC	AC012501.3	AC016700.5	KCNAB2	KIAA1755		DIO2	KIFC1		PDGFRB	SLC22A17	STAT2	DMKN	CASP1	C10orf90	EPB41L4A-AS1	COL6A1	DST	ATP5MF	AKAP11	ACVR2B	ALG5	CFDP1	MAML2	ATP10A	AXL	AIPL1	ETV5	GADD45A	PDGFC	NR4A3	HLA-E	LEO1
SLC19A2		THY1		IRF7			BACE1	AC016722.2	AC016831.7	KCP	LRRC15		DMBT1	KNG1		PLXDC1	SLITRK6	TAP1	EDNRB	CAVIN3	C11orf24	ESRP1	COL6A2	EDNRB	AURKA	AKAP13	ADCY1	AMOT	CHD1L	MCOLN3	ATRNL1	B3GNT9	AIRE	EXOSC4	GBE1	PODXL	OCA2	HPDL	MORF4L1
SLC27A3				IRF8			BATF2	AC016722.4	AC016995.3	LXN	MAP1LC3A		DOCK2	MAD2L1		PRDX1	SYT11	TRIM22	ERBB3	CD47	C11orf96	FAU	COL6A3	ELOVL2	AURKB	AKAP6	ADGRF5	ANAPC10	CITED1	MDM4	B3GAT1	BASP1	AKAP14	FDFT1	GEM	S100A2	PHACTR1	HSPA2	MRPL3
SOX4				IRF9			BDNF-AS	AC017048.3	AC018730.1	MAPK4	MUC5B		DSE	MKI67		PTGER4	THBS2		ESRP1	CD74	C4orf48	FDFT1	COL9A3	ENAH	BARD1	ALDH1A3	ADNP2	ANXA5	COX20	MICAL3	B4GALNT3	BCL3	AKAP5	FOSB	GLRX	SLC22A4	PIR	IFI27	MRPS22
TAP1				ISG15			BFSP1	AC017099.3	AC062028.1	MAT1A	NES		EGFR	MYBL2		RGS16	TMEM176B		FBXL14	CD9	C9orf3	FTH1	CSRP1	ERBB3	BAZ1B	AMOTL1	ADRB1	AP002884.1	DCT	MIR3142HG	BAAT	BDKRB2	AKNA	GNPTAB	GLRX2	SLIT2	PLXNC1	IFI27L1	MTFMT
THYN1				NLRC5			BST2	AC018464.3	AC064875.2	MLANA	NRXN3		ELFN2	NDC80		RGS5	VCAN		FBXO32	CDH19	CALM1	FTL	CST3	ETV1	BCL2L12	ANKRD10	ADRM1	AP1S2	DDIT3	MTRNR2L8	BAI1	BDNF	ALOX5	GPNMB	GNB2	SYNJ2	PMEL	IFI27L2	NEDD4
VCAN				PSMB8			BTN3A2	AC018755.11	AC073218.1	MYO1D	NTM		F2RL1	NEK2		SH2B3			FCMR	CEBPB	CAV1	GABARAP	CTGF	F2R	BIRC5	ANKRD11	AFAP1	AP2M1	DDIT4	MYO5A	BAMBI	BIRC3	ALOX5AP	GPR143	GPC1	TCF4	RAB27A	IFI35	NEK10
ZMAT3				PSMB9			C1S	AC019221.4	AC073218.2	NAV2	OPRD1		F3	NUF2		SLIT2			FOXM1	CEBPD	CAV2	GAPDHS	CTHRC1	FADS2	BLM	ANXA1	AFAP1L2	AP2S1	DDX18	N4BP2L2	BCAN	BLK	ALPK2	GRN	HAPLN3	THBS1	RAB38	IFI44	NFRKB
				PSME1			CARD16	AC061992.2	AC074212.3	NR4A3	PCSK5		FAM196B	NUSAP1		SOX4			FYCO1	CIITA	CAVIN1	GSTP1	CYBRD1	FCRLA	BOLA3	ANXA2	AFDN	APH1B	DDX41	NEAT1	BEST1	BNC1	AMICA1	GYG2	HPCAL1	TLE4	RGS20	IFIH1	OXSR1
				PSME2			CASP1	AC073072.5	AC074289.1	OCA2	PHLDA2		FAT4	PLK1		SPRY2			GJB1	CLEC2B	CCND3	HIGD2A	DCN	FRMD6	BRCA1	APLP2	AGA	APOPT1	DNAJB4	NHLRC3	BHLHE41	C12orf75	AMPD1	HMCN1	IGFBP3	TNFRSF11B	RHOQ	IFIT1	PAFAH1B2
				STAT1			CCDC8	AC091801.1	AC083843.1	PRDM7	PLA2G7		FERMT1	PLK4		TGFBI			GMPR	CNP	CD276	HINT1	DEK	FSTL1	BRCA2	APOD	AGAP1	APP	DYNC1I2	NKTR	BIRC7	C1R	AMPD3	HPGD	IL18BP	TPBG	RRAGD	IFIT1B	PCBP4
				STAT2			CCL17	AC092675.3	AC093642.5	PRKCB	PMEPA1		FLNC	PTTG1		TGM2			GPNMB	CST3	CD44	HNRNPA1	EMP2	GLG1	BRI3BP	APP	AGBL5	ARF3	EFR3B	OGFR	BRSK2	C3	ANK1	HPS5	IL8	TPM1	SEMA6A	IFIT3	PDCD6IP
				TAP1			CCNA1	AC093627.12	AC095067.1	PRUNE2	PXYLP1		FMNL1	RAN		TMSB4X			GPR143	CTSD	CD81	HPGD	ENG	GPNMB	BRIP1	ARF4	AGT	ARG2	EGFL7	PAX3	C10orf90	C6orf141	ANKRD22	IGSF11	JMJD6	TRAM2	SIRPA	IGSF11	PGM3
				TAP2			CD36	AC093627.7	AC096559.1	PYCARD	RAMP1		FOXA1	SGMS2		TNC			GPR158	CTSO	CD9	IGBP1	FAM133B	GPR37	BTG3	ARFGAP3	AHCTF1	ARHGAP18	EGLN1	PLEKHA5	C11orf96	C7orf69	ANKRD26P1	IGSF8	LCN2	WNT5A	SLC45A2	IRF7	PHLDA2
				TAPBP			CDCP1	AC093673.5	AC104389.28	QPCT	S100A6		GALNT6	SKA1		UNC5B			GPRC5B	CTSS	CD99	IMPDH2	FBLN1	GPRC5B	BUB1	ARHGAP5	AHCY	ARHGAP5	EIF1	PNISR	C19orf71	CA12	ANKRD29	IRF4	LOXL2	ZEB1	ST3GAL6	IRF9	PIGB
				TRIM25			CDH2	AC093818.1	AC104655.3	RGS12	SEMA3B		GATA2	SKA3		VCAN			GPRIN3	CTSZ	CDC42EP3	LDHB	FBN1	HES1	BUB1B	ARHGEF12	AIDA	ARL1	ENO1	PNN	C1orf51	CA9	ANKRD34B	JUN	LTBP3		STX7	IRGM	POLR2M
				UBE2L6			CDK6	AC104695.3	AC104667.3	RNF144B	SERTAD4		GDA	SPAG5		VEGFA			HACD1	DAAM2	CELF2	METTL9	FERMT2	HMCN1	BUB3	ARHGEF2	AIF1L	ARL15	ENO2	POLR2J3.1	C20orf26	CACNA1C	ANKRD55	KLF6	MAP1B		TNFRSF14	ISG15	RAB8B
				USP18			CDON	AC113617.1	AC109826.1	RNLS	SFRP1		GLIS2	SPC25		VSNL1			HAGHL	DDX58	CFH	MIF	FGFR1	HP1BP3	C19orf48	ARHGEF26	AIMP2	ARL6IP5	ERO1A	PPP1R15A	C2orf88	CAMK1D	ANKRD58	LIMA1	METTL7B		TRPM1	KIAA1217	RBM7
				USP41			CERKL	AC116366.6	AC110771.1	RUNX3	SH3PXD2A		GPRC5A	STMN1					HPGD	DDX60	CHMP1B	MLANA	FN1	HSPA1A	C1orf112	ARPC1B	AIP	ARMC10	FAM162A	RBM25	CA14	CCBE1	ANO9	LINC00473	MT2A		TYR	LDHD	RHOA
				XAF1			CFI	AC123768.4	AC141586.5	SEMA6A	SHISA2		GPRC5C	TACC3					INSYN2B	DDX60L	CIB1	NACA	FOXP1	HSPA1B	C21orf58	ASAP2	AKAP1	ARMT1	FBXO7	RBM39	CA8	CCDC68	AOAH	LOXL4	MTHFD2		TYRP1	LGALS3BP	RPL29
							CHST1	AC127496.1	AC145110.1	SLAMF7	SLC24A3		HES7	TOP2A					IRF4	DTX3L	CISD1	NDUFAB1	FSTL1	IGSF3	C3orf14	ASPH	AKAP12	ARPC1A	FCGR2A	RGS12	CABLES1	CCDC80	AOX1	LZTS1	NGFR		WDR91	LGALS9	RPL4
							CIITA	AC129929.5	ACACB	SLC16A6	SLITRK6		IGFN1	TPX2					ITGAM	DUSP1	CKB	NME2	FXYD1	IGSF8	CACYBP	ATP13A3	AKAP6	ARPC1B	FKBP9	RNMT	CACNA1D	CCL2	APBB1IP	MAGED1	NNMT		ZFYVE16	LGALS9B	RPS25
							CNTNAP3	AC137932.6	ACAT2	SLC7A8	SOX2		IL4R	TTK					KIT	EGR1	CMPK2	NPM1	GNAS	ITGAV	CALM1	ATP1B3	AKAP8	ARPC3	FLNB	RSRP1	CACNA1H	CCL5	APOB48R	MITF	P4HA2			LGALS9C	RPUSD4
							COL15A1	AC145676.2	ACCSL	TDRD3	SQRDL		IL7R	TUBB					LGALS3	EGR3	COL4A2	NSG1	GNG11	ITM2B	CALM2	ATP2B1	AKNA	ARSG	FN1	SF1	CAPG	CD163L1	APOBEC3A	MLANA	PDXK			MRAP	RYK
							COL1A2	AC159540.1	ACO2	TNFRSF14	ST8SIA5		IRS1	UBE2C					LNPK	EIF2AK2	COL6A1	PABPC1	GSN	KCNJ10	CALU	ATP2B4	AKR1B1	ARV1	FSTL1	SFPQ	CAPN3	CD248	APOBEC3D	MLPH	PEA15			MX1	SDC3
							COL28A1	AC187652.1	ACOT11	TPPP	STK32B		JUP	ZWINT					LYPLAL1	EPSTI1	COMMD4	PEBP1	H3F3A	KCTD12	CARHSP1	AXL	AL035541.1	ASAH1	FXR1	SLC16A1-AS1	CARD14	CD96	APOBEC3G	MTMR2	PFKFB4			MX2	SENP6
							COL5A2	ACADVL	ACOT12	TRIM63	SULF1		KISS1						MBP	FAM111A	COPZ2	PFDN5	H3F3B	KIF13A	CASP2	B2M	AL121827.2	ASB4	FXYD1	SLC25A37	CASKIN1	CDA	APOBEC3H	MYC	PHLDA2			NSD1	SFT2D1
							COTL1	ACAP1	ACOT7	TRPM1	TCAF2		KRT18						MDH1	FBXO32	COTL1	PHB2	HDGF	LGI4	CASP8AP2	B4GALT6	AL161772.1	ASNS	FXYD3	SMG1	CCDC171	CDH12	APOF	MYO10	PLAUR			OAS1	SHMT2
							CPA2	ACE	ACP5	TSPAN10	TFAP2C		KRT7						MET	FCRLA	COX5A	PIR	HIF1A	LMO4	CBFB	BACH1	ALCAM	ASRGL1	GAPDH	SON	CCDC64	CDH13	APOL1	OSTM1	PLEC			OAS2	SLC25A38
							CPM	ACHE	ACSBG1	TTC39A	TGFA		KRT8						MLANA	FGFBP2	COX6C	POLR1D	HMGB1	LPL	CBR3	BAZ1B	ALDH1A1	ATG3	GPI	SORBS2	CCL18	CDH6	APOL3	PIGS	PMAIP1			OASL	TAL1
							CRYAB	ACKR3	ACSL1	VEPH1	TGFBI		KRT80						MLPH	FKBP11	CRTAC1	RAB38	HSPG2	LSAMP	CBX1	BCAP29	ALDH1A3	ATOH8	GSTM3	SPG7	CDH1	CDK15	APOL4	PIGY	PPFIBP1			OASL2P	TBX15
							CSMD1	ACKR5	ACSL3	ZDHHC11B	TMEM171		KRT81						MREG	FOS	CRYAB	RACK1	HTRA1	MEGF10	CBX5	BIRC2	ALDH1B1	ATOX1	HES1	SRSF10	CDH19	CFB	APOL6	PIR	PPL			PABPC4L	TMA7
							CSPG4	ACOX2	ACSL6		TMEM47		KRT86						MRPL44	FOSB	CSPG4	RAN	ID3	MGP	CCDC14	BIRC6	ALDH7A1	ATP1B1	HILPDA	TAF1D	CDH3	CFH	ARHGAP15	PLK2	PVRL2			PABPC5	TMEM123
							CSRNP1	ACPL2	ACSS1		TSPAN13		LAMA5						MSC	FRMD4A	CSRP1	RGS20	IFITM2	MOXD1	CCDC167	BMP8B	ALDH9A1	ATP1B3	HIST1H2AC	TCF25	CDK2	CFI	ARHGAP25	PLP1	RAB36			PARP10	TMOD3
							CTC-529P8.1	ACSM4	ACTL10		WNT5A		LYPD6B						MXD3	FXYD3	CST3	RPL10	IGFBP2	MPZL1	CCDC18	BTBD3	AMDHD2	ATP5F1C	HIST1H4C	THUMPD3-AS1	CDK5R1	CHMP4C	ARHGAP27	PMEL	RHOC			PARP12	TRAPPC4
							CTD-2023N9.1	ACTG2	ADAM11		ZNF469		MARCH4						MYO10	FXYD5	CSTB	RPL10A	IGFBP4	MT-ATP8	CCDC34	BZW1	AMIGO2	ATP5F1E	HK2	TRPM1	CEACAM1	CHRDL1	ARHGAP30	PON2	RIN1			PARP14	TSC2
							CTD-2521M24.9	ACTN1	ADAM23				MECOM						NAT8L	GADD45B	CTNNA1	RPL11	IGFBP7	MT-CO1	CCNA2	C1R	AMOT	ATP5MC1	HSP90B1	VMP1	CECR2	CLDN11	ARHGAP9	PTPLAD1	S100A10			PARP9	UBASH3B
							CTD-2531D15.4	ACTN1-AS1	ADCK1				MGST1						NINJ2	GAS7	CTSB	RPL12	ITGA1	MT-CO2	CCNB1	C1S	ANAPC1	ATP5MC3	IGFBP2	WSB1	CELF2	CLIC2	ARHGDIB	PTPRZ1	S100A16			PEX5	UBP1
							CTF1	ADAM12	ADCY1				MICAL2						NTF3	GBP1	CTSD	RPL13	ITGB1	MT-ND3	CCNB2	C6orf62	ANKH	ATP5MF	IGFBP5	ZNF704	CERS1	CLMP	ARL11	QPCT	S100A4			PITX2	USP28
							CTSE	ADAM19	ADCY2				MYEOV						PAX9	GBP2	CTSH	RPL13A	ITM2B	MT-ND4L	CCNE1	CADM1	ANKLE1	ATP5MG	INTU		CES3	CLU	ARRDC5	RAB38	S100A6			PTGR1	USP44
							CTSK	ADAM28	ADIPOR2				NMT2						PDP2	GBP3	CTXND1	RPL14	ITM2C	MT-ND5	CCNE2	CALR	ANKRD11	ATP5MPL	IRF2BP2		CHL1	COL12A1	ART4	RAP2B	SDC4			RNF213	VASH2
							CTSO	ADAM9	ADM2				NTNG1						PLEKHB1	GBP4	CYB561A3	RPL15	JAG1	MT-ND6	CCNF	CALU	ANKRD13D	ATP5PB	KDM3A		CHN2	COL13A1	ASCL2	RDH11	SEC14L2			RNF31	VPS26B
							CX3CL1	ADAMTS1	ADO				NUAK1						PLP1	GPR155	CYCS	RPL17	KCTD12	MTRNR2L12	CCP110	CAMK2D	ANKRD26	ATP5PD	KLHL24		CHST6	COL1A1	ASGR2	RELL1	SERPINE1			RSAD2	ZDHHC3
							CYP26A1	ADAMTS10	ADRBK2				PADI3						PPARGC1A	GSDMD	CYGB	RPL18	LAMB1	MTRNR2L8	CCT5	CANX	ANKRD36C	ATP5PF	LDHA		CITED1	COL1A2	ASMT	ROPN1	SESN2			RTP4	ZNF202
							DDX43	ADAMTS12	ADSL				PAWR						PRAME	HAPLN3	DDX3Y	RPL18A	LAMC1	NBL1	CD83	CAP1	ANP32B	ATP5PO	LEPROTL1		CLDN14	COL3A1	ATHL1	S100B	SH3BGRL3			SAMD9L
							DDX60	ADAMTS15	AFG3L2				PBX1						PROX1	HELZ2	DDX60	RPL19	LAPTM4A	NES	CDC20	CAPN2	ANP32E	ATP6AP2	LGI4		CNTN1	COL4A6	ATP1A4	SCAMP3	SLC16A3			SHBG
							DHRS3	ADAMTS3	AGAP1-IT1				PDGFC						PTTG1IP	HERC5	DOCK5	RPL21	LGALS1	NFIA	CDC25A	CAPZA1	ANXA11	ATP6V0E1	MDK		CNTN3	COL5A1	ATP2A3	SDCBP	SLC16A6			SHROOM1
							DLL3	ADAMTS5	AHCYL1				PHLDB2						PYGL	HERC6	DPP6	RPL22	LHFPL6	NLGN1	CDC25C	CASC4	AP1S1	ATP6V1A	MIF		COBL	COL5A2	ATP8B4	SGK3	SLC22A4			SLC16A2
							DMRTA2	ADAMTS6	AIFM1				PITX1						RAB27A	HLA-A	DPP8	RPL22L1	LIMA1	NMT1	CDC27	CAVIN1	AP2A1	ATP6V1B2	MTRNR2L1		COL25A1	COL6A1	B2M	SIRPA	SLC25A37			SLC1A1
							DNAH9	ADAMTS7	AIFM2				PKP2						RILPL1	HLA-B	DPYSL2	RPL23	LIMS1	NORAD	CDC45	CAVIN3	AP2S1	ATP6V1C1	N4BP2L2		COL9A3	COL6A2	BANK1	SLC19A1	SLC2A1			SLC4A8
							DNALI1	ADAMTSL1	AIFM3				PLAC8						S100B	HLA-C	DSTYK	RPL23A	LRP1	OPN3	CDC6	CBFB	APC	ATP6V1D	NBL1		CPB2-AS1	COL6A3	BASP1	SLC19A2	SOD2			SMIM24
							DNASE2B	ADAMTSL4	AK7				PLAGL1						SAT1	HLA-DMA	DTX3L	RPL24	LTBP4	PCDH7	CDCA2	CC2D1A	APEH	ATP6V1F	NDRG1		CPN1	COL8A1	BATF	SLC24A5	SPATA13			SNAI1
							DRAXIN	ADAP2	AK9				PLAU						SDCBP	HLA-DMB	EHD4	RPL26	LUM	PFKFB2	CDCA3	CCDC14	APLP2	AZGP1	NDUFA4L2		CPVL	COLEC12	BATF2	SLC25A5	SPHK1			STAT1
							DUX4L9	ADCY7	AKR7A2				PLEKHA6						SEMA3C	HLA-DPA1	EIF1AY	RPL27	MAP1B	PIGM	CDCA4	CCND1	APOC1	AZI2	NFE2L2		CRTAC1	CPA3	BCAS4	SLC35B4	STRA6			STAT2
							EBF3	ADORA1	AL031663.2				PSG4						SERPINF1	HLA-DPB1	EIF2AK2	RPL27A	MARCKS	PKD2	CDCA5	CCNL2	APOE	B4GALT1	NOL3		CRYAB	CPA4	BCL11A	SLC45A2	TBC1D8			TANK
							EGFEM1P	ADRA1D	AL161772.1				PSG5						SLC24A5	HLA-DQA1	EMP1	RPL28	MATN2	PLAT	CDCA7	CCPG1	APOPT1	BAIAP2L1	NQO1		CTB-151G24.1	CPE	BCL11B	SLC7A5	TCN1			TCAF1
							EHD2	AF011889.5	AL645728.1				PSG9						SLC29A1	HLA-DQB1	EMP3	RPL29	MDK	PLCG2	CDCA7L	CD109	APRT	BBS5	NR2F1		CTD-2207A17.1	CREB3L1	BCL2L14	SNCA	TIMP1			TCF24
							EHF	AF127936.7	ALDH1A1				REN						SLC45A2	HLA-DRA	ENPP2	RPL3	MGP	PLP1	CDCA8	CD151	ARCN1	BCAP29	NRN1		CTNNA2	CRIM1	BCORL2	SORT1	TMEM45A			TDRD7
							EHHADH	AFAP1	ALDH1A2				RUNX2						SLC6A15	HLA-DRB1	ESYT2	RPL30	MMP2	PRCP	CDK1	CD276	ARF3	BCAS2	NXPH4		CTSH	CRISPLD2	BEND4	STAM	TMSB10			TLCD2
							ENDOD1	AFP	ALDH1L2				SAMD11						SNAI2	HLA-DRB5	ETFA	RPL31	MPZ	PRKDC	CDKN2C	CD58	ARFGAP2	BCKDHB	OTUD6B-AS1		CXADR	CSF1R	BET3L	STX7	TNFRSF12A			TLR6
							ENPP4	AGPAT4	ALDH2				SAMD12						SORBS2	HLA-E	ETFB	RPL32	MRC2	PTPN13	CDKN2D	CD82	ARG2	BCL2A1	P4HA1		CYGB	CTA-392C11.1	BFSP2	SUSD5	TREM1			TNFSF10
							EPHB3	AGPAT9	ALDH3B2				SCN5A						ST8SIA6	HLA-F	EZR	RPL34	MXRA8	PTPRG	CDKN3	CD9	ARHGAP21	BCL2L1	P4HA2		CYP27A1	CTD-2171N6.1	BHLHA15	TBC1D7	TRIM47			TRIM21
							ERAP2	AGRN	ALK				SCNN1A						STX7	ICAM1	FABP7	RPL35	MYL9	PTPRJ	CDT1	CDC42	ARHGAP22	BECN1	P4HB		DAPK1	CXCL1	BIN2	TFAP2A	TRIML2			TRIM25
							EVI2A	AGTR1	ALMS1P				SECTM1						TMEM117	IER2	FAM69C	RPL35A	NCOA7	PTPRZ1	CENPA	CDCP1	ARHGAP28	BET1	PDK1		DCT	CXCL2	BIRC3	TM7SF3	TYMP			TRIM34
							EXTL1	AHR	AMDHD2				SERPINB7						TMOD1	IER3	FAM89A	RPL36	NDRG2	RBMS3	CENPB	CDH19	ARHGAP42	BEX2	PEG10		DENND1C	CXCL3	BLK	TMEM98	UBE2C			TRIM5
							F2RL1	AHRR	AMHR2				SFN						TNFRSF14	IFI16	FGFBP2	RPL36A	NFIB	RNASE1	CENPE	CDH2	ARHGAP5	BEX3	PFKFB4		DGCR5	CYP1B1	BLNK	TNFRSF14	UBE2J1			TRIM6-TRIM34
							FAM109B	AIG1	ANKRD19P				SH3RF2						TPRN	IFI35	FMC1	RPL36AL	NR2F2	ROBO1	CENPF	CDK6	ARHGEF2	BFAR	PGK1		DISC1FP1	CYP27C1	BMP10	TOB1	UCN2			UBE2L6
							FAM111A	AIM2	ANKRD30B				SLC16A14						TRIM2	IFI44	GAPDHS	RPL37	NRP1	SAMMSON	CENPH	CEBPB	ARID3A	BHLHE41	PHPT1		DLGAP1	CYR61	BTG2	TYR	UPP1			UNC80
							FAM115C	AJUBA	ANKRD39				SLC38A4						TRIM63	IFI44L	GJB1	RPL37A	PALLD	SESN3	CENPJ	CELF1	ARL10	BLOC1S5	PKM		DLL3	DCN	BTK	VAT1	ZCCHC6			USP18
							FAM19A3	AKAP12	ANKRD44				SLC8A1						TRPM1	IFI6	GMPR	RPL38	PBX1	SLC44A1	CENPK	CEMIP2	ARL4C	BLVRA	PLCG2		DUSP15	DDAH1	BTLA	WDR91	ZYX			USP41
							FAP	AKNAD1	ANKRD54				SLPI						TSPAN10	IFIH1	GNAI1	RPL39	PCOLCE	SNX22	CENPL	CEP350	ARMCX4	BLVRB	PLIN2		EDNRB	DDX3Y	BTN1A1					XAF1
							FES	AKR1B1	ANKRD6				SOX9						TYR	IFIT1	GNG11	RPL4	PDGFRB	SORL1	CENPM	CEP97	ARMCX6	BOLA3	PLOD1		EFR3B	DENND2A	BTN3A1					XIST
							FHDC1	AKR1B10	ANKRD9				TBC1D2						TYRP1	IFIT3	GPX3	RPL41	PGRMC1	SORT1	CENPN	CGGBP1	ARPC1A	BPGM	PLOD2		EGLN3	DKK1	BTN3A3					ZNF709
							FN1	AKR1B15	ANKS1A				TBL1X						VAT1	IFITM1	GSN	RPL5	PHACTR2	SOX4	CENPQ	CHD9	ARPC2	BPHL	PLXNB2		EGR3	DKK3	BTNL3					ZNFX1
							FRAS1	AKR1C1	ANKS1B				TMEM184A						VAV3	IFITM2	GTF2A2	RPL6	PLPP1	SPP1	CENPS	CHPF	ARPC4	BRI3	PRAME		ENTHD1	DNAH2	BTNL8
							FREM1	AKR1C2	ANXA13				TMEM200A						ZBTB37	IFITM3	HACD3	RPL7	PMEPA1	SPRY1	CENPU	CHST6	ARPC5	BRIX1	PRPF4B		EPHA5	DOCK2	C10ORF105
							FRMPD4	AKR1C3	ANXA3				TMEM40							IGFBP4	HELZ2	RPL7A	PMP22	SYT11	CENPW	CKAP4	ARPC5L	BTF3	PRR34-AS1		ERBB3	DOCK3	C10ORF128
							FXYD3	AL353791.1	AOC2				TNFAIP2							IL18BP	HERC5	RPL8	PNRC1	TAOK1	CENPX	CLASP1	ARRB1	BTF3L4	RLF		EXTL1	DPEP3	C10ORF50
							GALC	ALCAM	AP000439.1				TNFSF18							IRF1	HERC6	RPL9	POSTN	TBL1XR1	CEP135	CLCN3	ARSE	BTG3	RNASE1		FAM124A	DPF3	C10ORF54
							GAS7	ALDH3B1	AP000479.1				TOR4A							IRF7	HEXA	RPLP0	PPIB	TBX2	CEP152	CLDND1	ASAP2	BUD23	RNF19A		FAM134B	DPYD	C11ORF21
							GBP1	ALOX5AP	AP003068.9				TOX							ISG15	HLA-E	RPLP1	PRNP	TEAD1	CEP295	CLEC11A	ASB2	BUD31	RNF24		FAM155B	DSE	C11ORF75
							GBP2	ALOXE3	AP003733.1				TRERF1							ITPRIPL2	HMG20B	RPLP2	PRRX1	TF	CEP55	CLIC4	ASB9	C11orf58	RPL22		FAM167B	ECSCR	C12ORF42
							GBP3	ALPK2	AP005482.1				UCP2							JUN	HPGD	RPS10	PRSS23	TNFRSF21	CEP78	CLSTN1	ASIC4	C11orf71	RPL36		FAM174B	EDIL3	C12ORF59
							GJA5	ALPL	AP1S2				VASN							JUNB	HR	RPS12	PTMA	TRIM2	CEP97	CLTC	ASMTL	C12orf10	RPS28		FAM189A2	EDN1	C12ORF63
							GLDC	ALS2CL	APCDD1				ZDHHC2							JUND	HTRA1	RPS13	PTMS	TSC22D1	CHAF1A	CMTM3	ASNS	C12orf45	RPS29		FAM19A5	EFEMP1	C12ORF74
							GPC3	AMH	APOBEC3H				ZIC2							KHDRBS3	IFI27	RPS14	PTN	TXNIP	CHAF1B	CMTM6	ASPM	C14orf119	S100A6		FAM20A	EFEMP2	C12ORF77
							GPR55	AMIGO2	APOC1				ZNF185							KLF4	IFI27L1	RPS15	QKI	UBL3	CHEK1	CNIH3	ATAD1	C15orf48	SARAF		FAM213A	EFNB2	C13ORF30
							GPR64	AMOTL2	APOD				ZNF467							KLF9	IFI27L2	RPS15A	RAP1B	XIST	CHRAC1	CNN3	ATAD2	C19orf53	SARS		FAM53B	EGFR	C14ORF115
							GRID2	AMPD3	APOE											LAP3	IFI44	RPS16	RGS16	ZBTB20	CHTF18	CNP	ATAD5	C1D	SCD		FAM69C	EIF1AY	C14ORF64
							GS1-174L6.4	ANGPT1	APOLD1											LDLRAD3	IFI44L	RPS17	RHOB	ZEB2	CIP2A	COL12A1	ATF4	C1GALT1	SEC61G		FAXC	ELTD1	C14ORF73
							GXYLT2	ANGPTL4	AQP5											LGALS3BP	IFI6	RPS18	RNF24	ZFHX3	CISD2	COL15A1	ATF5	C21orf91	SERPINB1		FBXL16	EMILIN1	C15ORF50
							H19	ANK1	ARHGAP15											LRP2	IFIH1	RPS19	RUNX1		CIT	COL16A1	ATG101	C2orf88	SERPINB6		FGD4	EPHA2	C15ORF53
							HAPLN3	ANKEF1	ARHGAP31-AS1											MAP1B	IFIT1	RPS2	S100A10		CKAP2	COL18A1	ATIC	C3orf14	SERPINH1		FGF13	EPHB2	C16ORF54
							HCN1	ANKH	ARHGAP42											MCL1	IFIT2	RPS20	S100A4		CKAP2L	COL1A2	ATOH8	C4orf3	SEZ6L2		FRMD4B	EPS8L2	C17ORF28
							HCP5	ANKRD1	ARNT2											MIA	IFIT3	RPS21	S100A6		CKLF	COL4A1	ATP10B	C5orf22	SHMT2		FXYD3	EREG	C17ORF46
							HILS1	ANKRD13A	ARRB1											MMP16	IFITM1	RPS23	SELENOM		CKS1B	COL4A2	ATP11A	C5orf38	SLC16A1		GAB2	ERRFI1	C17ORF60
							HIST1H2AC	ANKRD55	ARSG											MPZ	IFITM3	RPS24	SERPING1		CKS2	COL5A2	ATP1B1	C5orf51	SLC16A3		GALNT3	ESM1	C17ORF66
							HIST1H2BD	ANLN	ARSI											MT1M	IFNGR2	RPS25	SH3BP5		CLSPN	COL6A1	ATP1B3	C6orf120	SLC2A1		GAPDHS	F2RL1	C17ORF87
							HIST2H2BE	ANPEP	ASAH1											MT2A	IGF1R	RPS26	SH3PXD2A		CMC2	COL6A2	ATP5F1A	C6orf226	SLC2A3		GAS7	F2RL2	C17ORF99
							HLA-B	ANTXR2	ASB11											MTUS1	IL16	RPS27	SOX4		CMSS1	COL6A3	ATP5F1B	CA8	SLC5A3		GDPD5	FAM101A	C19ORF38
							HLA-DPA1	ANXA1	ASB13											MX1	IL6R	RPS27A	SPARC		CNN3	COL8A1	ATP5PO	CADPS	SLC6A8		GFPT2	FAM155A	C1ORF110
							HLA-DRA	ANXA10	ASB2											MX2	INPP4B	RPS28	SPRY1		CNOT9	COL9A3	ATP6V0A4	CALM1	SLC7A5		GJA3	FAM167A	C1ORF162
							HLA-DRB1	ANXA2	ASB4											NAMPT	IQGAP1	RPS29	SPTBN1		CNTLN	COPA	ATP6V0E1	CALM3	SLC7A8		GJB1	FAM180A	C1ORF186
							HLA-E	ANXA2P2	ASIP											NFATC2	IRF7	RPS3	SSFA2		COMMD4	COPB1	ATXN10	CARD16	SOX4		GLB1L2	FAM196B	C1ORF200
							HMCN1	AOX1	ASPA											NFIX	ISG15	RPS3A	STARD13		COPRS	CPD	AUTS2	CARMIL1	SPP1		GNAL	FAM20C	C1ORF228
							HTR7	AP000525.9	ASRGL1											NFKBIA	ITPKB	RPS4X	TAGLN2		COPS3	CREB3L2	AVPI1	CAST	SPRY1		GNG7	FAM43B	C1ORF54
							ID4	AP000695.4	ASS1											NFKBIZ	KANK1	RPS4Y1	TCF4		COQ2	CREB5	AXIN1	CAV2	SQSTM1		GOLGA7B	FAM65C	C1QA
							IFI44L	AP000695.6	ATAD3A											NLRC5	KAZN	RPS5	TGFBI		COX17	CSNK1E	B3GALNT2	CBR1	SRRM1		GPM6A	FAM84A	C1QB
							IFIT1	AP001057.1	ATOX1											NMI	KCNE4	RPS6	TGFBR2		CREB5	CSPG4	B4GALT1	CBR3	ST13		GPM6B	FBN1	C1QC
							IFIT3	AP001062.7	ATP10A											NOV	LAP3	RPS7	THY1		CSE1L	CTGF	B4GALT7	CCDC107	STXBP1		GPR137B	FBN2	C1R
							IFITM1	AP001619.2	ATP11A											NR4A2	LGALS3BP	RPS8	TIMP1		CSTF3	CTSB	BABAM1	CCDC126	TCEA1		GPR143	FENDRR	C1S
							IFITM10	AP001631.9	ATP1A1											NUB1	LGI3	RPS9	TIMP3		CTNNAL1	CTSC	BAG1	CCDC58	TENT5A		GRASP	FGF1	C2
							IFITM3	AP003068.18	ATP1A1OS											NUPR1	LINC00323	RPSA	TMEM47		CTPS1	CTSZ	BAG5	CCDC71L	TF		GREB1	FGF2	C20ORF118
							INF2	APBB1IP	ATP1A3											OAS1	LINGO1	RSL1D1	TMSB10		CTXND1	CUX1	BAHCC1	CCDC90B	TIMP3		GSTT1	FGF5	C20ORF141
							IQCJ-SCHIP1	APBB2	ATP6V0A1											OAS2	LOXL3	SAT1	TMSB4X		DAXX	CYBRD1	BAMBI	CCL28	TMSB10		GYG2	FIBCD1	C20ORF197
							IRF2	APLN	ATP6V0A4											OAS3	LRRC75A	SCIN	TNC		DBF4	CYTOR	BARD1	CCNC	TNFRSF14		HCG20	FLNB	C21ORF96
							ISG15	APLP1	ATP6V0B											OGFR	LSM3	SDCBP	TNFRSF12A		DBI	DAG1	BAX	CCND1	TNRC6B		HES6	FLNC	C2ORF53
							ISLR	APOA1	ATP6V0D2											OPTN	LY6E	SELENOH	TOP1		DCBLD2	DBNDD1	BAZ1A	CCNG1	TPI1		HEY1	FMOD	C2ORF85
							ISLR2	APOL3	ATP6V1B2											PARP12	LY6E-DT	SLC25A3	TPM1		DCTPP1	DCBLD2	BAZ2B	CCS	TRA2A		HEY2	FOXC2	C3
							ITGA4	APOM	ATP6V1C1											PARP14	MAL	SLC25A5	TPM2		DDX11	DCSTAMP	BCAS3	CCT6A	TRIB2		HILS1	FOXE1	C3AR1
							ITIH6	AQP1	ATP6V1E2											PARP9	MAP2	SLC25A6	TPM4		DDX39A	DDR1	BCL2L12	CD200	TRIM2		HMCN1	FOXF1	C3ORF51
							KCNC1	AQP3	AUNIP											PDIA3	MAP3K3	SNHG7	TUBA1A		DEK	DDX17	BCL7C	CD2AP	TUT4		HPGD	FOXG1	C4A
							KCNMA1	AR	AVPI1											PDLIM4	MAPK8IP2	SNHG8	TXNIP		DEPDC1	DDX5	BCL9L	CD47	TXNRD1		HRK	FOXR2	C4BPB
							KCNS1	AREG	AXIN2											PGM2L1	MBP	TKT	UACA		DEPDC1B	DHCR24	BCR	CD55	UGP2		HSPB8	FPR1	C4ORF22
							KDR	ARHGAP22	B3GAT1											PHACTR4	MFGE8	TOMM7	UBC		DHCR24	DLC1	BDP1	CD58	UPP1		IGF1	FPR3	C4ORF50
							KIAA0040	ARHGAP23	BAALC											PLSCR1	MFSD12	TPT1	UBL5		DHFR	DLGAP4	BEX4	CD59	VEGFA		IGSF11	FRMPD4	C4ORF7
							KIF5A	ARHGAP29	BAAT											PML	MMP17	TRMT112	UTRN		DHTKD1	DNAJB11	BICD2	CD63	WDR45B		IL12RB2	FZD2	C5ORF20
							KIFC3	ARHGAP4	BACH2											PPFIBP1	MORF4L1	TUBB4A	VCAN		DHX15	DNAJB9	BID	CD82	WSB1		IL16	G0S2	C5ORF39
							KRT18	ARHGDIB	BAIAP2L2											PSMB8	MRPL23	TXN	VCL		DIAPH1	DNAJC10	BIN1	CDH1	XIST		IL17D	GABRA2	C5ORF40
							KRT27	ARHGEF10	BARHL2											PSMB9	MSRB2	UBA52	ZFP36L2		DIAPH3	DNAJC3	BIRC7	CDK2	ZDBF2		IL6R	GABRE	C5ORF56
							LAMC2	ARHGEF28	BATF											PSME1	MT1E	UQCRB			DLGAP5	DNMT1	BMS1	CDKN2A	ZFP36L1		INPP5F	GABRQ	C6ORF97
							LBX2-AS1	ARL14	BBS5											PSME2	MT1F	UQCRH			DNAJC9	DPY19L1	BNIP3	CDV3	ZMYND8		IRF4	GALNT13	C7
							LGI4	ARL14EPL	BCAN											PTGDS	MT1G	VDAC2			DNMT1	DPYSL2	BOD1	CDYL	ZNF292		IRX6	GALNT5	C7ORF72
							LIN28B	ARL4C	BCAS3											RARRES3	MT1X	VIM			DONSON	DST	BOD1L1	CEBPD	ZRANB2		ISG20	GALNT6	C8ORF80
							LINC00152	ARL4D	BCL2											RBM25	MT2A	YBX1			DSCC1	DTX3L	BORCS7	CENPK			ISM1	GBP1	C9ORF128
							LINC00565	ARMC4	BCL2A1											RCAN1	MTHFD1L	ZFAS1			DSN1	DYNC1I2	BORCS8	CEP63			ITGA7	GBP4	C9ORF139
							LINC00607	ARNTL2	BCL2L13											RCN1	MTUS1				DTL	DYNLL2	BRCA1	CES1			ITGA9	GCNT1	C9ORF144
							LINC00890	ARPC5	BCL7A											RDX	MX1				DTX3L	DYNLT3	BRCA2	CFI			ITGAX	GDF5	CACNA1I
							LINC00941	ARRDC3	BDH1											REL	MX2				DTYMK	ECE1	BRD3	CFL2			ITIH5	GLIPR1	CACNG3
							LMCD1	ARSJ	BEGAIN											RGS1	MYH10				DUT	ECM1	BRD4	CGGBP1			ITPKB	GLIS3	CAMK1D
							LOXL2	ARSK	BEND3											RGS16	MYL12A				E2F1	EDEM3	BRI3	CGNL1			KBTBD11	GPR1	CARD11
							LOXL3	ASB5	BEST1											RND3	MYO5A				E2F2	EFS	BRICD5	CHCHD2			KCNAB2	GPR128	CARD17
							LPAL2	ASPH	BHLHE41											RNF213	NDUFB1				E2F3	EHBP1	BTK	CHCHD3			KCNS1	GPR176	CARD9
							LRFN5	ASTN1	BIK											RSAD2	NDUFB8				E2F7	EHD1	BX890604.1	CHCHD6			KDR	GPR39	CASP10
							LRRC15	ATAT1	BIN3											RTP4	NDUFS6				EBP	EHD2	C11orf1	CHL1			KIAA1211	GPR68	CASP5
							LRRC32	ATP10D	BIRC7											S100A10	NEO1				ECM1	EIF3J	C11orf95	CHM			KIAA1598	GPX1P1	CASS4
							LRRC61	ATP1B1	BMP7											S100A6	NFATC2				ECT2	EIF4G1	C11orf96	CHMP2A			KIT	GREM1	CBFA2T3
							LRRN4CL	ATP2B1	BMPR1B											S100B	NINJ1				EIF2AK2	EIF4G2	C12orf10	CHMP2B			KLF15	GSTM1	CCDC109B
							LRRTM4	ATP2B4	BNC2											SAMD9	NPTN				EIF4EBP1	EIF4G3	C14orf132	CHMP5			KNDC1	GUCY1B3	CCDC141
							LYPD5	ATP2C2	BSN-AS2											SAMD9L	OAS1				ELAVL1	ELK3	C15orf39	CHPT1			KRTAP19-1	HECW2	CCDC42
							M1AP	ATP6V1G2	BTK											SAMHD1	OAS2				EMP2	ELK4	C16orf74	CHURC1			LAD1	HHIPL2	CCDC64
							MAP10	ATP8B1	C10orf11											SELENOM	OAS3				ERH	EMC1	C16orf89	CINP			LAMA1	HIC1	CCDC69
							MAP2K3	ATP8B4	C10orf126											SERPINE2	OSTM1				ESCO2	EMC10	C19orf48	CISD3			LAMC3	HRH1	CCDC88B
							MATN2	ATP9A	C10orf90											SERPING1	P2RX7				EXO1	EMILIN1	C1orf115	CKLF			LARGE	HS3ST3A1	CCDC88C
							MEGF10	ATXN1	C11orf24											SFRP1	PALMD				EXOSC8	EMP1	C1orf21	CLIC1			LCP2	HSPB6	CCL1
							MEST	AURKC	C11orf45											SLC26A2	PARP10				EXOSC9	ENC1	C1orf35	CLIC2			LDLRAD4	HSPB7	CCL14
							MGC4294	AVPR2	C11orf72											SLFN5	PARP14				EZH2	ENDOD1	C1QBP	CLINT1			LGI3	HTR1F	CCL16
							MGP	AXL	C11orf96											SNX10	PARP9				FABP5	ENO1	C1QTNF3	CLTB			LHFPL3-AS1	HTR7	CCL19
							MIA	B2M	C12orf66											SOD2	PCSK2				FAF1	ENPP2	C1QTNF4	CMC1			LINC00340	IDO1	CCL2
							MMP15	B3GALT5	C12orf76											SP100	PDE4B				FAM111A	EPRS	C2	CNBP			LINC00426	IFI27	CCL21
							MRGPRX4	B3GAT2	C14orf182											SP110	PDLIM2				FAM111B	ERLEC1	C20orf27	CNIH4			LINC00488	IFI44	CCL22
							MRPS6	B3GNT3	C15orf27											SPARCL1	PERP				FANCA	ESYT2	C6orf48	COA1			LINC00504	IFI44L	CCL24
							MT1A	B3GNT4	C15orf59											SPATA13	PIGP				FANCB	EXT2	C7orf50	COA3			LINC00518	IFI6	CCL25
							MT2A	B3GNT5	C16orf86											SRGAP2C	PKHD1				FANCD2	EXTL1	C9orf16	COA6			LINC00520	IFIT1	CCL3
							MX2	B4GALNT1	C16orf89											SRGN	PKM				FANCG	EXTL2	CA14	COBLL1			LINC00589	IFITM1	CCL3L1
							MYO5C	B4GALNT4	C16orf96											STARD13	PLEC				FANCI	FADS2	CABLES1	COL4A3BP			LINC00698	IGFBP3	CCL3L3
							MYPN	B4GALT1	C17orf76-AS1											STAT1	PLP2				FANCL	FAM129A	CACUL1	COLGALT2			LINC00937	IGFBP6	CCL4
							NAALADL1	B9D2	C19orf77											STAT2	PLSCR1				FARP2	FAM3C	CAD	COMMD1			LINGO1	IGFN1	CCL4L2
							NAALADL2	BACE1	C1orf115											TACC1	PLXNC1				FBXO43	FAM78B	CADM4	COMMD2			LONRF3	IKZF2	CCL5
							NAV3	BAI2	C1orf127											TAGLN2	PML				FBXO5	FCRLA	CALM3	COMMD3			LPL	IL11	CCL7
							NDRG4	BASP1	C1orf233											TAP1	PMP22				FCRLA	FGD5-AS1	CALR	COPB2			LRGUK	IL18R1	CCL8
							NELL1	BCAM	C1orf61											TAP2	PODXL2				FDPS	FHOD1	CAMK1	COPG1			LRP2	IL1A	CCND2
							NELL2	BCAR1	C1orf85											TAPBP	POLR2L				FEN1	FIGN	CAMK4	COPS2			LRRC4	IL1B	CCNI2
							NES	BCAR3	C1orf95											TIMP3	POSTN				FGD5-AS1	FKBP10	CAMSAP1	COPS4			LRRC4B	IL1RL1	CCR1
							NFATC2	BCL3	C1QTNF4											TMEM140	PPM1K				FH	FKBP14	CANX	COPS5			LZTS1	IL20RB	CCR2
							NGFR	BCL9L	C2											TNC	PRDX2				FIGNL1	FKBP9	CAPN1	COPS8			MAF	IL32	CCR3
							NIPAL1	BCO2	C20orf26											TNFSF13B	PRELP				FMN1	FLNA	CAPN15	COPS9			MAGEB2	IL4I1	CCR4
							NPPC	BDKRB1	C21orf67											TRIM22	PRSS23				FN3KRP	FLNB	CAPN2	COX17			MAPK4	IL6	CCR5
							NPR1	BDKRB2	C21orf91											TRIM38	PSMA4				FOXM1	FLRT3	CAPN5	COX20			MAPT	IL7R	CCR6
							NR2F2-AS1	BDNF	C2CD4D											TRIM56	QPCT				FOXRED2	FN1	CARD10	COX4I1			MAST1	IL8	CCR7
							NRGN	BEND4	C2orf88											TRIM69	RAB27A				FSTL1	FNDC3A	CARHSP1	COX5B			MBP	INHBA	CCR8
							NRP1	BEND6	C3orf67											TSC22D3	RAB32				GEN1	FNDC3B	CASK	COX6A1			MCF2L	INHBE	CCR9
							NRXN3	BEST3	C5orf22											TUBA1A	RAMP1				GGCT	FREM2	CASP8AP2	COX6C			MERTK	IRAK2	CCRL2
							NT5E	BEX1	C7orf41											TYMP	RBM3				GGH	FRMD4A	CAST	COX7A2			MFI2	IRF1	CD14
							NTN4	BGN	C8orf46											TYR	RCN2				GINS1	FRMD6	CBL	COX7A2L			MFSD12	ISG15	CD160
							OAS1	BHLHE40-AS1	C9orf43											UBE2L6	RETSAT				GINS2	FRMD8	CBLN1	COX7B			MGAT4A	ITGA11	CD163
							OAS2	BICC1	C9orf91											USP18	RGS10				GINS4	FSTL1	CBX5	COX7C			MID2	ITGA2	CD180
							OASL	BIRC2	C9orf96											VAMP5	RHEB				GJC1	FTX	CBX6	COX8A			MITF	ITGA5	CD19
							OLFML3	BIRC3	CA14											VMP1	RNF130				GLO1	FURIN	CCAR1	CPEB4			MLANA	ITGB4	CD1B
							OLIG1	BLK	CA5BP1											WARS	RPLP1				GMNN	FXYD5	CCDC112	CPNE5			MLIP	ITGBL1	CD1C
							OLIG2	BMF	CA7											WIPF1	RPS12				GMPS	FZD6	CCDC137	CRBN			MMP8	JPH2	CD1D
							OPCML	BMP1	CABLES1											XAF1	RPS17				GPR180	GAA	CCDC144A	CREM			MOB3B	KAL1	CD1E
							PCDH1	BMP2	CACHD1											XRN1	RPS27L				GPSM2	GABBR1	CCDC57	CROT			MPPED2	KCNMA1	CD2
							PCDH12	BMP3	CACNA1D											ZC3HAV1	RPS4Y1				GTSE1	GALNT2	CCDC8	CRYAB			MPZ	KCNT2	CD200R1
							PCDHA10	BMP4	CACNA1H											ZNFX1	RSAD2				H1FX	GALNT7	CCDC82	CSF2RA			MREG	KDM5D	CD200R1L
							PCDHGA12	BMPER	CAMKMT												RUNX3				H2AFV	GANAB	CCDC85B	CSNK1A1			MSI1	KIAA1462	CD209
							PCSK5	BNIP3	CAPG												S100A1				H2AFX	GAS7	CCDC88C	CSNK2B			MXI1	KLHL4	CD22
							PDE1C	BNIP3L	CAPN3												S100A10				H2AFY	GFPT1	CCM2	CSTB			MYH14	KRT18	CD226
							PEA15	BNIP3P1	CARD14												S100A4				H2AFZ	GLB1L	CCNB1	CTBS			MYO16	KRT8	CD244
							PHEX	BST1	CASKIN1												S100A6				HADH	GLG1	CCNB1IP1	CTDSPL			MYO1D	KRT80	CD247
							PI15	BTG2	CBFA2T3												S100B				HAT1	GLS	CCND1	CTGF			MYOM2	KRT81	CD27
							PLA1A	BTN2A3P	CBLB												SAMD9L				HAUS1	GNAI2	CCNG1	CTHRC1			NAT16	LAMA3	CD274
							PLAT	BTN3A3	CBX3P7												SAP25				HAUS8	GNAI3	CCNI	CTSK			NAT8L	LAMB3	CD28
							PLEKHA4	BX322557.10	CCDC108												SCIN				HDGFL3	GNAS	CCNJL	CUL2			NDN	LAMC2	CD300A
							POMC	BX470102.3	CCDC147-AS1												SCUBE2				HELLS	GNB1	CCNY	CWC15			NKAIN1	LAPTM5	CD300C
							POU3F2	BX842568.2	CCDC154												SEC11A				HERC6	GNG2	CCR10	CXADR			NKAIN4	LAYN	CD300E
							PPEF1	C10orf10	CCDC171												SEMA3C				HEY1	GNG7	CCSAP	CXorf38			NKX2-5	LDB2	CD300LB
							PPP2R2B	C10orf55	CCDC26												SEMA3D				HINT1	GOLGA2	CCT5	CYB5R2			NMRK2	LINC00707	CD300LF
							PRDM16	C10orf68	CCDC64												SERPINE2				HINT2	GOLIM4	CCT7	CYP39A1			NPAS1	LINC00960	CD33
							PRELP	C10orf85	CCL17												SFTPC				HIRIP3	GPC1	CD3EAP	CYR61			NR4A1	LOX	CD37
							PREX1	C11orf44	CCL18												SGCD				HIST1H1C	GPR155	CD68	CYSTM1			NR4A3	LOXL1	CD38
							PRKG2	C12orf75	CCNB1IP1												SHISA5				HIST1H1E	GRB10	CDC25B	DAB2			NRG3	LOXL1-AS1	CD3D
							PRNP	C15orf48	CD22												SLC18B1				HIST1H2AH	GULP1	CDC42BPB	DAD1			NSG1	LOXL2	CD3E
							PROSER2-AS1	C15orf52	CD48												SLC1A4				HIST1H4C	HDLBP	CDC42EP1	DBI			NUP210	LPAR1	CD3G
							PRSS23	C16orf45	CD63												SLC24A5				HIST2H2AC	HIF1A	CDC42EP5	DCBLD2			OCA2	LPHN2	CD4
							PTGER4	C19orf82	CDH1												SLC25A4				HJURP	HIVEP3	CDCA7	DCPS			OGDHL	LRRC15	CD40
							PTRF	C1GALT1C1	CDH3												SLC4A2				HLTF	HLA-A	CDCA7L	DCTN3			OLFM2	LRRC17	CD40LG
							RAMP1	C1orf110	CDIP1												SLC6A6				HMGA1	HLA-B	CDK12	DCTN6			OPLAH	LTBP1	CD48
							RASA4CP	C1orf170	CDK2												SLC9A3				HMGB1	HLA-C	CDK16	DDT			PAEP	LTBP2	CD5
							RASAL1	C1orf226	CDK5R1												SLCO4A1				HMGB2	HOMER1	CDK18	DDX24			PAG1	LY6K	CD52
							RBM47	C1QL1	CEACAM1												SLFN5				HMGB3	HP1BP3	CDKN2AIPNL	DDX39B			PCSK9	LYPD6B	CD53
							RDH5	C1QTNF1	CECR2												SMIM19				HMGN1	HS2ST1	CDT1	DECR1			PDE3B	MAGEA10	CD5L
							RGMA	C1QTNF1-AS1	CECR5												SNCA				HMGN2	HSP90B1	CDV3	DERA			PDK4	MAGEA11	CD6
							RIN2	C1QTNF2	CELF2												SNX9				HMMR	HSPA13	CEACAM1	DERL2			PDZRN3	MAGEA4	CD69
							RLBP1	C1QTNF3	CENPM												SOD1				HNRNPA2B1	HSPA5	CEBPD	DHRS4L2			PELI2	MAGEC2	CD7
							RND3	C1QTNF6	CEP170P1												SORBS1				HNRNPA3	HSPG2	CENPBD1	DHRS7			PGBD5	MECOM	CD70
							RNF150	C1R	CERS1												SORBS2				HNRNPAB	HYOU1	CENPF	DHX29			PHACTR1	MEOX2	CD72
							ROPN1B	C20orf112	CES3												SOX9				HNRNPD	IDS	CENPH	DLD			PIK3AP1	MGST1	CD74
							RP1-140K8.5	C22orf15	CGN												SP110				HNRNPF	IER3	CENPJ	DMAC1			PIP5K1B	MIR137HG	CD79A
							RP1-37N7.3	C2orf27A	CHAC1												SPATS2L				HPF1	IFI44	CENPK	DMKN			PIR	MKX	CD79B
							RP11-114H23.1	C3	CHCHD10												SPECC1				HSPA1B	IFI44L	CENPN	DNAJC1			PKLR	MMP19	CD80
							RP11-114H23.2	C3orf72	CHCHD3												SPPL3				HSPB11	IFI6	CEP250	DNAJC13			PKNOX2	MMP2	CD84
							RP11-114H23.3	C4A	CHCHD6												STAT1				ICMT	IFNAR1	CEP350	DNAJC19			PLA1A	MPP4	CD86
							RP11-114M1.2	C4B	CHD7												SYNM				IDH2	IFNGR2	CEP57	DNAJC21			PLCL1	MPP7	CD8A
							RP11-116N8.4	C4orf22	CHGA												TFAP2B				IFI27L1	IGFBP2	CERS1	DNAL1			PLEKHB1	MT1A	CD8B
							RP11-141M1.3	C4orf3	CHKA												TGFBI				IFI44	IGFBP3	CES2	DOCK10			PLEKHG1	MT1E	CD96
							RP11-151D14.1	C4orf47	CHL1-AS2												TMBIM4				IFI44L	IGFBP5	CFI	DOCK7			PLEKHH1	MUC13	CDC42SE2
							RP11-166D19.1	C4orf6	CHN2												TMED3				IL1RAP	IGSF3	CHCHD10	DPH3			PLP1	MX1	CDH17
							RP11-199B17.1	C5orf15	CHRNA7												TMEM106C				IPO5	IL1RAP	CHD1	DPY30			PLXNC1	MX2	CDX1
							RP11-230G5.2	C5orf46	CHST11												TOM1L2				IPO9	IMPAD1	CHD1L	DPYD			PMEL	MXRA5	CEACAM21
							RP11-244F12.3	C5orf56	CHST2												TOMM7				IQGAP3	IQGAP1	CHD4	DTD1			PMP2	MYCT1	CEACAM22P
							RP11-266L9.5	C6orf132	CHST6												TP53TG1				ISG15	IQSEC1	CHD7	DTX3L			PNLIPRP3	MYL9	CEACAM3
							RP11-267A15.1	C6orf141	CIB2												TPCN2				ITGAE	ITGA1	CHD8	DUSP23			PNMAL1	MYLK	CEACAM4
							RP11-298D21.3	C7orf65	CITED1												TPD52				ITGB3	ITGA2	CHEK1	DUSP6			POU3F1	MYPN	CEBPA
							RP11-2E17.1	C7orf69	CKMT1A												TRAPPC6A				ITGB3BP	ITGA3	CHMP2A	DUT			POU3F2	NETO1	CEBPE
							RP11-343B18.2	C8orf4	CKMT1B												TRPM1				JPT1	ITGA6	CHMP4A	DYNC1H1			POU3F3	NEXN	CECR1
							RP11-37L2.1	C9orf3	CKMT2												TYRP1				JPT2	ITGAV	CHST15	DYNLL1			PPARGC1A	NGEF	CELA1
							RP11-399D6.2	C9orf47	CLCN5												UBE2L6				KANK2	ITGB1	CHTOP	ECHDC1			PPM1H	NHS	CFB
							RP11-400K9.4	CA12	CLCN7												UBE2Q2				KIF11	ITGB3	CIB2	ECI2			PPP1R14C	NID2	CFHR1
							RP11-420L9.5	CA5B	CLCNKB												USP18				KIF14	ITGB5	CINP	EEA1			PRDM7	NLRP3	CFP
							RP11-474O21.5	CA9	CLDN14												VAMP5				KIF15	ITGB8	CIZ1	EEF1E1			PRKCB	NMI	CHIT1
							RP11-566K19.6	CABYR	CLN6												VEPH1				KIF18B	ITIH5	CKS1B	EID1			PRKCH	NMNAT2	CHST15
							RP11-569G13.2	CACNA1A	CLYBL												VPS28				KIF20B	ITIH6	CLCN4	EIF1AX			PRKCZ	NNMT	CHST4
							RP11-574H6.1	CACNA1C	CNIH3												WDR63				KIF22	ITPR2	CLCN5	EIF1B			PRODH	NPTX1	CIB3
							RP11-644L4.1	CACNA2D1	CNNM2												XAF1				KIF23	ITPR3	CLPTM1L	EIF2A			PROS1	NR2F1	CIITA
							RP11-66B24.1	CACNA2D3	CNTFR												YBEY				KIF2A	ITPRIPL2	CLTA	EIF2B2			PRR5	NR2F1-AS1	CLC
							RP11-838N2.5	CACNA2D4	COBL																KIF2C	JAG1	CLTB	EIF2S1			PRSS33	NRG1	CLEC10A
							RP11-893F2.14	CACNB3	COL11A1																KIF4A	JMJD1C	CMAS	EIF2S2			PRUNE2	NRP1	CLEC12A
							RP11-982M15.6	CACNG4	COL14A1																KIFC1	JUND	CMBL	EIF3K			PTPRZ1	NTN4	CLEC17A
							RP4-565E6.1	CACNG7	COL22A1																KNL1	KATNAL1	CMTM6	EIF3L			QPCT	NTNG1	CLEC4A
							RPSAP52	CACNG8	COL26A1																KNTC1	KCNMA1	CMTM7	EIF3M			RAB11FIP4	NTSR1	CLEC4C
							RXRG	CADM1	COL5A3																KPNA2	KCNN4	CMTM8	EIF5			RAB17	NUAK2	CLEC4D
							S100A10	CADM3	COL9A1																KPNB1	KDELC2	CNDP1	ELMOD2			RAB33A	OAS2	CLEC4E
							S100A16	CALB2	CPA2																LGALS3BP	KDELR2	CNDP2	ELOB			RAB38	OASL	CLEC4M
							S100A2	CALCOCO1	CPB2																LIG1	KDELR3	CNOT2	ELOC			RAB3C	OSMR	CLEC6A
							S100A3	CALCRL	CPB2-AS1																LMF2	KIAA1755	CNOT6	ELP5			RAB6B	OXTR	CLEC7A
							S100A4	CALD1	CPEB1																LMNB1	KIRREL1	CNPY2	EMC3			RAP1GAP	PAPPA	CLEC9A
							S100A6	CALHM2	CPLX1																LMNB2	KMT2A	CNPY3	EMC6			RASEF	PAPPA2	CLECL1
							SAMD4A	CALM2	CPM																LRP12	KPNA6	CNTNAP3B	EMC7			RASGEF1A	PARM1	CLIC2
							SAMD9	CALR	CPN1																LRR1	KPNB1	CNTRL	EMP2			RASIP1	PBX1	CLIC5
							SARNP	CAMK2B	CPNE5																LRRCC1	LAMA4	COL11A1	ENPP1			RASSF2	PCDH10	CLLU1OS
							SCHIP1	CAPN2	CPSF1P1																LSM2	LAMB1	COL11A2	ENTHD1			RENBP	PCDHB3	CLNK
							SCML4	CARD10	CPVL																LSM3	LAMC1	COL14A1	EOGT			RGS1	PCDHGA11	CLU
							SCN1B	CARD11	CPXM2																LSM4	LAMP1	COL18A1	EPAS1			RIMS4	PCDHGA7	CMAH
							SCRG1	CARD6	CREM																LSM5	LAMP2	COL5A3	EPB41L2			RLBP1	PCDHGB4	CMKLR1
							SDC2	CASC10	CROCC																MAD2L1	LASP1	COL6A1	EPHX1			RNF125	PCOLCE	CMPK2
							SERPINA3	CASC4	CRTAC1																MAD2L2	LEF1	COL6A2	ERBIN			ROBO2	PDCD1LG2	CNR2
							SERPINA5	CASC8	CRYM																MANF	LENG8	COL9A1	ERGIC2			ROPN1	PDE1C	COL4A3
							SERPINE1	CASP4	CT45A5																MAP3K20	LGALS1	COL9A3	ERH			ROPN1B	PDGFB	COL4A4
							SERTAD4-AS1	CASP6	CTA-217C2.1																MASTL	LGALS3BP	COMMD7	ESD			RP11-104E19.1	PDGFC	COLQ
							SFRP1	CASQ1	CTB-114C7.3																MCM10	LIMS1	COMTD1	ETFB			RP11-1055B8.2	PDGFRB	CORO1A
							SH2D4A	CATSPER1	CTC-255N20.1																MCM2	LMAN1	COPE	ETFRF1			RP11-1055B8.3	PDZD2	CP
							SH3GL2	CAV1	CTD-2008A1.2																MCM3	LMF2	COPRS	ETV5			RP11-137H2.6	PIP5KL1	CPA5
							SHISA2	CAV2	CTD-2023N9.1																MCM4	LMNA	COPZ1	EVA1A			RP11-143A12.3	PITX1	CPA6
							SHROOM2	CBLN2	CTD-2033A16.3																MCM5	LMO4	COQ8B	EVA1C			RP11-161M6.2	PKP2	CPNE9
							SIDT2	CBR3-AS1	CTD-2083E4.6																MCM6	LOXL3	COTL1	EXOC5			RP11-189B4.6	PLAGL1	CPXCR1
							SLAMF9	CCBE1	CTD-2201I18.1																MCM7	LPCAT2	COX15	EXOSC7			RP11-252C15.1	PLAU	CR1
							SLC17A9	CCDC109B	CTD-2380F24.1																MCM8	LPP	COX4I1	EYA1			RP11-290F20.3	PLAUR	CR1L
							SLC20A1	CCDC152	CTD-2514K5.2																MCUR1	LRP1	COX7A2L	F2R			RP11-2E17.1	PODXL	CR2
							SLC25A20	CCDC153	CTD-2516F10.2																MDC1	LRP12	CPM	FABP5			RP11-317M11.1	POSTN	CREB3L3
							SLC37A2	CCDC71L	CTD-2517O10.6																MEA1	LSAMP	CPNE1	FABP7			RP11-347E10.1	POU2F2	CRIP3
							SLC38A1	CCDC80	CTD-2529O21.1																MELK	LTBP1	CPNE8	FAHD2B			RP11-390P2.4	PPARG	CRTAM
							SLC5A3	CCDC81	CTD-2562J17.2																MINOS1	LTBP3	CPSF3	FAM114A2			RP11-3L8.3	PRDM1	CRYBB1
							SLC9A7	CCDC84	CTD-2655K5.1																MIS18A	LYPD1	CPVL	FAM129A			RP11-429E11.2	PRDM8	CSF1
							SLC9A7P1	CCDC85A	CTD-3035D6.2																MIS18BP1	MACF1	CPXM1	FAM162A			RP11-481A20.11	PRKY	CSF1R
							SLITRK6	CCDC96	CTD-3065J16.9																MKI67	MAF	CREB3	FAM167B			RP11-509E16.1	PROSER2-AS1	CSF2RB
							SMCR8	CCK	CTD-3247F14.2																MMS22L	MAGEC2	CREG1	FAM174A			RP11-527H14.2	PRTFDC1	CSF3R
							SNED1	CCL2	CTH																MND1	MAGED1	CRELD2	FAM177A1			RP11-557H15.2	PSG5	CSN3
							SNORD17	CCL26	CTHRC1																MNS1	MAGT1	CREM	FAM198B			RP11-557H15.4	PTGFR	CST2
							SORBS2	CCL5	CTLA4																MOXD1	MAN1A2	CRK	FAM229B			RP11-558F24.4	PTPLAD2	CST7
							SOX9	CCL7	CTNNA2																MPHOSPH9	MAN2B2	CRLF1	FAM27C			RP11-599J14.2	PTPRN	CTSS
							SPARC	CCNG2	CTNNAP1																MRPL37	MANF	CSE1L	FAM69A			RP11-669N7.2	PTX3	CTSW
							SPATA13	CCR1	CTNNB1																MRPS11	MAP1B	CSF2RA	FAM84B			RP11-726G1.1	PXDN	CUX2
							SPTLC3	CD14	CTSG																MSH2	MAP3K2	CSNK2A2	FAM98A			RP11-80F22.9	RAB27B	CX3CR1
							SRGN	CD151	CTSH																MSH6	MAP4	CSNK2B	FARP2			RP11-93B14.5	RAB3B	CXCL10
							SSC5D	CD163L1	CTTNBP2																MT2A	MAP4K4	CSPG4	FAXC			RP11-98L5.2	RARRES1	CXCL11
							STAG3	CD1D	CXorf65																MTHFD1	MAPK6	CTBP2	FBXW11			RP13-735L24.1	RARRES3	CXCL12
							STK32B	CD248	CYB561A3																MTHFD2	MARCKS	CTCF	FCGR2A			RP3-332B22.1	RASGRF2	CXCL13
							STON1	CD24P4	CYGB																MX1	MBTPS1	CTDNEP1	FDX1			RP3-395M20.7	RELN	CXCL16
							SVIL	CD274	CYP1A1																MXD3	MCAM	CTDSP2	FGF13			RP3-395M20.8	RGS4	CXCL9
							SYN1	CD34	CYP27A1																MYBL1	MCL1	CTDSPL	FGGY			RP3-527G5.1	RP11-166D19.1	CXCR2P1
							SYTL5	CD36	CYP4F29P																MYBL2	MEF2A	CTGF	FH			RP4-529N6.1	RP11-224O19.2	CXCR3
							TAPBP	CD44	CYP51A1																MYH10	MEF2C	CTNNAL1	FHIT			RP4-718J7.4	RP11-371I1.2	CXCR4
							TF	CD59	CYP7B1																MYO19	MESD	CTPS2	FHL2			RPS6KA2	RP11-400K9.4	CXCR5
							TGFA	CD7	CYSTM1																MZT1	MFSD6	CTSC	FIS1			RRAGD	RP11-48O20.4	CXCR6
							TGFBI	CD70	CYTH3																NAA50	MGP	CTU1	FKBP2			RXRG	RP11-513O17.2	CXORF21
							THBS1	CD93	DAAM1																NASP	MIA	CUEDC2	FKBP5			S100B	RP11-575F12.2	CXORF50B
							THRB	CD96	DAAM2																NBL1	MICA	CX3CL1	FKBP9			SAMD5	RP5-1011O1.3	CYBB
							TINAGL1	CDA	DAB2																NCAPD2	MICALL2	CXorf38	FLOT1			SBK1	RPS4Y1	CYLD
							TLR5	CDC42EP2	DANCR																NCAPD3	MMP14	CYB5A	FMC1			SCIN	RRAD	CYP2C8
							TM4SF1	CDC42EP4	DAPK1																NCAPG	MMP15	CYBA	FMN1			SCML4	RRAS	CYSLTR1
							TM4SF18	CDCP1	DCDC2																NCAPG2	MMP16	CYHR1	FNBP1L			SCUBE2	RSAD2	CYTH4
							TMEM176B	CDH10	DCT																NCAPH	MOB1A	CYTOR	FOXD3-AS1			SDC3	RTN1	CYTIP
							TMEM178B	CDH11	DDI2																NCAPH2	MOXD1	DAB2	FUNDC1			SEMA6A	RYR2	DAO
							TMEM25	CDH13	DDX11-AS1																NDC1	MRC2	DALRD3	FUT8			SESN3	S100A16	DAPP1
							TMEM59L	CDH2	DDX25																NDC80	MRPS6	DBF4	FYB1			SFTPC	S100A4	DARC
							TMTC1	CDH24	DEFB126																NDUFA6	MSL1	DBN1	G3BP2			SGCA	S1PR1	DAZL
							TMX4	CDH4	DENND1C																NDUFB1	MYDGF	DCP2	GABARAPL2			SGCD	S1PR3	DBH
							TNFAIP6	CDH6	DENND2D																NDUFB2	MYEF2	DCPS	GALNT10			SGK1	SAMD12	DCAF8L1
							TNFRSF10C	CDH8	DFNB31																NEIL3	MYH9	DCTPP1	GAPDHS			SH3TC1	SAMD9L	DCC
							TOM1L2	CDK14	DGCR5																NEK2	MYL9	DCUN1D5	GATM			SHC2	SCARA3	DDX4
							TOX3	CDK15	DGCR6																NEMP1	MYLK	DCXR	GDF15			SHE	SCG2	DDX60
							TRABD2B	CDK6	DGCR6L																NFATC2IP	MYO9B	DDA1	GFM1			SLAIN1	SCG5	DEF6
							TRIM48	CDKN1A	DHCR24																NFIC	NAB1	DDAH2	GHR			SLC12A7	SCN2A	DEFA4
							TRIM51CP	CDYL2	DHCR7																NRM	NAV1	DDIT3	GLRX2			SLC16A10	SCN9A	DENND1C
							TRIM51GP	CEACAM19	DHX33																NSD2	NCAM1	DDX21	GLRX5			SLC16A6	SECTM1	DENND2D
							TRIM67	CEP250	DIP2B																NT5DC2	NCKAP1	DDX3X	GMPS			SLC17A9	SERPINB2	DENND3
							TRPV2	CERCAM	DIP2C																NUCB2	NCOR2	DDX41	GNG12			SLC22A23	SERPINB7	DERL3
							TSPAN7	CERKL	DLGAP1																NUCKS1	NDRG1	DDX42	GNPTAB			SLC24A4	SERPINE1	DGKA
							UBA7	CETP	DLL3																NUDT1	NEAT1	DDX50	GNS			SLC24A5	SH2D4A	DHRS9
							UNC80	CFB	DNAH6																NUDT15	NEDD9	DEF8	GOLGA5			SLC27A3	SH3RF2	DIO1
							VASH1	CFH	DNAJA4																NUDT21	NES	DENND2A	GON7			SLC35F1	SHC3	DIO3
							VDR	CFI	DNASE2B																NUF2	NF1	DENND4B	GPHN			SLC38A8	SLC14A1	DIO3OS
							VIT	CFLAR	DPH2																NUP205	NFAT5	DEPP1	GPN3			SLC45A2	SLC15A3	DMRT3
							VSTM2B	CFLAR-AS1	DPH5																NUP62	NFE2L3	DERL2	GPR137B			SLC7A4	SLC16A2	DMRTC1B
							WNK4	CGA	DRAM2																NUP85	NFIC	DEXI	GPR37			SLC7A8	SLC16A9	DNAH8
							XAF1	CHI3L2	DSTYK																NUSAP1	NGFR	DGKD	GPRC5A			SORBS1	SLC6A10P	DNAJC5B
							XKR5	CHIC2	DTNB																OAS2	NID1	DGKH	GPRC5B			SORCS1	SLFN11	DNASE1L3
							XKR9	CHMP4A	DTX1																OAS3	NMT1	DGKI	GPRC5C			SORL1	SLIT2	DNTT
							YPEL4	CHPF	DUSP15																OIP5	NORAD	DGKZ	GPX8			SORT1	SMEK3P	DOCK11
							ZBED6CL	CHPF2	DUSP16																ORC6	NPTN	DHFR	GSTP1			SOX10	SMOC1	DOCK2
							ZFP3	CHRM2	DUSP2																PA2G4	NRP2	DHRS2	GTF2A1			SOX6	SOD3	DOCK8
							ZNF214	CHRM3	DUSP9																PAICS	NT5E	DHRS4-AS1	GTF2B			SOX8	SOX9	DOK2
							ZNF295-AS1	CHST15	DYDC2																PAQR4	NTM	DHRS4L2	GTF2H5			SPTBN2	SPANXC	DOK3
							ZNF385D	CIITA	DYNC1I1																PARP1	NUCB1	DHX32	GTF3C6			SS18L1	SPANXD	DPEP1
							ZNF415	CITED2	E2F2																PARP9	NUCB2	DIAPH2	GTPBP8			ST3GAL4	SPATA18	DPEP2
							ZNF438	CKAP2L	ECHDC3																PAXX	NUFIP2	DICER1	GUCY1A2			ST3GAL6	SPEG	DPPA4
							ZNF521	CKAP4	EDNRB																PBK	NUP58	DKC1	GXYLT2			ST3GAL6-AS1	SPOCD1	DPT
							ZNF662	CLCA2	EEF1A1P11																PCLAF	NXPE3	DLG1	GYG1			ST6GAL1	SPOCK1	DRAM1
							ZNF69	CLCF1	EEF1A1P14																PCNA	OLFML3	DLG5	GYG2			ST6GALNAC1	SPRED3	DRD5
							ZNF702P	CLDN11	EEF1A1P8																PCNT	P3H1	DLGAP1	H2AFJ			ST6GALNAC2	SRGN	DTHD1
							ZNF788	CLDN9	EEPD1																PEA15	P4HA1	DLGAP1-AS1	H2AFV			ST8SIA6	SRPX2	DTX1
							ZNF860	CLEC2B	EFHD1																PFN1	P4HA2	DLL3	HAGH			STOX2	SSC5D	DUPD1
							ZSCAN18	CLEC3B	EFR3B																PGAM1	P4HB	DMAC2	HAX1			STXBP6	SSTR1	DUSP2
								CLIC1P1	EGR2																PGP	PACSIN2	DMWD	HDDC2			SYT3	STAC	DUSP26
								CLIP3	EGR3																PHF19	PAFAH1B2	DNAAF5	HEBP1			TBC1D7	STC1	EAF2
								CLSTN2	EIF3L																PHGDH	PAM	DNAH14	HEBP2			TC2N	STC2	EBI3
								CLSTN3	EIF5A2																PHLDA2	PAQR8	DNAJB12	HEPH			TENM1	STEAP2	ECEL1
								CLU	EMILIN2																PHTF2	PARP14	DNAJC1	HES6			TESK2	STK33	EDAR
								CMAHP	EN2																PIGX	PARP4	DNAJC21	HEXB			TEX15	SULF1	EGOT
								CNGA1	ENHO																PIMREG	PARP9	DNAJC25	HEXIM1			TEX41	SUSD1	EMB
								CNIH2	ENTHD1																PKM	PCDH9	DNAJC9	HHATL			TFCP2L1	SYBU	EMR1
								CNN1	ENTPD1																PKMYT1	PCOLCE	DNMT3A	HIBCH			TINCR	SYT1	EMR4P
								CNN2	ENTPD6																PLAT	PDGFA	DNPEP	HIF1A			TKTL1	TAGLN	ENPP7
								CNPY4	EOMES																PLK1	PDIA3	DOCK1	HIKESHI			TMC6	TCF4	EOMES
								CNR1	EPB41																PLK4	PDIA4	DOK1	HINT2			TMCC2	TDRD9	EPHA1
								CNTNAP1	EPHA10																PLP2	PDIA6	DOK5	HIST1H1E			TMEM229B	TENM2	EPSTI1
								CNTNAP3	EPHA8																PLSCR1	PDLIM3	DOLK	HIST1H4E			TMEM255A	TFPI	ERAP2
								CNTNAP3B	EPM2A																PLXNC1	PDLIM5	DPH3	HIST2H2AC			TMPRSS13	TFPI2	ERMN
								COL12A1	ERBB3																POC1A	PEG10	DPP7	HLTF			TMPRSS5	TGFB2	ETV7
								COL13A1	ERVFRD-1																POLA1	PGM2L1	DSC2	HMGN3			TMTC2	TGM2	EVI2A
								COL15A1	ESPN																POLA2	PGM3	DSG2	HMGN5			TNFRSF14	THBD	EVI2B
								COL17A1	ESR1																POLD1	PHLDA2	DTL	HNMT			TNFRSF19	THBS1	EVL
								COL18A1	ESR2																POLD2	PHLDB1	DTYMK	HNRNPH2			TNRC6C-AS1	THSD4	FAAH2
								COL1A1	ESRP1																POLD3	PIEZO1	DUS1L	HOXA4			TRIM51	TLE4	FAIM3
								COL1A2	ESRRA																POLE	PITPNB	DUSP15	HOXB7			TRIM63	TMEM119	FAM107B
								COL21A1	ESYT3																POLE3	PJA2	DUSP5	HPF1			TRPM1	TMEM158	FAM113B
								COL27A1	ETNPPL																POLQ	PKM	E2F1	HPS3			TRPM8	TMEM200A	FAM129C
								COL3A1	ETV4																POLR3K	PLAT	E2F6	HRK			TSPAN10	TMEM200B	FAM151A
								COL4A4	ETV5																POP7	PLAUR	EBPL	HSD17B14			TSPAN7	TNFAIP2	FAM153A
								COL4A5	EXTL1																PPIA	PLCG2	ECH1	HSD17B8			TTC39A	TNFRSF10A	FAM153B
								COL4A6	F10																PPIF	PLEC	ECHS1	HSPA4L			TTYH2	TNFRSF11B	FAM157B
								COL5A1	FABP3																PPIH	PLEKHA4	ECI1	HSPB11			TUBB4A	TNFRSF9	FAM159A
								COL5A2	FABP5																PPM1G	PLOD1	ECPAS	HSPB2			TUBB8P7	TNFSF18	FAM163B
								COL6A1	FADD																PRADC1	PLOD2	EEF1A1	HUS1			TYR	TOR4A	FAM166B
								COL6A2	FAHD2B																PRC1	PLOD3	EEF1B2	ICK			TYRP1	TOX2	FAM170B
								COL6A3	FAHD2CP																PRIM1	PLPP1	EEF1D	ID4			VGF	TPM2	FAM177B
								COL7A1	FAIM3																PRIM2	PLPP5	EEF1E1	IFI16			WIPF3	TRABD2A	FAM179A
								COL8A1	FAM102B																PRKD3	PLXNA3	EEF2KMT	IFI27L1			WNK2	TRHDE	FAM18A
								COLEC10	FAM118A																PRKDC	PLXNB2	EFEMP2	IFI27L2			Z83851.1	TRHDE-AS1	FAM26F
								COLEC12	FAM124A																PRR11	PMEPA1	EFHD1	IFITM2			ZDHHC11B	TRIM22	FAM46C
								CORIN	FAM132A																PSIP1	PON2	EFNA1	IFITM3			ZNF536	TRIM58	FAM49A
								CORO1A	FAM132B																PSMC3	POSTN	EGFL7	IFT22			ZNF704	TRIML2	FAM55D
								COTL1	FAM133A																PSMC3IP	PPFIBP1	EHBP1L1	IFT43				TRPC4	FAM65C
								COX6B2	FAM134B																PSMD1	PPIB	EHD3	IFT57				TSLP	FAM92B
								CPA3	FAM149A																PSMG3	PPM1M	EHMT1	IGBP1				TSPYL5	FASLG
								CPA4	FAM161A																PSRC1	PPP1CB	EI24	IGF2R				TTTY15	FBP1
								CPA5	FAM163A																PTBP1	PPP1R18	EIF1AX	IGSF11				TXLNG2P	FCAMR
								CPNE4	FAM167B																PTDSS1	PRCP	EIF2S1	IL13RA2				USP9Y	FCAR
								CRABP2	FAM174B																PTMA	PREPL	EIF2S3	IL33				UTY	FCER1G
								CREB3L1	FAM180B																PTP4A2	PRICKLE2	EIF3A	IL6ST				VASN	FCER2
								CRH	FAM181B																PTTG1	PRKACB	EIF3B	IMMP2L				VCAM1	FCGR1A
								CRIM1	FAM186B																PXMP2	PRKAR1A	EIF3E	IQGAP2				VCAN	FCGR1B
								CRISPLD2	FAM189A2																RACGAP1	PRNP	EIF3K	ISCA2				VEGFC	FCGR1C
								CRMP1	FAM19A5																RAD1	PRRX1	EIF3L	ISCU				VGLL3	FCGR3A
								CROT	FAM201B																RAD21	PRSS23	EIF4A1	ITGA3				VIPR1	FCHO1
								CSF1	FAM20A																RAD23A	PSAP	EIF4B	ITGA6				VIT	FCN1
								CSF1R	FAM210A																RAD51AP1	PSD3	EIF4E2	ITGA7				WISP1	FCRL1
								CSF2	FAM212A																RAD51C	PSMD1	EIF4ENIF1	ITPKB				WNT5A	FCRL2
								CSMD2	FAM213A																RAD54B	PSMD14	EIF4G1	JAZF1				WNT5A-AS1	FCRL3
								CSMD3	FAM45A																RAD54L	PTGFRN	EIF5	JPX				WNT5B	FCRL4
								CSPG5	FAM46C																RAN	PTN	EIF5A	KAT2B				WNT7B	FCRL5
								CSRNP1	FAM53B																RANBP1	PTP4A1	ELAC2	KCNN2				XAF1	FCRL6
								CTA-204B4.2	FAM69B																RB1	PTP4A2	ELOVL6	KCTD20				ZFY	FER1L4
								CTA-392C11.1	FAM69C																RBBP4	PTPN14	EMC6	KIF5B				ZNF185	FERMT3
								CTB-171A8.1	FAM78A																RBBP7	PTPRZ1	EMC8	KIF6				ZNF385D	FGD2
								CTB-175P5.4	FAM81A																RBBP8	PURB	EMG1	KLHL9				ZNF415	FGD3
								CTB-85P21.2	FARP2																RBL1	QKI	EMID1	KRR1				ZNF804A	FGL2
								CTB-89H12.4	FASN																RCC2	QSOX1	EML4	KRT10					FGR
								CTB-92J24.3	FAT2																RCCD1	RAB31	ENAH	L3HYPDH					FLI1
								CTC-203F4.1	FAXC																RECQL	RASSF8	ENC1	L3MBTL3					FLJ40330
								CTC-327F10.4	FBLL1																RECQL4	RBM5	ENDOG	LACTB					FLJ41941
								CTC-353G13.1	FBLN5																REEP4	RBMS1	ENDOV	LACTB2					FLJ43390
								CTC-359D24.3	FBXL7																RFC1	RBMS3	ENG	LAGE3					FLJ45983
								CTC-366B18.4	FBXO25																RFC2	RCAN1	ENO3	LAMTOR5					FLT3
								CTC-378H22.1	FBXO7																RFC3	RCN1	ENPP1	LDHB					FLT3LG
								CTC-420A11.2	FCER1G																RFC4	RCN2	ENTPD1	LEPROT					FMNL1
								CTC-429P9.3	FCGR2A																RFC5	RCN3	ENTR1	LGALS1					FMO2
								CTC-529P8.1	FCGR2B																RFWD3	RDX	EPAS1	LGALS3					FMO6P
								CTD-2021H9.3	FCRLA																RHEB	RECQL	EPB41L1	LGMN					FOLR4
								CTD-2031P19.3	FGD3																RHNO1	REEP3	EPB41L2	LHFPL2					FOXD4L3
								CTD-2066L21.3	FGF13																RIF1	RGS16	EPB41L4A	LIG1					FOXP3
								CTD-2078B5.2	FGFR4																RMI2	RHOB	EPB41L4A-AS1	LIMCH1					FPR1
								CTD-2091N23.1	FHIT																RNASEH2A	RHOC	EPN2	LINC00467					FPR2
								CTD-2127H9.1	FIG4																RNASEH2B	RNASE1	EPRS	LINC00472					FPR3
								CTD-2171N6.1	FMN1																RPA1	RND3	ERAP2	LINC00473					FUCA1
								CTD-2207P18.2	FN3K																RPA2	RNF19A	ERC1	LINC01315					FUT7
								CTD-2263F21.1	FNIP2																RPA3	RNF213	ERCC1	LINC01474					FXYD2
								CTD-2269F5.1	FOS																RPL39L	ROBO1	ERCC2	LINC02303					FYB
								CTD-2314B22.3	FOXD3																RRM1	ROBO3	ERGIC1	LINC02552					GAB3
								CTD-2319I12.1	FOXN4																RRM2	ROCK2	ERVK-28	LITAF					GADD45G
								CTD-2325P2.4	FRAT1																SAC3D1	RPN1	ERVK3-1	LONRF1					GAGE12D
								CTD-2334D19.1	FRAT2																SAE1	RPN2	ESD	LONRF2					GAPT
								CTD-2532K18.2	FREM1																SAMD1	RRAS	ETFB	LRRFIP2					GATA3
								CTD-2561J22.2	FRMD4B																SAP30	RRBP1	ETHE1	LSM3					GBA3
								CTD-2587H24.5	FRMPD1																SASS6	RTN4	ETNK2	LSM5					GBP1
								CTD-2589M5.5	FSTL4																SCRG1	RUNX1	ETS2	LSM8					GBP2
								CTD-2619J13.8	FSTL5																SDC3	S100A10	ETV4	LXN					GBP3
								CTD-2620I22.7	FUOM																SGO1	S100A11	EVA1B	LYPLAL1					GBP4
								CTD-3099C6.9	FUT3																SGO2	S100A16	EVL	LYRM2					GBP5
								CTF1	FXYD3																SHCBP1	S100A4	EXOC3	LYSMD3					GBP7
								CTGF	FYN																SIVA1	S100A6	EXOC3L2	LYST					GCET2
								CTNNAL1	GAB2																SKA1	S100B	EXOC7	MAD2L1BP					GCH1
								CTSO	GABRG3																SKA2	S1PR2	EXOSC1	MAGEH1					GCNT1
								CTSW	GADL1																SKA3	SACS	EXOSC2	MAGOH					GCNT4
								CTXN1	GALM																SLBP	SCARB2	EXOSC7	MAGOHB					GFI1
								CUEDC1	GALNT3																SLC25A40	SCN9A	EYA1	MALSU1					GGTA1
								CUL4B	GAPDHP33																SLC25A5	SCRG1	F2R	MANF					GHRL
								CXCL12	GAPDHS																SLC29A1	SCRN1	FADS1	MAP3K13					GIMAP1
								CXCL2	GAREM																SLC43A3	SDC3	FAF2	MAP9					GIMAP2
								CXCL3	GAS2L3																SLF1	SDF2L1	FAH	MARCKS					GIMAP4
								CXorf28	GAS7																SLFN5	SDF4	FAHD1	MBD4					GIMAP5
								CYB561	GATM																SMC1A	SEC22B	FAM120AOS	MCAM					GIMAP6
								CYB5A	GCAT																SMC2	SEC24D	FAM136A	MCEE					GIMAP7
								CYLD	GCNT3																SMC3	SEC31A	FAM173A	MCOLN3					GIMAP8
								CYP24A1	GDF15																SMC4	SEC61A1	FAM19A5	MCTS1					GJA10
								CYP27C1	GDPD5																SMIM19	SEL1L	FAM207A	MCUR1					GJD3
								CYP2F1P	GEMIN8P4																SNRNP25	SELENON	FAM20B	MDFIC					GLP2R
								CYP2S1	GFOD1																SNRNP40	SEMA3A	FAM213A	MDH1					GLRX
								CYP3A5	GGA1																SNRPA	SEMA3B	FAM45A	MED7					GMFG
								CYP4X1	GHITM																SNRPB	SEMA3C	FAM49B	MELTF					GNG8
								CYR61	GJA3																SNRPD1	SEMA3D	FAM57A	MET					GNGT2
								CYTH4	GJB1																SNRPD3	SERINC5	FAM69B	METRN					GNLY
								CYTL1	GJC3																SNRPF	SERPINE2	FAM89A	METTL5					GOLGA2B
								DAB1	GK																SNRPG	SERPINH1	FANCA	MFSD1					GP1BA
								DAP	GLB1L3																SNX10	SFT2D2	FANCI	MFSD5					GP5
								DARC	GLUD2																SPAG5	SGCB	FARP1	MGST3					GPA33
								DAW1	GMPR																SPC24	SGCE	FASN	MIR29B2CHG					GPAT2
								DCBLD1	GNAL																SPC25	SH2B3	FASTK	MITF					GPBAR1
								DCBLD2	GNB1L																SPCS3	SH3BGRL3	FAT1	MLANA					GPR114
								DCHS1	GNG12-AS1																SPDL1	SH3BP5	FBL	MMADHC					GPR120
								DCHS2	GNG7																SRP9	SH3GLB1	FBLN1	MME					GPR132
								DCLK2	GNPDA1																SRPK1	SH3KBP1	FBLN2	MNAT1					GPR141
								DCN	GNPTAB																SRRT	SH3PXD2A	FBXL15	MOCS2					GPR142
								DDAH1	GOLGA7B																SRSF10	SHC1	FBXO17	MORN2					GPR15
								DDR1	GOT1																SRSF2	SHC4	FBXO45	MOSMO					GPR160
								DDX39B	GPAM																SRSF3	SHROOM4	FBXW2	MPC1					GPR171
								DDX47	GPHN																SRSF4	SHTN1	FBXW5	MPC2					GPR174
								DDX58	GPM6A																SSRP1	SIPA1L2	FCER1G	MPDZ					GPR18
								DDX60	GPM6B																STAT1	SKI	FCGRT	MPP6					GPR182
								DEGS1	GPNMB																STIL	SKIL	FEN1	MREG					GPR183
								DENND3	GPR137B																STMN1	SLC16A3	FERMT2	MRPL13					GPR25
								DGKA	GPR143																SUGP2	SLC17A5	FES	MRPL17					GPR31
								DGKD	GPR153																SUMO2	SLC20A1	FGD1	MRPL18					GPR35
								DHRS3	GPR157																SUPT16H	SLC20A2	FGFBP3	MRPL21					GPR65
								DIAPH3	GPR161																SUZ12	SLC22A17	FGFR1	MRPL22					GPR68
								DIO2	GPR18																SYNE2	SLC25A37	FHL1	MRPL3					GPR82
								DIXDC1	GPR19																TACC1	SLC38A10	FHL2	MRPL32					GPR84
								DKK1	GPR3																TACC3	SLC39A7	FIBP	MRPL33					GPRC5D
								DKK3	GPR56																TCF19	SLC43A3	FKBP10	MRPL34					GRAP
								DLC1	GPR84																TCOF1	SLC4A7	FKBP11	MRPL36					GRAP2
								DLG4	GPRC5B																TEAD1	SLC5A3	FKBP3	MRPL40					GRAPL
								DLK2	GPRIN3																TEDC2	SLFN5	FKBP4	MRPL44					GRIN3A
								DLX1	GRAMD4																TES	SMC4	FKBP8	MRPL47					GSDMB
								DLX2	GRAP2																TEX30	SMG7	FLCN	MRPL51					GTSF1
								DMD	GRASP																TFDP1	SMPD1	FLNA	MRPL52					GTSF1L
								DMPK	GRB10																THBS2	SMURF2	FMN2	MRPL54					GUCY2C
								DNAH11	GREB1																THEM6	SNRNP70	FMNL2	MRPL57					GVIN1
								DNAH2	GRHL1																THOC3	SNX22	FNBP1	MRPS10					GZMA
								DNAH5	GRM1																THOP1	SORCS1	FNBP4	MRPS18C					GZMB
								DNAJB4	GRTP1																TIMELESS	SPARC	FNDC5	MRPS22					GZMH
								DNER	GSTM4																TK1	SPATA13	FOXC1	MRPS33					GZMK
								DNM1	GSTO1																TLNRD1	SPATA6	FOXK2	MRPS36					GZMM
								DNMBP	GSTO2																TMEM106C	SPCS3	FOXN3	MRPS9					H2-AA
								DOCK2	GSTP1																TMEM14A	SPPL2A	FOXRED1	MSN					H2-AB1
								DOCK5	GYG2																TMEM237	SPRED1	FSCN1	MSRA					H2-BI
								DPF3	GYLTL1B																TMEM97	SPTBN1	FTH1	MT-ATP6					H2-D1
								DPY19L2	GYPC																TMEM98	SQLE	FTL	MT-CO2					H2-DMA
								DPY19L2P1	H19																TMPO	SREBF2	FUNDC1	MT-CYB					H2-DMB1
								DPYD	H2AFJ																TMX4	SRGAP2	FUOM	MT-ND2					H2-DMB2
								DPYSL2	HADHB																TOMM5	SRGN	FUZ	MTAP					H2-EB1
								DRAM1	HAGHL																TONSL	SRPX	FXN	MTHFS					H2-EB2
								DRAP1	HAO2																TOP2A	SRSF11	FXYD1	MTPN					H2-M1
								DRAXIN	HAR1A																TOPBP1	SSFA2	FXYD3	MYNN					H2-M10.1
								DRD2	HBQ1																TP53I13	SSR1	FXYD6	NAA10					H2-M10.2
								DSE	HCCAT5																TPGS2	ST6GAL1	FYB1	NAA38					H2-M10.3
								DSEL	HCG20																TPM4	STARD13	FZD9	NAA50					H2-M10.4
								DSTN	HCG4																TPRKB	STAT1	G3BP2	NACA					H2-M10.5
								DSTNP1	HDAC4																TPX2	STK17A	GAA	NARF					H2-M10.6
								DTWD1	HDDC2																TRIP13	STT3A	GAL	NARS2					H2-M11
								DUSP1	HEATR5A																TSEN34	STT3B	GALE	NAXE					H2-M2
								DYNLRB2	HECTD2																TTF2	STX16	GALNT1	NBDY					H2-M3
								DYRK1B	HERC5																TTK	SUN2	GALNT2	NCK1					H2-M5
								DYSF	HES6																TUBA1B	SURF4	GALNT7	NDN					H2-M9
								EBF2	HEY1																TUBA1C	SYT11	GALT	NDUFA1					H2-OA
								EBF4	HEY2																TUBB	TACC1	GAMT	NDUFA11					H2-OB
								EBI3	HIRA																TUBB4B	TAGLN2	GANAB	NDUFA12					H2-Q1
								ECE1	HIST1H3C																TUBB6	TANC1	GAPDHS	NDUFA2					H2-Q10
								ECM2	HMG20B																TUBG1	TANC2	GARS	NDUFA3					H2-Q2
								ECSCR	HMOX1																TUSC3	TAOK1	GAS6-AS1	NDUFA4					H2-Q4
								EDIL3	HOGA1																TYMS	TAPBP	GATAD2A	NDUFA5					H2-Q6
								EDN1	HOXD-AS1																UACA	TCF12	GBA2	NDUFA6					H2-Q7
								EDNRA	HOXD1																UBE2C	TEAD1	GCSH	NDUFA9					H2-T10
								EFEMP1	HOXD12																UBE2S	TENT5A	GDF11	NDUFAB1					H2-T11
								EFEMP2	HPCAL4																UBE2T	TEX261	GDNF	NDUFAF2					H2-T22
								EFNB2	HPDL																UBR7	TFAP2C	GEMIN4	NDUFAF3					H2-T23
								EGFR	HPGD																UCHL5	TGFBI	GEMIN7	NDUFAF4					H2-T24
								EHBP1L1	HPN																UFD1	TGFBR2	GFER	NDUFB1					H2-T3
								EHD2	HPS1																UHRF1	TGOLN2	GGA1	NDUFB10					H2-T9
								EHF	HPS4																UNG	THBS2	GGA2	NDUFB11					HAMP
								ELFN2	HR																UQCC2	TIA1	GGPS1	NDUFB2					HAPLN3
								ELK3	HRK																UQCRQ	TIMP1	GHITM	NDUFB3					HAVCR1
								ELL2	HS1BP3																USP1	TIMP2	GIGYF2	NDUFB4					HAVCR2
								ELMO1	hsa-mir-7162																USP37	TIMP3	GINS2	NDUFB5					HBD
								ELMOD1	HSD17B14																VDAC3	TM9SF3	GIT1	NDUFB6					HCG26
								ELTD1	HSD3B2																VRK1	TMEM132A	GLI3	NDUFB8					HCG27
								EMCN	HSD3BP5																WDHD1	TMEM178B	GLRX3	NDUFC1					HCK
								EMR1	HSPA12A																WDR34	TMEM248	GLRX5	NDUFC2					HCLS1
								ENC1	HSPA2																WDR76	TMEM30A	GLUD1	NDUFS3					HCP5
								ENG	HSPA7																WEE1	TMEM45A	GMPS	NDUFS4					HCST
								ENPEP	HSPA9																WLS	TMEM47	GOLM1	NDUFS6					HEMGN
								EPB41L1	HSPBAP1																XPO1	TMEM87B	GON4L	NEDD8					HIST1H1D
								EPGN	HTN1																XRCC2	TMX4	GOT1	NEK7					HIST1H2BI
								EPHA1	HTR2B																XRCC5	TNC	GOT2	NEPRO					HK3
								EPHA2	HTR3B																YEATS4	TNFRSF12A	GPATCH2	NES					HMGCLL1
								EPHA6	HUS1B																YWHAH	TNFRSF19	GPCPD1	NFKBIZ					HMHA1
								EPHB2	ICOS																ZFP91	TNRC6B	GPR137B	NFU1					HMHB1
								EPHB6	IDH1																ZGRF1	TOR1AIP2	GPR143	NGLY1					HMSD
								EPM2AIP1	IDH3A																ZNF367	TPM1	GPR158	NHP2					HP
								ERAP2	IDI2-AS1																ZNF519	TPM4	GPR161	NHSL1					HPD
								EREG	IFT81																ZWILCH	TRAM1	GPRC5B	NIN					HPR
								ERMN	IGDCC4																ZWINT	TRAM2	GPSM1	NIPSNAP2					HRASLS2
								ERRFI1	IGF1																	TRIM9	GPSM3	NME1					HSD11B1
								ERVK13-1	IGHMBP2																	TRIP12	GRAMD1A	NNMT					HSF5
								ESAM	IGSF11																	TRPS1	GRB10	NNT					HSH2D
								ESM1	IGSF8																	TSC22D1	GRHPR	NNT-AS1					HTR3A
								EVI2B	IL10																	TTL	GRIPAP1	NOL7					HTRA4
								EXOC3L1	IL12RB2																	TUBB	GRK5	NOP10					HVCN1
								EXT1	IL16																	TUBB6	GRK6	NPC2					ICAM2
								EXT2	IL17D																	TUSC3	GSPT1	NPL					ICAM3
								F2R	IL1RAP																	TXLNA	GSPT2	NPM1					ICOS
								F2RL1	IL6R																	TYMP	GSTO1	NRP2					IDO1
								F2RL2	IMPA2																	UBA1	GSTP1	NRROS					IDO2
								F3	INPP4B																	UBA6	GSTZ1	NSD1					IFI27
								F5	INPP5F																	UBE2Z	GTF2F2	NSMCE1					IFI30
								FAM105A	IP6K3																	UBR4	GTF3A	NSMCE3					IFI44L
								FAM107B	IRF4																	UBXN2A	GTF3C4	NT5C3A					IFIH1
								FAM109A	IRX1																	UBXN4	GTPBP3	NT5DC1					IFIT3
								FAM115C	IRX5																	UGDH	GTPBP4	NT5DC3					IFNA21
								FAM127A	IRX6																	UGGT1	GTPBP6	NTNG1					IFNB1
								FAM127C	ISG20																	UHMK1	GTSE1	NUCB2					IFNG
								FAM129B	ISM1																	USP34	GUSB	NUDCD2					IGJ
								FAM131B	ITGA7																	USP4	GXYLT1	NUDT1					IGLL1
								FAM155A	ITGAX																	USP53	GYG2	NUDT16					IGSF6
								FAM167A	ITGB7																	UTRN	GYPC	NUDT2					IKZF1
								FAM171A1	ITIH3																	UVSSA	H1F0	NUDT5					IKZF2
								FAM196B	ITK																	VCAN	H1FX	NUDT9					IKZF3
								FAM20C	ITPK1																	VEGFA	H2AFZ	NUPR1					IL10
								FAM225B	ITPKB																	VGLL4	HABP4	OARD1					IL10RA
								FAM26E	IVNS1ABP																	VMP1	HADHA	OAZ3					IL12B
								FAM3C	KAT2B																	VRK2	HAGH	OPHN1					IL12RB1
								FAM3C2	KAZN																	VWA1	HAGHL	ORC5					IL15
								FAM43B	KCNAB1																	WDR82	HAPLN1	ORMDL2					IL15RA
								FAM5B	KCNAB2																	WIPF1	HAX1	OSBPL10					IL17C
								FAM84A	KCND3																	WLS	HCCAT5	OST4					IL17REL
								FAM84B	KCNG3																	WSB1	HCCS	OSTC					IL18
								FAM89B	KCNH8																	WWTR1	HDAC10	OSTM1					IL18BP
								FAP	KCNIP2																	XAF1	HDAC7	PAIP1					IL18R1
								FAS	KCNJ13																	XBP1	HDDC3	PAK1					IL18RAP
								FAT1	KCNJ4																	XIST	HDGF	PAK1IP1					IL2
								FAT3	KCNK5																	XYLT1	HDLBP	PALLD					IL21
								FAT4	KCNN2																	YAP1	HEATR1	PAPOLA					IL21R
								FBLIM1	KCNQ1																	YWHAG	HEBP2	PARL					IL22RA2
								FBN1	KCNQ4																	YWHAZ	HELLS	PARN					IL23A
								FBN2	KCNQ5																	ZBTB20	HERC4	PAWR					IL26
								FBXL19-AS1	KCNQ5-IT1																	ZBTB38	HES6	PBDC1					IL27
								FBXL2	KIAA0930																	ZBTB7A	HIC2	PCDHGA10					IL29
								FCGRT	KIAA1024																	ZC3H13	HIF1A	PCLO					IL2RA
								FENDRR	KIAA1045																	ZC3HAV1	HIGD2A	PCMT1					IL2RB
								FER1L4	KIAA1211																	ZCCHC24	HIP1	PDCD10					IL2RG
								FERMT1	KIAA1211L																	ZDHHC20	HIPK2	PDE10A					IL32
								FETUB	KIAA1598																	ZFHX3	HK1	PDE1A					IL33
								FEZ2	KIF6																	ZFP36L2	HMBS	PDHB					IL34
								FGD6	KIT																	ZMPSTE24	HMGA1	PDZD11					IL3RA
								FGF1	KLF15																	ZMYM2	HMGA2	PEBP1					IL4
								FGF14	KLHDC8A																	ZNF148	HMGN1	PEG10					IL4I1
								FGF17	KLHL14																	ZNF827	HMGXB4	PELO					IL5RA
								FGF2	KLHL22																	ZRANB2	HNRNPAB	PERP					IL7
								FGF7	KLHL24																	ZYX	HNRNPF	PET117					IL7R
								FGFRL1	KLHL32																		HNRNPH2	PEX2					IL9R
								FHL1	KLHL6																		HOMER3	PFDN5					ILDR1
								FJX1	KLK1																		HOXA5	PFDN6					INMT
								FKBP10	KLK4																		HPN	PFKFB3					INPP5D
								FKBP1C	KLRG1																		HPRT1	PFN2					INSL3
								FKBP7	KRBOX1																		HPS1	PGK1					INSM1
								FLNB	KREMEN2																		HSBP1L1	PGM1					IPCEF1
								FLNB-AS1	KRT27																		HSCB	PGRMC2					IQCF1
								FLNC	KRT8P42																		HSD17B14	PHACTR2					IRF1
								FLRT3	KRTAP19-1																		HSDL1	PHB					IRF5
								FLT1	LACE1																		HSP90AA1	PHC3					IRF8
								FMOD	LAMA1																		HSPA12A	PHLDA3					IRGM
								FN1	LAMTOR5-AS1																		HSPA2	PHYH					ISG15
								FNDC4	LARGE																		HSPA4	PIGH					ITGAD
								FOLR1	LCP2																		HSPA5	PIGK					ITGAL
								FOLR3	LDB3																		HSPD1	PIGP					ITGAM
								FOSB	LDLRAD3																		HTATSF1	PIK3CB					ITGAX
								FOSL1	LEF1																		HYAL2	PIN4					ITGB2
								FOSL1P1	LEF1-AS1																		IARS2	PIP4P2					ITGB7
								FOSL2	LGALS3																		ID4	PIR					ITIH1
								FOXA1	LGI3																		IDE	PLA1A					ITIH3
								FOXC1	LHFPL1																		IDH2	PLA2G16					ITIH4
								FOXC2	LHFPL3																		IER2	PLCH1					ITK
								FOXF1	LHFPL3-AS1																		IER3	PLCL1					ITM2A
								FOXG1	LIG3																		IER5L	PLEKHA5					JAK2
								FOXL1	LIMK2																		IFRD2	PLEKHH1					JAK3
								FOXP1	LINC00263																		IGBP1	PLGRKT					JAKMIP1
								FPGT-TNNI3K	LINC00277																		IGDCC3	PLIN2					JSRP1
								FPR1	LINC00323																		IGF1R	PLK2					KBTBD8
								FPR3	LINC00337																		IGF2BP1	PLSCR1					KCNA3
								FRMD6	LINC00426																		IGF2R	PMP2					KCNJ1
								FRMPD4	LINC00462																		IGFBP4	PMPCB					KCNJ5
								FSCN1	LINC00466																		IGHMBP2	POC1B					KCNK12
								FSIP1	LINC00473																		IKBKE	POGLUT1					KCNK13
								FST	LINC00479																		IL11RA	POLR2H					KCNN3
								FSTL1	LINC00482																		IL17D	POLR2J					KEL
								FSTL3	LINC00488																		IL6ST	POLR2J3.1					KIAA0125
								FUT2	LINC00504																		IMMP2L	POLR2K					KIAA0748
								FUT8	LINC00505																		IMMT	POLR2L					KIAA1324
								FXYD5	LINC00518																		IMP4	POLR3G					KIAA2022
								FZD1	LINC00520																		IMPA2	POMP					KIF19
								FZD2	LINC00589																		IMPDH2	PON2					KIF21B
								FZD8	LINC00622																		INCENP	POU3F2					KIR2DL1
								G0S2	LINC00634																		ING2	PPA2					KIR2DL3
								GABRE	LINC00681																		INKA1	PPIC					KIR2DL4
								GABRQ	LINC00698																		INPP5F	PPP1R10					KIR2DS4
								GADD45B	LINC00849																		IPO4	PPP1R3B					KIR3DL1
								GALNT10	LINC00866																		IPO5	PPP1R7					KIR3DL2
								GALNT13	LINC00906																		IQGAP2	PPP2R5C					KIR3DL3
								GALNT5	LINC00937																		IRF2BPL	PPP4R2					KIR3DX1
								GALNT6	LINC00958																		IRS1	PPT2					KLHDC7B
								GALNT7	LINC00959																		ISOC2	PRDM7					KLHL33
								GAS6	LINC00977																		ISYNA1	PRELID1					KLHL6
								GATA3	LINGO1																		ITGA4	PRKD3					KLRB1
								GATA6-AS1	LIPT2																		ITGA9	PROS1					KLRC1
								GATSL3	LITAF																		ITGAE	PRR7					KLRC2
								GBE1	LMX1B																		ITGB1BP1	PSCA					KLRC3
								GBP1	LOH12CR1																		ITGB3	PSMA2					KLRC4
								GBP2	LONP2																		ITGB5	PSMA3					KLRD1
								GBP3	LONRF1																		ITM2C	PSMA5					KLRF1
								GBP4	LONRF2																		ITPK1	PSMB1					KLRG1
								GCNT1	LONRF3																		ITPKB	PSMB6					KLRK1
								GCSAM	LPAR3																		ITSN1	PSMC2					KMO
								GDA	LRCOL1																		IVNS1ABP	PSMD6					KRT72
								GDF5	LRGUK																		IWS1	PSME2					KSR2
								GDF6	LRP2																		JADE2	PSORS1C1					LAG3
								GFAP	LRP4																		JAG2	PTCHD4					LAIR1
								GFRA1	LRP8																		JAGN1	PTPN12					LAIR2
								GGN	LRPPRC																		JAK3	PTS					LAMP3
								GJA1	LRRC16B																		JAM3	PTTG1IP					LAP3
								GJA5	LRRC34																		JARID2	PURPL					LAPTM5
								GLG1	LRRC39																		JDP2	QPCT					LAT
								GLIPR1	LRRC4																		JMJD4	RAB13					LAT2
								GLIS1	LRRC8B																		JPT1	RAB17					LAX1
								GLIS2	LRRC8D																		JPT2	RAB27A					LBP
								GLIS3	LRRN4CL																		JTB	RAB32					LCK
								GLP2R	LURAP1																		JUP	RAB6B					LCN8
								GLRB	LYL1																		KAT6B	RAB7A					LCP1
								GLRX	LYST																		KBTBD6	RABGGTB					LCP2
								GLT8D2	LZTS1																		KCNH2	RAD1					LGALS14
								GNAI2	M1AP																		KCNJ12	RAI14					LGALS2
								GNG2	MACROD1																		KCNMB4	RANBP6					LGALS9
								GOLT1A	MAD1L1																		KDELR1	RAP1A					LGALS9B
								GPC1	MAD2L1BP																		KDM5A	RAP2B					LGALS9C
								GPC6	MAFF																		KDM5B	RARS					LILRA1
								GPCPD1	MAL																		KIAA0100	RASSF2					LILRA2
								GPR110	MAN1C1																		KIAA0930	RASSF8					LILRA3
								GPR115	MAP3K11																		KIAA1191	RBM22					LILRA4
								GPR17	MAP6D1																		KIAA1217	RBM3					LILRA5
								GPR176	MAP7																		KIAA1551	RDH5					LILRA6
								GPR37	MAPK4																		KIAA1671	REEP5					LILRB1
								GPR39	MAPK8IP2																		KIF17	REV3L					LILRB2
								GPR68	MAPT																		KIF1BP	REXO2					LILRB3
								GPRASP2	MARCKSL1																		KIF1C	RGS12					LILRB4
								GPRC5A	MARS2																		KIF20B	RGS14					LILRB5
								GPRC5C	MAST1																		KIF21A	RNASEH2B					LILRP2
								GPX3	MATK																		KIF2A	RNASEH2C					LIM2
								GPX7	MATN4																		KIF3A	RNF114					LIMD2
								GPX8	MBP																		KIF5B	RNF13					LIME1
								GRAMD3	MCF2L																		KLF3	RNF145					LINGO3
								GREM1	MCIDAS																		KLHDC4	RNF168					LINGO4
								GRIN2A	MCOLN2																		KLHDC8B	RNF181					LMO2
								GRM8	MCOLN3																		KLHL6	RNF7					LOC100124692
								GS1-393G12.12	MCTP1																		KMT2B	ROPN1					LOC100128164
								GS1-465N13.1	MDGA2																		KPNA2	ROPN1B					LOC100128542
								GS1-600G8.5	MDN1																		KPNA3	RPA3					LOC100129066
								GSAP	MED15																		KRT18	RPF2					LOC100130933
								GTF2IRD2	MEGF11																		KRT8	RPL22L1					LOC100188949
								GUCY1B3	MEIS3P2																		KXD1	RPL24					LOC100192379
								GULP1	MERTK																		L3MBTL4	RPL26					LOC100233209
								GUSBP2	MESDC1																		LAMA1	RPL26L1					LOC100272216
								GZMM	METTL12																		LAMB1	RPL27A					LOC145820
								HAS3	METTL9																		LAMB2	RPL35A					LOC254559
								HBEGF	MFAP3L																		LAMC1	RPL36AL					LOC283070
								HCG17	MFI2																		LAMC3	RPS10					LOC283314
								HCG27	MFSD12																		LAMTOR1	RPS14					LOC283663
								HCN1	MGAT4A																		LAMTOR2	RPS23					LOC283999
								HCN4	MICAL1																		LAPTM4B	RPS25					LOC284551
								HDAC7	MIIP																		LARP6	RPS27L					LOC284749
								HECW2	MIOX																		LBH	RPS4X					LOC285740
								HEG1	MIR146A																		LCOR	RRP15					LOC285780
								HEPH	MITF																		LCP1	RRP36					LOC285796
								HEPHL1	MLANA																		LCTL	RTRAF					LOC400696
								HHIPL2	MLIP																		LDHB	RWDD1					LOC400759
								HIC1	MMACHC																		LDLRAD4	RXYLT1					LOC440461
								HID1	MMP15																		LDOC1	RYK					LOC440896
								HIF1A-AS2	MMP17																		LIMA1	S100A1					LOC606724
								HIST1H1C	MMP8																		LIMCH1	S100A11					LOC647121
								HIST1H2BC	MOB3B																		LIN28B	S100A13					LOC729467
								HIST1H2BD	MORC1																		LINC00839	S100A16					LOC96610
								HIST1H4I	MORN1																		LINC00937	S100A6					LPAR5
								HIVEP3	MPPED2																		LINC01184	S100A7					LPXN
								HLA-B	MPZ																		LINC01503	S100B					LRMP
								HLA-C	MREG																		LINC01597	SAP18					LRP2
								HLA-DMA	MRO																		LINC01667	SAR1B					LRRC25
								HLA-DMB	MRPL44																		LINC02434	SATB1					LRRC55
								HLA-DPA1	MS4A7																		LITAF	SBDS					LSP1
								HLA-DPB1	MSC																		LMAN2	SCAMP1					LST1
								HLA-DQA1	MSI1																		LMNB1	SCFD1					LTA
								HLA-DQA2	MT-RNR2																		LMO3	SCML4					LTB
								HLA-DQB1	MTFP1																		LONP1	SCN1B					LTC4S
								HLA-DRA	MTHFR																		LOXL4	SCOC					LY75
								HLA-DRB1	MTMR9LP																		LPCAT1	SDHAF3					LY86
								HLA-DRB5	MTOR																		LPGAT1	SDHD					LY9
								HLA-DRB6	MTRNR2L1																		LPIN2	SEC11C					LYL1
								HLA-E	MTUS1																		LRFN4	SEC61G					LYN
								HLF	MUC5B																		LRG1	SEC62					LYZ
								HMGA1	MUTYH																		LRP3	SEL1L					MACC1
								HNRNPA1P33	MVD																		LRP6	SELENOK					MADCAM1
								HOTAIR	MXI1																		LRRC4B	SELENOM					MAN1A1
								HOTAIRM1	MYB																		LRRFIP1	SELENOT					MAP3K8
								HOXA-AS2	MYC																		LRRN4CL	SEM1					MAP4K1
								HOXA2	MYCL																		LTBP1	SEPHS2					MARCO
								HOXA3	MYH10																		LYN	SERBP1					MATK
								HOXA5	MYL10																		LYRM7	SERF2					MDS2
								HOXB3	MYLK3																		M6PR	SERINC1					MEF2B
								HOXB5	MYO10																		MACROD1	SERP1					MEFV
								HOXB8	MYO16																		MAD2L1	SERPINB1					MEI1
								HOXC-AS5	MYO1D																		MAGED2	SERPINF1					MEP1A
								HOXC11	MYO5A																		MAGEH1	SF3B5					MFNG
								HOXC13	NAB2																		MAP2K2	SF3B6					MGC29506
								HPCAL1	NANOS1																		MAP3K11	SFT2D1					MIAT
								HRCT1	NARS2																		MAP3K12	SGCE					MIR155HG
								HRH1	NAT16																		MAP3K20	SH3BGRL					MIXL1
								HS1BP3-IT1	NAT8																		MAP4K4	SH3TC2-DT					MLKL
								HS3ST3A1	NAT8L																		MAPK12	SKAP2					MMP12
								HS3ST3B1	NBL1																		MAPK9	SKP1					MMP25
								HS6ST3	NBPF13P																		MAPKAPK2	SLAMF1					MMRN1
								hsa-mir-6080	NCALD																		MAPKAPK3	SLC11A2					MNDA
								HSD11B1	NCAPH2																		MARK4	SLC16A4					MOGAT2
								HSD17B2	NCK2																		MARVELD1	SLC16A7					MPEG1
								HSF2BP	NDUFA6-AS1																		MBOAT2	SLC24A5					MRC1
								HSP90B1	NDUFAF4																		MBTPS2	SLC25A27					MS4A1
								HSP90B2P	NDUFAF6																		MCAM	SLC25A5					MS4A4A
								HSPB3	NDUFV1																		MCAT	SLC26A2					MS4A6A
								HSPB7	NEDD4L																		MCC	SLC38A1					MSR1
								HTR7	NEU3																		MCFD2	SLC38A6					MSX2P1
								HYI	NFIA																		MCM3	SLC45A2					MTTP
								ICOSLG	NHSL1																		MCM4	SLFN5					MUSK
								ID1	NIN																		MCM5	SLIRP					MYB
								IDO1	NKAIN1																		MCM6	SLITRK5					MYBPC2
								IDUA	NKAIN4																		MCM7	SMIM10					MYBPC3
								IFFO2	NKD1																		MCRIP1	SMIM10L1					MYO1A
								IFITM1	NLGN1																		MCRIP2	SMIM13					MYO1F
								IFITM10	NLRP2																		MDH2	SMIM15					MYO1G
								IFITM2	NMRK2																		MDK	SMIM26					MYO7A
								IFITM3	NNT																		MDN1	SMIM30					NAP1L2
								IFNE	NOTUM																		MED11	SMIM37					NAPSA
								IGF2	NOX4																		MED28	SMPDL3A					NAPSB
								IGFBP1	NPAS1																		MED6	SMS					NAT8B
								IGFBP3	NPHP4																		MERTK	SNAP23					NCF1
								IGFBP4	NPL																		METAP1D	SNAPC3					NCF1B
								IGFBP5	NPM3																		METRN	SNCA					NCF1C
								IGFBP6	NPPA-AS1																		METRNL	SNHG18					NCF2
								IGFL2	NPPC																		METTL13	SNRPE					NCF4
								IGFN1	NPR1																		METTL26	SNRPN					NCKAP1L
								IGHV7-40	NR2E1																		METTL8	SNX10					NCR1
								IGSF1	NR4A1																		METTL9	SNX2					NCR2
								IGSF23	NR4A3																		MEX3A	SNX3					NCR3
								IKBIP	NRAP																		MGA	SNX6					NCRNA00158
								IKBKE	NRG2																		MGAT1	SNX7					NCRNA00161
								IL11	NRG3																		MGAT4B	SNX8					NETO1
								IL12RB1	NRL																		MGAT5	SPATA6					NEURL3
								IL15	NRROS																		MGMT	SPCS1					NEUROG3
								IL15RA	NRTN																		MIB1	SPCS2					NFAM1
								IL18	NSG1																		MICALL1	SPRY2					NKG7
								IL1A	NSUN5																		MICU1	SQSTM1					NKX6-3
								IL1B	NT5M																		MID1	SRA1					NLRC3
								IL1R1	NUDT8																		MIEF1	SREK1IP1					NLRC4
								IL1RL1	NUP50																		MIEN1	SRI					NLRC5
								IL31RA	NUP93																		MINK1	SRP54					NLRP1
								IL32	OACYLP																		MIR222HG	SRP9					NLRP3
								IL33	OC90																		MIR4435-2HG	SRPRA					NLRP6
								IL34	OCA2																		MIS18A	SRPRB					NLRP7
								IL4I1	ODC1																		MIS18BP1	SRRD					NMI
								IL4R	ODF3L2																		MLF2	SRSF5					NOD2
								IL6	OLIG1																		MLH3	SSB					NOL4
								IL6ST	OMG																		MLLT11	SSBP1					NPHS1
								IL7	ONECUT1																		MLST8	SSR3					NPY1R
								IL7R	ONECUT2																		MMP11	SSSCA1					NPY5R
								IL8	OR2C3																		MMP15	SSX2IP					NTNG2
								ILDR1	OR7A5																		MMS19	ST3GAL6					NUAK2
								ILK	ORAI1																		MMS22L	ST7					OAS1
								IMPG2	ORC1																		MOAP1	STAM					OAS2
								INA	OSBPL1A																		MOB3B	STARD3NL					OASL
								ING2	OSGIN1																		MOK	STK32A					OCM
								INHBA	OSTM1																		MPG	STT3B					ODF3B
								INHBA-AS1	OTUD7A																		MPP6	STX7					OLR1
								INHBB	OTX1																		MPRIP	SUB1					OR10G2
								INPP5D	OXNAD1																		MPST	SUCLG1					OR13A1
								INSIG2	P2RX4																		MPZ	SUCO					OR3A3
								INTS4L1	P2RX7																		MPZL1	SULT1A1					OR4C6
								IQSEC2	PAAF1																		MRGBP	SULT1C2					OR52N2
								IRAK2	PACSIN2																		MRNIP	SWAP70					OR52N4
								IRF1	PAEP																		MRPL11	SYNCRIP					OR56B1
								IRS1	PAG1																		MRPL12	SYNE2					OR5C1
								ISLR	PALD1																		MRPL21	SYNJ2BP					OSCAR
								ISLR2	PARS2																		MRPL34	SYTL2					OTOF
								ITFG1	PARVB																		MRPL43	TAF10					P2RX1
								ITGA1	PC																		MRPL55	TAF7					P2RX2
								ITGA11	PCK2																		MRPL58	TAF8					P2RX5
								ITGA2	PCSK9																		MRPL9	TAF9					P2RY10
								ITGA3	PDCD4-AS1																		MRPS12	TAX1BP1					P2RY12
								ITGA4	PDE3A																		MRPS16	TBC1D4					P2RY13
								ITGA5	PDE3B																		MRPS2	TBC1D7					P2RY14
								ITGA8	PDE4B																		MRPS25	TBCA					P2RY6
								ITGAV	PDGFD																		MRPS26	TCEAL4					P2RY8
								ITGB1	PDK4																		MRPS27	TCP1					PACSIN1
								ITGB1P1	PDZRN3																		MRPS7	TDRD3					PADI4
								ITGB4	PELI1																		MRRF	TES					PARP12
								ITGB5	PELI2																		MSANTD4	TFDP1					PARP14
								ITGBL1	PEPD																		MSN	TGFBRAP1					PARP15
								ITM2B	PEX10																		MTA3	THAP5					PARVG
								ITPKA	PFKFB2																		MTHFD1	THOC7					PATL2
								IVL	PGBD5																		MTHFD2	THUMPD1					PAX5
								IZUMO4	PGM1																		MTIF2	THUMPD3					PCDH11Y
								JAM2	PHACTR1																		MTPAP	TIGAR					PCDHAC1
								JPH2	PHF21B																		MTX1	TIMM10					PDCD1
								JUN	PHGDH																		MVB12B	TIMM8B					PDCD1LG2
								JUP	PHLPP1																		MXRA5	TIMMDC1					PDE6H
								KAL1	PI15																		MXRA7	TIPRL					PECAM1
								KALRN	PIGH																		MYBL2	TKT					PIK3AP1
								KANK2	PIK3AP1																		MYH10	TLK1					PIK3CG
								KATNAL1	PIK3CB																		MYL5	TLR1					PIK3IP1
								KB-1732A1.1	PIK3CD																		MYL6B	TLR6					PIK3R5
								KCNK1	PIK3R3																		MYLIP	TM4SF18					PIK3R6
								KCNK3	PIM3																		MYO18A	TM9SF2					PILRA
								KCNK6	PIP4K2A																		MYO1C	TMA7					PIM1
								KCNMA1	PIP5K1B																		MYO3A	TMBIM4					PIM2
								KCNN4	PIR																		MYOC	TMBIM6					PKD2L1
								KCTD1	PIWIL2																		MZT2A	TMED10					PKHD1L1
								KCTD11	PKLR																		MZT2B	TMEM126A					PLA2G2D
								KCTD16	PKNOX2																		N4BP2	TMEM126B					PLA2G7
								KDELC1	PLA1A																		NAA15	TMEM147					PLAC8
								KDELC2	PLA2G6																		NAA50	TMEM14A					PLCB2
								KIAA0040	PLB1																		NAA60	TMEM14B					PLCG2
								KIAA0753	PLCE1-AS1																		NACA	TMEM161B					PLCH2
								KIAA1199	PLCG2																		NACC2	TMEM167A					PLCL2
								KIAA1217	PLCH1-AS1																		NANOS1	TMEM223					PLCXD2
								KIAA1324	PLD1																		NAXE	TMEM242					PLD4
								KIAA1377	PLEKHA4																		NBDY	TMEM251					PLD5
								KIAA1462	PLEKHA5																		NBEA	TMEM256					PLEK
								KIRREL3	PLEKHB1																		NBPF15	TMEM30A					PLEKHG7
								KISS1	PLEKHG1																		NBPF19	TMEM59					PM20D1
								KLF10	PLEKHH1																		NCBP2-AS2	TMEM9B					PMCH
								KLF17	PLEKHO2																		NCBP3	TMF1					PNOC
								KLF2	PLLP																		NCKAP5L	TMX1					POM121L9P
								KLF7	PLSCR1																		NCL	TOB1					POU2AF1
								KLHL4	PLTP																		NCS1	TOMM20					POU2F2
								KLRC2	PLXNC1																		NDUFA9	TOMM7					PPP1R16B
								KMO	PMEL																		NDUFB11	TPK1					PPP1R2P9
								KRT14	PMP2																		NDUFB8	TPM1					PRAM1
								KRT15	PNLIPRP2																		NDUFS3	TPMT					PRDM1
								KRT16	PNLIPRP3																		NDUFS8	TPRKB					PRDM8
								KRT18	POMC																		NECTIN2	TPST1					PRF1
								KRT19	POU3F1																		NECTIN3	TPT1					PRKCB
								KRT32	POU3F2																		NEDD4L	TRAPPC2B					PRKCH
								KRT33B	PPARA																		NEDD9	TRAPPC2L					PRKCQ
								KRT34	PPARGC1A																		NEK6	TRAPPC4					PROC
								KRT6B	PPARGC1B																		NELFB	TRIM23					PRODH2
								KRT7	PPEF1																		NELL1	TRIM51					PROKR2
								KRT8	PPFIA1																		NEMP2	TRIM52					PRR5L
								KRT80	PPFIBP2																		NETO2	TRIM9					PRSS1
								KRT81	PPIL6																		NFATC1	TRIP11					PSD4
								KRT83	PPM1H																		NFRKB	TRIP6					PSG2
								KRT85	PPP1R14C																		NFX1	TRMT112					PSG5
								KRT9	PPP1R3D																		NHP2	TRNT1					PSMB10
								KRTAP1-5	PPP1R3F																		NHSL2	TRPM1					PSMB8
								KRTAP2-3	PPP2R5A																		NIP7	TSEN15					PSMB9
								KSR2	PPT2																		NKX2-5	TSPAN10					PSME2
								LA16c-380A1.1	PPY																		NLE1	TSPYL1					PSTPIP1
								LA16c-380H5.5	PQLC2																		NME1	TSPYL2					PSTPIP2
								LA16c-OS12.2	PRAME																		NME4	TTC1					PTAFR
								LACC1	PRCD																		NME6	TTC7B					PTGDR
								LAMA3	PRDM13																		NMU	TULP4					PTGER2
								LAMA5	PRDM7																		NNT	TUSC1					PTGER4
								LAMB1	PRICKLE3																		NNT-AS1	TUSC2					PTK2B
								LAMB3	PRKAG2-AS1																		NOA1	TWIST1					PTPN22
								LAMC2	PRKCB																		NOL4L	TXNDC17					PTPN6
								LANCL3	PRKCH																		NOL8	TXNDC9					PTPN7
								LASP1	PRKD3																		NOLC1	TYW3					PTPRC
								LAT2	PRKG2																		NOM1	UBA5					PTPRCAP
								LAYN	PRKXP1																		NOP53	UBALD2					PTPRN2
								LCTL	PRMT7																		NOS3	UBC					PTPRO
								LDHA	PRODH																		NOTCH3	UBE2A					PTPRQ
								LDHAP2	PROM1																		NOX4	UBE2H					PVALB
								LDHAP3	PROS1																		NPAS2	UBFD1					PVRIG
								LDHAP4	PRR22																		NPC2	UBLCP1					PYHIN1
								LDHAP5	PRR26																		NPDC1	UCHL3					RAB19
								LDOC1	PRR5																		NPM1	UFL1					RAB37
								LEPREL1	PRRT4																		NPM3	UGT2B7					RAC2
								LEPREL4	PRSS21																		NQO1	UNC50					RARRES1
								LEPROT	PRTG																		NR1H3	UNC5CL					RARRES3
								LGALS9	PRUNE2																		NR2F6	UQCC2					RASAL3
								LHFP	PSD2																		NR6A1	UQCR10					RASGEF1A
								LHX4	PSEN2																		NRBF2	UQCRB					RASGEF1B
								LHX9	PSPH																		NREP	UQCRFS1					RASGRP1
								LIF	PTAFR																		NRIP1	USP51					RASGRP2
								LIFR	PTCRA																		NRP2	UTRN					RASSF4
								LIMCH1	PTER																		NSD1	VAMP2					RASSF5
								LINC00035	PTK6																		NSL1	VANGL1					RASSF6
								LINC00085	PTP4A1																		NT5C	VAV3					RBP5
								LINC00161	PTP4A3																		NT5C3B	VBP1					RCSD1
								LINC00205	PYCARD																		NT5DC2	VEPH1					REC8
								LINC00240	QDPR																		NTAN1	VKORC1					REG4
								LINC00284	QPCT																		NTHL1	VPS29					RFTN1
								LINC00313	QPRT																		NTMT1	VPS41					RGL4
								LINC00342	R3HCC1L																		NTPCR	VPS53					RGS13
								LINC00346	RAB11FIP4																		NUCKS1	VTI1B					RGS18
								LINC00460	RAB17																		NUDT5	WDR41					RGS7BP
								LINC00461	RAB27A																		NUDT8	WIPI1					RGS9
								LINC00475	RAB32																		NUP210	WWP1					RHOF
								LINC00516	RAB33A																		NUP62	XRCC5					RHOH
								LINC00517	RAB38																		NXN	YBX3					RIC3
								LINC00519	RAB39B																		NYNRIN	YIPF6					RIPK3
								LINC00525	RAB3C																		OAF	Z93241.1					RLTPR
								LINC00565	RAB3IL1																		OBSCN	ZBTB38					RNASE2
								LINC00704	RAB6B																		OBSL1	ZCCHC9					RNASE6
								LINC00705	RAD51B																		ODC1	ZCRB1					RNASET2
								LINC00842	RAD54L2																		OFD1	ZDHHC2					RSAD2
								LINC00886	RAD9A																		OGA	ZFP57					RSPO1
								LINC00922	RADIL																		OGFRL1	ZFYVE16					RSPO3
								LINC00936	RANBP10																		OPHN1	ZNF106					RUFY4
								LINC00960	RAP1GAP																		ORAI1	ZNF226					RUNDC2C
								LINC00964	RARRES2P6																		ORAI2	ZNF277					S100Z
								LINC00973	RASEF																		ORC6	ZNF322					S1PR1
								LL0XNC01-7P3.1	RASGEF1A																		OS9	ZNF654					S1PR4
								LMO7	RASIP1																		OSBPL1A	ZNF667-AS1					SAMD3
								LMOD1	RASSF3																		OSGEP	ZNF697					SAMD7
								LOC124685	RAVER2																		OTULINL	ZSCAN16-AS1					SAMD9L
								LOX	RBKS																		OXA1L						SAMHD1
								LOXL1	RBM15																		OXLD1						SAMSN1
								LOXL2	RBPJL																		P3H3						SASH3
								LPAR1	RBPMS2																		P3H4						SCN3A
								LPAR4	RCC2																		PACSIN2						SCT
								LRCH2	RCOR2																		PACSIN3						SDS
								LRP1	RDH12																		PAFAH1B2						SECTM1
								LRP10	RDH8																		PAICS						SEL1L3
								LRP1B	REG3G																		PAIP1						SELL
								LRRC15	RENBP																		PANK3						SELP
								LRRC17	REPS1																		PAPOLA						SELPLG
								LRRC49	RFPL2																		PAPSS2						SEMA4A
								LRRC66	RGR																		PARD3						SEMA4D
								LRRC7	RGS1																		PARG						SERPINA1
								LRRN1	RGS10																		PARL						SERPINA9
								LSP1	RGS12																		PARP1						SERPINF2
								LTBP1	RGS20																		PARVB						SERPING1
								LTBP2	RHBDD3																		PATZ1						SH2D1A
								LTBP3	RHCE																		PAXX						SH2D1B
								LUCAT1	RHCG																		PBX1						SH2D2A
								LUZP2	RHOQ																		PBX2						SH2D3C
								LY6K	RHOQP2																		PCBD1						SHD
								LYPD1	RIMS4																		PCCB						SHISA3
								LYPD5	RIPK4																		PCGF2						SIAH3
								LYPD6B	RLBP1																		PCLAF						SIDT1
								MAGEC2	RMND1																		PCLO						SIGLEC1
								MAGED1	RNF125																		PCNT						SIGLEC10
								MAMDC2	RNF144A																		PCOLCE						SIGLEC11
								MAML2	RNF144A-AS1																		PCYT1A						SIGLEC14
								MAN1A1	RNF144B																		PDCD11						SIGLEC16
								MAN2B2	RNF19B																		PDCD7						SIGLEC5
								MANF	RNLS																		PDGFA						SIGLEC6
								MAP1A	ROBO2																		PDHA1						SIGLEC7
								MAP3K14	ROR1																		PDIA6						SIGLEC8
								MAP3K5	RP1-168L15.5																		PDK4						SIGLEC9
								MAP3K7CL	RP1-257A7.4																		PDLIM2						SIRPB2
								MAP4K4	RP1-257A7.5																		PDLIM3						SIRPD
								MAP9	RP1-272L16.1																		PDLIM7						SIRPG
								MAPK13	RP1-290I10.3																		PDXK						SIT1
								MARCH4	RP1-290I10.7																		PDZD8						SKAP1
								MAST4	RP1-34H18.1																		PEG10						SLA
								MB21D2	RP1-40E16.9																		PELP1						SLA2
								MBOAT7	RP11-102F4.3																		PEMT						SLAMF1
								MCFD2	RP11-1042B17.3																		PEPD						SLAMF6
								MECOM	RP11-104E19.1																		PEX6						SLAMF7
								MEDAG	RP11-1055B8.2																		PGAM1						SLAMF8
								MEG3	RP11-1055B8.3																		PGAM2						SLC12A3
								MEGF6	RP11-1055B8.6																		PGF						SLC15A3
								MEIS1	RP11-1055B8.7																		PGLS						SLC1A2
								METTL7A	RP11-10A14.4																		PGP						SLC22A2
								MEX3B	RP11-1102P16.1																		PHAX						SLC22A3
								MFSD1	RP11-114M1.2																		PHB						SLC27A2
								MGAM	RP11-1152H15.1																		PHB2						SLC29A3
								MGC20647	RP11-115N4.1																		PHC1						SLC2A5
								MGC4294	RP11-119J18.1																		PHF19						SLC32A1
								MGLL	RP11-120M18.2																		PHF23						SLC40A1
								MGP	RP11-125B21.2																		PHGDH						SLC4A1
								MICAL2	RP11-127O4.3																		PHIP						SLC5A5
								MICALL2	RP11-12J10.3																		PHLDA3						SLC6A7
								MIR137HG	RP11-137H2.6																		PHLDB1						SLC7A7
								MIR181A2HG	RP11-143A12.3																		PHLDB2						SLC8A1
								MIR210	RP11-159H10.3																		PHYH						SLC9A9
								MIR210HG	RP11-161D15.1																		PHYKPL						SLCO2B1
								MIR221	RP11-163N6.2																		PICALM						SLFN12L
								MIR22HG	RP11-164J13.1																		PIH1D1						SLFN13
								MIR24-2	RP11-166P13.3																		PIM3						SLFN14
								MIR31HG	RP11-167B3.1																		PITPNA						SMTNL1
								MIR3916	RP11-169D4.1																		PKDCC						SNAI3
								MIR503HG	RP11-173M11.2																		PKN1						SNAP91
								MIR568	RP11-17M16.1																		PLA2G16						SNX20
								MIRLET7I	RP11-189B4.6																		PLCB4						SOCS1
								MKX	RP11-203J24.8																		PLCG1						SOX30
								MLKL	RP11-221J22.1																		PLCXD1						SP140
								MLLT11	RP11-223C24.1																		PLEKHB1						SPATC1
								MMD	RP11-244B22.3																		PLEKHB2						SPI1
								MMP1	RP11-24J23.2																		PLEKHG3						SPIB
								MMP10	RP11-252C15.1																		PLIN2						SPIC
								MMP13	RP11-255A11.21																		PLTP						SPINK2
								MMP16	RP11-26J3.3																		PLXDC1						SPN
								MMP19	RP11-273G15.2																		PLXNA1						SPNS3
								MMP2	RP11-284M14.1																		PLXNA2						SPOCK2
								MMP24	RP11-286E11.1																		PLXND1						SPTA1
								MMP7	RP11-290F20.3																		PM20D2						SQRDL
								MMRN2	RP11-293M10.5																		PMEL						SRGN
								MNX1	RP11-295D4.1																		PMF1						SSTR2
								MOB3A	RP11-295G20.2																		PMP22						SSTR3
								MPP4	RP11-298D21.3																		PMPCA						SSX2
								MPP5	RP11-298J20.4																		PNN						ST8SIA4
								MRI1	RP11-299H22.6																		POLDIP2						STAB2
								MRPS24	RP11-2E17.1																		POLE4						STAC3
								MRVI1	RP11-307C19.2																		POLR1B						STAP1
								MSANTD2	RP11-312B8.1																		POLR1D						STAT1
								MSLN	RP11-312J18.5																		POLR1E						STAT4
								MSR1	RP11-315A16.1																		POLR2J3.1						STK17B
								MSRB3	RP11-319J24.3																		POLR3A						STX11
								MSTN	RP11-320M16.2																		POM121						STYK1
								MT1P1	RP11-329A14.1																		POM121C						SUCNR1
								MT2A	RP11-332H18.4																		POP7						SULT1B1
								MTHFD2L	RP11-340F14.5																		PPA1						SUMO1P1
								MTMR11	RP11-342M1.3																		PPAT						SUSD3
								MTMR7	RP11-344P13.3																		PPDPF						SYCE1
								MUC1	RP11-344P13.4																		PPHLN1						SYK
								MUC13	RP11-350G8.5																		PPIC						SYT15
								MVP	RP11-356I2.4																		PPIF						SYTL1
								MXD4	RP11-360O19.4																		PPP1R14A						SYTL3
								MXRA5	RP11-361A21.1																		PPP1R14B						T
								MXRA8	RP11-363E6.3																		PPP1R3C						TAGAP
								MYADM	RP11-364B14.3																		PPP1R7						TAP1
								MYBL1	RP11-37L2.1																		PPP2CA						TARP
								MYH16	RP11-390P2.4																		PPP2R2D						TAS1R3
								MYH9	RP11-396O20.2																		PPP2R3B						TBC1D10C
								MYL12A	RP11-3L21.2																		PPP2R5A						TBX21
								MYL12B	RP11-415J8.5																		PPP2R5C						TCF7
								MYL6	RP11-418J17.1																		PPP4R3A						TCL1A
								MYLK	RP11-419K12.1																		PPP6R1						TCL1B
								MYO1E	RP11-426L16.8																		PPRC1						TDGF1
								MYO7B	RP11-429E11.2																		PRCD						TDGF3
								MYOCD	RP11-42I10.1																		PRDX4						TDRD1
								MYOF	RP11-42O15.3																		PRDX5						TECRL
								MYPN	RP11-439M11.1																		PRDX6						TFEC
								MZF1	RP11-43F13.4																		PRELID1						THEMIS
								NAA11	RP11-459E5.1																		PREX1						TIFAB
								NACAD	RP11-460N16.1																		PRICKLE1						TIGIT
								NALCN	RP11-466A19.8																		PRKAR1B						TIMD4
								NAP1L2	RP11-466F5.6																		PRKD2						TLL1
								NAV1	RP11-475O6.1																		PRKG2						TLR10
								NAV3	RP11-476K15.1																		PRKX						TLR7
								NBEAP1	RP11-480G7.1																		PRMT1						TLR8
								NBPF10	RP11-480I12.5																		PRPF31						TLR9
								NCEH1	RP11-481A20.11																		PRPF4						TMC8
								NCSTN	RP11-488I20.8																		PRPF40A						TMEM130
								NDC80	RP11-505E24.3																		PRR14L						TMEM132C
								NDNF	RP11-509E16.1																		PRR5						TMEM149
								NDP	RP11-511B23.3																		PRR7						TMEM150B
								NDRG1	RP11-521C20.2																		PRRC2C						TMEM155
								NDRG4	RP11-522D2.1																		PRTG						TMEM156
								NDUFA4L2	RP11-527H14.2																		PSAT1						TMEM171
								NEBL	RP11-529E10.7																		PSIP1						TMEM176A
								NEDD4	RP11-542A14.1																		PSMA7						TMEM176B
								NEFL	RP11-542A14.2																		PSMB4						TMEM37
								NEGR1	RP11-551L14.1																		PSMB5						TMEM90B
								NEK10	RP11-557H15.2																		PSMB6						TMIGD2
								NET1	RP11-557H15.4																		PSMD2						TMPRSS3
								NETO1	RP11-558F24.4																		PSMD7						TMSL3
								NEXN	RP11-559N14.5																		PSMD8						TNF
								NEXN-AS1	RP11-569G13.2																		PSMG1						TNFAIP2
								NFE2	RP11-573D15.2																		PSPC1						TNFAIP8
								NFE2L3	RP11-574H6.1																		PSPH						TNFAIP8L2
								NFIX	RP11-578F21.12																		PTGDS						TNFRSF13B
								NFKBIA	RP11-57H12.3																		PTGES2						TNFRSF13C
								NGEF	RP11-582J16.5																		PTGES3L						TNFRSF17
								NGF	RP11-599J14.2																		PTP4A1						TNFRSF18
								NHS	RP11-59E19.4																		PTP4A3						TNFRSF1B
								NID1	RP11-627G23.1																		PTPA						TNFRSF25
								NID2	RP11-644F5.11																		PTPRF						TNFRSF9
								NIM1	RP11-655M14.12																		PUDP						TNFSF10
								NINJ1	RP11-660L16.2																		PWWP2A						TNFSF11
								NIPAL1	RP11-666A8.7																		PWWP2B						TNFSF12-TNFSF13
								NIPAL4	RP11-669N7.2																		PXDN						TNFSF13B
								NIPSNAP3A	RP11-686G8.2																		PYGB						TNFSF14
								NKAIN3	RP11-699L21.1																		PYGL						TNFSF8
								NKX3-1	RP11-70P17.1																		QARS						TNIP3
								NKX3-2	RP11-726G1.1																		QDPR						TNNI2
								NLGN2	RP11-758M4.4																		QPRT						TOX
								NLRC5	RP11-758N13.3																		RAB11FIP2						TOX2
								NLRP1	RP11-770E5.1																		RAB13						TRAF3IP3
								NLRP3	RP11-7F17.3																		RAB15						TRANK1
								NME7	RP11-809C18.3																		RAB17						TRAT1
								NMI	RP11-80F22.9																		RAB29						TREM2
								NMNAT2	RP11-838N2.4																		RAB34						TREML1
								NMT2	RP11-876N24.4																		RAB3IL1						TREML2
								NMU	RP11-886D15.1																		RAB4A						TREML4
								NNMT	RP11-90J7.2																		RAB5C						TRIM22
								NOG	RP11-93B14.5																		RAB6B						TRIM69
								NPBWR1	RP11-94H18.1																		RABEP1						TRPC2
								NPPB	RP11-968O1.5																		RABEP2						TSHR
								NPTX1	RP11-98D18.3																		RABL6						TSPAN32
								NPY1R	RP13-650J16.1																		RACK1						TTBK1
								NPY4R	RP13-735L24.1																		RANBP1						TTC16
								NR2E3	RP3-332B22.1																		RANBP17						TTC24
								NR2F1	RP3-395M20.12																		RANBP2						TTC7A
								NR2F1-AS1	RP3-395M20.7																		RAPGEF1						TTC9
								NR2F2	RP3-395M20.8																		RARG						TXK
								NR3C1	RP3-395M20.9																		RARS						TXNDC3
								NREP	RP3-439F8.1																		RARS2						TYMP
								NRG1	RP3-496C20.1																		RASAL2						TYROBP
								NRIP1	RP3-523C21.1																		RASL10B						UBA7
								NRP1	RP3-527G5.1																		RASSF2						UBASH3A
								NTM	RP4-529N6.1																		RBBP7						UBD
								NTN4	RP4-555D20.4																		RBCK1						UBE2L6
								NTNG1	RP4-562J12.2																		RBFOX2						UCP2
								NTRK2	RP4-569D19.5																		RBM10						UGT2B15
								NUAK2	RP4-616B8.4																		RBPMS2						UNC13D
								NUCB2	RP4-655J12.4																		RCAN1						UNC45B
								NXNL2	RP4-655J12.5																		RDH8						UNC5A
								NXT2	RP4-665J23.1																		RECK						UPK3A
								OCIAD2	RP4-718J7.4																		RENBP						UTS2
								OLFML2B	RP4-764D2.1																		REST						UTS2R
								OPN1SW	RP4-792G4.2																		RETREG1						VAMP5
								OR10A3	RP4-806M20.3																		REV1						VAV1
								OR10Y1P	RP5-1007M22.2																		REX1BD						VCAM1
								OR2L13	RP5-1086K13.1																		RFC3						VIPR1
								OR2W3	RP5-1125N11.1																		RFK						VIPR2
								OSBPL3	RP5-1166F10.1																		RFLNB						VNN1
								OSCAR	RP5-821D11.7																		RFXANK						VNN2
								OSMR	RP5-834N19.1																		RGL2						VOPP1
								OSR1	RP5-886K2.3																		RGS10						VPREB1
								OSR2	RP9P																		RGS16						VPREB3
								OTOR	RPH3A																		RHNO1						VSIG1
								OVCH2	RPP25																		RHOBTB3						VSIG4
								OXTR	RPS27																		RHOU						VSTM1
								P2RY6	RPS6KA5																		RIF1						VSX2
								P4HA1	RPUSD3																		RIOK2						VWA5B1
								P4HA2	RRAGD																		RMND5B						WARS
								P4HA3	RTBDN																		RNASEH1						WAS
								P4HB	RTN4R																		RNASEH1-AS1						WDFY4
								PA2G4P2	RUNX3																		RNASEH2C						WDR49
								PADI1	RXRG																		RNASET2						WNT1
								PADI3	S100B																		RNF20						WNT10A
								PAK6	SAMD5																		RNF207						XAF1
								PALLD	SAMM50																		RNF214						XCL1
								PAM	SARS																		RNF216						XCL2
								PAMR1	SASH1																		RNF26						XCR1
								PAPPA	SCARB1																		RNF7						XIRP1
								PAPPA2	SCD																		RNPEPL1						XKR4
								PAQR5	SCIN																		ROCK2						ZAP70
								PARM1	SCML4																		RPA1						ZBED2
								PAWR	SCUBE2																		RPL10						ZBP1
								PBX1	SDC3																		RPL10A						ZBTB32
								PBXIP1	SDCBP																		RPL12						ZC3H12D
								PCBP3	SDCBPP3																		RPL13						ZMYND15
								PCDH10	SDHB																		RPL13A						ZNF385D
								PCDH18	SDIM1																		RPL14						ZNF683
								PCDH9	SEMA6A																		RPL15						ZNF80
								PCDHA1	SEMA6D																		RPL18						ZNF804A
								PCDHA7	SEPT3																		RPL18A						ZNF831
								PCDHA8	SEPT4																		RPL19						ZPBP2
								PCDHB10	SERINC5																		RPL29
								PCDHB11	SERP2																		RPL3
								PCDHB12	SERPINF1																		RPL39L
								PCDHB13	SESN2																		RPL4
								PCDHB14	SETDB2																		RPL7
								PCDHB16	SFTPC																		RPL7A
								PCDHB17	SFXN4																		RPL7L1
								PCDHB3	SGCD																		RPL8
								PCDHB5	SGK1																		RPL9
								PCDHB6	SGK3																		RPP25L
								PCDHB7	SGSM3																		RPS11
								PCDHB8	SH2D3C																		RPS16
								PCDHB9	SH3TC1																		RPS19
								PCDHGA1	SHMT2																		RPS2
								PCDHGA7	SIDT1																		RPS20
								PCDHGB1	SIRPA																		RPS3
								PCDHGB2	SLAMF1																		RPS3A
								PCED1B	SLC11A2																		RPS4X
								PCED1B-AS1	SLC12A1																		RPS5
								PCNXL2	SLC13A3																		RPS6
								PDCD1LG2	SLC16A10																		RPS6KB2
								PDE1B	SLC16A6																		RPS9
								PDE1C	SLC17A9																		RPSA
								PDE5A	SLC18B1																		RPUSD1
								PDE8B	SLC19A2																		RPUSD3
								PDGFB	SLC19A3																		RPUSD4
								PDGFC	SLC1A4																		RRAGD
								PDGFRA	SLC22A18																		RRP1
								PDGFRB	SLC24A4																		RRP1B
								PDGFRL	SLC24A5																		RRP36
								PDIA3	SLC25A13																		RRP7A
								PDIA4	SLC25A16																		RSL1D1
								PDK1	SLC25A33																		RTN3
								PDLIM1	SLC25A5																		RTRAF
								PDLIM5	SLC27A3																		RUFY1
								PDLIM7	SLC30A10																		RUNDC1
								PDZD2	SLC30A3																		RUVBL1
								PGAM1P7	SLC31A1																		RXRA
								PGM2L1	SLC35B4																		S100A16
								PGM5P2	SLC38A8																		SAC3D1
								PGPEP1	SLC39A11																		SACS
								PGRMC2	SLC39A6																		SALL1
								PHEX	SLC3A2																		SAMM50
								PHF11	SLC43A3																		SAMMSON
								PHLDB2	SLC45A2																		SAT2
								PIANP	SLC5A1																		SAV1
								PID1	SLC5A10																		SCAF11
								PIEZO2	SLC5A4																		SCAND1
								PIK3IP1	SLC5A6																		SCCPDH
								PIM1	SLC6A12																		SCO1
								PINLYP	SLC6A15																		SDF2L1
								PITPNM2	SLC6A17																		SDHAF1
								PITX1	SLC6A8																		SDHAF2
								PKIG	SLC7A2																		SDK2
								PKP2	SLC7A4																		SDSL
								PKP3	SLC7A5																		SEC11A
								PLA2G5	SLC7A5P1																		SEC23A
								PLAC8	SLC7A8																		SEC23IP
								PLAGL1	SLCO5A1																		SEL1L
								PLAT	SLITRK2																		SELENBP1
								PLAU	SMCR2																		SELENOP
								PLAUR	SMIM2-AS1																		SELENOW
								PLCB3	SMPD2																		SEMA3A
								PLCE1	SMPDL3A																		SEMA3F
								PLCXD2	SMS																		SEMA6A
								PLCXD3	SNCA																		SERPINA5
								PLEC	SNCB																		SERPINB9
								PLEKHA7	SNHG16																		SERPINE2
								PLEKHG5	SNX10																		SERPINF1
								PLEKHN1	SOAT1																		SESTD1
								PLIN3	SOGA3																		SET
								PLIN4	SORBS1																		SETBP1
								PLK2	SORCS1																		SETD2
								PLOD2	SORD																		SF3B2
								PLP2	SORT1																		SFRP1
								PLXNA3	SOX10																		SFXN1
								PLXNA4	SOX13																		SFXN4
								PLXNB1	SOX6																		SGO1
								PLXNB2	SOX8																		SGTB
								PMAIP1	SP5																		SH3BP1
								PMEPA1	SPACA3																		SH3BP4
								PODNL1	SPARCL1																		SH3GLB2
								PODXL	SPATA12																		SH3KBP1
								POFUT2	SPIRE1																		SH3PXD2A
								POSTN	SPON2																		SH3PXD2B
								POU2F2	SPRR2D																		SH3TC1
								PPAP2A	SPRY4																		SHISA2
								PPARG	SPSB1																		SHLD2
								PPFIA4	SPTBN2																		SHMT2
								PPIC	SRCIN1																		SHROOM2
								PPP1R12A	SREBF2																		SHROOM3
								PPP1R13L	SRP14-AS1																		SIGMAR1
								PPP1R18	SRRD																		SIMC1
								PPP1R1C	SRRM3																		SINHCAF
								PPP2R2C	SRSF12																		SIVA1
								PPP2R5B	SS18L1																		SLC19A1
								PPP3CA	SSU72																		SLC19A3
								PPP4R1	SSX1																		SLC1A5
								PRDM1	ST3GAL4																		SLC25A11
								PRED62	ST3GAL6																		SLC25A39
								PRG4	ST3GAL6-AS1																		SLC25A6
								PRICKLE1	ST6GALNAC1																		SLC26A11
								PRKAG2	ST6GALNAC2																		SLC2A11
								PRKCA	ST6GALNAC3																		SLC2A3
								PRNP	ST7																		SLC2A4RG
								PROCR	ST8SIA6																		SLC31A1
								PROM2	ST8SIA6-AS1																		SLC35D2
								PRR16	STAM																		SLC38A1
								PRR5L	STAT5A																		SLC38A7
								PRRT2	STK32A																		SLC39A10
								PRRX1	STK40																		SLC39A4
								PRSS12	STON2																		SLC43A2
								PRSS23	STOX2																		SLC44A2
								PRSS3	STRADB																		SLC48A1
								PRSS35	STX11																		SLC50A1
								PRTFDC1	STX3																		SLC5A6
								PSD3	STX7																		SLC7A1
								PSG1	STXBP1																		SLC7A11
								PSG11	STXBP6																		SLC7A4
								PSG2	SULT1C2																		SLF1
								PSG5	SUN3																		SLF2
								PSG6	SV2B																		SLK
								PSG9	SYK																		SLU7
								PSMB9	SYNE2																		SMARCA1
								PSMC1	SYT14																		SMARCB1
								PSORS1C1	SYT5																		SMARCC1
								PSTPIP2	SYT6																		SMC1A
								PTGER1	SYT7																		SMC2
								PTGER2	TACR2																		SMC3
								PTGER3	TANGO2																		SMG6
								PTGFR	TBC1D16																		SMIM1
								PTGIR	TBC1D7																		SMIM10L1
								PTGR1	TBRG4																		SMIM7
								PTGS2	TBX2																		SMOX
								PTN	TC2N																		SMS
								PTPN22	TCFL5																		SMUG1
								PTPRF	TCTEX1D4																		SMYD2
								PTPRK	TDRD12																		SMYD4
								PTPRN	TDRD3																		SNAPC5
								PTPRN2	TDRD7																		SNCB
								PTPRO	TEKT5																		SNF8
								PTPRQ	TESC																		SNRNP200
								PTRF	TESK2																		SNRNP25
								PTX3	TEX15																		SNW1
								PURG	TEX41																		SNX18
								PVR	TFF3																		SNX5
								PVRL2	TGFBR3																		SNX8
								PVRL3	THEMIS2																		SOBP
								PVRL4	THNSL1																		SOD3
								PXDN	TIMM50																		SORBS2
								PXDNL	TINCR																		SOWAHC
								QRFPR	TKTL1																		SOX6
								QSOX1	TLE6																		SOX8
								RAB23	TLX3																		SPAG7
								RAB27B	TM4SF19																		SPART
								RAB3B	TMC6																		SPATC1L
								RAC2	TMC8																		SPDL1
								RAET1E	TMCC2																		SPG7
								RAI14	TMEM169																		SPIN2B
								RAPGEF3	TMEM176B																		SPNS1
								RARB	TMEM177																		SQSTM1
								RARRES1	TMEM200B																		SRFBP1
								RARRES3	TMEM201																		SRGAP2
								RASA1	TMEM215																		SRPK1
								RASA3	TMEM229B																		SRRD
								RASL11A	TMEM251																		SRRM2
								RASSF5	TMEM255A																		SS18L1
								RASSF7	TMEM51																		SSBP4
								RBM24	TMEM53																		SSFA2
								RBM7	TMEM55A																		SSR3
								RBMS3	TMEM56																		SSRP1
								RBMS3-AS3	TMEM64																		ST3GAL1
								RBP4	TMEM86A																		STAT3
								RCAN2	TMEM8A																		STC2
								RCN1P2	TMEM97																		STK10
								REC8	TMPRSS13																		STK25
								RELN	TMPRSS2																		STOML2
								REN	TNFRSF14																		STRA6
								RGAG4	TNFRSF19																		STRBP
								RGCC	TNRC6C-AS1																		STT3B
								RGL1	TNS1																		STUB1
								RGMB	TOMM7																		STX8
								RGMB-AS1	TPBGL																		STXBP6
								RGS2	TPCN2																		SULF2
								RGS3	TPD52																		SULT1A1
								RGS4	TPK1																		SULT1A2
								RGS7	TPPP																		SULT1C2
								RHBDF2	TPPP3																		SUPT16H
								RHPN2	TRAF3IP2																		SURF1
								RIMS1	TRAK2																		SURF2
								RIN1	TRAPPC6A																		SUSD5
								RIN2	TRAV18																		SVIL
								RN7SL689P	TRIB2																		SWI5
								RND3	TRIB3																		SYAP1
								RNF152	TRIM2																		SYMPK
								RNF180	TRIM33																		SYNCRIP
								RNF217	TRIM47																		SYNE2
								RNF224	TRIM48																		SYNJ2
								RNY5P8	TRIM51																		SYNJ2BP
								ROBO3	TRIM51GP																		SYS1
								ROBO4	TRIM51HP																		TACO1
								ROGDI	TRIM62																		TAF15
								ROM1	TRIM63																		TAF9
								ROS1	TRPM1																		TATDN3
								RP1-122P22.2	TRPM8																		TBC1D1
								RP1-140K8.5	TRPV2																		TBC1D9B
								RP1-151F17.1	TSPAN10																		TBCD
								RP1-151F17.2	TSPAN33																		TBL1X
								RP1-152L7.5	TST																		TBX3
								RP1-244F24.1	TSTD1																		TBXA2R
								RP1-261D10.2	TTC23L																		TBXAS1
								RP1-90J20.7	TTC39A																		TCAF1
								RP1-93H18.7	TTYH2																		TCF7L1
								RP1-95L4.4	TUBA8																		TCF7L2
								RP11-1002K11.1	TUBB4A																		TDRD12
								RP11-1024P17.1	TUBB8P7																		TEDC1
								RP11-104N10.1	TUBBP5																		TENM3
								RP11-105N14.1	TYR																		TENT5B
								RP11-1069G10.2	TYRO3																		TESC
								RP11-1094H24.4	TYRP1																		TET1
								RP11-10C24.2	TYSND1																		TEX10
								RP11-10C24.3	UBAC2-AS1																		TEX15
								RP11-111G23.1	UBAP1L																		TF
								RP11-1157N2__B.2	UBE3D																		TFPT
								RP11-115J23.1	UBL3																		TFRC
								RP11-128P17.2	UBL4B																		TGFB1
								RP11-1299A16.3	UBQLN4P1																		TGFB1I1
								RP11-13A1.1	UCHL1																		TGFBRAP1
								RP11-145A3.1	UCN2																		TGM2
								RP11-145F16.2	ULK3																		THAP7
								RP11-148B18.3	ULK4																		THBS1
								RP11-148B18.4	UNC5CL																		THOC5
								RP11-148L24.1	UPP1																		TIE1
								RP11-148O21.4	UROC1																		TIMELESS
								RP11-14N7.2	USF2																		TIMM17B
								RP11-150O12.1	USP18																		TIMM22
								RP11-150O12.6	USP51																		TIMM50
								RP11-157G21.2	USP53																		TIMM8A
								RP11-157P1.4	USP54																		TIMM9
								RP11-161I2.1	UST																		TK1
								RP11-166D19.1	VAT1																		TKT
								RP11-169K16.6	VAV3																		TLCD1
								RP11-177H13.2	VAX1																		TLE4
								RP11-181E10.3	VEPH1																		TLK1
								RP11-188P20.3	VGF																		TLK2
								RP11-18F14.2	VPREB3																		TLN1
								RP11-1E6.1	VPS18																		TM7SF2
								RP11-203J24.9	VTCN1																		TM9SF3
								RP11-214O1.2	VWF																		TMC6
								RP11-215A19.1	WARS																		TMCC1-AS1
								RP11-218E20.3	WDFY1																		TMED9
								RP11-227D13.1	WDR3																		TMEM106C
								RP11-227H15.4	WDR91																		TMEM120A
								RP11-228B15.4	WFDC1																		TMEM121
								RP11-229P13.20	WIPF3																		TMEM123
								RP11-242F4.2	WIPI1																		TMEM136
								RP11-244F12.3	WNK2																		TMEM141
								RP11-244O19.1	XG																		TMEM159
								RP11-253M7.6	XPNPEP3																		TMEM160
								RP11-254I22.1	XXbac-B135H6.15																		TMEM167A
								RP11-256I23.3	XXbac-B444P24.10																		TMEM176B
								RP11-265N7.1	XYLB																		TMEM183A
								RP11-274B21.10	YARS																		TMEM203
								RP11-274B21.8	YBX1																		TMEM223
								RP11-274H2.3	YBX1P10																		TMEM255A
								RP11-274H2.5	YBX1P2																		TMEM268
								RP11-276A18.2	YPEL4																		TMEM41A
								RP11-276H7.2	Z83844.1																		TMEM8A
								RP11-284F21.10	Z83851.1																		TMEM91
								RP11-284F21.9	Z97634.5																		TMEM98
								RP11-297J22.1	ZBED3-AS1																		TMSB4X
								RP11-297M9.2	ZBTB10																		TNFRSF1A
								RP11-301G7.1	ZBTB24																		TNFRSF21
								RP11-305L7.6	ZBTB8B																		TNFRSF4
								RP11-30P6.6	ZC3H13																		TNIK
								RP11-318C24.2	ZC3HAV1L																		TNKS2
								RP11-318K12.3	ZCCHC17																		TNS2
								RP11-320G24.1	ZDHHC11B																		TNS3
								RP11-320H14.1	ZFYVE16																		TOMM20
								RP11-327F22.2	ZMYND12																		TOMM22
								RP11-331F4.4	ZMYND15																		TOMM40
								RP11-333I13.1	ZNF106																		TOP1MT
								RP11-341G5.3	ZNF114																		TOP2B
								RP11-346D6.6	ZNF208																		TOPBP1
								RP11-353B9.1	ZNF257																		TOPORS
								RP11-355I22.7	ZNF280A																		TOR4A
								RP11-361K17.2	ZNF280B																		TOX4
								RP11-373E16.4	ZNF296																		TP53
								RP11-378A13.1	ZNF330																		TP53I11
								RP11-379F4.4	ZNF385C																		TPD52L1
								RP11-37C7.3	ZNF536																		TPGS2
								RP11-382A20.2	ZNF689																		TPM1
								RP11-395B7.4	ZNF697																		TPM2
								RP11-395B7.7	ZNF703																		TPST2
								RP11-395P17.3	ZNF704																		TPT1
								RP11-396M11.1	ZNF74																		TPX2
								RP11-397A16.1	ZNF749																		TRAF3IP1
								RP11-397E7.4	ZYG11AP1																		TRAP1
								RP11-3B12.1																			TRAPPC1
								RP11-400K9.4																			TRAPPC2L
								RP11-407A16.3																			TRAPPC4
								RP11-417J8.6																			TRERF1
								RP11-41O4.2																			TRIB3
								RP11-420A23.1																			TRIM24
								RP11-421L10.1																			TRIM28
								RP11-423H2.3																			TRIM51
								RP11-426C22.4																			TRIM71
								RP11-426C22.5																			TRIO
								RP11-434D12.1																			TRIR
								RP11-447H19.1																			TRNP1
								RP11-448G15.3																			TRUB2
								RP11-457M11.5																			TSEN34
								RP11-462G12.1																			TSHZ1
								RP11-462L8.1																			TSNAX
								RP11-463O9.5																			TSPAN14
								RP11-467L13.5																			TSPAN17
								RP11-469M7.1																			TSPAN6
								RP11-473M20.7																			TSPYL2
								RP11-47I22.3																			TSR1
								RP11-483P21.2																			TSR2
								RP11-483P21.3																			TSR3
								RP11-488L18.10																			TST
								RP11-48O20.4																			TSTA3
								RP11-490G2.2																			TTC19
								RP11-490M8.1																			TTC39C
								RP11-494M8.4																			TTI1
								RP11-496I9.1																			TTLL4
								RP11-49C9.2																			TTYH1
								RP11-516A11.1																			TUBA1B
								RP11-519G16.3																			TUBB2B
								RP11-524D16__A.3																			TUBG1
								RP11-525K10.3																			TUBGCP2
								RP11-527D7.1																			TUFM
								RP11-527H14.3																			TUSC2
								RP11-536K7.3																			TWNK
								RP11-53M11.3																			TXLNG
								RP11-541N10.3																			TXN2
								RP11-549K20.1																			TXNL4A
								RP11-54A9.1																			UBA2
								RP11-54O7.1																			UBAC1
								RP11-54O7.3																			UBAP2
								RP11-553L6.5																			UBB
								RP11-554I8.2																			UBE2F
								RP11-55K13.1																			UBE2L6
								RP11-566E18.3																			UBE2M
								RP11-568N6.1																			UBE2O
								RP11-571M6.18																			UBE2Q1
								RP11-575F12.2																			UBE2R2
								RP11-594N15.3																			UBE2S
								RP11-59D5__B.2																			UBN1
								RP11-624L4.1																			UBQLN4
								RP11-64D22.2																			UBTD2
								RP11-65J3.1																			UBXN1
								RP11-666A20.4																			UFSP1
								RP11-66B24.4																			UNC13D
								RP11-66N24.4																			UQCRFS1
								RP11-686D22.4																			URI1
								RP11-686D22.7																			UROS
								RP11-686D22.8																			USE1
								RP11-706J10.1																			USP10
								RP11-709B3.2																			USP11
								RP11-710C12.1																			USP51
								RP11-720L2.4																			USP7
								RP11-727F15.11																			USP9X
								RP11-757F18.5																			UTP3
								RP11-792D21.2																			UXS1
								RP11-79H23.3																			VARS
								RP11-7F17.1																			VASP
								RP11-7F18.2																			VAV2
								RP11-802E16.3																			VCAN
								RP11-818F20.5																			VCL
								RP11-820L6.1																			VDAC1
								RP11-834C11.7																			VDAC2
								RP11-848P1.5																			VEGFB
								RP11-863P13.3																			VGF
								RP11-865I6.2																			VKORC1
								RP11-867G23.10																			VOPP1
								RP11-869B15.1																			VPS26A
								RP11-879F14.2																			VPS26B
								RP11-893F2.9																			VPS35
								RP11-89K10.1																			VPS51
								RP11-91K9.1																			VPS53
								RP11-923I11.1																			VSIR
								RP11-96H19.1																			WAC
								RP13-104F24.3																			WAC-AS1
								RP13-131K19.6																			WAPL
								RP13-463N16.6																			WASF3
								RP13-516M14.1																			WASHC2C
								RP13-516M14.2																			WBP1L
								RP13-631K18.3																			WDHD1
								RP13-890H12.2																			WDR11
								RP3-368A4.6																			WDR13
								RP3-400B16.1																			WDR43
								RP3-412A9.10																			WDR45
								RP3-430N8.8																			WDR46
								RP3-467N11.1																			WFDC2
								RP3-477O4.16																			WIPI2
								RP4-575N6.4																			WNK1
								RP4-668G5.1																			WNK2
								RP4-758J24.5																			WTIP
								RP4-779E11.3																			WWC2
								RP4-794H19.4																			WWTR1
								RP5-1011O1.3																			XPNPEP1
								RP5-1063M23.1																			XPO5
								RP5-1063M23.2																			XPO6
								RP5-1172A22.1																			XRCC2
								RP5-1198O20.4																			XRCC6
								RP5-882C2.2																			YBX3
								RP5-884M6.1																			YDJC
								RP6-65G23.3																			YEATS4
								RP6-99M1.2																			YJEFN3
								RPL13AP20																			YLPM1
								RPL17P50																			YOD1
								RPS6KA6																			YY1
								RPSAP52																			YY2
								RRAD																			ZADH2
								RRAS																			ZBED1
								RRAS2																			ZBED3-AS1
								RSPO3																			ZBTB43
								RTN1																			ZBTB46
								RTN4																			ZC3H18
								RTP3																			ZCCHC24
								RUNDC3B																			ZDHHC12
								RUNX1																			ZDHHC3
								RUNX2																			ZDHHC4
								RUSC1-AS1																			ZEB1
								RYR2																			ZFHX3
								S100A10																			ZFP62
								S100A2																			ZFR
								S100A3																			ZFX
								S100A4																			ZFYVE21
								S1PR1																			ZMIZ1
								S1PR3																			ZNF134
								SAMD11																			ZNF160
								SAMD14																			ZNF182
								SAMD3																			ZNF274
								SAMD9																			ZNF281
								SAMD9L																			ZNF331
								SAP30L-AS1																			ZNF33A
								SCARA3																			ZNF33B
								SCARF1																			ZNF37A
								SCG2																			ZNF385D
								SCG5																			ZNF428
								SCN1B																			ZNF43
								SCN2A																			ZNF496
								SCN4B																			ZNF511
								SCN5A																			ZNF518A
								SCN8A																			ZNF524
								SCN9A																			ZNF544
								SCNN1A																			ZNF551
								SDC1																			ZNF567
								SDC2																			ZNF579
								SDC4																			ZNF580
								SDK1																			ZNF581
								SDR42E1																			ZNF587
								SEC14L2																			ZNF587B
								SEC24D																			ZNF608
								SECTM1																			ZNF609
								SELL																			ZNF618
								SELPLG																			ZNF641
								SEMA3A																			ZNF667
								SEMA3C																			ZNF667-AS1
								SEMA3D																			ZNF672
								SEMA3E																			ZNF714
								SEMA3F																			ZNF765
								SEMA4B																			ZNF766
								SEPP1																			ZNF787
								SERINC2																			ZNF8
								SERPINB2																			ZNF813
								SERPINB7																			ZNF853
								SERPINB8																			ZNF880
								SERPIND1																			ZNF91
								SERPINE1																			ZNRF1
								SERTAD4																			ZPR1
								SERTAD4-AS1																			ZRANB1
								SFRP1
								SFRP4
								SGCB
								SGCE
								SGK223
								SGMS2
								SH2D4A
								SH3BGRL3
								SH3BP4
								SH3GL3
								SH3RF1
								SH3RF3-AS1
								SHC1
								SHC3
								SHISA3
								SHOX2
								SIDT2
								SIGLEC10
								SIGLEC15
								SIRPB1
								SIRPG
								SIX1
								SKIL
								SLC10A3
								SLC12A8
								SLC14A1
								SLC16A14
								SLC16A2
								SLC16A4
								SLC1A6
								SLC22A17
								SLC22A4
								SLC25A37
								SLC27A2
								SLC28A3
								SLC2A1
								SLC2A12
								SLC30A4
								SLC35F3
								SLC38A2
								SLC38A4
								SLC43A2
								SLC44A2
								SLC44A5
								SLC45A1
								SLC4A3
								SLC4A8
								SLC52A1
								SLC6A6
								SLC7A14
								SLC8A3
								SLC9A3R2
								SLC9A7
								SLCO2A1
								SLIT2
								SLITRK6
								SLN
								SMAD3
								SMAGP
								SMG6
								SMIM5
								SMOC1
								SMOX
								SMTN
								SMURF2
								SNAPC1
								SNCAIP
								SNCG
								SNED1
								SOAT2
								SOCS1
								SOCS5
								SOGA2
								SOX11
								SOX15
								SOX21
								SOX9
								SP140
								SP6
								SPANXC
								SPARC
								SPATA18
								SPATS2L
								SPDL1
								SPEG
								SPIN1
								SPOCD1
								SPOCK1
								SPOCK3
								SPON1
								SPRED3
								SRGN
								SRI
								SRPK3
								SRPX2
								SSBP2
								SSTR1
								ST6GALNAC5
								ST6GALNAC6
								ST8SIA4
								STAC
								STARD13
								STARD4-AS1
								STC1
								STC2
								STEAP2
								STEAP3
								STEAP3-AS1
								STIM2
								STK17A
								STK24-AS1
								STMN2
								STMN3
								STRA6
								STX1A
								STX1B
								STYK1
								SUCNR1
								SULF1
								SULF2
								SVEP1
								SVIL
								SYBU
								SYCP2
								SYCP2L
								SYNDIG1
								SYNJ2
								SYNPO
								SYNPO2
								SYT1
								SYTL2
								SYTL3
								SYTL4
								TAGLN
								TAGLN2
								TAGLN2P1
								TANC2
								TAPBP
								TAPBPL
								TAX1BP3
								TBC1D19
								TBC1D2
								TBC1D23
								TBC1D8B
								TBX3
								TCEAL3
								TCF4
								TEK
								TENC1
								TENM2
								TES
								TESPA1
								TET2
								TF
								TFE3
								TFEC
								TFPI
								TG
								TGFA
								TGFB1
								TGFB1I1
								TGFB2
								TGFBI
								TGFBR2
								TGM1
								TGM2
								TH
								THBD
								THBS1
								THRB
								THSD4
								THY1
								TIAM2
								TIFA
								TIGD7
								TIMP1
								TINAGL1
								TIPARP
								TJP2
								TLDC1
								TLE4
								TLL1
								TLR3
								TLR5
								TM2D2
								TM4SF1
								TM4SF18
								TMCO3
								TMEM100
								TMEM123
								TMEM130
								TMEM132A
								TMEM132B
								TMEM154
								TMEM158
								TMEM171
								TMEM173
								TMEM178B
								TMEM184A
								TMEM200A
								TMEM255B
								TMEM40
								TMEM45A
								TMEM47
								TMEM59L
								TMEM71
								TMEM91
								TMSB10
								TMSB10P1
								TMSB15A
								TMSB4X
								TMTC3
								TNFAIP2
								TNFAIP8
								TNFAIP8L3
								TNFRSF11B
								TNFRSF21
								TNFRSF25
								TNFRSF9
								TNFSF15
								TNFSF18
								TNFSF4
								TNFSF9
								TNIP1
								TNIP3
								TNN
								TNS3
								TOM1L2
								TOR4A
								TOX2
								TP53I11
								TPBG
								TPM1
								TPM2
								TPM4
								TRAM1L1
								TRAM2
								TRANK1
								TREM1
								TREML3P
								TRERF1
								TRHDE
								TRHDE-AS1
								TRIM22
								TRIM52
								TRIM55
								TRIM58
								TRIO
[truncated: 116 more rows]

## Sheet: ED Fig. 3i ref signaturescores
		Karras_Stem.like	Karras_Neural.Crest.like	Karras_Mesenchymal.like	Karras_RNA.processing	Karras_Antigen.Presentation	Karras_Stress.like.hypoxia	Karras_Melanocytic.Oxphos	Wouters_Intermediate.cell.state	Wouters_Mesenchymal.like.cell.state	Wouters_Melanocytic.cell.state	Tsoi_melanocytic	Tsoi_NeuralCrest	Tsoi_Transitory	Tsoi_Undifferentiated	Rambow_mitosis	Rambow_pigmentation	Rambow_invasion	Rambow_neuro	Rambow_immune	Rambow_MITF_targets	Pozniak_Antigen_presentation	Pozniak_Interferon_alpha_beta_response	Pozniak_Melanocytic	Pozniak_Mesenchymal_like	Pozniak_Mitochondriallow_quality	Pozniak_Mitotic	Pozniak_Neural_Crest_like	Pozniak_Patient_specific_A	Pozniak_Patient_specific_B	Pozniak_Stress.hypoxia.response	Pozniak_Stress.p53.response	Verfaillie_PRO	Verfaillie_INV	Verfaillie_IMMUNE	Tirosh_MITF	Tirosh_AXL	Hoek_INV	Hoek_PRO	Flynn_LNup	Flynn_parentup
ANOVA	NA	0.288168	0.000110094	1.99184e-07	0.0339236	1.21775e-08	2.36847e-05	0.0209998	6.96241e-15	4.1214e-10	6.72121e-11	2.29619e-16	6.8802e-10	2.11616e-13	0.00704177	0.0100359	1.5666e-07	9.14865e-06	3.48434e-06	9.99746e-09	0.00215123	1.21058e-13	1.17645e-06	0.0122377	1.10895e-09	5.20554e-12	0.598824	4.87653e-08	0.000153787	0.000133567	0.00280905	0.00418872	1.28099e-06	9.59834e-05	0.0497748	0.0109236	2.17799e-16	0.0196913	3.09838e-08	2.31395e-07	0.00109308
Sample ID	seurat_cluster
CoK-216	2	0.228709	0.233554	0.144821	0.67687	0.240959	0.512897	0.791913	0.144078	0.137771	0.246379	0.228802	0.0545399	0.259296	0.0384234	0.0615906	0.610827	0.146249	0.182471	0.220829	0.461498	0.32676	0.371418	0.68735	0.286738	0.536794	0.227235	0.419418	0.30739	0.385721	0.421507	0.573802	0.261167	0.0454094	0.0493103	0.605024	0.145608	0.0492551	0.565734	0.161446	0.354055
CoK-226	2	0.2409	0.290658	0.189788	0.676591	0.211872	0.46378	0.76431	0.163278	0.147617	0.248497	0.210362	0.143098	0.275382	0.0233196	0.0655901	0.624338	0.127505	0.260642	0.228151	0.445679	0.339647	0.392691	0.708785	0.367497	0.520629	0.218781	0.4698	0.329185	0.35471	0.437373	0.600273	0.23007	0.0649829	0.031231	0.617374	0.227558	0.0953185	0.51382	0.189651	0.290326
CoK-227	2	0.174783	0.236462	0.135472	0.600772	0.16055	0.347778	0.657073	0.146201	0.161907	0.220343	0.199738	0.044331	0.173264	0.0360972	0.0701362	0.523118	0.116822	0.168254	0.224796	0.439412	0.35111	0.340937	0.695532	0.338634	0.530987	0.216632	0.395501	0.308603	0.349811	0.40621	0.646095	0.213211	0.0601418	0.0362207	0.565872	0.157684	0.0576942	0.517884	0.203566	0.348476
CoK-228	2	0.240896	0.163073	0.151701	0.821257	0.245849	0.357225	0.605006	0.156045	0.154788	0.216778	0.134171	0.0750444	0.25321	0.0293249	0.0777225	0.52622	0.169414	0.223265	0.297723	0.412452	0.379977	0.392977	0.652045	0.34833	0.542592	0.208418	0.432629	0.289868	0.297608	0.396486	0.637751	0.234223	0.076931	0.0463019	0.551954	0.149077	0.0511948	0.48303	0.21049	0.238576
CoK-229	2	0.271273	0.185552	0.153079	0.699724	0.192359	0.258571	0.589189	0.146934	0.153075	0.2363	0.344109	0.0541958	0.191524	0.0393242	0.09403	0.778675	0.140484	0.0722332	0.202373	0.476864	0.297544	0.350116	0.660259	0.304722	0.423356	0.193379	0.360392	0.280289	0.283241	0.37231	0.667036	0.251368	0.0597604	0.0602665	0.550062	0.156787	0.0998632	0.568288	0.210081	0.266946
CoK-231	3	0.168776	0.185185	0.148705	0.566621	0.26395	0.437459	0.545733	0.173715	0.192628	0.219063	0.239525	0.145232	0.168412	0.126255	0.089205	0.610958	0.234919	0.0266538	0.296254	0.371213	0.317837	0.328418	0.648485	0.294072	0.382334	0.168085	0.315703	0.263019	0.224233	0.363688	0.562436	0.243696	0.159215	0.118215	0.481123	0.158083	0.142578	0.465641	0.220913	0.240492
CoK-232	2	0.245572	0.226563	0.146567	0.602914	0.197515	0.539126	0.546956	0.142616	0.151721	0.223615	0.254547	0.0834041	0.218769	0.116459	0.0444073	0.648269	0.139718	0.200444	0.111372	0.377601	0.241972	0.295365	0.592546	0.314156	0.474554	0.195267	0.353703	0.276834	0.280723	0.345104	0.637153	0.234883	0.0970125	0.0773678	0.553569	0.160183	0.116091	0.503162	0.133097	0.31231
CoK-233	2	0.225532	0.109997	0.166189	0.681827	0.186711	0.329825	0.542737	0.146437	0.149082	0.216239	0.210204	0.0424249	0.21529	0.07659	0.0977255	0.520933	0.160242	0.154525	0.209392	0.36707	0.246124	0.312232	0.544542	0.300988	0.529654	0.20464	0.389932	0.29439	0.29159	0.396102	0.670279	0.198006	0.058838	0.0569226	0.535532	0.205228	0.130046	0.52506	0.177907	0.24494
CoK-234	2	0.232631	0.113419	0.205629	0.702645	0.141401	0.33664	0.632366	0.163949	0.161786	0.227097	0.206019	0.111907	0.215385	0.0841527	0.0641119	0.538388	0.163767	0.0973365	0.197894	0.409639	0.257227	0.324313	0.691116	0.284868	0.47742	0.192733	0.329064	0.278378	0.283502	0.391493	0.516008	0.215179	0.0915039	0.0915586	0.543527	0.172895	0.0896751	0.481915	0.175581	0.236811
CoK-235	1	0.325058	0.135745	0.166557	0.644702	0.160185	0.591479	0.648129	0.140825	0.127041	0.244291	0.301725	0.0629912	0.168481	0.0359634	0.113294	0.552128	0.0940302	0.216202	0.180729	0.392498	0.31927	0.374839	0.684083	0.344656	0.484889	0.312088	0.420136	0.349941	0.356175	0.406586	0.607942	0.245339	0.030974	0.0316053	0.613163	0.252272	0.0711974	0.548377	0.1937	0.287397
CoK-236	2	0.226826	0.163147	0.229871	0.651123	0.288509	0.35148	0.647131	0.175219	0.148783	0.228049	0.248911	0.125131	0.161924	0.0631575	0.122038	0.528077	0.150858	0.139509	0.374923	0.407429	0.330858	0.287866	0.621436	0.334732	0.545081	0.214217	0.390074	0.300327	0.30044	0.348601	0.660154	0.227726	0.0745296	0.0578086	0.548413	0.168612	0.0100312	0.524659	0.237766	0.242123
CoK-238	3	0.154085	0.263526	0.280492	0.789774	0.220906	0.417716	0.626743	0.181613	0.158532	0.223214	0.168446	0.0758093	0.29909	0.0464908	0.0492295	0.63383	0.172413	0.157152	0.262743	0.442158	0.341572	0.308699	0.676837	0.346133	0.694372	0.223456	0.446141	0.331412	0.35478	0.41585	0.676195	0.231853	0.0589078	0.0307383	0.601429	0.125641	0.117223	0.571603	0.225438	0.306854
CoK-239	3	0.241432	0.301102	0.191523	0.708027	0.201729	0.532624	0.603072	0.210862	0.173927	0.230503	0.113013	0.114078	0.462482	0.061951	0.040999	0.425437	0.195497	0.271486	0.208904	0.384736	0.372618	0.399572	0.733175	0.360217	0.629919	0.230199	0.5289	0.353236	0.367434	0.420294	0.572666	0.241655	0.0753364	0.0305371	0.57247	0.235661	0.122519	0.436021	0.18858	0.328469
CoK-240	3	0.282445	0.272501	0.099533	0.753401	0.153165	0.422267	0.419502	0.150888	0.153707	0.206494	0.163237	0.0785794	0.335631	0.0433308	0.0592924	0.473911	0.170142	0.244952	0.11441	0.379429	0.305221	0.353085	0.760339	0.321545	0.602156	0.238237	0.455592	0.332104	0.324883	0.403969	0.646957	0.213612	0.0570795	0.030499	0.491742	0.183516	0.0919997	0.435833	0.176965	0.338506
CoK-241	2	0.185333	0.222375	0.21108	0.491095	0.240777	0.453392	0.579112	0.183634	0.179598	0.201573	0.143419	0.145724	0.187021	0.119362	0.0992539	0.717093	0.151959	0.260274	0.264136	0.383299	0.319116	0.30785	0.74429	0.314847	0.505132	0.188925	0.370892	0.259448	0.278442	0.369419	0.443642	0.227281	0.127267	0.146158	0.402004	0.262313	0.0658566	0.386031	0.139904	0.229547
CoK-242	2	0.202504	0.17375	0.210687	0.484781	0.205771	0.405286	0.71873	0.189649	0.152886	0.235818	0.203028	0.0679769	0.328061	0.0343011	0.0559065	0.757255	0.191317	0.187203	0.210713	0.444914	0.295574	0.364998	0.764189	0.306487	0.641638	0.232612	0.410981	0.339652	0.396757	0.410043	0.416186	0.268208	0.0634893	0.0506651	0.59598	0.146425	0.0992465	0.539408	0.218844	0.335171
CoK-243	3	0.225278	0.266318	0.226155	0.758937	0.230119	0.395081	0.660654	0.189338	0.162561	0.232102	0.167289	0.0639814	0.265457	0.0585866	0.0493746	0.553537	0.139074	0.165928	0.230553	0.419117	0.361691	0.323896	0.598759	0.340763	0.64816	0.228751	0.496242	0.328858	0.368442	0.442399	0.650132	0.230992	0.0588908	0.0359823	0.611727	0.16071	0.10292	0.532914	0.216009	0.331658
[truncated: 147 more rows]
