# Supplementary material for: MCSP+ metastasis founder cells activate immunosuppression early in human melanoma metastatic colonization
Source: Nat Cancer. 2025 May 16;6(6):1017–34. doi: 10.1038/s43018-025-00963-w (PMC12202500; doi:10.1038/s43018-025-00963-w)
Supplement: Supplementary file 15 — Data values. [file 43018_2025_963_MOESM15_ESM.xlsx]

## Sheet: ED Fig. 4a DCC
	cluster	MCSP
CoK-216	Undiff	3.70929
CoK-226	Undiff	1.53902
CoK-227	Undiff	1.76867
CoK-228	Undiff	0.674816
CoK-229	Undiff	0.427766
CoK-231	LTrans	0.0778063
CoK-232	Undiff	1.55004
CoK-233	Undiff	1.0408
CoK-234	Undiff	2.10832
CoK-235	NC	1.609
CoK-236	Undiff	0.928098
CoK-238	LTrans	2.51578
CoK-239	LTrans	3.03478
CoK-240	LTrans	2.07501
CoK-241	Undiff	0.0797201
CoK-242	Undiff	2.14232
CoK-243	LTrans	2.19527
CoK-244	NC	2.256
CoK-247	Undiff	0.188109
CoK-248	Mela	0.889339
CoK-249	Mela	2.10533
CoK-250	Mela	0.872379
CoK-251	Mela	3.38313
CoK-252	Undiff	0.439131
CoK-253	Mela	0.0705914
CoK-254	NC	1.54376
CoK-255	NC	1.23707
CoK-258	Undiff	1.06109
CoK-261	NC	0.750488
CoK-273	Undiff	0.255177
CoK-274	Undiff	0.267137
CoK-275	NC	0.013278
CoK-277	NC	0
CoK-279	Mela	1.08467
CoK-287	Undiff	0.157942
CoK-290	Undiff	0
CoK-291	Undiff	1.74491
CoK-294	Undiff	0.378248
CoK-295	Undiff	1.44234
CoK-296	Mela	1.05043
CoK-297	Undiff	1.60832
CoK-304	Undiff	0.0365228
CoK-305	Undiff	4.07432
CoK-306	Undiff	0.114174
CoK-307	ETrans	0.160623
CoK-308	ETrans	0.0315906
CoK-309	ETrans	2.57773
CoK-310	ETrans	0.407858
CoK-313	Undiff	2.56012
CoK-315	Undiff	2.76073
CoK-316	Undiff	0.39669
CoK-317	NC	2.25841
CoK-318	NC	2.0632
CoK-319	Undiff	2.16885
CoK-320	Undiff	0.0652683
CoK-321	NC	2.46408
CoK-322	Undiff	2.05216
CoK-323	ETrans	1.08065
CoK-324	ETrans	2.01727
CoK-325	NC	1.06396
CoK-326	Undiff	0.944013
CoK-327	Undiff	0.0430106
CoK-328	Undiff	0
CoK-329	Undiff	0
CoK-330	Undiff	1.68398
CoK-334	Undiff	0
CoK-336	Undiff	0
CoK-338	Undiff	0.0309485
CoK-339	Mela	1.58553
CoK-340	Mela	0
CoK-341	Undiff	0
CoK-342	Undiff	0.0292391
CoK-343	Undiff	1.37331
CoK-345	Mela	0.0589177
CoK-347	Mela	0.987431
CoK-348	ETrans	1.62089
CoK-379	NC	0
SMG-007-2	Undiff	2.46967
SMG-013	NC	0.699194
SMG-018	Undiff	0
SMG-020-2	NC	0.134508
SMG-024	Undiff	2.08507
SMG-025	Undiff	0
SMG-027-2	NC	0.554077
SMG-028-2	Mela	2.19042
SMG-029	NC	0
SMG-030-2	NC	2.71913
SMG-032	NC	1.81233
SMG-034-2	Undiff	0.274082
SMG-036-2	NC	0.412656
SMG-041-2	Undiff	2.07773
SMG-042	NC	2.60116
SMG-048-2	NC	2.53881
SMG-055	NC	0.808041
SMG-056	Mela	2.39199
SMG-058	NC	1.74493
SMG-060	LTrans	0.722622
SMG-061	NC	2.8488
SMG-063	Undiff	0.269525
SMG-064	LTrans	1.14853
SMG-066	Undiff	0.0191143
SMG-071	NC	2.545
SMG-072	Mela	0.276231
SMG-076	NC	0.00939579
SMG-077	NC	2.33417
SMG-084	ETrans	2.29699
SMG-085	NC	1.45679
SMG-086	Mela	0.448512
SMG-090	NC	1.14255
SMG-092	NC	2.1179
SMG-097	NC	1.83485
SMG-098	NC	3.13431
SMG-099	Undiff	0.202836
SMG-100	Undiff	0.772347
SMG-101	Undiff	0.595306
SMG-102	Undiff	1.0753
SMG-108	NC	0.0398855
SMG-109	NC	0.0126773
SMG-110	NC	0.250321
SMG-111	NC	0.0723613
SMG-112	Undiff	1.64406
SMG-113	Undiff	0.917574
SMG-114	NC	0.8365
SMG-115	NC	0.533567
SMG-121	Undiff	0.419124
SMG-123	Undiff	1.84193
SMG-124	Undiff	0.160496
SMG-126	Undiff	3.21836
SMG-127	LTrans	0.548382
SMG-128	Undiff	1.05052
SMG-129	Undiff	2.15726
SMG-130	NC	2.94993
SMG-131	LTrans	2.65602
SMG-132	Undiff	1.62222
SMG-133	LTrans	2.14101
SMG-134	LTrans	2.50995
SMG-135	LTrans	3.17363
SMG-136	LTrans	1.91027
SMG-138	NC	0.351867
SMG-139	NC	1.50458
SMG-140	NC	2.50257
SMG-141	LTrans	0.892877
SMG-142	NC	2.51459
SMG-143	NC	1.34541
SMG-144	NC	0.480565
SMG-145	NC	1.3923
SMG-146	ETrans	1.76846
SMG-147	ETrans	2.11353
SMG-148	ETrans	0.39109
SMG-149	ETrans	2.93383
SMG-150	ETrans	3.33068
SMG-151	ETrans	1.28307
SMG-152	ETrans	2.31059
SMG-153	ETrans	1.4649
SMG-154	NC	0.274439
SMG-155	NC	0.567617
SMG-156	NC	0.00934501
SMG-157	NC	2.06332
SMG-158	NC	0.614101
SMG-160	NC	0
SMG-163	NC	0.313042
SMG-165	ETrans	0.484679
SMG-166	NC	0.0261979
SMG-167	NC	2.19218

## Sheet: ED Fig. 4a Belote
	Stage	MCSP
A1015LM_H11_B003063	ADU	0
A1015LM_O19_B003063	ADU	0
A1015LM_H16_B003063	ADU	0
A1015LM_O14_B003063	ADU	0
A1015LM_H9_B003063	ADU	0
A1015LM_H19_B003063	ADU	0
A1015LM_H17_B003063	ADU	0
A1015LM_H8_B003063	ADU	0
A1015LM_H22_B003063	ADU	0
A1015LM_O18_B003063	ADU	0
A1015LM_H20_B003063	ADU	0
A1015LM_O9_B003063	ADU	0
A1015LM_H7_B003063	ADU	0
A1015LM_H18_B003063	ADU	0
A1015LM_H12_B003063	ADU	0
A1015LM_H10_B003063	ADU	0
A1015LM_O5_B003063	ADU	0
A1015LM_O17_B003063	ADU	0
A1015LM_H6_B003063	ADU	0
A1015LM_H13_B003063	ADU	0
A1015LM_H5_B003063	ADU	0
A1015LM_H15_B003063	ADU	0
A1015LM_H14_B003063	ADU	0
A1015LM_O4_B003063	ADU	0
A1015LM_H1_B003063	ADU	0
A1015LM_J14_B003063	ADU	0
12WKM01_E7_B001564	12WK	0.525771
12WKM01_C22_B001564	12WK	0.90395
12WKM01_D7_B001564	12WK	0
12WKM01_E11_B001564	12WK	0
12WKM01_I8_B001564	12WK	0
12WKM01_H7_B001564	12WK	0
12WKM01_E17_B001564	12WK	0
12WKM01_E22_B001564	12WK	0.090937
12WKM01_H19_B001564	12WK	0
12WKM01_P17_B001564	12WK	0
12WKM01_E9_B001564	12WK	0
12WKM01_H18_B001564	12WK	0
12WKM01_K7_B001564	12WK	0
12WKM01_F9_B001564	12WK	0.628729
12WKM01_F12_B001564	12WK	0
12WKM01_C7_B001564	12WK	0
12WKM01_F7_B001564	12WK	0.0223207
12WKM01_F21_B001564	12WK	0.329911
12WKM01_F13_B001564	12WK	0.759239
12WKM01_C9_B001564	12WK	0
12WKM01_L20_B001564	12WK	0.133904
12WKM01_E19_B001564	12WK	0.999002
12WKM01_J6_B001564	12WK	0
12WKM01_B8_B001564	12WK	0.327371
12WKM01_F19_B001564	12WK	0
12WKM01_L10_B001564	12WK	0.247061
12WKM01_L9_B001564	12WK	0
12WKM01_M7_B001564	12WK	0
12WKM01_N7_B001564	12WK	0
12WKM01_F14_B001564	12WK	0
12WKM01_L6_B001564	12WK	0
12WKM01_E12_B001564	12WK	0
12WKM01_F16_B001564	12WK	0
12WKM01_B11_B001564	12WK	0.224088
12WKM01_K9_B001564	12WK	0
12WKM01_D20_B001564	12WK	0
12WKM01_K20_B001564	12WK	0
12WKM01_B6_B001564	12WK	0.0742931
12WKM01_N10_B001564	12WK	0.140049
12WKM01_F10_B001564	12WK	0
12WKM01_A7_B001564	12WK	1.20025
12WKM01_M8_B001564	12WK	0
12WKM01_J22_B001564	12WK	0
12WKM01_I7_B001564	12WK	0
12WKM01_A16_B001564	12WK	0.431175
12WKM01_A9_B001564	12WK	0
12WKM01_G8_B001564	12WK	0
12WKM01_E13_B001564	12WK	0
12WKM01_C20_B001564	12WK	0
12WKM01_D22_B001564	12WK	0
12WKM01_F8_B001564	12WK	0
12WKM01_M6_B001564	12WK	0
12WKM01_E15_B001564	12WK	0
12WKM01_G16_B001564	12WK	0
12WKM01_G10_B001564	12WK	0.1265
12WKM01_C13_B001564	12WK	0
12WKM01_D9_B001564	12WK	0
12WKM01_D21_B001564	12WK	0
12WKM01_E8_B001564	12WK	0
12WKM01_G15_B001564	12WK	0
12WKM01_P8_B001564	12WK	0
12WKM01_D15_B001564	12WK	0
12WKM01_A13_B001564	12WK	0
12WKM01_P9_B001564	12WK	0.155382
12WKM01_C6_B001564	12WK	0
12WKM01_G19_B001564	12WK	0
12WKM01_I13_B001564	12WK	0.571148
12WKM01_C19_B001564	12WK	0
12WKM01_C21_B001564	12WK	0
12WKM01_E16_B001564	12WK	0
12WKM01_I9_B001564	12WK	0.577654
12WKM01_P7_B001564	12WK	0
12WKM01_L8_B001564	12WK	0
12WKM01_J7_B001564	12WK	0.379606
12WKM01_N6_B001564	12WK	0
12WKM01_C11_B001564	12WK	1.45438
12WKM01_H20_B001564	12WK	0.360496
12WKM01_K19_B001564	12WK	0
12WKM01_O6_B001564	12WK	0
12WKM01_G22_B001564	12WK	0
12WKM01_L18_B001564	12WK	0
12WKM01_G21_B001564	12WK	0
12WKM01_C16_B001564	12WK	1.27337
12WKM01_I6_B001564	12WK	0
12WKM01_P22_B001564	12WK	0
12WKM01_G13_B001564	12WK	0.668678
12WKM01_B13_B001564	12WK	0
12WKM01_B9_B001564	12WK	0.111483
12WKM01_E10_B001564	12WK	0
12WKM01_K8_B001564	12WK	0
12WKM01_F11_B001564	12WK	0
12WKM01_G9_B001564	12WK	0
12WKM01_F15_B001564	12WK	0
12WKM01_O7_B001564	12WK	0.333864
12WKM01_P14_B001564	12WK	0
12WKM01_H22_B001564	12WK	0
12WKM01_N11_B001564	12WK	0.80709
12WKM01_A6_B001564	12WK	0
12WKM01_J11_B001564	12WK	0
12WKM01_G18_B001564	12WK	0
12WKM01_E20_B001564	12WK	0
12WKM01_A8_B001564	12WK	0
12WKM01_G12_B001564	12WK	0.0927646
12WKM01_J12_B001564	12WK	0
12WKM01_B16_B001564	12WK	1.07912
12WKM01_I20_B001564	12WK	0
12WKM01_F20_B001564	12WK	0.208966
12WKM01_H9_B001564	12WK	0
12WKM01_H8_B001564	12WK	0
12WKM01_F18_B001564	12WK	1.16956
12WKM01_G6_B001564	12WK	0
12WKM01_D8_B001564	12WK	0
12WKM01_N13_B001564	12WK	0
12WKM01_I19_B001564	12WK	0
12WKM01_E6_B001564	12WK	0.572213
12WKM01_D10_B001564	12WK	1.04026
12WKM01_O17_B001564	12WK	0.161208
12WKM01_C17_B001564	12WK	0
12WKM01_E18_B001564	12WK	0
12WKM01_D19_B001564	12WK	0
12WKM01_C10_B001564	12WK	0
12WKM01_A11_B001564	12WK	0
12WKM01_F22_B001564	12WK	0
FS043_LM_D7_B003207	NEO	0
FS043_LM_N19_B003207	NEO	0.490291
FS043_LM_O15_B003207	NEO	0.285526
FS043_LM_K9_B003207	NEO	0.44417
FS043_LM_C11_B003207	NEO	0
FS043_LM_M16_B003207	NEO	0.190472
FS043_LM_O19_B003207	NEO	1.32468
FS043_LM_C14_B003207	NEO	0
FS043_LM_H18_B003207	NEO	0.681219
FS043_LM_A15_B003207	NEO	1.3706
FS043_LM_F17_B003207	NEO	0
FS043_LM_K18_B003207	NEO	0
FS043_LM_M7_B003207	NEO	0
FS043_LM_P13_B003207	NEO	0
FS043_LM_N21_B003207	NEO	0
FS043_LM_B17_B003207	NEO	0
FS043_LM_C18_B003207	NEO	0
FS043_LM_L20_B003207	NEO	0.332338
FS043_LM_B11_B003207	NEO	0
FS043_LM_L18_B003207	NEO	1.09893
FS043_LM_M19_B003207	NEO	0.259064
FS043_LM_L19_B003207	NEO	0.0408848
FS043_LM_L12_B003207	NEO	0.0306069
FS043_LM_K17_B003207	NEO	0.373673
FS043_LM_F12_B003207	NEO	0
FS043_LM_L11_B003207	NEO	0.559301
FS043_LM_A13_B003207	NEO	0.260042
FS043_LM_L21_B003207	NEO	0
FS043_LM_L10_B003207	NEO	0
FS043_LM_H7_B003207	NEO	0
FS043_LM_E7_B003207	NEO	0
FS043_LM_L15_B003207	NEO	0
FS043_LM_I17_B003207	NEO	0
FS043_LM_H22_B003207	NEO	0
FS043_LM_B8_B003207	NEO	0.961849
FS043_LM_O17_B003207	NEO	0
FS043_LM_L14_B003207	NEO	1.84857
FS043_LM_I6_B003207	NEO	0
FS043_LM_E20_B003207	NEO	0
FS043_LM_A17_B003207	NEO	0
FS043_LM_C21_B003207	NEO	0
FS043_LM_E16_B003207	NEO	0
FS043_LM_B20_B003207	NEO	0
FS043_LM_D13_B003207	NEO	0.344179
FS043_LM_K12_B003207	NEO	0
FS043_LM_O10_B003207	NEO	0
FS043_LM_K19_B003207	NEO	0
FS043_LM_I19_B003207	NEO	0
FS043_LM_F20_B003207	NEO	0
FS043_LM_D12_B003207	NEO	1.53815
FS043_LM_I15_B003207	NEO	0.43949
FS043_LM_D9_B003207	NEO	1.0047
FS043_LM_B6_B003207	NEO	0
FS043_LM_G6_B003207	NEO	0
FS043_LM_B12_B003207	NEO	0
FS043_LM_N14_B003207	NEO	0
FS043_LM_H17_B003207	NEO	0
FS043_LM_N7_B003207	NEO	0.0952401
FS043_LM_N12_B003207	NEO	0
FS043_LM_H12_B003207	NEO	0
FS043_LM_P12_B003207	NEO	1.02417
FS043_LM_F22_B003207	NEO	0
FS043_LM_D19_B003207	NEO	0
FS043_LM_K20_B003207	NEO	0
FS043_LM_A11_B003207	NEO	0.135493
FS043_LM_J11_B003207	NEO	0
FS043_LM_B7_B003207	NEO	0
FS043_LM_H10_B003207	NEO	0.0781425
FS043_LM_M20_B003207	NEO	0.910126
FS043_LM_K13_B003207	NEO	1.18334
FS043_LM_A8_B003207	NEO	0
FS043_LM_B15_B003207	NEO	0
FS043_LM_I8_B003207	NEO	0
FS043_LM_I9_B003207	NEO	0
FS043_LM_F15_B003207	NEO	1.03148
FS043_LM_J7_B003207	NEO	0.251983
FS043_LM_L13_B003207	NEO	0.225216
FS043_LM_G21_B003207	NEO	0.650537
FS043_LM_O13_B003207	NEO	0
FS043_LM_M14_B003207	NEO	0
FS043_LM_A16_B003207	NEO	0.921396
FS043_LM_C13_B003207	NEO	0
FS043_LM_G10_B003207	NEO	0
FS043_LM_J22_B003207	NEO	0
FS043_LM_E9_B003207	NEO	0
FS043_LM_E21_B003207	NEO	0
FS043_LM_H14_B003207	NEO	0
FS043_LM_M15_B003207	NEO	0
FS043_LM_C7_B003207	NEO	0
FS043_LM_J15_B003207	NEO	0
FS043_LM_P17_B003207	NEO	0
FS043_LM_O20_B003207	NEO	0
FS043_LM_F14_B003207	NEO	0
FS043_LM_N6_B003207	NEO	1.23378
FS043_LM_B13_B003207	NEO	1.50083
FS043_LM_K21_B003207	NEO	0
FS043_LM_D18_B003207	NEO	0
FS043_LM_G13_B003207	NEO	1.09373
FS043_LM_P10_B003207	NEO	1.32912
FS043_LM_B16_B003207	NEO	0.672453
FS043_LM_A18_B003207	NEO	0
FS043_LM_F7_B003207	NEO	0
FS043_LM_F18_B003207	NEO	1.32446
FS043_LM_J12_B003207	NEO	0
FS043_LM_E18_B003207	NEO	0.644969
FS043_LM_M22_B003207	NEO	0.0130907
FS043_LM_O6_B003207	NEO	0.657644
FS043_LM_J8_B003207	NEO	0
FS043_LM_A12_B003207	NEO	0
FS043_LM_I20_B003207	NEO	0
FS043_LM_L8_B003207	NEO	0
FS043_LM_H15_B003207	NEO	0.541158
FS043_LM_G17_B003207	NEO	0.02823
FS043_LM_D20_B003207	NEO	1.22974
FS043_LM_G15_B003207	NEO	0.394216
FS043_LM_G16_B003207	NEO	0
FS043_LM_G9_B003207	NEO	0
FS043_LM_G22_B003207	NEO	0
FS043_LM_L17_B003207	NEO	0.0161932
FS043_LM_E19_B003207	NEO	0
FS043_LM_C12_B003207	NEO	0.675935
FS043_LM_G8_B003207	NEO	0
FS043_LM_N10_B003207	NEO	0
FS043_LM_L7_B003207	NEO	0
FS043_LM_P7_B003207	NEO	0.330121
FS043_LM_D14_B003207	NEO	1.76843
FS043_LM_L9_B003207	NEO	0
FS043_LM_K16_B003207	NEO	1.18482
FS043_LM_E15_B003207	NEO	0.0178554
FS043_LM_J9_B003207	NEO	0
FS043_LM_F8_B003207	NEO	0.0514483
FS043_LM_P11_B003207	NEO	0.0107947
FS043_LM_A19_B003207	NEO	0
FS043_LM_J10_B003207	NEO	0.295869
FS043_LM_C15_B003207	NEO	0
FS043_LM_N15_B003207	NEO	0.71325
FS043_LM_G7_B003207	NEO	0.0940611
FS043_LM_B21_B003207	NEO	0
FS043_LM_N11_B003207	NEO	0.339841
FS043_LM_K8_B003207	NEO	0
FS043_LM_A21_B003207	NEO	0
FS043_LM_M10_B003207	NEO	0
FS043_LM_J6_B003207	NEO	0.730448
FS043_LM_D22_B003207	NEO	0
FS043_LM_A14_B003207	NEO	0.522737
FS043_LM_I14_B003207	NEO	0
FS043_LM_B10_B003207	NEO	1.14802
FS043_LM_H13_B003207	NEO	0
FS043_LM_P22_B003207	NEO	0
FS043_LM_A20_B003207	NEO	0
FS043_LM_O22_B003207	NEO	0.438705
FS043_LM_F19_B003207	NEO	0.054734
FS043_LM_K10_B003207	NEO	0.243117
FS043_LM_D8_B003207	NEO	0.302361
FS043_LM_N13_B003207	NEO	0.103125
FS043_LM_K15_B003207	NEO	1.21798
FS043_LM_A22_B003207	NEO	0.354188
FS043_LM_I18_B003207	NEO	0
FS043_LM_L6_B003207	NEO	0
FS043_LM_F16_B003207	NEO	0.247552
FS043_LM_C9_B003207	NEO	0
FS043_LM_P16_B003207	NEO	0
FS043_LM_H6_B003207	NEO	0
FS043_LM_H8_B003207	NEO	1.09845
FS043_LM_K6_B003207	NEO	0.11517
FS043_LM_E14_B003207	NEO	0.313716
FS043_LM_N9_B003207	NEO	0.324887
FS043_LM_P6_B003207	NEO	0
FS043_LM_P21_B003207	NEO	0.958521
FS043_LM_M18_B003207	NEO	0.296804
FS043_LM_C16_B003207	NEO	0.0550911
FS043_LM_N16_B003207	NEO	0.351406
FS043_LM_G14_B003207	NEO	0
FS043_LM_A10_B003207	NEO	0
FS043_LM_M8_B003207	NEO	0
FS043_LM_J14_B003207	NEO	0.29084
FS043_LM_I10_B003207	NEO	0
FS043_LM_F21_B003207	NEO	0
FS043_LM_H11_B003207	NEO	0.988043
FS043_LM_F13_B003207	NEO	0.6184
FS043_LM_O12_B003207	NEO	1.52236
FS043_LM_C20_B003207	NEO	0
FS043_LM_O21_B003207	NEO	0
FS043_LM_A6_B003207	NEO	0
FS043_LM_M6_B003207	NEO	0.838723
FS043_LM_N8_B003207	NEO	0
FS043_LM_D21_B003207	NEO	0.249735
FS043_LM_E12_B003207	NEO	0
FS043_LM_B9_B003207	NEO	0
FS043_LM_B18_B003207	NEO	0.0197491
FS043_LM_D6_B003207	NEO	1.09579
FS043_LM_D15_B003207	NEO	0.811733
FS043_LM_G18_B003207	NEO	0
FS043_LM_J19_B003207	NEO	0
FS043_LM_L22_B003207	NEO	0.130144
FS043_LM_D17_B003207	NEO	0.489464
FS043_LM_E6_B003207	NEO	0.383335
FS043_LM_I13_B003207	NEO	0.367677
FS043_LM_C10_B003207	NEO	0
FS043_LM_M12_B003207	NEO	0
FS043_LM_E8_B003207	NEO	0
FS043_LM_O9_B003207	NEO	0
FS043_LM_B14_B003207	NEO	0
FS043_LM_E10_B003207	NEO	1.41399
FS043_LM_O8_B003207	NEO	0
FS043_LM_I21_B003207	NEO	0.00940198
FS043_LM_A9_B003207	NEO	0.227132
FS043_LM_F11_B003207	NEO	1.0378
FS043_LM_G20_B003207	NEO	0.347237
FS043_LM_H20_B003207	NEO	0
FS043_LM_O18_B003207	NEO	0.0230313
FS043_LM_J20_B003207	NEO	0
FS043_LM_M11_B003207	NEO	0
FS043_LM_N17_B003207	NEO	0
FS043_LM_P19_B003207	NEO	1.58246
FS043_LM_P14_B003207	NEO	0
FS043_LM_H16_B003207	NEO	0
FS043_LM_I16_B003207	NEO	0
FS043_LM_P20_B003207	NEO	0
FS043_LM_N18_B003207	NEO	0.225665
FS043_LM_I12_B003207	NEO	0
FS043_LM_F6_B003207	NEO	0
FS043_LM_I11_B003207	NEO	0
FS043_LM_C17_B003207	NEO	0.202791
FS043_LM_L16_B003207	NEO	0
FS043_LM_O7_B003207	NEO	0
FS043_LM_N20_B003207	NEO	0
FS043_LM_P8_B003207	NEO	0
FS043_LM_P9_B003207	NEO	0
FS043_LM_F10_B003207	NEO	1.10396
FS043_LM_A7_B003207	NEO	0
FS043_LM_G11_B003207	NEO	0
FS043_LM_P15_B003207	NEO	1.92068
FS043_LM_J17_B003207	NEO	0
FS043_LM_O11_B003207	NEO	0
FS043_LM_J18_B003207	NEO	0
FS043_LM_E11_B003207	NEO	0.101701
FS043_LM_H19_B003207	NEO	0
FS043_LM_G12_B003207	NEO	0.620281
FS043_LM_D10_B003207	NEO	0.441442
FS043_LM_K22_B003207	NEO	0.10404
FS043_LM_H9_B003207	NEO	0
FS043_LM_P18_B003207	NEO	0.0597933
FS043_LM_C8_B003207	NEO	2.4818
FS043_LM_J16_B003207	NEO	0.69995
FS043_LM_C19_B003207	NEO	0
FS043_LM_E22_B003207	NEO	0
FS043_LM_J21_B003207	NEO	0.0313836
A1011L_M6_B003520	ADU	0
A1011L_C12_B003520	ADU	2.05835
A1011L_H20_B003520	ADU	0
A1011L_K21_B003520	ADU	0
A1011L_I10_B003520	ADU	0
A1011L_F10_B003520	ADU	0
A1011L_L21_B003520	ADU	0
A1011L_M12_B003520	ADU	0.0146027
A1011L_F16_B003520	ADU	0
A1011L_B14_B003520	ADU	0.215218
A1011L_H11_B003520	ADU	0
A1011L_A10_B003520	ADU	0
A1011L_M7_B003520	ADU	0
A1011L_I6_B003520	ADU	0
A1011L_H6_B003520	ADU	0
A1011L_I14_B003520	ADU	1.42953
A1011L_M18_B003520	ADU	2.04874
A1011L_M22_B003520	ADU	0.514368
A1011L_N20_B003520	ADU	0.672983
A1011L_H8_B003520	ADU	0
A1011L_G15_B003520	ADU	0
A1011L_F7_B003520	ADU	0
A1011L_B16_B003520	ADU	0
A1011L_H16_B003520	ADU	0
A1011L_N19_B003520	ADU	0
A1011L_A16_B003520	ADU	0
A1011L_G9_B003520	ADU	0
A1011L_L19_B003520	ADU	0
A1011L_D21_B003520	ADU	0
A1011L_C20_B003520	ADU	0
A1011L_E18_B003520	ADU	0.0617141
A1011L_F17_B003520	ADU	2.53821
A1011L_H7_B003520	ADU	0
A1011L_J6_B003520	ADU	0.00601146
A1011L_L9_B003520	ADU	0
A1011L_N7_B003520	ADU	0
A1011L_M9_B003520	ADU	0.00973669
A1011L_C18_B003520	ADU	0
A1011L_B19_B003520	ADU	0
A1011L_I21_B003520	ADU	0
A1011L_B21_B003520	ADU	0.0281442
A1011L_K16_B003520	ADU	0
A1011L_B18_B003520	ADU	0
A1011L_J12_B003520	ADU	0
A1011L_N10_B003520	ADU	0
A1011L_J21_B003520	ADU	1.37999
A1011L_B15_B003520	ADU	0
A1011L_D12_B003520	ADU	0
A1011L_M1_B003520	ADU	0
A1011L_I8_B003520	ADU	0
A1011L_M19_B003520	ADU	0.103139
A1011L_O8_B003520	ADU	1.47641
A1011L_D16_B003520	ADU	1.71624
A1011L_H15_B003520	ADU	0
A1011L_F6_B003520	ADU	0
A1011L_I13_B003520	ADU	0
A1011L_N16_B003520	ADU	0
A1011L_G16_B003520	ADU	0
A1011L_D9_B003520	ADU	0
A1011L_J11_B003520	ADU	0
A1011L_K9_B003520	ADU	0
A1011L_L11_B003520	ADU	1.59563
A1011L_B13_B003520	ADU	0
A1011L_H13_B003520	ADU	0
A1011L_L22_B003520	ADU	1.21046
A1011L_E21_B003520	ADU	0
A1011L_J17_B003520	ADU	0.959427
A1011L_D19_B003520	ADU	2.29043
A1011L_D17_B003520	ADU	0
A1011L_E12_B003520	ADU	0
A1011L_L15_B003520	ADU	0
A1011L_D22_B003520	ADU	0.966609
A1011L_K6_B003520	ADU	0
A1011L_E6_B003520	ADU	0
A1011L_F11_B003520	ADU	0
A1011L_M14_B003520	ADU	0.0852385
A1011L_G13_B003520	ADU	2.29463
A1011L_J14_B003520	ADU	0
A1011L_L8_B003520	ADU	0
A1011L_D6_B003520	ADU	0.119303
A1011L_N9_B003520	ADU	0
A1011L_I22_B003520	ADU	0
A1011L_G7_B003520	ADU	0
A1011L_E7_B003520	ADU	0
A1011L_L13_B003520	ADU	0
A1011L_B12_B003520	ADU	0
A1011L_C10_B003520	ADU	0
A1011L_K22_B003520	ADU	0
A1011L_I17_B003520	ADU	0
A1011L_D13_B003520	ADU	0.041956
A1011L_N13_B003520	ADU	0.65692
A1011L_G10_B003520	ADU	0
A1011L_I11_B003520	ADU	0
A1011L_H18_B003520	ADU	0.245603
A1011L_E22_B003520	ADU	0
A1011L_F20_B003520	ADU	0
A1011L_F21_B003520	ADU	0
A1011L_H21_B003520	ADU	0
A1011L_K13_B003520	ADU	2.32717
A1011L_K18_B003520	ADU	0
A1011L_H17_B003520	ADU	0
A1011L_N17_B003520	ADU	1.9823
A1011L_J19_B003520	ADU	0
A1011L_E14_B003520	ADU	0
A1011L_I20_B003520	ADU	0
A1011L_I9_B003520	ADU	0
A1011L_J16_B003520	ADU	1.01197
A1011L_G17_B003520	ADU	0
A1011L_I15_B003520	ADU	0
A1011L_N12_B003520	ADU	0
A1011L_K17_B003520	ADU	0
A1011L_L16_B003520	ADU	1.58023
A1011L_J20_B003520	ADU	0.00837433
A1011L_D15_B003520	ADU	1.07654
A1011L_K12_B003520	ADU	0
A1011L_H22_B003520	ADU	0
A1011L_J13_B003520	ADU	0.164427
A1011L_B20_B003520	ADU	0
A1011L_M20_B003520	ADU	0.221075
A1011L_M15_B003520	ADU	0
A1011L_C9_B003520	ADU	2.52347
A1011L_I12_B003520	ADU	0
A1011L_J8_B003520	ADU	0
A1011L_F9_B003520	ADU	0
A1011L_A14_B003520	ADU	0
A1011L_L6_B003520	ADU	0
A1011L_O11_B003520	ADU	0
A1011L_H12_B003520	ADU	0
A1011L_L12_B003520	ADU	0
A1011L_N11_B003520	ADU	0
A1011L_E17_B003520	ADU	0
A1011L_N22_B003520	ADU	0
A1011L_F8_B003520	ADU	0
A1011L_M21_B003520	ADU	0.360506
A1011L_K7_B003520	ADU	0
A1011L_N8_B003520	ADU	0
A1011L_J9_B003520	ADU	0
A1011L_G22_B003520	ADU	0
A1011L_I19_B003520	ADU	0
A1011L_M8_B003520	ADU	0.018133
A1011L_H9_B003520	ADU	0.364562
A1011L_G18_B003520	ADU	0.626803
A1011L_E8_B003520	ADU	0
A1011L_C13_B003520	ADU	0
A1011L_M16_B003520	ADU	0.0220519
A1011L_E10_B003520	ADU	0
A1011L_B22_B003520	ADU	0
A1011L_G21_B003520	ADU	0
A1011L_E15_B003520	ADU	0
A1011L_N18_B003520	ADU	0
A1011L_N15_B003520	ADU	0
A1011L_G20_B003520	ADU	0.117096
A1011L_G6_B003520	ADU	0
A1011L_F15_B003520	ADU	0
A1011L_C16_B003520	ADU	0
A1011L_D11_B003520	ADU	0
A1011L_E13_B003520	ADU	0
A1011L_B11_B003520	ADU	0.715575
A1011L_C17_B003520	ADU	0
A1011L_C14_B003520	ADU	0
A1011L_K20_B003520	ADU	0
A1011L_E19_B003520	ADU	0
A1011L_K8_B003520	ADU	0.0503383
A1011L_D10_B003520	ADU	0
A1011L_H19_B003520	ADU	0
A1011L_F18_B003520	ADU	0.0147404
A1011L_B17_B003520	ADU	0.877495
A1011L_E9_B003520	ADU	0
A1011L_J18_B003520	ADU	0.824343
A1011L_D20_B003520	ADU	0
A1011L_E11_B003520	ADU	1.49626
A1011L_P6_B003520	ADU	0
A1011L_K11_B003520	ADU	0
A1011L_G19_B003520	ADU	0.118793
A1011L_M13_B003520	ADU	0.0809562
A1011L_E20_B003520	ADU	0
A1011L_J15_B003520	ADU	0
A1011L_D7_B003520	ADU	0
A1011L_G11_B003520	ADU	0
A1011L_L18_B003520	ADU	0
A1011L_L17_B003520	ADU	0
A1011L_C15_B003520	ADU	0
A1011L_K19_B003520	ADU	0
A1011L_G14_B003520	ADU	0
A1011L_L7_B003520	ADU	0.0643876
A1011L_A17_B003520	ADU	0
A1011L_L20_B003520	ADU	0
A1011L_F19_B003520	ADU	0
A1011L_N6_B003520	ADU	0
A1011L_A12_B003520	ADU	0
A1011L_B10_B003520	ADU	0
A1011L_F13_B003520	ADU	0.0783553
A1011L_D8_B003520	ADU	0.184656
A1011L_D14_B003520	ADU	0
A1020LM_J17_B003096	ADU	0
A1020LM_B16_B003096	ADU	0
A1020LM_L8_B003096	ADU	0.312142
A1020LM_N9_B003096	ADU	0
A1020LM_J18_B003096	ADU	0
A1020LM_G15_B003096	ADU	0
A1020LM_C6_B003096	ADU	0
A1020LM_M14_B003096	ADU	0
A1020LM_H12_B003096	ADU	0
A1020LM_B13_B003096	ADU	0
A1020LM_E11_B003096	ADU	1.05043
A1020LM_F13_B003096	ADU	0
A1020LM_N11_B003096	ADU	0
A1020LM_O13_B003096	ADU	0
A1020LM_M15_B003096	ADU	0
A1020LM_F14_B003096	ADU	0
A1020LM_N10_B003096	ADU	0
A1020LM_J11_B003096	ADU	0
A1020LM_L21_B003096	ADU	0
A1020LM_L18_B003096	ADU	2.48314
A1020LM_P22_B003096	ADU	0
A1020LM_K9_B003096	ADU	0
A1020LM_F11_B003096	ADU	2.49527
A1020LM_D14_B003096	ADU	0
A1020LM_G9_B003096	ADU	0
A1020LM_D20_B003096	ADU	0
A1020LM_G22_B003096	ADU	0
A1020LM_C9_B003096	ADU	0
A1020LM_N13_B003096	ADU	0
A1020LM_I15_B003096	ADU	0
A1020LM_C10_B003096	ADU	0
A1020LM_A21_B003096	ADU	0.870569
A1020LM_J6_B003096	ADU	0
A1020LM_A6_B003096	ADU	0
A1020LM_H19_B003096	ADU	0
A1020LM_L7_B003096	ADU	0
A1020LM_N20_B003096	ADU	2.14628
A1020LM_H20_B003096	ADU	0
A1020LM_E18_B003096	ADU	0
A1020LM_P18_B003096	ADU	0
A1020LM_A7_B003096	ADU	0
A1020LM_L22_B003096	ADU	0.522799
A1020LM_F21_B003096	ADU	0
A1020LM_D19_B003096	ADU	0
A1020LM_H10_B003096	ADU	0
A1020LM_A14_B003096	ADU	0
A1020LM_F19_B003096	ADU	0
A1020LM_L11_B003096	ADU	0
A1020LM_C19_B003096	ADU	0
A1020LM_J21_B003096	ADU	1.80898
A1020LM_L16_B003096	ADU	0
A1020LM_M6_B003096	ADU	0
A1020LM_F18_B003096	ADU	0
A1020LM_B19_B003096	ADU	0
A1020LM_O17_B003096	ADU	0
A1020LM_I9_B003096	ADU	0
A1020LM_K14_B003096	ADU	0.638647
A1020LM_C17_B003096	ADU	0
A1020LM_K20_B003096	ADU	0.17352
A1020LM_K8_B003096	ADU	0
A1020LM_N19_B003096	ADU	0
A1020LM_C20_B003096	ADU	0
A1020LM_N15_B003096	ADU	0.109151
A1020LM_N21_B003096	ADU	0
A1020LM_G19_B003096	ADU	0
A1020LM_K12_B003096	ADU	0
A1020LM_I7_B003096	ADU	0.534105
A1020LM_C18_B003096	ADU	0
A1020LM_C22_B003096	ADU	0
A1020LM_E21_B003096	ADU	0
A1020LM_N17_B003096	ADU	0
A1020LM_L9_B003096	ADU	0
A1020LM_J20_B003096	ADU	0
A1020LM_G13_B003096	ADU	0
A1020LM_D17_B003096	ADU	2.55518
A1020LM_M17_B003096	ADU	0
A1020LM_J19_B003096	ADU	0
A1020LM_I8_B003096	ADU	1.20321
A1020LM_C13_B003096	ADU	0
A1020LM_N14_B003096	ADU	0
A1020LM_I16_B003096	ADU	1.80865
A1020LM_H9_B003096	ADU	0
A1020LM_K17_B003096	ADU	0
A1020LM_H22_B003096	ADU	0.915488
A1020LM_E12_B003096	ADU	0
A1020LM_F10_B003096	ADU	0
A1020LM_K19_B003096	ADU	0.843068
A1020LM_D22_B003096	ADU	0
A1020LM_H16_B003096	ADU	0
A1020LM_G21_B003096	ADU	0
A1020LM_E19_B003096	ADU	0
A1020LM_O15_B003096	ADU	0
A1020LM_A11_B003096	ADU	0
A1020LM_K10_B003096	ADU	0.766176
A1020LM_I21_B003096	ADU	0
A1020LM_C8_B003096	ADU	0
A1020LM_I18_B003096	ADU	0
A1020LM_E6_B003096	ADU	0
A1020LM_J9_B003096	ADU	2.64133
A1020LM_J14_B003096	ADU	0
A1020LM_B15_B003096	ADU	0
A1020LM_B8_B003096	ADU	0
A1020LM_P7_B003096	ADU	0
A1020LM_O16_B003096	ADU	0
A1020LM_B6_B003096	ADU	1.32141
A1020LM_P15_B003096	ADU	0
A1020LM_B22_B003096	ADU	0
A1020LM_M13_B003096	ADU	0
A1020LM_G12_B003096	ADU	0
A1020LM_B9_B003096	ADU	0
A1020LM_N18_B003096	ADU	0
A1020LM_G17_B003096	ADU	1.05635
A1020LM_L19_B003096	ADU	0
A1020LM_H13_B003096	ADU	0
A1020LM_C21_B003096	ADU	0
A1020LM_L20_B003096	ADU	0
A1020LM_O20_B003096	ADU	2.25275
A1020LM_M9_B003096	ADU	1.33313
A1020LM_O6_B003096	ADU	0
A1020LM_N16_B003096	ADU	0
A1020LM_D21_B003096	ADU	0
A1020LM_P9_B003096	ADU	0.124417
A1020LM_J22_B003096	ADU	0
A1020LM_I14_B003096	ADU	0.246165
A1020LM_F22_B003096	ADU	0.923499
A1020LM_B12_B003096	ADU	0.958202
A1020LM_F17_B003096	ADU	0
A1020LM_E16_B003096	ADU	0
A1020LM_L6_B003096	ADU	0
A1020LM_J13_B003096	ADU	0.560517
A1020LM_C11_B003096	ADU	0
A1020LM_C7_B003096	ADU	0
A1020LM_D7_B003096	ADU	0
A1020LM_D18_B003096	ADU	0
A1020LM_H17_B003096	ADU	0
A1020LM_E20_B003096	ADU	0.708239
A1020LM_N12_B003096	ADU	0.5907
A1020LM_N6_B003096	ADU	0.33274
A1020LM_H7_B003096	ADU	0
A1020LM_N8_B003096	ADU	0
A1020LM_H8_B003096	ADU	0
A1020LM_G6_B003096	ADU	0
A1020LM_O12_B003096	ADU	0
A1020LM_B20_B003096	ADU	0
A1020LM_C12_B003096	ADU	0
A1020LM_K13_B003096	ADU	0
A1020LM_I10_B003096	ADU	0
A1020LM_I20_B003096	ADU	0
A1020LM_B10_B003096	ADU	0
A1020LM_A19_B003096	ADU	0
A1020LM_P8_B003096	ADU	0
A1020LM_M7_B003096	ADU	0
A1020LM_L14_B003096	ADU	0.538564
A1020LM_K11_B003096	ADU	0
A1020LM_O7_B003096	ADU	0
A1020LM_O21_B003096	ADU	0
A1020LM_E22_B003096	ADU	0
A1020LM_F9_B003096	ADU	0
A1020LM_C14_B003096	ADU	0.368308
A1020LM_P14_B003096	ADU	0
A1020LM_O11_B003096	ADU	0
A1020LM_B14_B003096	ADU	0
A1020LM_J7_B003096	ADU	0.11746
A1020LM_I17_B003096	ADU	0
A1020LM_M10_B003096	ADU	0
A1020LM_K6_B003096	ADU	0
A1020LM_K22_B003096	ADU	2.78389
A1020LM_D9_B003096	ADU	0
A1020LM_E9_B003096	ADU	1.72833
A1020LM_I11_B003096	ADU	0.250046
A1020LM_K16_B003096	ADU	0
A1020LM_A16_B003096	ADU	0
A1020LM_M21_B003096	ADU	2.04018
A1020LM_A18_B003096	ADU	0
A1020LM_J10_B003096	ADU	0
A1020LM_F20_B003096	ADU	0
A1020LM_G7_B003096	ADU	0.520657
A1020LM_I13_B003096	ADU	1.68963
A1020LM_D11_B003096	ADU	0
A1020LM_K7_B003096	ADU	1.20346
A1020LM_B18_B003096	ADU	0.406732
A1020LM_E10_B003096	ADU	0
A1020LM_O14_B003096	ADU	0
A1020LM_A12_B003096	ADU	1.74647
A1020LM_G16_B003096	ADU	0
A1020LM_K18_B003096	ADU	0
A1020LM_A15_B003096	ADU	0
A1020LM_L13_B003096	ADU	0
A1020LM_P16_B003096	ADU	0
A1020LM_G10_B003096	ADU	0
A1020LM_M8_B003096	ADU	0
A1020LM_D8_B003096	ADU	0
A1020LM_O19_B003096	ADU	0
A1020LM_P11_B003096	ADU	0
A1020LM_D13_B003096	ADU	0
A1020LM_N7_B003096	ADU	0
A1020LM_L10_B003096	ADU	0
A1020LM_J12_B003096	ADU	0
A1020LM_F15_B003096	ADU	0
A1020LM_P6_B003096	ADU	0
A1020LM_P10_B003096	ADU	0
A1020LM_I22_B003096	ADU	0
A1020LM_C15_B003096	ADU	0
A1020LM_P19_B003096	ADU	0
A1020LM_F16_B003096	ADU	0
A1020LM_I19_B003096	ADU	0
A1020LM_F7_B003096	ADU	0
A1020LM_H18_B003096	ADU	0.100204
A1020LM_C16_B003096	ADU	0
A1020LM_H21_B003096	ADU	0.533648
A1020LM_E8_B003096	ADU	0
A1020LM_A8_B003096	ADU	0
A1020LM_H11_B003096	ADU	0.516399
A1020LM_M18_B003096	ADU	1.88117
A1020LM_A9_B003096	ADU	0
A1020LM_F12_B003096	ADU	0
A1020LM_G20_B003096	ADU	0
A1020LM_H14_B003096	ADU	0
A1020LM_E14_B003096	ADU	0
A1020LM_H6_B003096	ADU	0
A1020LM_E13_B003096	ADU	0
A1020LM_L17_B003096	ADU	0.460676
A1020LM_J15_B003096	ADU	0
A1020LM_O9_B003096	ADU	0
A1020LM_B21_B003096	ADU	0
A1020LM_D15_B003096	ADU	0
A1020LM_M19_B003096	ADU	0
A1020LM_O10_B003096	ADU	0.0552948
A1020LM_K15_B003096	ADU	0
A1020LM_P20_B003096	ADU	1.30785
A1020LM_M11_B003096	ADU	0
A1020LM_H15_B003096	ADU	0
A1011L_L9_B003580	ADU	0
A1011L_J16_B003580	ADU	0
A1011L_B14_B003580	ADU	0
A1011L_K22_B003580	ADU	0
A1011L_G7_B003580	ADU	1.22826
A1011L_K10_B003580	ADU	0
A1011L_A14_B003580	ADU	2.40707
A1011L_L10_B003580	ADU	1.58855
A1011L_G14_B003580	ADU	0
A1011L_F19_B003580	ADU	0
A1011L_C12_B003580	ADU	0.588766
A1011L_N7_B003580	ADU	2.32153
A1011L_F10_B003580	ADU	0
A1011L_C7_B003580	ADU	0
A1011L_H8_B003580	ADU	0
A1011L_K14_B003580	ADU	1.5465
A1011L_B6_B003580	ADU	0
A1011L_C9_B003580	ADU	0
A1011L_K13_B003580	ADU	0
A1011L_K16_B003580	ADU	0
A1011L_A16_B003580	ADU	0
A1011L_F12_B003580	ADU	0
A1011L_A22_B003580	ADU	0
A1011L_A7_B003580	ADU	0
A1011L_D22_B003580	ADU	0.0372451
A1011L_H10_B003580	ADU	0
A1011L_J12_B003580	ADU	0
A1011L_N6_B003580	ADU	0
A1011L_F14_B003580	ADU	0
A1011L_J20_B003580	ADU	0
A1011L_F16_B003580	ADU	0
A1011L_C19_B003580	ADU	0
A1011L_F22_B003580	ADU	0
A1011L_D19_B003580	ADU	0
A1011L_J14_B003580	ADU	0
A1011L_D18_B003580	ADU	0
A1011L_G19_B003580	ADU	2.39263
A1011L_F18_B003580	ADU	0
A1011L_F13_B003580	ADU	0
A1011L_A21_B003580	ADU	0
A1011L_G17_B003580	ADU	0.765875
A1011L_O11_B003580	ADU	0
A1011L_O22_B003580	ADU	0
A1011L_G18_B003580	ADU	0
A1011L_M21_B003580	ADU	0
A1011L_J10_B003580	ADU	0
A1011L_P14_B003580	ADU	2.02677
A1011L_M18_B003580	ADU	0
A1011L_J6_B003580	ADU	0.381012
A1011L_G21_B003580	ADU	0
A1011L_M15_B003580	ADU	0
A1011L_J7_B003580	ADU	0
A1011L_H14_B003580	ADU	0.155308
A1011L_J21_B003580	ADU	0
A1011L_H12_B003580	ADU	0.0808258
A1011L_O6_B003580	ADU	0
A1011L_F15_B003580	ADU	0
A1011L_K12_B003580	ADU	0
A1011L_M7_B003580	ADU	0
A1011L_K18_B003580	ADU	0
A1011L_P13_B003580	ADU	0
A1011L_L11_B003580	ADU	0
A1011L_K15_B003580	ADU	0
A1011L_K17_B003580	ADU	0
A1011L_J9_B003580	ADU	0
A1011L_O12_B003580	ADU	0
A1011L_F11_B003580	ADU	0.0283492
A1011L_K6_B003580	ADU	0
A1011L_M13_B003580	ADU	0.877527
A1011L_M8_B003580	ADU	0
A1011L_O17_B003580	ADU	0
A1011L_D12_B003580	ADU	0
A1011L_G15_B003580	ADU	0
A1011L_H21_B003580	ADU	0.241724
A1011L_O20_B003580	ADU	0
A1011L_P10_B003580	ADU	0
A1011L_K9_B003580	ADU	0.0929132
A1011L_A13_B003580	ADU	0
A1011L_O14_B003580	ADU	0
A1011L_J17_B003580	ADU	0
A1011L_L15_B003580	ADU	0
A1011L_G6_B003580	ADU	0
A1011L_A17_B003580	ADU	0
A1011L_P2_B003580	ADU	0
A1011L_L6_B003580	ADU	0
A1011L_N21_B003580	ADU	0
A1011L_D15_B003580	ADU	0.0983882
A1011L_F7_B003580	ADU	0
A1011L_N8_B003580	ADU	0
A1011L_G11_B003580	ADU	0
A1011L_N18_B003580	ADU	0
A1011L_A8_B003580	ADU	0.523761
A1011L_J8_B003580	ADU	0
A1011L_L14_B003580	ADU	0
A1011L_A18_B003580	ADU	0
A1011L_J18_B003580	ADU	0.470559
A1011L_M14_B003580	ADU	0
A1011L_B18_B003580	ADU	0
A1011L_N9_B003580	ADU	0.0511552
A1011L_H16_B003580	ADU	0
A1011L_N19_B003580	ADU	0
A1011L_D9_B003580	ADU	0
A1011L_A9_B003580	ADU	0
A1011L_K8_B003580	ADU	0
A1011L_F9_B003580	ADU	0
A1011L_O15_B003580	ADU	0
A1011L_O7_B003580	ADU	0
A1011L_L13_B003580	ADU	0
A1011L_O21_B003580	ADU	0
A1011L_O16_B003580	ADU	0
A1011L_D11_B003580	ADU	0
A1011L_D16_B003580	ADU	0.0890981
A1011L_B7_B003580	ADU	0
A1011L_B22_B003580	ADU	0.298847
A1011L_J13_B003580	ADU	0.0299231
A1011L_B19_B003580	ADU	0
A1011L_D10_B003580	ADU	0
A1011L_B8_B003580	ADU	0
A1011L_K19_B003580	ADU	0
A1011L_O8_B003580	ADU	0
A1011L_M22_B003580	ADU	0
A1011L_D13_B003580	ADU	0
A1011L_J22_B003580	ADU	0
A1011L_N15_B003580	ADU	0
A1011L_N14_B003580	ADU	0
A1011L_H20_B003580	ADU	0
A1011L_C10_B003580	ADU	0
A1011L_H13_B003580	ADU	0.463979
A1011L_G16_B003580	ADU	0
A1011L_M6_B003580	ADU	0
A1011L_N11_B003580	ADU	0.056553
A1011L_C6_B003580	ADU	0
A1011L_H17_B003580	ADU	0
A1011L_G9_B003580	ADU	0
A1011L_F20_B003580	ADU	0
A1011L_I11_B003580	ADU	0
A1011L_G8_B003580	ADU	0
A1011L_H15_B003580	ADU	0.172728
A1011L_L22_B003580	ADU	0
A1011L_P9_B003580	ADU	0
A1011L_P7_B003580	ADU	0.137179
A1011L_K11_B003580	ADU	0
A1011L_P6_B003580	ADU	0
A1011L_C8_B003580	ADU	0
A1011L_O19_B003580	ADU	0
A1011L_N20_B003580	ADU	0
A1011L_K7_B003580	ADU	0
A1011L_L20_B003580	ADU	0
A1011L_C21_B003580	ADU	0
A1011L_M19_B003580	ADU	2.39219
A1011L_A15_B003580	ADU	1.42113
A1011L_A6_B003580	ADU	0
A1011L_N16_B003580	ADU	0
A1011L_D8_B003580	ADU	0
A1011L_K20_B003580	ADU	0
A1011L_H11_B003580	ADU	0
A1011L_N10_B003580	ADU	0
A1011L_H6_B003580	ADU	0
A1011L_D20_B003580	ADU	0
A1011L_M11_B003580	ADU	0
A1011L_H7_B003580	ADU	0
A1011L_N13_B003580	ADU	0
A1011L_C11_B003580	ADU	0
A1011L_H9_B003580	ADU	0
A1033M_K7_B000771	ADU	0
A1033M_G16_B000771	ADU	0
A1033M_O11_B000771	ADU	0
A1033M_B19_B000771	ADU	0
A1033M_L6_B000771	ADU	0
A1033M_O18_B000771	ADU	0.168523
A1033M_G21_B000771	ADU	0
A1033M_H18_B000771	ADU	0
A1033M_O6_B000771	ADU	0
A1033M_B18_B000771	ADU	0
A1033M_H10_B000771	ADU	0
A1033M_M18_B000771	ADU	0
A1033M_F7_B000771	ADU	0.148554
A1033M_B7_B000771	ADU	0
A1033M_G12_B000771	ADU	0
A1033M_N10_B000771	ADU	0
A1033M_J8_B000771	ADU	0
A1033M_N16_B000771	ADU	0
A1033M_N17_B000771	ADU	0
A1033M_O21_B000771	ADU	0.00260667
A1033M_D18_B000771	ADU	0
A1033M_O9_B000771	ADU	2.72657
A1033M_P7_B000771	ADU	0
A1033M_P12_B000771	ADU	0
A1033M_D7_B000771	ADU	0
A1033M_P6_B000771	ADU	0
A1033M_M8_B000771	ADU	1.64168
A1033M_A21_B000771	ADU	0.0129352
A1033M_I16_B000771	ADU	0.258356
A1033M_H14_B000771	ADU	2.76683
A1033M_F6_B000771	ADU	0
A1033M_I7_B000771	ADU	0.0673734
A1033M_E8_B000771	ADU	0
A1033M_B13_B000771	ADU	0.0172182
A1033M_L22_B000771	ADU	0
A1033M_J20_B000771	ADU	0
A1033M_N13_B000771	ADU	0
A1033M_B15_B000771	ADU	0
A1033M_L10_B000771	ADU	0
A1033M_P22_B000771	ADU	0
A1033M_C7_B000771	ADU	0.200322
A1033M_D13_B000771	ADU	0.975202
A1033M_E20_B000771	ADU	2.1504
A1033M_O15_B000771	ADU	0
A1033M_J9_B000771	ADU	0
A1033M_A18_B000771	ADU	0
A1033M_M22_B000771	ADU	0
A1033M_I6_B000771	ADU	0
A1033M_L13_B000771	ADU	0
A1033M_A15_B000771	ADU	0
A1033M_B8_B000771	ADU	0.0486078
A1033M_L7_B000771	ADU	0
A1033M_E17_B000771	ADU	0.00802631
A1033M_A8_B000771	ADU	2.88504
A1033M_I22_B000771	ADU	0.641437
A1033M_J7_B000771	ADU	0
A1033M_C20_B000771	ADU	0.0122983
A1033M_J11_B000771	ADU	0
A1033M_N7_B000771	ADU	0
A1033M_I8_B000771	ADU	0
A1033M_N14_B000771	ADU	0
A1033M_I9_B000771	ADU	0
A1033M_C13_B000771	ADU	0.949223
A1033M_O17_B000771	ADU	0
A1033M_H19_B000771	ADU	0
A1033M_I13_B000771	ADU	0
A1033M_H22_B000771	ADU	0
A1033M_J22_B000771	ADU	1.24575
A1033M_E11_B000771	ADU	0
A1033M_A12_B000771	ADU	0
A1033M_F21_B000771	ADU	0
A1033M_G19_B000771	ADU	0
A1033M_A19_B000771	ADU	0
A1033M_N15_B000771	ADU	0
A1033M_B16_B000771	ADU	0.0688026
A1033M_G9_B000771	ADU	1.17155
A1033M_L15_B000771	ADU	2.51425
A1033M_P18_B000771	ADU	0
A1033M_D19_B000771	ADU	0
A1033M_M12_B000771	ADU	0
A1033M_A16_B000771	ADU	0
A1033M_P20_B000771	ADU	0
A1033M_L20_B000771	ADU	0
A1033M_D11_B000771	ADU	0
A1033M_E18_B000771	ADU	0.584398
A1033M_J18_B000771	ADU	0
A1033M_H11_B000771	ADU	0
A1033M_E15_B000771	ADU	0
A1033M_N6_B000771	ADU	0
A1033M_P8_B000771	ADU	2.0648
A1033M_K9_B000771	ADU	0
A1033M_I19_B000771	ADU	0
A1033M_C18_B000771	ADU	0
A1033M_P16_B000771	ADU	0.887258
A1033M_B14_B000771	ADU	0
A1033M_D6_B000771	ADU	0
A1033M_D10_B000771	ADU	0
A1033M_N19_B000771	ADU	0.552481
A1033M_N18_B000771	ADU	0
A1033M_H15_B000771	ADU	0.269787
A1033M_F15_B000771	ADU	0
A1033M_E13_B000771	ADU	0
A1033M_E22_B000771	ADU	0
A1033M_A13_B000771	ADU	0
A1033M_M19_B000771	ADU	0
A1033M_M10_B000771	ADU	0
A1033M_K12_B000771	ADU	0
A1033M_C15_B000771	ADU	0
A1033M_G10_B000771	ADU	0
A1033M_M6_B000771	ADU	1.05111
A1033M_B22_B000771	ADU	0
A1033M_L9_B000771	ADU	0
A1033M_E19_B000771	ADU	2.87657
A1033M_G18_B000771	ADU	0
A1033M_A7_B000771	ADU	0
A1033M_M16_B000771	ADU	0
A1033M_C17_B000771	ADU	0
A1033M_J10_B000771	ADU	0
A1033M_G13_B000771	ADU	2.98167
A1033M_B6_B000771	ADU	0.0732789
A1033M_F8_B000771	ADU	0
A1033M_M21_B000771	ADU	0.937907
A1033M_B21_B000771	ADU	0
A1033M_K17_B000771	ADU	0
A1033M_D21_B000771	ADU	0
A1033M_I17_B000771	ADU	0
A1033M_G11_B000771	ADU	0
A1033M_F14_B000771	ADU	0
A1033M_I11_B000771	ADU	0
A1033M_K14_B000771	ADU	0
A1033M_M9_B000771	ADU	0
A1033M_D14_B000771	ADU	0
A1033M_C16_B000771	ADU	0
A1033M_L11_B000771	ADU	0.0254324
A1033M_K13_B000771	ADU	0
A1033M_D20_B000771	ADU	0.17448
A1033M_J6_B000771	ADU	2.65721
A1033M_O7_B000771	ADU	0
A1033M_K16_B000771	ADU	0
A1033M_M20_B000771	ADU	0
A1033M_E9_B000771	ADU	0
A1033M_J15_B000771	ADU	0
A1033M_O14_B000771	ADU	0
A1033M_C8_B000771	ADU	0
A1033M_I21_B000771	ADU	0
A1033M_K18_B000771	ADU	0
A1033M_I12_B000771	ADU	0.280663
A1033M_E21_B000771	ADU	1.57725
A1033M_B10_B000771	ADU	0
A1033M_D16_B000771	ADU	0
A1033M_B20_B000771	ADU	0
A1033M_G17_B000771	ADU	0
A1033M_K15_B000771	ADU	0
A1033M_E16_B000771	ADU	0
A1033M_I15_B000771	ADU	0
A1033M_J12_B000771	ADU	0
A1033M_E12_B000771	ADU	0
A1033M_D12_B000771	ADU	0
A1033M_K20_B000771	ADU	0.0154052
A1033M_F20_B000771	ADU	0
A1033M_H16_B000771	ADU	0
A1033M_D15_B000771	ADU	0
A1033M_J13_B000771	ADU	0
A1033M_H20_B000771	ADU	0.96615
A1033M_I20_B000771	ADU	0
A1033M_L18_B000771	ADU	0
A1033M_N11_B000771	ADU	0
A1033M_B11_B000771	ADU	2.37559
A1033M_H13_B000771	ADU	0
A1033M_F12_B000771	ADU	0
A1033M_L14_B000771	ADU	0
A1033M_O16_B000771	ADU	0
A1033M_P14_B000771	ADU	0
A1033M_F13_B000771	ADU	0
A1033M_L12_B000771	ADU	0
A1033M_P21_B000771	ADU	1.05432
A1033M_G14_B000771	ADU	0
A1033M_F10_B000771	ADU	0
A1033M_P15_B000771	ADU	0
A1033M_E7_B000771	ADU	0.017933
A1033M_K11_B000771	ADU	0
A1033M_L19_B000771	ADU	0
A1033M_N22_B000771	ADU	0
A1033M_O19_B000771	ADU	0
A1033M_K6_B000771	ADU	0
A1033M_M11_B000771	ADU	0
A1033M_P11_B000771	ADU	0
A1033M_C22_B000771	ADU	0
A1033M_O22_B000771	ADU	0
A1033M_O12_B000771	ADU	0.955402
A1033M_A20_B000771	ADU	0
A1033M_D22_B000771	ADU	0
A1033M_P10_B000771	ADU	2.14179
A1033M_M15_B000771	ADU	1.48932
A1033M_D9_B000771	ADU	0.0111194
A1033M_P9_B000771	ADU	0
A1033M_M17_B000771	ADU	0
A1033M_F16_B000771	ADU	0
A1033M_J21_B000771	ADU	0
A1033M_G7_B000771	ADU	0
A1033M_M13_B000771	ADU	0
A1033M_B17_B000771	ADU	0
A1033M_A22_B000771	ADU	0
A1033M_B9_B000771	ADU	0
A1033M_C19_B000771	ADU	0
A1033M_N21_B000771	ADU	0.264
A1033M_M7_B000771	ADU	0
A1033M_G20_B000771	ADU	0
A1033M_F11_B000771	ADU	0
A1033M_H8_B000771	ADU	0.10928
A1033M_H7_B000771	ADU	0
A1033M_N20_B000771	ADU	0
A1033M_O8_B000771	ADU	0
A1033M_G22_B000771	ADU	0
A1033M_K21_B000771	ADU	0
A1033M_G8_B000771	ADU	0
A1033M_H9_B000771	ADU	0
A1033M_A6_B000771	ADU	0
A1033M_C10_B000771	ADU	0
A1033M_C12_B000771	ADU	0
A1033M_A10_B000771	ADU	0
A1033M_H21_B000771	ADU	0
A1033M_K19_B000771	ADU	0
A1033M_F19_B000771	ADU	0.00514947
A1033M_C21_B000771	ADU	0
A1033M_G15_B000771	ADU	0
A1033M_A11_B000771	ADU	0
A1033M_F17_B000771	ADU	0
A1033M_O10_B000771	ADU	0
A1033M_L16_B000771	ADU	0
A1033M_J19_B000771	ADU	0
A1033M_E10_B000771	ADU	0
A1033M_J16_B000771	ADU	0
A1033M_J17_B000771	ADU	0
A1033M_H17_B000771	ADU	0
A1033M_M14_B000771	ADU	0
A1022M_D6_B002083	ADU	0
A1022M_L10_B002083	ADU	0
A1022M_L7_B002083	ADU	0
A1022M_P19_B002083	ADU	0
A1022M_H18_B002083	ADU	0.301013
A1022M_K9_B002083	ADU	0
A1022M_O10_B002083	ADU	0
A1022M_O9_B002083	ADU	0
A1022M_J22_B002083	ADU	1.20411
A1022M_I6_B002083	ADU	0
A1022M_F10_B002083	ADU	0.764137
A1022M_E7_B002083	ADU	1.10042
A1022M_M6_B002083	ADU	0
A1022M_M9_B002083	ADU	0
A1022M_P13_B002083	ADU	0
A1022M_P7_B002083	ADU	0
A1022M_B13_B002083	ADU	0
A1022M_F9_B002083	ADU	1.41118
A1022M_B21_B002083	ADU	0.794218
A1022M_H17_B002083	ADU	1.2399
A1022M_A9_B002083	ADU	0
A1022M_I7_B002083	ADU	2.52532
A1022M_A8_B002083	ADU	0
A1022M_J19_B002083	ADU	0
A1022M_F8_B002083	ADU	0
A1022M_B11_B002083	ADU	0
A1022M_A6_B002083	ADU	0
A1022M_H7_B002083	ADU	0
A1022M_L8_B002083	ADU	0
A1022M_H22_B002083	ADU	1.07644
A1022M_P12_B002083	ADU	0
A1022M_O16_B002083	ADU	0
A1022M_K7_B002083	ADU	0
A1022M_K8_B002083	ADU	0.940617
A1022M_L20_B002083	ADU	1.35525
A1022M_F17_B002083	ADU	0
A1022M_B9_B002083	ADU	0
A1022M_P8_B002083	ADU	0.500387
A1022M_E8_B002083	ADU	0.68146
A1022M_N8_B002083	ADU	0.0506201
A1022M_I8_B002083	ADU	1.80642
A1022M_N7_B002083	ADU	0
A1022M_D8_B002083	ADU	0
A1022M_E10_B002083	ADU	0
A1022M_B8_B002083	ADU	0
A1022M_F6_B002083	ADU	0.0499316
A1022M_L9_B002083	ADU	0
A1022M_G9_B002083	ADU	0.792422
A1022M_K6_B002083	ADU	0
A1022M_G8_B002083	ADU	0
A1022M_A7_B002083	ADU	1.68202
A1022M_I11_B002083	ADU	0
A1022M_O12_B002083	ADU	0
A1022M_O8_B002083	ADU	0
A1022M_J7_B002083	ADU	0
A1022M_F7_B002083	ADU	0
A1022M_C7_B002083	ADU	0
A1022M_C17_B002083	ADU	0
A1022M_O6_B002083	ADU	0
A1022M_G12_B002083	ADU	0
A1022M_M8_B002083	ADU	0.445094
A1022M_P6_B002083	ADU	0
A1022M_D9_B002083	ADU	0.0846852
A1022M_B6_B002083	ADU	0
A1022M_O11_B002083	ADU	0
A1022M_I19_B002083	ADU	0
A1022M_C8_B002083	ADU	0.0938429
A1022M_D7_B002083	ADU	0
A1022M_N12_B002083	ADU	0.949983
A1022M_M10_B002083	ADU	0
A1022M_N6_B002083	ADU	0
A1022M_E20_B002083	ADU	0
A1022M_K19_B002083	ADU	1.02026
A1022M_M7_B002083	ADU	0
A1022M_J8_B002083	ADU	0
A1022M_J6_B002083	ADU	0
A1022M_C20_B002083	ADU	0
A1022M_H8_B002083	ADU	0
A1022M_P9_B002083	ADU	0
A1022M_I22_B002083	ADU	0
A1022M_G19_B002083	ADU	0.563997
A1022M_D20_B002083	ADU	0
A1022M_E17_B002083	ADU	0
A1022M_C9_B002083	ADU	0.0770014
A1022M_L6_B002083	ADU	0.0108514
A1022M_B15_B002083	ADU	0.487584
A1022M_P21_B002083	ADU	0
A1022M_N9_B002083	ADU	0
12WKM01_F19_B001561	12WK	0
12WKM01_D16_B001561	12WK	0
12WKM01_P20_B001561	12WK	0.0452026
12WKM01_J15_B001561	12WK	0
12WKM01_D6_B001561	12WK	0
12WKM01_N13_B001561	12WK	0.481729
12WKM01_A22_B001561	12WK	0
12WKM01_G8_B001561	12WK	0.967593
12WKM01_J8_B001561	12WK	0
12WKM01_M14_B001561	12WK	0
12WKM01_O17_B001561	12WK	0
12WKM01_A18_B001561	12WK	0
12WKM01_I22_B001561	12WK	0.0840186
12WKM01_O10_B001561	12WK	0
12WKM01_G12_B001561	12WK	0
12WKM01_D21_B001561	12WK	0
12WKM01_O8_B001561	12WK	0.0366848
12WKM01_H15_B001561	12WK	0.924796
12WKM01_G6_B001561	12WK	0
12WKM01_K10_B001561	12WK	0
12WKM01_K9_B001561	12WK	0
12WKM01_I7_B001561	12WK	0.452359
12WKM01_L18_B001561	12WK	0.794935
12WKM01_O9_B001561	12WK	0
12WKM01_M11_B001561	12WK	0
12WKM01_C8_B001561	12WK	0
12WKM01_H17_B001561	12WK	0
12WKM01_N19_B001561	12WK	0
12WKM01_H13_B001561	12WK	0
12WKM01_G9_B001561	12WK	0
12WKM01_E12_B001561	12WK	0
12WKM01_O16_B001561	12WK	0
12WKM01_M13_B001561	12WK	0
12WKM01_G13_B001561	12WK	0
12WKM01_P14_B001561	12WK	0
12WKM01_O11_B001561	12WK	0
12WKM01_B9_B001561	12WK	0
12WKM01_K12_B001561	12WK	0
12WKM01_O12_B001561	12WK	0
12WKM01_D12_B001561	12WK	0.624575
12WKM01_E10_B001561	12WK	0
12WKM01_L10_B001561	12WK	0
12WKM01_A16_B001561	12WK	0
12WKM01_E19_B001561	12WK	0
12WKM01_E8_B001561	12WK	0.314486
12WKM01_P9_B001561	12WK	0.0486454
12WKM01_D17_B001561	12WK	0.527637
12WKM01_F11_B001561	12WK	0
12WKM01_P17_B001561	12WK	0
12WKM01_O22_B001561	12WK	0.140462
12WKM01_N8_B001561	12WK	0
12WKM01_E13_B001561	12WK	0
12WKM01_D14_B001561	12WK	0
12WKM01_H12_B001561	12WK	0
12WKM01_K7_B001561	12WK	0
12WKM01_K5_B001561	12WK	1.78396
12WKM01_F13_B001561	12WK	0
12WKM01_M10_B001561	12WK	0.567173
12WKM01_E7_B001561	12WK	0
12WKM01_C19_B001561	12WK	0
12WKM01_E17_B001561	12WK	0
12WKM01_C13_B001561	12WK	0.0965374
12WKM01_I16_B001561	12WK	0
12WKM01_L9_B001561	12WK	0
12WKM01_N17_B001561	12WK	0
12WKM01_O19_B001561	12WK	0
12WKM01_P15_B001561	12WK	0.0425097
12WKM01_D9_B001561	12WK	0
12WKM01_L17_B001561	12WK	0
12WKM01_K21_B001561	12WK	0.0930629
12WKM01_P18_B001561	12WK	0
12WKM01_O20_B001561	12WK	0
12WKM01_D13_B001561	12WK	0
12WKM01_G21_B001561	12WK	0
12WKM01_C14_B001561	12WK	0
12WKM01_C9_B001561	12WK	0
12WKM01_J17_B001561	12WK	0
12WKM01_M18_B001561	12WK	0.295648
12WKM01_D11_B001561	12WK	0
12WKM01_I14_B001561	12WK	0.675221
12WKM01_I13_B001561	12WK	0
12WKM01_H22_B001561	12WK	0.0750321
12WKM01_D15_B001561	12WK	0
12WKM01_J18_B001561	12WK	0.027426
12WKM01_K13_B001561	12WK	0
12WKM01_N11_B001561	12WK	0
12WKM01_E1_B001561	12WK	0
12WKM01_H14_B001561	12WK	0
12WKM01_O15_B001561	12WK	0
12WKM01_J20_B001561	12WK	0
12WKM01_P22_B001561	12WK	0
12WKM01_A14_B001561	12WK	0
12WKM01_C18_B001561	12WK	0
12WKM01_J6_B001561	12WK	0
12WKM01_N9_B001561	12WK	0
12WKM01_L14_B001561	12WK	0.0576575
12WKM01_E21_B001561	12WK	0
12WKM01_M17_B001561	12WK	0
12WKM01_I17_B001561	12WK	0
12WKM01_H11_B001561	12WK	0.0242443
12WKM01_K11_B001561	12WK	0
12WKM01_A10_B001561	12WK	0.237752
12WKM01_I20_B001561	12WK	0
12WKM01_N6_B001561	12WK	0.416978
12WKM01_H20_B001561	12WK	0
12WKM01_M21_B001561	12WK	0
12WKM01_C12_B001561	12WK	0
12WKM01_E20_B001561	12WK	0
12WKM01_A7_B001561	12WK	0
12WKM01_A21_B001561	12WK	0
12WKM01_F17_B001561	12WK	0
12WKM01_E18_B001561	12WK	0
12WKM01_A20_B001561	12WK	0
12WKM01_D10_B001561	12WK	0
12WKM01_F10_B001561	12WK	0
12WKM01_B10_B001561	12WK	0
12WKM01_F20_B001561	12WK	0
12WKM01_F22_B001561	12WK	0
12WKM01_K19_B001561	12WK	0
12WKM01_N21_B001561	12WK	0
12WKM01_J14_B001561	12WK	0.545664
12WKM01_F15_B001561	12WK	0.385582
12WKM01_C22_B001561	12WK	0
12WKM01_M9_B001561	12WK	0
12WKM01_P8_B001561	12WK	0
12WKM01_L20_B001561	12WK	0
12WKM01_G7_B001561	12WK	0
12WKM01_D20_B001561	12WK	0.454931
12WKM01_E16_B001561	12WK	0
12WKM01_I21_B001561	12WK	0
12WKM01_L22_B001561	12WK	0
12WKM01_G14_B001561	12WK	0
12WKM01_G15_B001561	12WK	0
12WKM01_K16_B001561	12WK	0
12WKM01_P16_B001561	12WK	0
12WKM01_F6_B001561	12WK	0.312979
12WKM01_A15_B001561	12WK	0.572975
12WKM01_P6_B001561	12WK	0
12WKM01_O18_B001561	12WK	0
12WKM01_B16_B001561	12WK	0
12WKM01_I11_B001561	12WK	0.0283574
12WKM01_H8_B001561	12WK	1.28839
12WKM01_K8_B001561	12WK	0
12WKM01_H21_B001561	12WK	0
12WKM01_J11_B001561	12WK	0
12WKM01_J7_B001561	12WK	0
12WKM01_B7_B001561	12WK	0
12WKM01_E15_B001561	12WK	0
12WKM01_P7_B001561	12WK	0
12WKM01_G11_B001561	12WK	0
12WKM01_F16_B001561	12WK	0.26095
12WKM01_I6_B001561	12WK	0
12WKM01_E9_B001561	12WK	0.175966
12WKM01_C11_B001561	12WK	0
12WKM01_O14_B001561	12WK	0.533108
12WKM01_E6_B001561	12WK	0
12WKM01_K20_B001561	12WK	0
12WKM01_F14_B001561	12WK	0
12WKM01_H10_B001561	12WK	0.660782
12WKM01_F12_B001561	12WK	0
12WKM01_J9_B001561	12WK	0
12WKM01_J10_B001561	12WK	0
12WKM01_M12_B001561	12WK	0.0870061
12WKM01_E22_B001561	12WK	0
12WKM01_N22_B001561	12WK	0
12WKM01_F21_B001561	12WK	0
12WKM01_N16_B001561	12WK	0
12WKM01_K6_B001561	12WK	0
12WKM01_G20_B001561	12WK	0.022776
12WKM01_P11_B001561	12WK	0
12WKM01_C21_B001561	12WK	0
12WKM01_D18_B001561	12WK	0.952964
12WKM01_E14_B001561	12WK	1.80282
12WKM01_C20_B001561	12WK	0
12WKM01_I19_B001561	12WK	0
12WKM01_K18_B001561	12WK	0
12WKM01_H18_B001561	12WK	0
12WKM01_M16_B001561	12WK	0
12WKM01_B11_B001561	12WK	0
12WKM01_H16_B001561	12WK	0
12WKM01_M22_B001561	12WK	0
12WKM01_O7_B001561	12WK	1.79866
12WKM01_N18_B001561	12WK	0
12WKM01_C17_B001561	12WK	1.13768
12WKM01_B19_B001561	12WK	0
12WKM01_N12_B001561	12WK	0
12WKM01_K14_B001561	12WK	0
12WKM01_C16_B001561	12WK	0.485945
12WKM01_G22_B001561	12WK	0.0648124
12WKM01_B17_B001561	12WK	0
12WKM01_P21_B001561	12WK	0
12WKM01_F9_B001561	12WK	0
12WKM01_A8_B001561	12WK	0
12WKM01_L21_B001561	12WK	0.0454238
12WKM01_B12_B001561	12WK	0.169149
12WKM01_O13_B001561	12WK	0.672931
12WKM01_H9_B001561	12WK	0.631684
12WKM01_E11_B001561	12WK	0
12WKM01_P10_B001561	12WK	0
12WKM01_P12_B001561	12WK	0
12WKM01_J13_B001561	12WK	0
12WKM01_B13_B001561	12WK	0
12WKM01_M7_B001561	12WK	0
12WKM01_B21_B001561	12WK	0
12WKM01_N20_B001561	12WK	0.0364935
12WKM01_J12_B001561	12WK	0.408641
12WKM01_B8_B001561	12WK	0
12WKM01_K17_B001561	12WK	2.34924
12WKM01_J19_B001561	12WK	0.427181
12WKM01_N7_B001561	12WK	0
12WKM01_G16_B001561	12WK	0.389895
12WKM01_P19_B001561	12WK	0
12WKM01_L15_B001561	12WK	0
12WKM01_A13_B001561	12WK	0
12WKM01_C6_B001561	12WK	0
12WKM01_K22_B001561	12WK	0
12WKM01_F8_B001561	12WK	0
12WKM01_A6_B001561	12WK	0.149678
12WKM01_P13_B001561	12WK	0
12WKM01_I18_B001561	12WK	0
12WKM01_K15_B001561	12WK	0.137443
12WKM01_I9_B001561	12WK	0
12WKM01_L6_B001561	12WK	0
12WKM01_F7_B001561	12WK	0
12WKM01_I15_B001561	12WK	0.0237613
12WKM01_A17_B001561	12WK	0
12WKM01_M6_B001561	12WK	0
12WKM01_I10_B001561	12WK	0
12WKM01_G18_B001561	12WK	1.0489
12WKM01_M19_B001561	12WK	0.0628351
12WKM01_M8_B001561	12WK	0
12WKM01_A11_B001561	12WK	0.538268
12WKM01_L19_B001561	12WK	0
12WKM01_O21_B001561	12WK	0.490799
12WKM01_J22_B001561	12WK	0
12WKM01_N15_B001561	12WK	0
A1014L_H18_B003916	ADU	0
A1014L_I9_B003916	ADU	0
A1014L_A9_B003916	ADU	0
A1014L_D14_B003916	ADU	0
A1014L_K8_B003916	ADU	0
A1014L_D17_B003916	ADU	0
A1014L_N10_B003916	ADU	0
A1014L_D8_B003916	ADU	0
A1014L_K14_B003916	ADU	0
A1014L_A18_B003916	ADU	2.4653
A1014L_I20_B003916	ADU	0
A1014L_D10_B003916	ADU	0
A1014L_L20_B003916	ADU	0
A1014L_A8_B003916	ADU	0
A1014L_F9_B003916	ADU	0
A1014L_P17_B003916	ADU	0.342619
A1014L_P11_B003916	ADU	0
A1014L_C16_B003916	ADU	0
A1014L_P9_B003916	ADU	0
A1014L_P6_B003916	ADU	0
A1014L_E13_B003916	ADU	0.22362
A1014L_K15_B003916	ADU	0
A1014L_C7_B003916	ADU	0
A1014L_H20_B003916	ADU	0
A1014L_I6_B003916	ADU	0
A1014L_E17_B003916	ADU	0
A1014L_F8_B003916	ADU	0.108755
A1014L_P10_B003916	ADU	0
A1014L_A16_B003916	ADU	0
A1014L_M17_B003916	ADU	0
A1014L_C17_B003916	ADU	0
A1014L_P8_B003916	ADU	0
A1014L_I21_B003916	ADU	0
A1014L_D22_B003916	ADU	1.81507
A1014L_H17_B003916	ADU	0
A1014L_A13_B003916	ADU	0
A1014L_M9_B003916	ADU	0.0298352
A1014L_A17_B003916	ADU	2.44309
A1014L_N16_B003916	ADU	0
A1014L_H12_B003916	ADU	0
A1014L_H6_B003916	ADU	0
A1014L_M13_B003916	ADU	0
A1014L_L19_B003916	ADU	0
A1014L_F22_B003916	ADU	0
A1014L_D11_B003916	ADU	0
A1014L_F12_B003916	ADU	0
A1014L_O14_B003916	ADU	0
A1014L_L6_B003916	ADU	0
A1014L_J8_B003916	ADU	0
A1014L_A10_B003916	ADU	0
A1014L_F20_B003916	ADU	0
A1014L_P22_B003916	ADU	0
A1014L_H9_B003916	ADU	0
A1014L_G11_B003916	ADU	0
A1014L_P20_B003916	ADU	0
A1014L_D12_B003916	ADU	0
A1014L_G8_B003916	ADU	0
A1014L_O20_B003916	ADU	0
A1014L_B9_B003916	ADU	0
A1014L_F13_B003916	ADU	0
A1014L_J22_B003916	ADU	1.08273
A1014L_P15_B003916	ADU	0
A1014L_P12_B003916	ADU	0
A1014L_M19_B003916	ADU	0
A1014L_J16_B003916	ADU	0
A1014L_N15_B003916	ADU	0
A1014L_G15_B003916	ADU	0
A1014L_I7_B003916	ADU	0.00564348
A1014L_E8_B003916	ADU	0
A1014L_M11_B003916	ADU	2.29199
A1014L_J6_B003916	ADU	0
A1014L_P18_B003916	ADU	0.447202
A1014L_E7_B003916	ADU	3.14363
A1014L_N11_B003916	ADU	0
A1014L_G18_B003916	ADU	0
A1014L_B12_B003916	ADU	0
A1014L_F19_B003916	ADU	0
A1014L_O21_B003916	ADU	0
A1014L_H14_B003916	ADU	0.0799259
A1014L_O8_B003916	ADU	0
A1014L_E19_B003916	ADU	0
A1014L_J20_B003916	ADU	0
A1014L_D19_B003916	ADU	2.13291
A1014L_E10_B003916	ADU	0
A1014L_L12_B003916	ADU	0
A1014L_H16_B003916	ADU	0
A1014L_M22_B003916	ADU	0
A1014L_O13_B003916	ADU	0
A1014L_O16_B003916	ADU	1.44496
A1014L_H11_B003916	ADU	0
A1014L_E11_B003916	ADU	0
A1014L_L8_B003916	ADU	2.02303
A1014L_F6_B003916	ADU	0.0210271
A1014L_B16_B003916	ADU	0
A1014L_O6_B003916	ADU	0
A1014L_L22_B003916	ADU	1.62919
A1014L_J11_B003916	ADU	0.793791
A1014L_M7_B003916	ADU	0
A1014L_M15_B003916	ADU	0
A1014L_E20_B003916	ADU	2.37526
A1014L_I15_B003916	ADU	0
A1014L_M12_B003916	ADU	0
A1014L_I22_B003916	ADU	0
A1014L_N18_B003916	ADU	0
A1014L_J15_B003916	ADU	0
A1014L_C12_B003916	ADU	0
A1014L_J18_B003916	ADU	0
A1014L_B13_B003916	ADU	0
A1014L_D18_B003916	ADU	0
A1014L_I12_B003916	ADU	0
A1014L_L18_B003916	ADU	0.119426
A1014L_I14_B003916	ADU	0
A1014L_L13_B003916	ADU	1.07984
A1014L_A19_B003916	ADU	0
A1014L_G19_B003916	ADU	0
A1014L_C14_B003916	ADU	0
A1014L_D6_B003916	ADU	0
A1014L_E18_B003916	ADU	0
A1014L_K12_B003916	ADU	0
A1014L_P19_B003916	ADU	0
A1014L_M16_B003916	ADU	0.174248
A1014L_N13_B003916	ADU	0
A1014L_P13_B003916	ADU	0
A1014L_K19_B003916	ADU	0
A1014L_B8_B003916	ADU	1.57443
A1014L_P7_B003916	ADU	0
A1014L_D15_B003916	ADU	1.72244
A1014L_F15_B003916	ADU	0.691518
A1014L_J9_B003916	ADU	0
A1014L_O7_B003916	ADU	0.0601716
A1014L_G6_B003916	ADU	1.54237
A1014L_B6_B003916	ADU	0
A1014L_C6_B003916	ADU	0
A1014L_K13_B003916	ADU	0
A1014L_M6_B003916	ADU	0.613218
A1014L_L9_B003916	ADU	0
A1014L_K7_B003916	ADU	0.924981
A1014L_I18_B003916	ADU	0
A1014L_M10_B003916	ADU	0
A1014L_K9_B003916	ADU	0
A1014L_F16_B003916	ADU	0
A1014L_B18_B003916	ADU	0.597431
A1014L_J17_B003916	ADU	0
A1014L_B19_B003916	ADU	0
A1014L_C19_B003916	ADU	0
A1014L_O17_B003916	ADU	0.12264
A1014L_I11_B003916	ADU	0
A1014L_G9_B003916	ADU	0
A1014L_O19_B003916	ADU	0
A1014L_D13_B003916	ADU	0
A1014L_G22_B003916	ADU	0
A1014L_E14_B003916	ADU	0
A1014L_A7_B003916	ADU	0
A1014L_C18_B003916	ADU	0
A1014L_B17_B003916	ADU	0
A1014L_N7_B003916	ADU	0
A1014L_H13_B003916	ADU	0.379263
A1014L_A15_B003916	ADU	0
A1014L_G14_B003916	ADU	0
A1014L_B20_B003916	ADU	0
A1014L_C13_B003916	ADU	1.39718
A1014L_D16_B003916	ADU	0
A1014L_C10_B003916	ADU	0
A1014L_G13_B003916	ADU	0.120338
A1014L_G10_B003916	ADU	0
A1014L_G7_B003916	ADU	0.00496397
A1014L_P16_B003916	ADU	0
A1014L_N19_B003916	ADU	0
A1014L_F14_B003916	ADU	0
A1014L_A20_B003916	ADU	0
A1014L_G12_B003916	ADU	0
A1014L_C22_B003916	ADU	0.513487
A1014L_H8_B003916	ADU	0
A1014L_P14_B003916	ADU	0
A1014L_N22_B003916	ADU	0
A1014L_P21_B003916	ADU	0
A1014L_G16_B003916	ADU	0
A1014L_N14_B003916	ADU	0.134781
A1014L_D20_B003916	ADU	0
A1014L_A11_B003916	ADU	0
A1014L_E22_B003916	ADU	0
A1014L_N8_B003916	ADU	0
A1014L_B22_B003916	ADU	0
A1014L_B7_B003916	ADU	0
A1014L_O9_B003916	ADU	0
A1014L_I8_B003916	ADU	0
A1014L_G17_B003916	ADU	0
A1014L_F21_B003916	ADU	0
A1014L_B10_B003916	ADU	0
A1014L_O22_B003916	ADU	2.3205
A1014L_O11_B003916	ADU	0
A1014L_H7_B003916	ADU	0
A1014L_B21_B003916	ADU	0
A1014L_C15_B003916	ADU	2.62243
A1014L_J13_B003916	ADU	0
A1014L_C20_B003916	ADU	0
A1014L_A14_B003916	ADU	0.60412
A1014L_B15_B003916	ADU	0
A1014L_M8_B003916	ADU	0.48099
A1014L_H19_B003916	ADU	0
A1014L_C21_B003916	ADU	1.93395
A1014L_K20_B003916	ADU	0.66391
A1014L_E6_B003916	ADU	0
A1014L_I13_B003916	ADU	0
A1014L_I19_B003916	ADU	0
A1014L_I10_B003916	ADU	0
A1014L_L10_B003916	ADU	2.31825
A1014L_M14_B003916	ADU	0.33621
A1014L_C8_B003916	ADU	0.004976
A1014L_N9_B003916	ADU	1.93823
A1014L_K22_B003916	ADU	0
A1014L_F10_B003916	ADU	0
A1014L_L16_B003916	ADU	1.50824
A1014L_F11_B003916	ADU	0
A1014L_H22_B003916	ADU	0
A1014L_K6_B003916	ADU	0
A1038LM_J15_B001438	ADU	0
A1038LM_H18_B001438	ADU	1.2092
A1038LM_K7_B001438	ADU	0
A1038LM_C13_B001438	ADU	0
A1038LM_M8_B001438	ADU	0
A1038LM_B10_B001438	ADU	0
A1038LM_E15_B001438	ADU	0
A1038LM_F19_B001438	ADU	0
A1038LM_A11_B001438	ADU	0
A1038LM_I6_B001438	ADU	0
A1038LM_H9_B001438	ADU	0
A1038LM_H10_B001438	ADU	0
A1038LM_I20_B001438	ADU	0
A1038LM_D8_B001438	ADU	0
A1038LM_E9_B001438	ADU	0
A1038LM_N12_B001438	ADU	0
A1038LM_L6_B001438	ADU	0
A1038LM_H22_B001438	ADU	0
A1038LM_B22_B001438	ADU	0
A1038LM_D12_B001438	ADU	0
A1038LM_N10_B001438	ADU	0.7776
A1038LM_C15_B001438	ADU	0.0114539
A1038LM_K17_B001438	ADU	0
A1038LM_E14_B001438	ADU	0.175723
A1038LM_M17_B001438	ADU	0.908084
A1038LM_F8_B001438	ADU	0
A1038LM_N6_B001438	ADU	0
A1038LM_C9_B001438	ADU	0
A1038LM_I9_B001438	ADU	0
A1038LM_E11_B001438	ADU	0
A1038LM_K13_B001438	ADU	0
A1038LM_B11_B001438	ADU	0
A1038LM_D10_B001438	ADU	2.32906
A1038LM_N14_B001438	ADU	0
A1038LM_D16_B001438	ADU	0
A1038LM_A8_B001438	ADU	0
A1038LM_J12_B001438	ADU	0
A1038LM_B9_B001438	ADU	0
A1038LM_N7_B001438	ADU	0
A1038LM_D6_B001438	ADU	0
A1038LM_B13_B001438	ADU	0
A1038LM_J18_B001438	ADU	0
A1038LM_A18_B001438	ADU	0
A1038LM_B14_B001438	ADU	0
A1038LM_F11_B001438	ADU	0
A1038LM_D19_B001438	ADU	0
A1038LM_N8_B001438	ADU	0
A1038LM_B15_B001438	ADU	0
A1038LM_M6_B001438	ADU	0
A1038LM_L11_B001438	ADU	0
A1038LM_M21_B001438	ADU	0
A1038LM_I21_B001438	ADU	0
A1038LM_H21_B001438	ADU	0
A1038LM_E19_B001438	ADU	0
A1038LM_K19_B001438	ADU	0
A1038LM_A22_B001438	ADU	0
A1038LM_M22_B001438	ADU	1.32503
A1038LM_F14_B001438	ADU	0.014535
A1038LM_A9_B001438	ADU	0
A1038LM_M14_B001438	ADU	0
A1038LM_K9_B001438	ADU	0
A1038LM_C12_B001438	ADU	0
A1038LM_M7_B001438	ADU	0.00453046
A1038LM_C19_B001438	ADU	0
A1038LM_E20_B001438	ADU	0
A1038LM_C20_B001438	ADU	0
A1038LM_I18_B001438	ADU	0
A1038LM_O7_B001438	ADU	0
A1038LM_N19_B001438	ADU	0
A1038LM_F9_B001438	ADU	0
A1038LM_M19_B001438	ADU	0
A1038LM_B21_B001438	ADU	0
A1038LM_E6_B001438	ADU	0
A1038LM_C6_B001438	ADU	0.0913944
A1038LM_H15_B001438	ADU	0
A1038LM_I17_B001438	ADU	0
A1038LM_A20_B001438	ADU	0
A1038LM_L13_B001438	ADU	1.70168
A1038LM_E16_B001438	ADU	0
A1038LM_K11_B001438	ADU	0
A1038LM_J14_B001438	ADU	0
A1038LM_O6_B001438	ADU	0
A1038LM_C10_B001438	ADU	0
A1038LM_A15_B001438	ADU	0
A1038LM_H13_B001438	ADU	0
A1038LM_A12_B001438	ADU	0
A1038LM_A16_B001438	ADU	0
A1038LM_C21_B001438	ADU	0
A1038LM_F12_B001438	ADU	0
A1038LM_A21_B001438	ADU	0
A1038LM_L7_B001438	ADU	0
A1038LM_F17_B001438	ADU	0
A1038LM_J20_B001438	ADU	0.0155741
A1038LM_K21_B001438	ADU	0
A1038LM_J10_B001438	ADU	0
A1038LM_N9_B001438	ADU	0
A1038LM_I7_B001438	ADU	0
A1038LM_B7_B001438	ADU	0
A1038LM_C17_B001438	ADU	0
A1038LM_C18_B001438	ADU	0
A1038LM_B17_B001438	ADU	0
A1038LM_J16_B001438	ADU	0
A1038LM_H17_B001438	ADU	0
A1038LM_J8_B001438	ADU	0
A1038LM_N11_B001438	ADU	0
A1038LM_M20_B001438	ADU	0
A1038LM_I13_B001438	ADU	0.423841
A1038LM_C11_B001438	ADU	0
A1038LM_K18_B001438	ADU	0
A1038LM_H8_B001438	ADU	0.262089
A1038LM_B6_B001438	ADU	0
A1038LM_D7_B001438	ADU	0
A1038LM_B19_B001438	ADU	0
A1038LM_D11_B001438	ADU	0
A1038LM_D14_B001438	ADU	0
A1038LM_E12_B001438	ADU	0
A1038LM_K15_B001438	ADU	1.86225
A1038LM_H6_B001438	ADU	0
A1038LM_H16_B001438	ADU	0
A1038LM_A13_B001438	ADU	0
A1038LM_A10_B001438	ADU	0
A1038LM_J13_B001438	ADU	0
A1038LM_E18_B001438	ADU	0
A1038LM_A7_B001438	ADU	0
A1038LM_A14_B001438	ADU	0
A1038LM_L19_B001438	ADU	0
A1038LM_C8_B001438	ADU	0
A1038LM_B20_B001438	ADU	0
A1038LM_H7_B001438	ADU	0
A1038LM_M16_B001438	ADU	0
A1038LM_A17_B001438	ADU	0
A1038LM_E17_B001438	ADU	0
A1038LM_D17_B001438	ADU	0
A1038LM_J19_B001438	ADU	0
A1038LM_F20_B001438	ADU	0
A1038LM_A6_B001438	ADU	0
A1038LM_K6_B001438	ADU	0
A1038LM_C16_B001438	ADU	0
A1038LM_E22_B001438	ADU	0
A1038LM_K12_B001438	ADU	0
A1038LM_J9_B001438	ADU	0
A1038LM_M15_B001438	ADU	0
A1038LM_E7_B001438	ADU	0
A1038LM_A19_B001438	ADU	0
A1038LM_E10_B001438	ADU	0
A1038LM_C14_B001438	ADU	0
A1038LM_B18_B001438	ADU	0
A1038LM_I11_B001438	ADU	0
A1038LM_F10_B001438	ADU	0
A1038LM_O8_B001438	ADU	0
A1038LM_N13_B001438	ADU	0
A1038LM_D9_B001438	ADU	0
A1038LM_F18_B001438	ADU	0
A1038LM_L17_B001438	ADU	0
A1038LM_M18_B001438	ADU	0
A1038LM_C22_B001438	ADU	0
A1038LM_B16_B001438	ADU	0
A1038LM_J6_B001438	ADU	0
A1038LM_E13_B001438	ADU	0
A1038LM_I15_B001438	ADU	0
A1038LM_L16_B001438	ADU	0
A1038LM_H12_B001438	ADU	0
A1038LM_H11_B001438	ADU	0
A1038LM_F15_B001438	ADU	0
A1038LM_B8_B001438	ADU	0
A1038LM_I8_B001438	ADU	0.0368332
A1038LM_D13_B001438	ADU	0.813257
A1038LM_N17_B001438	ADU	0
A1038LM_E8_B001438	ADU	0
A1038LM_H14_B001438	ADU	0
A1038LM_C7_B001438	ADU	0
A1038LM_F7_B001438	ADU	0
A1038LM_B12_B001438	ADU	0
A1038LM_I19_B001438	ADU	0
A1026L_N20_B003346	ADU	0
A1026L_K9_B003346	ADU	0
A1026L_C11_B003346	ADU	1.68723
A1026L_G11_B003346	ADU	0
A1026L_N21_B003346	ADU	0.568663
A1026L_K16_B003346	ADU	0
A1026L_G8_B003346	ADU	0
A1026L_E12_B003346	ADU	0
A1026L_L21_B003346	ADU	1.07253
A1026L_N9_B003346	ADU	0
A1026L_O13_B003346	ADU	0
A1026L_J11_B003346	ADU	0
A1026L_A18_B003346	ADU	0
A1026L_P9_B003346	ADU	0.0898445
A1026L_F11_B003346	ADU	0
A1026L_E10_B003346	ADU	0
A1026L_C10_B003346	ADU	0
A1026L_K21_B003346	ADU	2.34427
A1026L_F15_B003346	ADU	0
A1026L_O17_B003346	ADU	0
A1026L_P11_B003346	ADU	1.76286
A1026L_K20_B003346	ADU	2.88115
A1026L_G20_B003346	ADU	0
A1026L_G14_B003346	ADU	1.92223
A1026L_A15_B003346	ADU	0
A1026L_M8_B003346	ADU	0
A1026L_P16_B003346	ADU	0
A1026L_N14_B003346	ADU	0
A1026L_G18_B003346	ADU	0
A1026L_B21_B003346	ADU	0
A1026L_P20_B003346	ADU	0
A1026L_I12_B003346	ADU	0
A1026L_O10_B003346	ADU	0
A1026L_F9_B003346	ADU	0.372725
A1026L_M22_B003346	ADU	0.19523
A1026L_M6_B003346	ADU	0
A1026L_P7_B003346	ADU	0
A1026L_N12_B003346	ADU	0
A1026L_G16_B003346	ADU	0
A1026L_J8_B003346	ADU	0
A1026L_F12_B003346	ADU	0.376501
A1026L_D12_B003346	ADU	0
A1026L_C16_B003346	ADU	2.29259
A1026L_C18_B003346	ADU	0
A1026L_F19_B003346	ADU	0.0186719
A1026L_C17_B003346	ADU	0.459101
A1026L_N15_B003346	ADU	0
A1026L_D15_B003346	ADU	0
A1026L_P18_B003346	ADU	0
A1026L_G17_B003346	ADU	1.48172
A1026L_O9_B003346	ADU	0.848818
A1026L_E21_B003346	ADU	0
A1026L_A13_B003346	ADU	2.89856
A1026L_D17_B003346	ADU	0
A1026L_K7_B003346	ADU	0
A1026L_I13_B003346	ADU	0
A1026L_P15_B003346	ADU	0
A1026L_L8_B003346	ADU	0.920702
A1026L_H8_B003346	ADU	0
A1026L_E19_B003346	ADU	2.14333
A1026L_J16_B003346	ADU	0
A1026L_M12_B003346	ADU	0.021174
[truncated: 4,872 more rows]

## Sheet: ED Fig. 4a Pozniak
	Malignant_clusters	MCSP
AAACCCAGTCTCAGAT-1_1	Neural_Crest_like	0.44744
AAACCCAGTGTCCGGT-1_1	Interferon_Alpha_Beta_Response	0
AAACCCATCGGCTATA-1_1	Melanocytic	0
AAACGAAAGAGCCCAA-1_1	Melanocytic	0.49355
AAACGAATCTTACGTT-1_1	Melanocytic	0.52245
AAACGCTAGGCCCAAA-1_1	Mesenchymal_like	0
AAAGAACCACTGGACC-1_1	Melanocytic	0
AAAGAACGTAGAAACT-1_1	Mitochondrial(low_quality)	1.09799
AAAGGATAGCACCGTC-1_1	Melanocytic	0.507357
AAAGGATAGGCCTGCT-1_1	Mitochondrial(low_quality)	0
AAAGGATAGTAGACAT-1_1	Mitochondrial(low_quality)	0
AAAGGATCATTACTCT-1_1	Melanocytic	0
AAAGGATTCACCTGTC-1_1	Antigen_Presentation	0
AAAGGGCCACGAGGTA-1_1	Antigen_Presentation	0.798294
AAAGTCCCAGGAGGAG-1_1	Mitochondrial(low_quality)	0.490095
AAAGTGACACATTACG-1_1	Melanocytic	0.482048
AAAGTGATCCGTGGGT-1_1	Melanocytic	0.484309
AAATGGAAGACTCCGC-1_1	Neural_Crest_like	0
AAATGGAGTAACTAAG-1_1	Melanocytic	0
AAATGGAGTGTGGTCC-1_1	Mitotic	1.28242
AAATGGATCGGAGTAG-1_1	Mitochondrial(low_quality)	0
AACAAAGGTGAGTAGC-1_1	Mitochondrial(low_quality)	0.560367
AACAACCCATGCGTGC-1_1	Interferon_Alpha_Beta_Response	0.871475
AACAAGACAACGTAAA-1_1	Mitochondrial(low_quality)	0
AACAAGACACCAGCCA-1_1	Neural_Crest_like	1.59665
AACAAGAGTGTCCCTT-1_1	Melanocytic	0.50649
AACACACAGAGCATAT-1_1	Antigen_Presentation	1.6137
AACACACGTCGGCCTA-1_1	Neural_Crest_like	0.841136
AACAGGGAGTATCCTG-1_1	Stress (p53 Response)	0
AACAGGGCACCATAAC-1_1	Neural_Crest_like	1.70678
AACAGGGCATCGCTGG-1_1	Mitochondrial(low_quality)	0.472598
AACCAACCAACTCCCT-1_1	Mitochondrial(low_quality)	0
AACCAACGTGCGTTTA-1_1	Antigen_Presentation	0.861725
AACCACACAGAGATGC-1_1	Mitotic	0.501612
AACCACACATGCACTA-1_1	Mitochondrial(low_quality)	0
AACCACATCAACCTCC-1_1	Stress (Hypoxia Response)	0.509735
AACCATGCAGAAGTGC-1_1	Melanocytic	1.07509
AACCATGTCGACCTAA-1_1	Antigen_Presentation	0.82764
AACCCAAAGGCCTGCT-1_1	Interferon_Alpha_Beta_Response	1.58319
AACCCAATCATTACTC-1_1	Mitochondrial(low_quality)	0
AACCCAATCGGTTAGT-1_1	Interferon_Alpha_Beta_Response	1.73017
AACCTGACACTACACA-1_1	Mitochondrial(low_quality)	0
AACCTTTGTGAACTAA-1_1	Melanocytic	0.515373
AACGAAAGTCCACACG-1_1	Melanocytic	0.509974
AACGAAAGTGACATCT-1_1	Stress (Hypoxia Response)	0.819426
AACGGGAGTTACCTGA-1_1	Mitochondrial(low_quality)	1.28082
AACGTCACAATGCTCA-1_1	Stress (Hypoxia Response)	0.848786
AACGTCACAGTATTCG-1_1	Mitochondrial(low_quality)	0
AACGTCATCGAGAACG-1_1	Mitochondrial(low_quality)	0
AACGTCATCTGGACCG-1_1	Mitochondrial(low_quality)	0
AACTTCTCAACTAGAA-1_1	Melanocytic	0
AACTTCTCACCGGTCA-1_1	Antigen_Presentation	0
AAGAACAAGCATGATA-1_1	Mitochondrial(low_quality)	0.521141
AAGAACATCTGGCCAG-1_1	Mitochondrial(low_quality)	0.485124
AAGACAATCGGAATTC-1_1	Neural_Crest_like	0
AAGACTCCAATAGGGC-1_1	Mitochondrial(low_quality)	0
AAGACTCCAGACCAAG-1_1	Mitochondrial(low_quality)	0
AAGACTCTCTGCTAGA-1_1	Mitochondrial(low_quality)	1.07551
AAGATAGAGCTTGTTG-1_1	Melanocytic	0.569011
AAGATAGGTTGACTAC-1_1	Interferon_Alpha_Beta_Response	0
AAGATAGTCTCGACCT-1_1	Mitochondrial(low_quality)	1.11648
AAGCATCCATACCAGT-1_1	Melanocytic	0
AAGCATCTCGATGCAT-1_1	Neural_Crest_like	0.834257
AAGCATCTCGGTGCAC-1_1	Stress (p53 Response)	0
AAGCCATTCACGGAGA-1_1	Melanocytic	0.515863
AAGCCATTCCTCAGGG-1_1	Mitochondrial(low_quality)	0
AAGCGAGAGTTCTACG-1_1	Mitochondrial(low_quality)	0.752843
AAGCGAGTCAGACCCG-1_1	Neural_Crest_like	1.82583
AAGCGAGTCGAGAGCA-1_1	Antigen_Presentation	0
AAGCGTTAGATGACAT-1_1	Antigen_Presentation	1.0983
AAGGAATGTATTGACC-1_1	Antigen_Presentation	0
AAGGAATTCATACGGT-1_1	Neural_Crest_like	1.05642
AAGGTAAAGATGCTAA-1_1	Mitochondrial(low_quality)	0
AAGGTAATCCGATAGT-1_1	Mitochondrial(low_quality)	0
AAGGTAATCGTAGGAG-1_1	Melanocytic	0.518213
AAGTACCAGGTTCCAT-1_1	Stress (p53 Response)	0.523738
AAGTACCCAACTAGAA-1_1	Antigen_Presentation	0
AAGTACCGTAACCAGG-1_1	Mitochondrial(low_quality)	0
AAGTCGTAGGATGAGA-1_1	Antigen_Presentation	0.818398
AAGTCGTTCAACGAGG-1_1	Antigen_Presentation	1.25995
AAGTGAACATCGCTAA-1_1	Neural_Crest_like	1.19475
AAGTGAATCATAGGCT-1_1	Mitochondrial(low_quality)	0.490242
AAGTTCGTCAGCTAGT-1_1	Antigen_Presentation	0
AAGTTCGTCCATAAGC-1_1	Melanocytic	0.517528
AATAGAGAGGCTATCT-1_1	Stress (Hypoxia Response)	2.27487
AATAGAGGTCGACTGC-1_1	Neural_Crest_like	0
AATAGAGTCAGACTGT-1_1	Stress (Hypoxia Response)	0
AATCACGCACGACTAT-1_1	Stress (Hypoxia Response)	0
AATCGACCAATCGAAA-1_1	Melanocytic	0
AATCGACCACACGCCA-1_1	Mitochondrial(low_quality)	0
AATCGACCACCACTGG-1_1	Interferon_Alpha_Beta_Response	1.34629
AATCGACGTCAGACTT-1_1	Mitochondrial(low_quality)	0.812601
AATCGTGAGAATAACC-1_1	Melanocytic	0
AATCGTGAGTATTCCG-1_1	Mesenchymal_like	1.13995
AATGAAGAGACCTGGA-1_1	Mitochondrial(low_quality)	0
AATGAAGAGATTACCC-1_1	Stress (p53 Response)	1.45531
AATGAAGTCTCCATAT-1_1	Neural_Crest_like	1.16888
AATGACCAGTCGGCAA-1_1	Mitochondrial(low_quality)	1.09485
AATGACCAGTCGTCTA-1_1	Mitochondrial(low_quality)	0
AATGCCAAGTTCATGC-1_1	Mitochondrial(low_quality)	0
AATGCCACATGACCCG-1_1	Mitochondrial(low_quality)	0
AATGGAACAGAATTCC-1_1	Mitotic	0
AATGGAACAGCCCACA-1_1	Mitochondrial(low_quality)	0
AATGGAAGTTGGGCCT-1_1	Stress (Hypoxia Response)	0.511707
AATGGCTCAGTTGGTT-1_1	Mitochondrial(low_quality)	0
AATGGCTTCAGGGATG-1_1	Mitochondrial(low_quality)	0
AATTCCTAGACTTAAG-1_1	Mitochondrial(low_quality)	0
AATTTCCTCCGTAATG-1_1	Mitochondrial(low_quality)	0.822634
ACAAAGAAGGATTACA-1_1	Stress (p53 Response)	1.34723
ACAAAGAAGTAATCCC-1_1	Stress (Hypoxia Response)	1.15616
ACAAAGAGTCAAGGCA-1_1	Mesenchymal_like	1.77931
ACAAAGATCTGCTGAA-1_1	Melanocytic	0
ACAAGCTAGCGCCATC-1_1	Antigen_Presentation	0
ACAAGCTCAATTTCGG-1_1	Antigen_Presentation	0
ACACAGTCATGAGATA-1_1	Mitochondrial(low_quality)	0
ACACAGTGTCTAACTG-1_1	Neural_Crest_like	2.45651
ACACAGTTCCTGTACC-1_1	Melanocytic	0
ACACCAAAGATCACTC-1_1	Mitochondrial(low_quality)	0
ACACCAACAGAACTAA-1_1	Mitochondrial(low_quality)	0
ACACCAATCCGAGTGC-1_1	Mitochondrial(low_quality)	0
ACACCAATCTAGTGTG-1_1	Mitochondrial(low_quality)	0
ACACGCGGTTATTCCT-1_1	Neural_Crest_like	0.577658
ACACGCGGTTTACGAC-1_1	Melanocytic	0.499438
ACACTGAAGCCAGACA-1_1	Mitochondrial(low_quality)	0.519121
ACACTGAAGTCCTGTA-1_1	Antigen_Presentation	0
ACACTGATCATGGTAC-1_1	Melanocytic	0.508094
ACACTGATCATTACCT-1_1	Antigen_Presentation	0
ACACTGATCCGAGTGC-1_1	Melanocytic	0
ACAGAAAAGGCATTTC-1_1	Neural_Crest_like	0.846537
ACAGAAACATCAGCGC-1_1	Melanocytic	1.0898
ACAGCCGTCACGGACC-1_1	Mitochondrial(low_quality)	0
ACAGGGAAGGCCATAG-1_1	Antigen_Presentation	0.541238
ACAGGGACACACCTAA-1_1	Mitochondrial(low_quality)	0
ACAGGGATCGACGCGT-1_1	Mitochondrial(low_quality)	0.496929
ACATCCCGTAGTGATA-1_1	Mitochondrial(low_quality)	0
ACATCGATCCAAAGGG-1_1	Antigen_Presentation	0.49283
ACATCGATCGAGGCAA-1_1	Interferon_Alpha_Beta_Response	0.484908
ACATTTCCATTGTACG-1_1	Melanocytic	0
ACCAAACAGACGGTTG-1_1	Mitochondrial(low_quality)	0
ACCAAACAGTAAGGGA-1_1	Mitochondrial(low_quality)	0
ACCAAACTCACGGGCT-1_1	Melanocytic	0.553398
ACCAACACATCGAGCC-1_1	Antigen_Presentation	0
ACCAACATCGCTACGG-1_1	Melanocytic	0
ACCATTTCACTGCATA-1_1	Mitochondrial(low_quality)	0
ACCATTTGTGGATCAG-1_1	Antigen_Presentation	0
ACCCAAAAGAGCGACT-1_1	Antigen_Presentation	0.539026
ACCCAAATCTGAGGCC-1_1	Melanocytic	0.48016
ACCCTCAAGATACCAA-1_1	Mesenchymal_like	0
ACCCTCAAGATCCTAC-1_1	Mitochondrial(low_quality)	0
ACCCTCACAGAGCTAG-1_1	Mitochondrial(low_quality)	0
ACCCTTGCATAGATGA-1_1	Antigen_Presentation	0
ACCCTTGTCCGTAGGC-1_1	Melanocytic	0.824715
ACCCTTGTCCTACAAG-1_1	Stress (p53 Response)	0
ACCCTTGTCCTACGGG-1_1	Mitochondrial(low_quality)	0.808887
ACCCTTGTCCTATGGA-1_1	Mitotic	0
ACCGTTCCAGCATCTA-1_1	Mitochondrial(low_quality)	0
ACCGTTCGTGGCCTCA-1_1	Mitochondrial(low_quality)	0
ACCTACCAGGTGCATG-1_1	Neural_Crest_like	1.07645
ACCTACCTCGCTGTTC-1_1	Mitochondrial(low_quality)	0
ACCTGAACAGCTCATA-1_1	Neural_Crest_like	0
ACCTGTCGTCGAACGA-1_1	Stress (p53 Response)	1.17935
ACCTGTCGTTCCACGG-1_1	Stress (p53 Response)	1.16287
ACCTGTCTCGGCATTA-1_1	Interferon_Alpha_Beta_Response	0.854874
ACGCACGAGCACTTTG-1_1	Interferon_Alpha_Beta_Response	0
ACGGAAGAGGGATGTC-1_1	Stress (Hypoxia Response)	0
ACGGGTCAGCATGTTC-1_1	Melanocytic	0.816209
ACGGGTCGTCGACTTA-1_1	Melanocytic	0.534336
ACGGGTCTCAGAGCGA-1_1	Melanocytic	0
ACGGTCGGTCTTTCAT-1_1	Mitochondrial(low_quality)	0
ACGGTCGTCGGACGTC-1_1	Antigen_Presentation	1.31816
ACGTAACTCACGAGGA-1_1	Stress (p53 Response)	0.5927
ACGTAACTCGTGAGAG-1_1	Antigen_Presentation	0
ACGTAGTGTAACTTCG-1_1	Mitochondrial(low_quality)	0.830514
ACGTAGTGTCCAAAGG-1_1	Neural_Crest_like	0.897038
ACGTAGTTCAGAGTTC-1_1	Mitochondrial(low_quality)	0.828148
ACGTCCTAGGCAGCTA-1_1	Melanocytic	0
ACGTCCTCAACTCCCT-1_1	Stress (p53 Response)	0.563185
ACGTCCTGTGCGACAA-1_1	Mitochondrial(low_quality)	0
ACGTTCCCATTGCCGG-1_1	Mitochondrial(low_quality)	0
ACTACGACAAGAGGTC-1_1	Mitochondrial(low_quality)	0
ACTACGACACTCCTTG-1_1	Neural_Crest_like	0
ACTACGATCCGTATAG-1_1	Neural_Crest_like	1.08007
ACTATCTAGACATAAC-1_1	Mitochondrial(low_quality)	0
ACTATCTAGTGTAGAT-1_1	Melanocytic	0
ACTATCTCAACTCCAA-1_1	Antigen_Presentation	0.551613
ACTATCTGTTAGCTAC-1_1	Mitochondrial(low_quality)	0
ACTATTCAGCTGGCTC-1_1	Mitochondrial(low_quality)	0
ACTCCCAAGATACTGA-1_1	Stress (Hypoxia Response)	0.501304
ACTCCCAAGGTCGTCC-1_1	Mitochondrial(low_quality)	0.513399
ACTCCCATCAGAGCAG-1_1	Mitochondrial(low_quality)	0
ACTCTCGAGCTAGAGC-1_1	Mitochondrial(low_quality)	0
ACTCTCGGTAGACGTG-1_1	Melanocytic	0
ACTGATGCACTGCATA-1_1	Mitochondrial(low_quality)	0
ACTGATGTCCAATGCA-1_1	Melanocytic	0
ACTGTCCTCCTCTAAT-1_1	Melanocytic	0.544926
ACTGTGACAAATGGAT-1_1	Stress (Hypoxia Response)	0
ACTGTGACACAGCGCT-1_1	Mitochondrial(low_quality)	0.53039
ACTTAGGGTACTGACT-1_1	Interferon_Alpha_Beta_Response	0.508887
ACTTAGGGTGCAACAG-1_1	Mitochondrial(low_quality)	0
ACTTAGGTCAAGCCTA-1_1	Mitochondrial(low_quality)	0
ACTTATCAGACGACTG-1_1	Stress (Hypoxia Response)	0.544014
ACTTATCAGCTTTCTT-1_1	Mitochondrial(low_quality)	0
ACTTATCAGGATGCGT-1_1	Interferon_Alpha_Beta_Response	1.70137
ACTTATCAGTGCACTT-1_1	Neural_Crest_like	0
ACTTATCCATAACCCA-1_1	Interferon_Alpha_Beta_Response	0.81041
ACTTATCGTCGAACGA-1_1	Melanocytic	0.527326
ACTTATCTCAACGAGG-1_1	Neural_Crest_like	0.756365
ACTTATCTCAACTGAC-1_1	Mitochondrial(low_quality)	0
ACTTCCGCAAGCGATG-1_1	Antigen_Presentation	1.56399
ACTTCCGCAGCATGCC-1_1	Neural_Crest_like	0
ACTTCCGGTGGTTTAC-1_1	Stress (Hypoxia Response)	1.15472
ACTTCGCAGCCGAATG-1_1	Mesenchymal_like	0
ACTTCGCCATCGGATT-1_1	Mitochondrial(low_quality)	0
ACTTTCAAGACGGTTG-1_1	Melanocytic	0.490905
ACTTTCACAATTCTCT-1_1	Melanocytic	1.34966
ACTTTCACACCTGATA-1_1	Melanocytic	0.839078
ACTTTCACAGTGGTGA-1_1	Melanocytic	0
ACTTTCACATGGCCCA-1_1	Antigen_Presentation	0
ACTTTCAGTAGCGTCC-1_1	Melanocytic	0.552457
ACTTTGTCATCCGGTG-1_1	Antigen_Presentation	0
ACTTTGTTCTAGATCG-1_1	Mitochondrial(low_quality)	0
AGAAATGAGGATTACA-1_1	Stress (p53 Response)	0.522617
AGAAATGAGTTGGCGA-1_1	Melanocytic	1.09848
AGAACAAGTAGGCAAC-1_1	Melanocytic	0
AGAACAAGTTCTGACA-1_1	Interferon_Alpha_Beta_Response	0.500765
AGAAGCGAGTGCTCGC-1_1	Melanocytic	0.821597
AGAAGCGCAATACCCA-1_1	Mitochondrial(low_quality)	0.908944
AGAAGTAAGAGATCGC-1_1	Mitochondrial(low_quality)	1.26335
AGACAAACATGACTAC-1_1	Mitotic	1.28369
AGACAAAGTAATGATG-1_1	Mitochondrial(low_quality)	0.522394
AGACACTGTAGGTGCA-1_1	Melanocytic	0
AGACAGGGTCTATGAC-1_1	Mitochondrial(low_quality)	0
AGACCCGGTTAATCGC-1_1	Melanocytic	0.527583
AGACCCGTCTCAACCC-1_1	Antigen_Presentation	0
AGACTCAGTTGGTGTT-1_1	Melanocytic	0
AGACTCATCTAGACAC-1_1	Mitochondrial(low_quality)	0
AGACTCATCTAGAGCT-1_1	Melanocytic	0
AGAGAATCATATCTGG-1_1	Mitochondrial(low_quality)	0
AGAGAATTCCGTGTAA-1_1	Melanocytic	0.510266
AGAGAGCAGTGCAACG-1_1	Antigen_Presentation	0.819781
AGAGAGCGTGTAAACA-1_1	Mitochondrial(low_quality)	1.47387
AGAGAGCTCGTAGTGT-1_1	Stress (Hypoxia Response)	0
AGAGCAGAGGCGTTAG-1_1	Neural_Crest_like	0.494322
AGAGCAGGTGAATAAC-1_1	Antigen_Presentation	0.492607
AGAGCAGTCTAGTGTG-1_1	Mitochondrial(low_quality)	1.10501
AGATAGAAGCGAGTAC-1_1	Mitochondrial(low_quality)	1.28256
AGATAGATCTACGCGG-1_1	Mitotic	0.763086
AGATCCAAGACAAGCC-1_1	Melanocytic	1.1135
AGATCCAGTATCGCTA-1_1	Melanocytic	0.813438
AGATCCAGTGTTCAGT-1_1	Neural_Crest_like	0
AGATGAATCAAATGAG-1_1	Antigen_Presentation	0
AGATGAATCCTCACCA-1_1	Stress (p53 Response)	0
AGATGCTGTCTTGAGT-1_1	Interferon_Alpha_Beta_Response	1.21448
AGATGCTGTTAAGCAA-1_1	Mitotic	0
AGCATCAGTCGGTACC-1_1	Mitochondrial(low_quality)	0
AGCCAATCACGATTCA-1_1	Mitotic	1.34393
AGCCAATTCCATTTCA-1_1	Mitotic	0.441436
AGCCAGCAGAGTTGCG-1_1	Stress (Hypoxia Response)	1.41311
AGCCAGCCACTAAACC-1_1	Melanocytic	0
AGCCAGCGTGTATTGC-1_1	Mitochondrial(low_quality)	0
AGCCAGCTCCCGAGAC-1_1	Mitochondrial(low_quality)	0.52259
AGCGATTCAGATAAAC-1_1	Melanocytic	1.39699
AGCGATTTCAGTCCGG-1_1	Melanocytic	0.825075
AGCGCCATCTAGGCCG-1_1	Melanocytic	0.498929
AGCGCTGTCCGAGATT-1_1	Melanocytic	0.524243
AGCGCTGTCCTACGGG-1_1	Mitochondrial(low_quality)	1.2754
AGCGTATCATGTGGTT-1_1	Melanocytic	0
AGCGTCGTCAGACCCG-1_1	Interferon_Alpha_Beta_Response	1.17053
AGCTACAGTCGTCGGT-1_1	Melanocytic	0.488629
AGCTACAGTTGAGTCT-1_1	Mitochondrial(low_quality)	0
AGCTACATCACATTGG-1_1	Neural_Crest_like	1.67066
AGCTACATCTACGGGC-1_1	Interferon_Alpha_Beta_Response	1.58068
AGCTCAAAGGTGTGAC-1_1	Melanocytic	0
AGCTCAACACAAATAG-1_1	Neural_Crest_like	1.5545
AGCTTCCGTACAAGTA-1_1	Mitochondrial(low_quality)	0.730816
AGCTTCCGTACTGGGA-1_1	Mitochondrial(low_quality)	1.10254
AGCTTCCTCCATTTCA-1_1	Mitochondrial(low_quality)	0
AGGAAATAGCATTGTC-1_1	Melanocytic	0.517994
AGGAAATTCTGTCAGA-1_1	Mitochondrial(low_quality)	0
AGGAATAAGCCGATAG-1_1	Melanocytic	0
AGGAATAAGGGTTAGC-1_1	Mitochondrial(low_quality)	0.82067
AGGAATAAGTATGTAG-1_1	Mitochondrial(low_quality)	0
AGGACGAGTACTAACC-1_1	Neural_Crest_like	1.55811
AGGACTTAGGTAGACC-1_1	Melanocytic	1.6875
AGGACTTGTTTCGTTT-1_1	Melanocytic	0.514506
AGGAGGTAGACTTCAC-1_1	Melanocytic	0
AGGAGGTAGTTGCGAG-1_1	Mitochondrial(low_quality)	0
AGGAGGTCATGACTGT-1_1	Melanocytic	0
AGGAGGTCATGCAGCC-1_1	Mitochondrial(low_quality)	0
AGGAGGTTCGCCTAGG-1_1	Stress (Hypoxia Response)	0.546574
AGGATAAAGAGCAGCT-1_1	Antigen_Presentation	0.578036
AGGATAAAGCATCAGG-1_1	Mitochondrial(low_quality)	0
AGGATAACATGGCCCA-1_1	Melanocytic	0
AGGATCTAGTTGCCCG-1_1	Mesenchymal_like	0
AGGATCTCACACCTTC-1_1	Antigen_Presentation	0
AGGATCTCACGGCACT-1_1	Neural_Crest_like	1.48476
AGGATCTGTATCGTTG-1_1	Melanocytic	0
AGGCATTAGTCTAACC-1_1	Antigen_Presentation	0
AGGCATTTCCATGATG-1_1	Mitotic	0
AGGCATTTCTCATGCC-1_1	Mitochondrial(low_quality)	0
AGGCCACAGAAGAACG-1_1	Stress (Hypoxia Response)	0
AGGCCACGTAGGCAGT-1_1	Stress (Hypoxia Response)	0.493849
AGGCCACGTGTTCCAA-1_1	Neural_Crest_like	1.079
AGGCCACTCACCATAG-1_1	Stress (Hypoxia Response)	0
AGGCTGCCATCGATAC-1_1	Mitochondrial(low_quality)	0
AGGCTGCTCGTAATGC-1_1	Neural_Crest_like	0
AGGGAGTAGCAGGGAG-1_1	Melanocytic	0
AGGGCCTCAGGTTCCG-1_1	Antigen_Presentation	0
AGGGCTCAGCCGTTAT-1_1	Stress (p53 Response)	1.16732
AGGGTCCCAGAATGTA-1_1	Melanocytic	0.820136
AGGGTTTTCGGATAAA-1_1	Mitochondrial(low_quality)	0
AGGTAGGGTGGATCGA-1_1	Mitochondrial(low_quality)	0
AGGTCATCACCAGCGT-1_1	Mitochondrial(low_quality)	0
AGGTCATGTCCGACGT-1_1	Antigen_Presentation	0
AGGTCATTCTGGCTGG-1_1	Melanocytic	1.07137
AGGTCTAAGGCCTAGA-1_1	Antigen_Presentation	0
AGGTCTACATCTCATT-1_1	Mitochondrial(low_quality)	0.52744
AGGTCTACATGGAATA-1_1	Stress (Hypoxia Response)	0
AGGTGTTCACAGTCGC-1_1	Melanocytic	0
AGGTTACGTCTAGATC-1_1	Mitotic	1.69813
AGGTTGTGTCCGGTCA-1_1	Stress (Hypoxia Response)	1.11103
AGGTTGTTCGTCCTCA-1_1	Melanocytic	0
AGTACCAAGCTCGCAC-1_1	Melanocytic	1.42502
AGTACCACAATGAACA-1_1	Neural_Crest_like	0
AGTACCACACTCACTC-1_1	Stress (Hypoxia Response)	0
AGTACCAGTGATACCT-1_1	Interferon_Alpha_Beta_Response	0
AGTACCAGTTCCGCTT-1_1	Melanocytic	0.534014
AGTACTGAGCGACTTT-1_1	Neural_Crest_like	1.19539
AGTACTGCACGCGCAT-1_1	Interferon_Alpha_Beta_Response	0
AGTACTGTCGTCGATA-1_1	Stress (Hypoxia Response)	0.504845
AGTAGCTCACTAACGT-1_1	Stress (Hypoxia Response)	0.533693
AGTAGCTCAGAAGTGC-1_1	Stress (Hypoxia Response)	0.56027
AGTAGCTTCGTCCATC-1_1	Melanocytic	0.493426
AGTAGTCGTGAGTGAC-1_1	Neural_Crest_like	2.26125
AGTAGTCTCTCAACCC-1_1	Stress (Hypoxia Response)	0
AGTCAACCAGCGTAGA-1_1	Interferon_Alpha_Beta_Response	2.0164
AGTCACAGTCCATCTC-1_1	Antigen_Presentation	0
AGTCACATCCACTGAA-1_1	Neural_Crest_like	1.82533
AGTCATGCAGGCACAA-1_1	Mitochondrial(low_quality)	0
AGTCTCCGTGTATTGC-1_1	Melanocytic	0.524581
AGTCTCCTCCACGTAA-1_1	Melanocytic	0
AGTGACTGTCGTTGCG-1_1	Mitotic	1.33811
AGTGACTTCAGATTGC-1_1	Mitochondrial(low_quality)	0.513965
AGTGACTTCTAAGCCA-1_1	Melanocytic	1.26122
AGTGATCAGACAGTCG-1_1	Mitochondrial(low_quality)	0
AGTGATCGTTCCGGTG-1_1	Stress (Hypoxia Response)	0
AGTGATCTCCGAAATC-1_1	Melanocytic	0.846081
AGTGATCTCGATGGAG-1_1	Neural_Crest_like	0
AGTGATCTCGGCCAAC-1_1	Antigen_Presentation	0
AGTGTTGCATGTGGCC-1_1	Mitochondrial(low_quality)	0
AGTTAGCGTCGCATGC-1_1	Neural_Crest_like	0.49355
AGTTCCCAGGTAAGAG-1_1	Interferon_Alpha_Beta_Response	0
AGTTCCCTCCTCCACA-1_1	Stress (Hypoxia Response)	0
AGTTCGAAGCTTGTTG-1_1	Mitochondrial(low_quality)	0
AGTTCGAAGGACAAGA-1_1	Mitochondrial(low_quality)	0
AGTTCGACAGAGACTG-1_1	Mitotic	0
ATACCGAAGGAACGAA-1_1	Melanocytic	0
ATACCGAAGTTCATCG-1_1	Melanocytic	0.479456
ATACCGACACGACTAT-1_1	Melanocytic	0
ATACCGATCCCATTTA-1_1	Melanocytic	0
ATACCGATCTCGTCAC-1_1	Mitotic	0.484333
ATACCTTGTTACTCAG-1_1	Interferon_Alpha_Beta_Response	1.08321
ATACTTCAGTACCCTA-1_1	Melanocytic	1.10397
ATACTTCCAAGCACCC-1_1	Neural_Crest_like	0
ATAGACCAGACCATGG-1_1	Mitochondrial(low_quality)	0
ATAGACCAGGGTAGCT-1_1	Neural_Crest_like	1.04982
ATAGACCCATCGGTTA-1_1	Mitochondrial(low_quality)	0.837403
ATAGACCCATTGTACG-1_1	Antigen_Presentation	0
ATAGACCGTCAGTCCG-1_1	Antigen_Presentation	0
ATAGAGACAGAAGCTG-1_1	Neural_Crest_like	1.5625
ATAGGCTGTAGGACTG-1_1	Mitochondrial(low_quality)	0
ATAGGCTGTCCACACG-1_1	Mitochondrial(low_quality)	0
ATATCCTAGACTCTAC-1_1	Mitochondrial(low_quality)	0.816561
ATATCCTCAGCTAACT-1_1	Antigen_Presentation	0
ATATCCTTCTGAGCAT-1_1	Mitotic	0
ATCACAGAGCGTCTCG-1_1	Melanocytic	0.517747
ATCACAGGTATGTCCA-1_1	Interferon_Alpha_Beta_Response	1.58217
ATCACAGGTCTGTGTA-1_1	Mitochondrial(low_quality)	0
ATCACAGTCATGCAGT-1_1	Melanocytic	0
ATCACGATCCCTTCCC-1_1	Mitochondrial(low_quality)	0
ATCACGATCTGTCGTC-1_1	Stress (Hypoxia Response)	0.523485
ATCACTTAGCTTTCTT-1_1	Neural_Crest_like	1.16161
ATCACTTGTCGGCACT-1_1	Mitochondrial(low_quality)	0
ATCAGGTCATCTAGAC-1_1	Antigen_Presentation	0
ATCAGGTTCGTGTGAT-1_1	Antigen_Presentation	0
ATCAGGTTCTCGCTTG-1_1	Mitochondrial(low_quality)	0
ATCATTCAGAGGATCC-1_1	Melanocytic	1.10487
ATCATTCCACCCTAGG-1_1	Melanocytic	0
ATCATTCGTCGAGCAA-1_1	Stress (p53 Response)	0
ATCATTCGTGTTCAGT-1_1	Melanocytic	0.502255
ATCATTCTCAGCAGAG-1_1	Mitochondrial(low_quality)	0
ATCCACCAGCCTCCAG-1_1	Mitochondrial(low_quality)	0
ATCCATTCACAGCTGC-1_1	Neural_Crest_like	0.454724
ATCCATTGTACGAGTG-1_1	Mitochondrial(low_quality)	0.812252
ATCCCTGAGTGGCAGT-1_1	Antigen_Presentation	0.511814
ATCCCTGTCACCGCTT-1_1	Melanocytic	0.512002
ATCCGTCCAACTGCCG-1_1	Mitochondrial(low_quality)	0
ATCCGTCGTCGAGTGA-1_1	Melanocytic	0.533839
ATCCGTCGTCTGATCA-1_1	Melanocytic	0.503107
ATCCGTCTCTGTCGCT-1_1	Melanocytic	0.527611
ATCCTATCACAGCATT-1_1	Mitochondrial(low_quality)	0
ATCCTATCATAACGGG-1_1	Melanocytic	0
ATCCTATTCCAACTGA-1_1	Antigen_Presentation	0.56436
ATCCTATTCGACATTG-1_1	Mitochondrial(low_quality)	0
ATCGGATGTGGCTGAA-1_1	Neural_Crest_like	0.509841
ATCGGATTCCTACAAG-1_1	Neural_Crest_like	1.61711
ATCGGATTCCTTGGAA-1_1	Mitochondrial(low_quality)	0
ATCGGCGGTACAAGTA-1_1	Mitochondrial(low_quality)	0
ATCGGCGGTGGCTTGC-1_1	Mitochondrial(low_quality)	0
ATCGGCGTCTACGGTA-1_1	Mesenchymal_like	0
ATCGTCCTCTTAGCCC-1_1	Stress (Hypoxia Response)	0
ATCGTGATCACCATCC-1_1	Neural_Crest_like	1.44032
ATCTCTAAGCGGATCA-1_1	Mitochondrial(low_quality)	1.26797
ATCTCTACAAAGGGTC-1_1	Neural_Crest_like	0
ATCTCTAGTGAGACGT-1_1	Melanocytic	1.0823
ATCTTCAGTACCGTCG-1_1	Mitochondrial(low_quality)	0
ATCTTCATCGGAGATG-1_1	Mitochondrial(low_quality)	1.50728
ATGAAAGAGAAGCCTG-1_1	Neural_Crest_like	0
ATGAAAGAGGAGACCT-1_1	Neural_Crest_like	1.58545
ATGAAAGCACCGTCGA-1_1	Mitochondrial(low_quality)	0
ATGAAAGGTCAACACT-1_1	Melanocytic	1.38614
ATGAAAGGTCAAGCCC-1_1	Mitotic	0
ATGAAAGTCGCGTGAC-1_1	Mesenchymal_like	1.11158
ATGACCAAGGGCCCTT-1_1	Neural_Crest_like	0
ATGACCAAGGTCTTTG-1_1	Melanocytic	0
ATGACCAGTCGCTTGG-1_1	Melanocytic	1.30724
ATGACCATCCAGTACA-1_1	Stress (Hypoxia Response)	0
ATGAGGGTCATTACGG-1_1	Melanocytic	0
ATGATCGCACGTCTCT-1_1	Neural_Crest_like	1.31005
ATGATCGTCTCTGAGA-1_1	Patient_specific_B	0
ATGCATGGTTACGATC-1_1	Mitochondrial(low_quality)	0
ATGCCTCGTCTCACAA-1_1	Mitochondrial(low_quality)	0
ATGCCTCTCTCTGACC-1_1	Melanocytic	1.08615
ATGCGATAGTTGTCGT-1_1	Interferon_Alpha_Beta_Response	1.81591
ATGCGATCAGAACGCA-1_1	Melanocytic	0
ATGCGATGTCCTGGGT-1_1	Mitochondrial(low_quality)	0.808025
ATGGAGGTCTGCAGCG-1_1	Mitochondrial(low_quality)	0.511092
ATGGGAGGTGAGCAGT-1_1	Mesenchymal_like	0.829056
ATGGGAGTCCTGGGTG-1_1	Interferon_Alpha_Beta_Response	1.08498
ATGGGTTAGATGTTGA-1_1	Stress (Hypoxia Response)	0.525653
ATGGTTGCAAATACGA-1_1	Mitochondrial(low_quality)	0
ATGGTTGCAACTGAAA-1_1	Stress (Hypoxia Response)	0.56971
ATGGTTGCACATCCCT-1_1	Mitochondrial(low_quality)	0.449218
ATGGTTGTCAGACATC-1_1	Melanocytic	0.536862
ATGTCCCCATGACTAC-1_1	Melanocytic	0.568778
ATGTCCCGTCCCACGA-1_1	Mitochondrial(low_quality)	0
ATGTCTTGTGTTGAGG-1_1	Melanocytic	0
ATTACCTCAGCACAGA-1_1	Mitochondrial(low_quality)	0
ATTACCTGTCCTGTTC-1_1	Mitochondrial(low_quality)	0
ATTACTCGTAAGCAAT-1_1	Antigen_Presentation	0
ATTACTCGTACTCGCG-1_1	Antigen_Presentation	0
ATTATCCAGTCACGCC-1_1	Mitochondrial(low_quality)	0
ATTATCCTCATTTACC-1_1	Mitochondrial(low_quality)	0
ATTATCCTCCCGAGTG-1_1	Melanocytic	0.586085
ATTATCCTCTCTAAGG-1_1	Mitochondrial(low_quality)	0
ATTCACTCAGAAACCG-1_1	Stress (p53 Response)	0.501715
ATTCAGGGTGGAATGC-1_1	Mitochondrial(low_quality)	0
ATTCATCAGCAGCACA-1_1	Stress (Hypoxia Response)	0
ATTCATCTCGGTGTAT-1_1	Mitochondrial(low_quality)	0
ATTCCATAGGTACTGG-1_1	Melanocytic	0
ATTCCATAGTGGACTG-1_1	Mitochondrial(low_quality)	0
ATTCCATCACAGAAGC-1_1	Mesenchymal_like	0
ATTCCATGTCACTTCC-1_1	Melanocytic	0.48963
ATTCCATGTCTGTGCG-1_1	Mitochondrial(low_quality)	0.496325
ATTCCATTCTGGAGAG-1_1	Stress (Hypoxia Response)	1.3065
ATTCCCGCAGATCATC-1_1	Antigen_Presentation	0
ATTCCCGTCAATCCGA-1_1	Stress (p53 Response)	0.53861
ATTCCTAGTCGCATCG-1_1	Mitochondrial(low_quality)	0
ATTCCTAGTTGGGATG-1_1	Neural_Crest_like	0.498878
ATTCGTTGTAGGGTAC-1_1	Antigen_Presentation	0
ATTCGTTTCTGGGTCG-1_1	Antigen_Presentation	0.529584
ATTCTACAGTGGATTA-1_1	Melanocytic	0.53192
ATTCTACTCCACATAG-1_1	Mitochondrial(low_quality)	0.554248
ATTCTTGGTATAGGAT-1_1	Mitochondrial(low_quality)	1.34771
ATTGGGTTCCAGCACG-1_1	Neural_Crest_like	0.904281
ATTGGGTTCTGTCAGA-1_1	Neural_Crest_like	0.840499
ATTGTTCAGAAGCCAC-1_1	Mitochondrial(low_quality)	0
ATTGTTCCAGCGTGAA-1_1	Mesenchymal_like	0
ATTGTTCCATCACCAA-1_1	Neural_Crest_like	0
ATTGTTCGTGTTGCCG-1_1	Stress (Hypoxia Response)	0.82688
ATTGTTCTCTGTCAGA-1_1	Neural_Crest_like	1.42714
ATTGTTCTCTTGGATG-1_1	Melanocytic	0
ATTTACCGTATCACCA-1_1	Mitochondrial(low_quality)	0
ATTTACCGTTCAGCGC-1_1	Melanocytic	0
ATTTACCTCAAAGAAC-1_1	Melanocytic	0.516817
ATTTCACAGGTCACTT-1_1	Stress (p53 Response)	1.18044
ATTTCACGTCGAATGG-1_1	Mitochondrial(low_quality)	0
ATTTCACGTGAGGATC-1_1	Interferon_Alpha_Beta_Response	0
ATTTCACTCAACGAGG-1_1	Melanocytic	0.574113
ATTTCACTCACATTGG-1_1	Melanocytic	0
ATTTCTGCACGGTGCT-1_1	Stress (Hypoxia Response)	0
CAAAGAATCTAGTTCT-1_1	Mitochondrial(low_quality)	0
CAACAACAGTTACGAA-1_1	Stress (Hypoxia Response)	1.0702
CAACAACGTCACTACA-1_1	Mitochondrial(low_quality)	0
CAACAACGTGAGATCG-1_1	Mitochondrial(low_quality)	0
CAACAGTCAATCGCGC-1_1	Stress (Hypoxia Response)	0.53166
CAACAGTTCTCTGACC-1_1	Mitochondrial(low_quality)	0
CAACCAACAAAGGCGT-1_1	Mitochondrial(low_quality)	0
CAACCAAGTATGACAA-1_1	Neural_Crest_like	1.45604
CAACCAATCGAAGCCC-1_1	Neural_Crest_like	1.91724
CAACCTCAGACCAAAT-1_1	Stress (Hypoxia Response)	0
CAACGATAGTGCAGGT-1_1	Melanocytic	0.504377
CAACGATGTTGCGGAA-1_1	Melanocytic	0
CAACGGCAGAAGCCTG-1_1	Mitochondrial(low_quality)	0
CAACGGCCAGCGGTCT-1_1	Melanocytic	1.09173
CAACGGCCAGTTTCAG-1_1	Stress (Hypoxia Response)	0
CAACGGCGTCCAGAAG-1_1	Mitochondrial(low_quality)	0.515699
CAAGACTCAAGTAGTA-1_1	Mitochondrial(low_quality)	1.12204
CAAGACTCACGGTGCT-1_1	Melanocytic	0.526872
CAAGACTTCAGACATC-1_1	Melanocytic	1.29914
CAAGAGGGTAAGATTG-1_1	Mitochondrial(low_quality)	1.617
CAAGCTACAACCCTCT-1_1	Mitotic	0.479831
CAAGCTACACTCCTGT-1_1	Mitochondrial(low_quality)	0
CAAGCTACAGAAATCA-1_1	Mitochondrial(low_quality)	0.446505
CAAGCTATCATCTGTT-1_1	Mitochondrial(low_quality)	0.820741
CAAGCTATCATTGCCC-1_1	Melanocytic	0.485028
CAAGGGAGTTGTAAAG-1_1	Melanocytic	0.52475
CAATACGCATATTCGG-1_1	Mitochondrial(low_quality)	0
CAATCGACAGCGCGTT-1_1	Antigen_Presentation	0
CAATCGACATCGCTCT-1_1	Mitotic	0
CAATGACGTCCACACG-1_1	Neural_Crest_like	0
CAATGACGTTTAGACC-1_1	Stress (Hypoxia Response)	0.530851
CAATTTCCACTACTTT-1_1	Antigen_Presentation	0
CAATTTCCAGAGTTGG-1_1	Melanocytic	0
CAATTTCTCAAGGAGC-1_1	Melanocytic	0
CACAACACAAGGAGTC-1_1	Mitochondrial(low_quality)	0
CACAACACAGACCGCT-1_1	Mitochondrial(low_quality)	0
CACAACACAGGCATTT-1_1	Melanocytic	0
CACAACAGTGCGTCGT-1_1	Mitochondrial(low_quality)	0
CACACAAGTACCCGAC-1_1	Stress (p53 Response)	1.1373
CACACAAGTGTCCGTG-1_1	Interferon_Alpha_Beta_Response	1.44136
CACAGATAGAGTGACC-1_1	Mitochondrial(low_quality)	0
CACAGGCGTAATGCGG-1_1	Neural_Crest_like	1.08381
CACAGGCTCAACTACG-1_1	Stress (Hypoxia Response)	0
CACATGACAATTGCTG-1_1	Melanocytic	0.534307
CACATGACAGTTTCAG-1_1	Mitochondrial(low_quality)	0
CACCAAAGTTAACCTG-1_1	Neural_Crest_like	0
CACCAAATCGCAACAT-1_1	Interferon_Alpha_Beta_Response	0
CACCAAATCTTGAGCA-1_1	Melanocytic	0
CACCGTTAGGGAGTGG-1_1	Antigen_Presentation	1.50788
CACCGTTGTAGTCTTG-1_1	Interferon_Alpha_Beta_Response	0
CACGAATGTCACGACC-1_1	Neural_Crest_like	0
CACGGGTCACGTAACT-1_1	Mitochondrial(low_quality)	1.12479
CACGGGTGTAACAGTA-1_1	Stress (Hypoxia Response)	0
CACGGGTGTCCCGGTA-1_1	Neural_Crest_like	0.900535
CACGGGTGTCTGCCTT-1_1	Antigen_Presentation	1.09697
CACGGGTTCTAAACGC-1_1	Melanocytic	0
CACGTGGAGTGGACTG-1_1	Melanocytic	0.473716
CACGTGGGTTCGGACC-1_1	Mitochondrial(low_quality)	0
CACGTGGTCGTAACTG-1_1	Stress (Hypoxia Response)	0.835032
CACGTGGTCTGCCTCA-1_1	Neural_Crest_like	1.36428
CACTAAGAGGGCAATC-1_1	Mitochondrial(low_quality)	0
CACTAAGCACTACACA-1_1	Mitochondrial(low_quality)	0
CACTAAGGTGATACAA-1_1	Stress (Hypoxia Response)	0
CACTAAGTCTGCTGAA-1_1	Mitochondrial(low_quality)	0
CACTGAAAGCGTCAGA-1_1	Melanocytic	0
CACTGAACAGGTATGG-1_1	Melanocytic	0.558952
CACTGAAGTCAAGCCC-1_1	Neural_Crest_like	0
CACTGAAGTGGTCTCG-1_1	Melanocytic	0
CACTGAATCAAACCTG-1_1	Interferon_Alpha_Beta_Response	2.23205
CACTGGGAGACTAAGT-1_1	Melanocytic	1.12162
CACTGGGCACGCTGCA-1_1	Mitochondrial(low_quality)	1.10623
CACTGTCGTTCTCGTC-1_1	Mitochondrial(low_quality)	0.833667
CACTTCGCACTCCTTG-1_1	Antigen_Presentation	0
CACTTCGTCTTGGGCG-1_1	Mitochondrial(low_quality)	0
CAGAGCCCACCATAAC-1_1	Melanocytic	0
CAGAGCCGTCAAGGCA-1_1	Antigen_Presentation	2.47087
CAGATACCAGCCGGTT-1_1	Mitotic	1.03515
CAGATCAAGCCTCCAG-1_1	Neural_Crest_like	0.459014
CAGATCAAGGAACTAT-1_1	Mitochondrial(low_quality)	1.07755
CAGATCAGTAATCAAG-1_1	Mitochondrial(low_quality)	0
CAGATTGCATCCGCGA-1_1	Neural_Crest_like	0.994898
CAGCAATAGATTCGAA-1_1	Melanocytic	0.508384
CAGCAATCATGTGCTA-1_1	Mitochondrial(low_quality)	0
CAGCAATTCGATACAC-1_1	Stress (p53 Response)	0.590897
CAGCAATTCTCAGAAC-1_1	Mitotic	1.28251
CAGCACGTCTAGGAAA-1_1	Melanocytic	0
CAGCAGCAGACGTCCC-1_1	Antigen_Presentation	0.489214
CAGCAGCAGTCAGCCC-1_1	Melanocytic	1.80662
CAGCAGCTCGGCGATC-1_1	Mitochondrial(low_quality)	0
CAGCGTGCATGCAGCC-1_1	Melanocytic	0
CAGCGTGGTCTAGATC-1_1	Mitochondrial(low_quality)	0.529527
CAGGCCAAGAAGCTCG-1_1	Mitochondrial(low_quality)	1.34534
CAGGCCAAGAGCATAT-1_1	Melanocytic	0.50378
CAGGCCAAGTCGGCAA-1_1	Interferon_Alpha_Beta_Response	0.546942
CAGGCCATCGGCATTA-1_1	Mitochondrial(low_quality)	0
CAGGCCATCTAGTGAC-1_1	Neural_Crest_like	0.747653
CAGGGCTAGCAAACAT-1_1	Interferon_Alpha_Beta_Response	0
CAGGGCTAGCATTGAA-1_1	Neural_Crest_like	1.08675
CAGGTATCAGTGAGCA-1_1	Antigen_Presentation	1.3569
CAGGTATGTCCGACGT-1_1	Neural_Crest_like	1.32269
CAGGTATTCGGTAGAG-1_1	Interferon_Alpha_Beta_Response	0
CAGTGCGTCAAAGCCT-1_1	Neural_Crest_like	1.10379
CAGTTAGGTATTTCTC-1_1	Melanocytic	0.5445
CATACAGGTAGGTACG-1_1	Mitochondrial(low_quality)	0
CATACAGTCCATAAGC-1_1	Melanocytic	0
CATACCCAGGTGCCTC-1_1	Melanocytic	0.525229
CATACCCCAGACGGAT-1_1	Mitotic	0.742509
CATACTTAGATAACGT-1_1	Mitochondrial(low_quality)	0
CATACTTAGGGTACAC-1_1	Mitochondrial(low_quality)	0
CATACTTCACCCTATC-1_1	Stress (p53 Response)	0
CATAGACAGCTACGTT-1_1	Mitochondrial(low_quality)	0
CATAGACCAATCCTTT-1_1	Mitochondrial(low_quality)	0.497737
CATAGACTCACGATCA-1_1	Mitochondrial(low_quality)	0.82594
CATCAAGCAAGTGCTT-1_1	Neural_Crest_like	0
CATCAAGTCCGGTTCT-1_1	Mitochondrial(low_quality)	1.10303
CATCCACAGGCGCTTC-1_1	Antigen_Presentation	0
CATCCACGTGGATCAG-1_1	Interferon_Alpha_Beta_Response	1.07378
CATCCACTCCCATAAG-1_1	Stress (Hypoxia Response)	0
CATCCACTCCTGGCTT-1_1	Antigen_Presentation	0.567981
CATCCGTCAATGCAAA-1_1	Stress (Hypoxia Response)	1.34734
CATCGCTCAGTAGTTC-1_1	Mitochondrial(low_quality)	1.09883
CATCGCTGTACCTATG-1_1	Antigen_Presentation	0
CATCGGGGTAGCTGAG-1_1	Mitochondrial(low_quality)	1.07121
CATCGGGGTGCCTAAT-1_1	Antigen_Presentation	0
CATCGGGTCAAGCCCG-1_1	Stress (p53 Response)	0.531255
CATCGGGTCGTGCATA-1_1	Antigen_Presentation	0.485268
CATCGTCCAGTAGAGC-1_1	Melanocytic	0.498117
CATCGTCGTAATGCTC-1_1	Mitotic	0.435613
CATCGTCGTCCACAGC-1_1	Mitochondrial(low_quality)	0
CATGAGTAGGGAGGTG-1_1	Melanocytic	0.506019
CATGCAACACTATGTG-1_1	Antigen_Presentation	1.12625
CATGCAAGTTAGCGGA-1_1	Melanocytic	0.532558
CATGCCTAGCCTTTGA-1_1	Neural_Crest_like	1.18436
CATGCCTGTCGCGTCA-1_1	Melanocytic	0.501124
CATGCCTTCAAGAGTA-1_1	Mitotic	1.71618
CATGCGGGTGTGTCCG-1_1	Mesenchymal_like	1.83707
CATGCGGTCGCTTTAT-1_1	Mitochondrial(low_quality)	0
CATGCTCAGACCATAA-1_1	Melanocytic	0
CATGCTCAGCTTTCCC-1_1	Mitochondrial(low_quality)	0
CATGCTCCATTGTCGA-1_1	Neural_Crest_like	0
CATGCTCGTTTGAAAG-1_1	Interferon_Alpha_Beta_Response	1.6054
CATGGTAAGATCACCT-1_1	Antigen_Presentation	1.17526
CATTCCGCACGCAAAG-1_1	Interferon_Alpha_Beta_Response	0
CATTCCGTCCATACTT-1_1	Interferon_Alpha_Beta_Response	0.544987
CATTCCGTCTGTTGGA-1_1	Mitochondrial(low_quality)	0
CATTGAGAGTGGACGT-1_1	Interferon_Alpha_Beta_Response	1.29735
CATTGAGCATACTGAC-1_1	Stress (Hypoxia Response)	1.25027
CATTGCCCAAAGGCGT-1_1	Melanocytic	0.522953
CATTGCCTCGTCTAAG-1_1	Melanocytic	0
CATTTCAGTACAGTCT-1_1	Melanocytic	0.536361
CCAAGCGAGGGAGGAC-1_1	Mitochondrial(low_quality)	0.823171
CCAAGCGCACTTCAGA-1_1	Melanocytic	1.0399
CCAAGCGGTCGACTTA-1_1	Interferon_Alpha_Beta_Response	1.2804
CCAATGAGTCACTGAT-1_1	Mitochondrial(low_quality)	0.477845
CCAATTTCACAGCTTA-1_1	Mitochondrial(low_quality)	0
CCAATTTCATAGAATG-1_1	Melanocytic	1.43129
CCACAAAAGGTTGGAC-1_1	Stress (Hypoxia Response)	0
CCACAAACACTGGATT-1_1	Neural_Crest_like	0.475368
CCACAAACATAGGCGA-1_1	Neural_Crest_like	1.28026
CCACAAATCAGCTGAT-1_1	Mitochondrial(low_quality)	0.855379
CCACACTAGACGACTG-1_1	Melanocytic	0.55828
CCACACTAGCAGTACG-1_1	Mitochondrial(low_quality)	0
CCACACTCAGTCGTTA-1_1	Mitochondrial(low_quality)	0.457582
CCACACTGTCTACATG-1_1	Melanocytic	0.502101
CCACACTGTTGCTGAT-1_1	Mitotic	1.17546
CCACACTTCGATTGAC-1_1	Interferon_Alpha_Beta_Response	0.500279
CCACCATGTTGCACGC-1_1	Mitochondrial(low_quality)	0
CCACGAGAGCACTGGA-1_1	Antigen_Presentation	0
CCACGAGAGTTCAACC-1_1	Melanocytic	0
CCACGAGAGTTGCGAG-1_1	Melanocytic	0.515781
CCACGAGCAGGCATGA-1_1	Melanocytic	0.827423
CCACGAGGTAGTCTTG-1_1	Antigen_Presentation	1.18742
CCACTTGCAACACACT-1_1	Antigen_Presentation	0
CCACTTGCACAACGTT-1_1	Interferon_Alpha_Beta_Response	0
CCATAAGTCTAGTGAC-1_1	Melanocytic	0.487148
CCATCACGTCTAGATC-1_1	Mitotic	1.6932
CCATCACTCAAGGTGG-1_1	Melanocytic	0
CCCATTGCACTACAGT-1_1	Mitochondrial(low_quality)	0
CCCATTGCATGACGGA-1_1	Interferon_Alpha_Beta_Response	2.08381
CCCATTGGTCTAATCG-1_1	Neural_Crest_like	1.85084
CCCATTGTCCCATACC-1_1	Mitochondrial(low_quality)	0.503806
CCCGAAGAGGGCAGAG-1_1	Neural_Crest_like	1.06101
CCCGAAGCATGACAAA-1_1	Antigen_Presentation	0
CCCTAACAGCCACCGT-1_1	Mitochondrial(low_quality)	0.821883
CCCTAACGTTGCCTAA-1_1	Mitochondrial(low_quality)	0
CCCTCAAAGTGCAGGT-1_1	Mitochondrial(low_quality)	0
CCCTCAATCAGGCGAA-1_1	Antigen_Presentation	0
CCCTCTCAGTAGACAT-1_1	Neural_Crest_like	1.42757
CCCTCTCCACCTGCTT-1_1	Mitochondrial(low_quality)	0
CCCTGATAGCAAATGT-1_1	Mitochondrial(low_quality)	0
CCCTTAGAGGCTCACC-1_1	Neural_Crest_like	1.08967
CCCTTAGTCGCTTACC-1_1	Melanocytic	0
CCCTTAGTCTAACACG-1_1	Antigen_Presentation	0.842903
CCGAACGAGTGGTCAG-1_1	Stress (p53 Response)	0
CCGAACGCAGATACTC-1_1	Neural_Crest_like	0.492756
CCGAACGGTGCATTAC-1_1	Antigen_Presentation	0
CCGAACGGTGTGCTTA-1_1	Neural_Crest_like	0
CCGAACGTCGATTGAC-1_1	Melanocytic	0
CCGATCTCACGTACAT-1_1	Melanocytic	0
CCGATCTGTCGAGATG-1_1	Mitochondrial(low_quality)	0.495948
CCGATCTGTCGTAATC-1_1	Mitochondrial(low_quality)	0
CCGATCTTCCATACAG-1_1	Melanocytic	0.533752
CCGCAAGCAATAACGA-1_1	Mitochondrial(low_quality)	0.850741
CCGCAAGTCAATCTCT-1_1	Melanocytic	0
CCGGACAAGTAGCTCT-1_1	Mitochondrial(low_quality)	0
CCGGACATCCAACCAA-1_1	Melanocytic	0
CCGGACATCGCACGAC-1_1	Melanocytic	1.30152
CCGGGTACAAGCTCTA-1_1	Antigen_Presentation	1.12069
CCGGGTACATTACTCT-1_1	Antigen_Presentation	0
CCGGTAGCACCGTACG-1_1	Mitochondrial(low_quality)	0.481007
CCGGTAGGTAAGCAAT-1_1	Interferon_Alpha_Beta_Response	0
CCGGTAGGTTGCCGAC-1_1	Mitochondrial(low_quality)	0
CCGGTGAAGAGGATCC-1_1	Melanocytic	0.852628
CCGGTGAGTGCACAAG-1_1	Mitochondrial(low_quality)	1.46204
CCGTAGGAGAGGTCAC-1_1	Neural_Crest_like	0.715952
CCGTAGGCAAACTAGA-1_1	Mitotic	0
CCGTAGGCACAATGTC-1_1	Stress (Hypoxia Response)	0
CCGTAGGGTGTTATCG-1_1	Neural_Crest_like	0.535772
CCGTAGGTCGAGGCAA-1_1	Neural_Crest_like	1.27054
CCGTGAGAGTGGCGAT-1_1	Neural_Crest_like	0
CCGTGAGCACATCCCT-1_1	Melanocytic	0
CCGTGAGCAGGAGGAG-1_1	Mitochondrial(low_quality)	0
CCGTTCAAGGGAGGGT-1_1	Stress (Hypoxia Response)	0
CCTAACCAGAAATGGG-1_1	Melanocytic	0
CCTAACCAGGTACATA-1_1	Antigen_Presentation	0.541178
CCTAACCTCCGTGGCA-1_1	Mitochondrial(low_quality)	0
CCTAAGAAGAGGCGGA-1_1	Stress (p53 Response)	1.34755
CCTAAGACAGCGTTTA-1_1	Mitochondrial(low_quality)	0.531255
CCTAAGACAGGCGAAT-1_1	Mitochondrial(low_quality)	0
CCTAAGACATACAGCT-1_1	Mitochondrial(low_quality)	1.11162
CCTAAGATCTGGAAGG-1_1	Neural_Crest_like	0.855418
CCTACGTTCGTTGCCT-1_1	Mitochondrial(low_quality)	0
CCTATCGCAAGACAAT-1_1	Antigen_Presentation	1.18937
CCTATCGTCCAACCGG-1_1	Neural_Crest_like	0.431319
CCTATCGTCCGTAGGC-1_1	Stress (Hypoxia Response)	0
CCTCAACAGAGGGCGA-1_1	Antigen_Presentation	0.838743
CCTCAACGTCCACTTC-1_1	Melanocytic	0
CCTCAACTCCTAGCTC-1_1	Interferon_Alpha_Beta_Response	0
CCTCACAAGTTGAATG-1_1	Melanocytic	0.523822
CCTCAGTCAAAGACGC-1_1	Mitochondrial(low_quality)	0
CCTCAGTCACACCTAA-1_1	Mitochondrial(low_quality)	0
CCTCAGTGTGGCTAGA-1_1	Melanocytic	0
CCTCATGGTATTGAGA-1_1	Interferon_Alpha_Beta_Response	1.07403
CCTCATGGTCCAGAAG-1_1	Interferon_Alpha_Beta_Response	1.13334
CCTCATGGTGGAACCA-1_1	Neural_Crest_like	2.44223
CCTCCAAGTCACTGAT-1_1	Mitochondrial(low_quality)	0.497788
CCTCCTCCAAGTGGTG-1_1	Mitochondrial(low_quality)	0
CCTCTAGTCAAGCCAT-1_1	Melanocytic	0
CCTCTAGTCGATACGT-1_1	Mitochondrial(low_quality)	0
CCTCTCCAGAAATGGG-1_1	Neural_Crest_like	1.18127
CCTCTCCAGCAACAAT-1_1	Stress (p53 Response)	0.492558
CCTCTCCAGCAAGGAA-1_1	Neural_Crest_like	0
CCTCTCCCACTTTATC-1_1	Stress (Hypoxia Response)	0
CCTCTCCCAGGTCAAG-1_1	Neural_Crest_like	1.45611
CCTCTCCGTGACTCTA-1_1	Mitochondrial(low_quality)	0
CCTCTCCGTGGCTGCT-1_1	Mitochondrial(low_quality)	0
CCTGCATAGCAATAAC-1_1	Melanocytic	0.54728
CCTGCATAGCATGAAT-1_1	Interferon_Alpha_Beta_Response	0
CCTGCATAGCTGGAGT-1_1	Mitochondrial(low_quality)	1.11925
CCTGCATGTGCTGTCG-1_1	Melanocytic	0.509867
CCTGTTGAGAAACCAT-1_1	Mitochondrial(low_quality)	0
CCTGTTGAGATTAGTG-1_1	Mitochondrial(low_quality)	0
CCTGTTGAGATTCGAA-1_1	Mitochondrial(low_quality)	0.830186
CCTGTTGCACCGTCTT-1_1	Neural_Crest_like	1.35168
CCTGTTGTCAGCGCAC-1_1	Neural_Crest_like	1.84723
CCTTCAGGTACATACC-1_1	Melanocytic	0.491594
CCTTCAGTCAGCACCG-1_1	Mitochondrial(low_quality)	0
CCTTGTGTCTGGCCGA-1_1	Interferon_Alpha_Beta_Response	0
CCTTTGGAGACTCGAG-1_1	Mitochondrial(low_quality)	0
CGAAGGAAGCAAATCA-1_1	Antigen_Presentation	0
CGAAGGAAGGGAGGGT-1_1	Mitochondrial(low_quality)	0.49152
CGAATTGGTCTCAGGC-1_1	Stress (Hypoxia Response)	0
CGAATTGGTGAGTAAT-1_1	Stress (Hypoxia Response)	0.521085
CGACAGCCAAATCAGA-1_1	Mitochondrial(low_quality)	1.12592
CGACAGCCATGACTTG-1_1	Stress (Hypoxia Response)	0.826735
CGAGAAGCAGCGACAA-1_1	Neural_Crest_like	0
CGAGAAGTCAAATGAG-1_1	Mitotic	1.17061
CGAGTGCTCCACCTCA-1_1	Antigen_Presentation	0.503288
CGATCGGAGCCAAGCA-1_1	Neural_Crest_like	1.10258
CGATCGGAGCCTCTTC-1_1	Melanocytic	0.512484
CGATCGGTCTTGGTCC-1_1	Mitochondrial(low_quality)	0
CGATGGCGTCATTCCC-1_1	Neural_Crest_like	0
CGATGGCTCGAGCCTG-1_1	Neural_Crest_like	0
CGCAGGTAGGATTTGA-1_1	Mitochondrial(low_quality)	0
CGCAGGTCACAGGATG-1_1	Neural_Crest_like	0.862516
CGCAGGTGTACCTTCC-1_1	Mitochondrial(low_quality)	0.8399
CGCAGGTTCACCCTTG-1_1	Mitochondrial(low_quality)	1.42191
CGCAGGTTCCATTGCC-1_1	Antigen_Presentation	0
CGCAGGTTCTACGGTA-1_1	Mitochondrial(low_quality)	1.43782
CGCAGGTTCTTCTGGC-1_1	Melanocytic	0
CGCATAAGTTTACGAC-1_1	Antigen_Presentation	0
CGCATGGAGGGACCAT-1_1	Melanocytic	0
CGCATGGCAGTATACC-1_1	Mitochondrial(low_quality)	0.745028
CGCATGGCATCACGGC-1_1	Melanocytic	0
CGCCAGACACAGTCCG-1_1	Melanocytic	0
CGCCAGACATCCCACT-1_1	Stress (Hypoxia Response)	1.16651
CGCCAGAGTAGATCGG-1_1	Interferon_Alpha_Beta_Response	0
CGCCATTAGGACACTG-1_1	Mitochondrial(low_quality)	0
CGCCATTGTCTTCATT-1_1	Melanocytic	0
CGCGTGACAAATGCTC-1_1	Stress (Hypoxia Response)	0.538283
CGCGTGAGTACAACGG-1_1	Antigen_Presentation	1.27434
CGCGTGAGTATGGAAT-1_1	Antigen_Presentation	0
CGCGTGATCCTGGTCT-1_1	Melanocytic	0
CGGAACCCAACCGACC-1_1	Melanocytic	0
CGGAACCCAGTAGTTC-1_1	Mitochondrial(low_quality)	1.26788
CGGAACCCATGTGCCG-1_1	Mitochondrial(low_quality)	0
CGGAATTGTTAGAGAT-1_1	Mitochondrial(low_quality)	0
CGGACACTCTGGAGAG-1_1	Neural_Crest_like	1.29875
CGGAGAAAGAGCTGCA-1_1	Neural_Crest_like	1.68978
CGGCAGTCAATACGAA-1_1	Stress (p53 Response)	0
CGGCAGTGTCCAATCA-1_1	Mitochondrial(low_quality)	0
CGGGACTCACAACCGC-1_1	Melanocytic	0.496778
CGGGACTCATACTGTG-1_1	Neural_Crest_like	0
CGGGACTGTATCGCAT-1_1	Stress (Hypoxia Response)	0
CGGGACTGTTGTATGC-1_1	Antigen_Presentation	0
CGGGCATAGGATCACG-1_1	Neural_Crest_like	0
CGGGCATTCATACAGC-1_1	Antigen_Presentation	0.884498
CGGGTCAAGTACAGCG-1_1	Melanocytic	0.832454
CGGGTGTAGCATCAGG-1_1	Melanocytic	1.70694
CGGGTGTAGGCGCTTC-1_1	Interferon_Alpha_Beta_Response	0
CGGGTGTCAAACTAAG-1_1	Mitochondrial(low_quality)	0
CGGGTGTCATTCAGGT-1_1	Neural_Crest_like	0
CGGGTGTGTCGAGCAA-1_1	Mitochondrial(low_quality)	0
CGGTCAGTCTAGGCCG-1_1	Mitochondrial(low_quality)	0
CGTAAGTCACTGAGTT-1_1	Neural_Crest_like	1.43173
CGTAAGTCATCGGTTA-1_1	Neural_Crest_like	0.543408
CGTAATGGTTATTCCT-1_1	Mitochondrial(low_quality)	0
CGTAATGTCACATACG-1_1	Antigen_Presentation	0
CGTAATGTCAGCATTG-1_1	Melanocytic	0.480207
CGTAGTAAGCTCCATA-1_1	Interferon_Alpha_Beta_Response	0.823565
CGTAGTACAATCTCTT-1_1	Melanocytic	0.495522
CGTAGTACAGCTTTCC-1_1	Melanocytic	0
CGTAGTAGTGACACAG-1_1	Antigen_Presentation	1.09578
CGTAGTATCACCCTGT-1_1	Mitochondrial(low_quality)	0.535214
CGTAGTATCCTCGCAT-1_1	Mitochondrial(low_quality)	0
CGTCAAACAAGCGAAC-1_1	Mitochondrial(low_quality)	0.55043
CGTCCATGTCTCGGAC-1_1	Mitochondrial(low_quality)	0
CGTGATACAATGAGCG-1_1	Antigen_Presentation	0
CGTGATACAGCGAACA-1_1	Neural_Crest_like	0.470943
CGTGATAGTATGAAAC-1_1	Mitochondrial(low_quality)	1.16681
CGTGATAGTTTCCAAG-1_1	Melanocytic	1.07234
CGTGATATCACGATCA-1_1	Melanocytic	0
CGTGATATCGTCCATC-1_1	Neural_Crest_like	1.31129
CGTGCTTTCTTCGACC-1_1	Mitochondrial(low_quality)	0
CGTGTCTCACATGGTT-1_1	Mitochondrial(low_quality)	0
CGTTAGACAACAAGTA-1_1	Neural_Crest_like	0
CGTTCTGAGCCTGTCG-1_1	Mitochondrial(low_quality)	0.815752
CGTTCTGGTATTCCTT-1_1	Antigen_Presentation	0
CGTTCTGGTTCATCGA-1_1	Mitochondrial(low_quality)	0
CGTTGGGTCACCTGTC-1_1	Mitochondrial(low_quality)	0
CTAACCCGTACGCTAT-1_1	Melanocytic	0
CTAACCCGTAGGTTTC-1_1	Neural_Crest_like	2.09373
CTAACTTGTGGAATGC-1_1	Mitochondrial(low_quality)	0
CTAACTTGTTTACACG-1_1	Neural_Crest_like	1.16484
CTAAGTGAGTTTAGGA-1_1	Mitotic	0
CTACAGACAGCTGGTC-1_1	Stress (p53 Response)	0
CTACAGAGTAGAGATT-1_1	Mitochondrial(low_quality)	0.524468
CTACAGAGTCTACAAC-1_1	Mitochondrial(low_quality)	0
CTACATTAGGGCCCTT-1_1	Melanocytic	0.826626
CTACATTAGGTCCCTG-1_1	Stress (p53 Response)	1.09331
CTACATTGTCTTGCGG-1_1	Melanocytic	0
CTACCCACAATAACGA-1_1	Melanocytic	0.511627
CTACCTGGTGGTTTGT-1_1	Mitochondrial(low_quality)	0
CTACCTGTCATCAGTG-1_1	Melanocytic	0.4888
CTACTATGTATGCGTT-1_1	Antigen_Presentation	0
CTAGACATCAGTCATG-1_1	Antigen_Presentation	0
CTAGACATCCCAAGTA-1_1	Mitochondrial(low_quality)	0
CTAGACATCTAAGCGT-1_1	Mitochondrial(low_quality)	0.447481
CTAGGTAAGTTCCTGA-1_1	Stress (Hypoxia Response)	0
CTAGGTACAAGAATAC-1_1	Interferon_Alpha_Beta_Response	0.537306
CTATCCGCACCTCGTT-1_1	Melanocytic	0.838444
CTATCCGCAGGATGAC-1_1	Neural_Crest_like	0
CTATCCGGTTACCCAA-1_1	Mitochondrial(low_quality)	0
CTATCTACAACGGTAG-1_1	Mitochondrial(low_quality)	0.444789
CTATCTACACAATTCG-1_1	Melanocytic	0
CTATCTACATAACTCG-1_1	Mitotic	1.31869
CTATCTAGTAGAATGT-1_1	Stress (p53 Response)	0
CTCAACCGTCCAGTTA-1_1	Stress (p53 Response)	0.839526
CTCAAGAGTGAATGTA-1_1	Mitochondrial(low_quality)	0
CTCAAGATCTCCCATG-1_1	Melanocytic	0.536892
CTCAATTCAAATGCGG-1_1	Melanocytic	0
CTCAATTCACCTCGTT-1_1	Mitochondrial(low_quality)	0.732102
CTCAATTTCGCGGACT-1_1	Mitochondrial(low_quality)	0
CTCACTGAGGGTATAT-1_1	Neural_Crest_like	1.33416
CTCACTGGTAATACCC-1_1	Antigen_Presentation	0
CTCACTGGTGAGTTGG-1_1	Mitochondrial(low_quality)	0
CTCACTGGTTGGAGAC-1_1	Mitochondrial(low_quality)	0
CTCAGAACACACCGCA-1_1	Neural_Crest_like	1.34697
CTCAGAATCTTTCAGT-1_1	Mitochondrial(low_quality)	0
CTCAGGGAGACAACTA-1_1	Mitochondrial(low_quality)	0
CTCAGGGAGGGTGAGG-1_1	Neural_Crest_like	0.502126
CTCAGGGGTGGCAACA-1_1	Neural_Crest_like	0
CTCAGGGGTTTACTTC-1_1	Mitochondrial(low_quality)	0
CTCAGTCTCGCGTGAC-1_1	Mitochondrial(low_quality)	0.5299
CTCATCGGTATCGTTG-1_1	Mitochondrial(low_quality)	0.816104
CTCATCGGTCTCACGG-1_1	Mitochondrial(low_quality)	1.08688
CTCATCGTCACTTATC-1_1	Neural_Crest_like	1.1732
CTCATCGTCCGGCAAC-1_1	Antigen_Presentation	1.31198
CTCATGCCAGACCTAT-1_1	Mitochondrial(low_quality)	0
CTCATTAAGGGAACAA-1_1	Mitochondrial(low_quality)	0.520198
CTCATTAAGTTGCATC-1_1	Melanocytic	0
CTCATTAGTACACGTT-1_1	Mitochondrial(low_quality)	0
CTCATTATCCTCTGCA-1_1	Neural_Crest_like	0
CTCCAACTCACGGTCG-1_1	Mitochondrial(low_quality)	0.54581
CTCCACAAGTTTCTTC-1_1	Antigen_Presentation	1.5494
CTCCACACACCCATAA-1_1	Mitochondrial(low_quality)	0
CTCCACACAGAGGCTA-1_1	Mitochondrial(low_quality)	0
CTCCATGTCCTTCTTC-1_1	Stress (Hypoxia Response)	0
CTCCCAAAGTAATACG-1_1	Mitochondrial(low_quality)	0
CTCCCTCAGACTTAAG-1_1	Mitochondrial(low_quality)	0.74865
CTCCCTCCAGCAGATG-1_1	Melanocytic	0
CTCCCTCTCGAACCAT-1_1	Melanocytic	0
CTCCGATGTGATACAA-1_1	Melanocytic	0
CTCCGATTCAGCAATC-1_1	Mitochondrial(low_quality)	0.511493
CTCCTCCAGCGCGTTC-1_1	Interferon_Alpha_Beta_Response	0
CTCCTCCTCGCAATTG-1_1	Mitochondrial(low_quality)	0
CTCCTTTGTAACCCTA-1_1	Neural_Crest_like	0.960927
CTCCTTTGTCACCGAC-1_1	Mitochondrial(low_quality)	0
CTCGAGGAGAGTGTGC-1_1	Melanocytic	0
CTCGAGGAGTGGCGAT-1_1	Mitochondrial(low_quality)	1.28289
CTCTCAGTCTTGGTCC-1_1	Antigen_Presentation	0
CTCTCGATCTAGGAAA-1_1	Neural_Crest_like	1.60439
CTCTGGTAGCTCGTGC-1_1	Stress (p53 Response)	0
CTCTGGTTCGTAGGGA-1_1	Mitochondrial(low_quality)	0
CTGAATGAGAATAGTC-1_1	Mesenchymal_like	0
CTGAATGAGGAATTAC-1_1	Mitochondrial(low_quality)	0
CTGAATGCAACCCTAA-1_1	Mitochondrial(low_quality)	0.82793
CTGAGCGCACGCCAGT-1_1	Melanocytic	0.821383
CTGAGCGGTACCACGC-1_1	Neural_Crest_like	0.592158
CTGAGGCAGACATAAC-1_1	Stress (p53 Response)	1.82272
CTGAGGCCAGTATGAA-1_1	Mitochondrial(low_quality)	0
CTGAGGCCATAATGAG-1_1	Mitochondrial(low_quality)	0
CTGATCCCACATAACC-1_1	Mitochondrial(low_quality)	1.45004
CTGATCCTCTCGGCTT-1_1	Mitochondrial(low_quality)	0.825471
CTGCAGGCAGCACAAG-1_1	Antigen_Presentation	0
CTGCAGGTCCCGAGGT-1_1	Melanocytic	0
CTGCATCAGCGTATAA-1_1	Neural_Crest_like	0
CTGCCATTCATCCTAT-1_1	Antigen_Presentation	0
CTGCCTAGTCAAGTTC-1_1	Melanocytic	0.525173
CTGCGAGAGATTAGAC-1_1	Mitotic	0
CTGCGAGGTGAAGCGT-1_1	Melanocytic	1.26659
CTGCGAGGTTCTAACG-1_1	Melanocytic	0
CTGCTCAGTGAGACCA-1_1	Melanocytic	0.550834
CTGCTCAGTGGCTACC-1_1	Stress (Hypoxia Response)	0.513264
CTGCTCATCCAAGAGG-1_1	Mitochondrial(low_quality)	0.491175
CTGCTCATCTCGGGAC-1_1	Neural_Crest_like	0
CTGGACGGTAACATCC-1_1	Mitochondrial(low_quality)	0
CTGGACGTCAGACCCG-1_1	Melanocytic	0
CTGGCAGAGTGTTGTC-1_1	Mitochondrial(low_quality)	0
CTGGCAGGTCCAGCAC-1_1	Mitochondrial(low_quality)	0
CTGGCAGTCCATCTGC-1_1	Mitochondrial(low_quality)	0
CTGGTCTTCCACGTAA-1_1	Interferon_Alpha_Beta_Response	0
CTGGTCTTCCGAGTGC-1_1	Mitochondrial(low_quality)	0
CTGTACCTCTGGTTGA-1_1	Melanocytic	0.527184
CTGTAGACATCCTTCG-1_1	Mesenchymal_like	0.842489
CTGTAGACATCGGATT-1_1	Neural_Crest_like	0
CTGTAGACATGGAAGC-1_1	Mitochondrial(low_quality)	0
CTGTAGAGTGAGACGT-1_1	Mitochondrial(low_quality)	0
CTGTATTCAGCCGTTG-1_1	Neural_Crest_like	1.88193
CTGTCGTAGCCTAACT-1_1	Melanocytic	0
CTGTCGTCAGTTACCA-1_1	Stress (p53 Response)	0.547034
CTGTCGTGTATTTCGG-1_1	Melanocytic	0
CTGTGAAAGATTAGCA-1_1	Antigen_Presentation	0
CTGTGAACACCTCAGG-1_1	Mitochondrial(low_quality)	0
CTGTGAACAGCAAGAC-1_1	Mitochondrial(low_quality)	0.854718
CTGTGGGTCGGTAGGA-1_1	Mitochondrial(low_quality)	0
CTTACCGAGGATGGCT-1_1	Stress (p53 Response)	1.5329
CTTACCGTCCTACTGC-1_1	Stress (p53 Response)	0
CTTAGGACAACCGTAT-1_1	Melanocytic	1.10451
CTTCAATAGACCAACG-1_1	Melanocytic	0.54199
CTTCCTTAGCTGAAGC-1_1	Interferon_Alpha_Beta_Response	0.837812
CTTCCTTTCGATTCCC-1_1	Mitochondrial(low_quality)	0
CTTCGGTAGCGGCTCT-1_1	Melanocytic	0
CTTCTAAGTGGTCCCA-1_1	Antigen_Presentation	1.08836
CTTCTAATCTAGTGTG-1_1	Neural_Crest_like	0.862041
CTTGAGACAGAGACTG-1_1	Mitochondrial(low_quality)	0
CTTGAGAGTTCAGCTA-1_1	Antigen_Presentation	0
CTTGAGATCACCGGTG-1_1	Neural_Crest_like	1.83929
CTTGATTCAAAGGGCT-1_1	Neural_Crest_like	0.85078
CTTGATTTCGAAGAAT-1_1	Melanocytic	0
CTTTCAAAGTAGGAAG-1_1	Melanocytic	0
CTTTCAAGTTGTACGT-1_1	Melanocytic	0
CTTTCAATCCATACAG-1_1	Melanocytic	0.50812
CTTTCGGGTAAGAACT-1_1	Mitochondrial(low_quality)	0
CTTTCGGGTGTTTCTT-1_1	Antigen_Presentation	0
GAAACCTAGTGGTTCT-1_1	Neural_Crest_like	0
GAAATGATCGAAGGAC-1_1	Antigen_Presentation	1.44067
GAACACTCAACTGCTA-1_1	Stress (p53 Response)	1.31302
GAACACTTCTGCGGCA-1_1	Mitochondrial(low_quality)	0
GAACGTTTCGCACGAC-1_1	Antigen_Presentation	1.08187
GAACTGTGTTCAGCGC-1_1	Melanocytic	0.48558
GAAGAATAGATTCGAA-1_1	Mitotic	0
GAAGAATCAGCATCTA-1_1	Neural_Crest_like	0.858775
GAAGCCCAGTACTGGG-1_1	Antigen_Presentation	0.552645
GAAGCCCAGTAGTGCG-1_1	Mitochondrial(low_quality)	0
GAAGCCCGTACAACGG-1_1	Melanocytic	0
GAAGCCCGTCCCTGAG-1_1	Mitochondrial(low_quality)	0.85534
GAAGCCCTCCGTTGGG-1_1	Melanocytic	0.582433
GAAGCCCTCTGGCTGG-1_1	Stress (p53 Response)	1.33561
GAAGCGACAACCACAT-1_1	Neural_Crest_like	0.759861
GAAGCGAGTACTAGCT-1_1	Melanocytic	0
GAAGGACAGTGAGGTC-1_1	Melanocytic	0
GAAGGACCAATCGCGC-1_1	Interferon_Alpha_Beta_Response	0
GAAGGACGTGCCTATA-1_1	Antigen_Presentation	0
GAAGGGTAGAGCATTA-1_1	Melanocytic	0
GAAGTAAGTGTTTCTT-1_1	Neural_Crest_like	0
GAATAGACAATGGCAG-1_1	Melanocytic	0
GAATCACGTATCAGCT-1_1	Mitochondrial(low_quality)	0
GAATCGTAGTTCTCTT-1_1	Neural_Crest_like	0
GAATCGTTCATATGGC-1_1	Antigen_Presentation	1.46916
GACACGCAGCGCCTAC-1_1	Antigen_Presentation	0
GACACGCAGCGTCTCG-1_1	Melanocytic	0.842
GACACGCCAACACAAA-1_1	Mitochondrial(low_quality)	0
GACACGCCACACTGGC-1_1	Melanocytic	0
GACATCAGTTCGGCCA-1_1	Mitochondrial(low_quality)	0
GACCAATGTAAGATCA-1_1	Mitochondrial(low_quality)	1.14836
GACCCAGAGAGTCTTC-1_1	Stress (Hypoxia Response)	0
GACCCAGAGGACGGAG-1_1	Mesenchymal_like	0.838668
GACCCAGCAACTCCCT-1_1	Mitochondrial(low_quality)	0
GACCCAGCACTCTCGT-1_1	Mitochondrial(low_quality)	0.551582
GACCCAGTCCTTCTAA-1_1	Neural_Crest_like	0
GACCGTGAGGGAGATA-1_1	Mitochondrial(low_quality)	0.527383
GACCGTGCAGGCTTGC-1_1	Mitotic	1.16997
GACCTTCCAGCTACCG-1_1	Stress (Hypoxia Response)	0
GACCTTCTCACCACAA-1_1	Melanocytic	0
GACGCTGAGCTAGTTC-1_1	Melanocytic	0.522478
GACGCTGCATGGCCCA-1_1	Stress (Hypoxia Response)	0
GACTATGCAATAGGGC-1_1	Mitochondrial(low_quality)	0.499973
GACTATGCAGGCACAA-1_1	Melanocytic	0
GACTATGCATCTTAGG-1_1	Mitochondrial(low_quality)	0
GACTATGGTATCCCAA-1_1	Melanocytic	0
GACTATGTCAACGCTA-1_1	Melanocytic	0
GACTCAAAGAGGCGTT-1_1	Antigen_Presentation	0
GACTCAAGTGACTAAA-1_1	Melanocytic	0
GACTCAATCAGGGTAG-1_1	Antigen_Presentation	1.50254
GACTCTCAGCGCCATC-1_1	Antigen_Presentation	0
GACTCTCCAGGACAGT-1_1	Melanocytic	0
GACTCTCCATACACCA-1_1	Mitochondrial(low_quality)	0
GACTCTCGTTCTTGCC-1_1	Mitochondrial(low_quality)	0
GACTCTCGTTTGAAAG-1_1	Mitochondrial(low_quality)	0
GACTGATAGTAGGGTC-1_1	Neural_Crest_like	1.9653
GACTGATGTTACGTAC-1_1	Neural_Crest_like	0.462841
GACTGATTCCCGATCT-1_1	Mitochondrial(low_quality)	0
GACTTCCGTACCCAGC-1_1	Mitochondrial(low_quality)	0
GACTTCCGTGCAATAA-1_1	Neural_Crest_like	0
GACTTCCTCTGGCCAG-1_1	Mitochondrial(low_quality)	0
GAGAAATAGCATGAAT-1_1	Melanocytic	0
GAGAAATTCATGAGGG-1_1	Mitochondrial(low_quality)	0
GAGAAATTCGGAGTAG-1_1	Mitochondrial(low_quality)	0.533489
GAGACCCTCGAACTCA-1_1	Stress (Hypoxia Response)	0
GAGAGGTAGCATGTTC-1_1	Antigen_Presentation	0
GAGAGGTCATCTAGAC-1_1	Neural_Crest_like	2.1746
GAGAGGTTCCATAAGC-1_1	Stress (Hypoxia Response)	0.492014
GAGAGGTTCTACTATC-1_1	Mitochondrial(low_quality)	0
GAGATGGAGTATAGAC-1_1	Neural_Crest_like	0.771587
GAGATGGGTAACTGCT-1_1	Stress (p53 Response)	1.14111
GAGATGGGTGACGTCC-1_1	Neural_Crest_like	0
GAGCCTGTCGCCGAAC-1_1	Mitochondrial(low_quality)	0
GAGCTGCCACAGAGCA-1_1	Mitochondrial(low_quality)	0
GAGCTGCCACAGCATT-1_1	Mesenchymal_like	0
GAGCTGCCATTGCCGG-1_1	Mitochondrial(low_quality)	0
GAGCTGCGTCCTACAA-1_1	Stress (p53 Response)	1.50986
GAGCTGCGTGGCTGCT-1_1	Mitotic	1.35567
GAGCTGCGTTTGGCTA-1_1	Antigen_Presentation	0
GAGGCAAAGTCCCTAA-1_1	Melanocytic	0.51868
GAGGGATCAGCCCACA-1_1	Melanocytic	0.470244
GAGGGATTCAGCATTG-1_1	Mitochondrial(low_quality)	0.507146
GAGGGTAAGGGCAGTT-1_1	Mitochondrial(low_quality)	0
GAGTCATGTGGGAGAG-1_1	Mitochondrial(low_quality)	0
GAGTCATGTGTCCGGT-1_1	Interferon_Alpha_Beta_Response	0.820884
GAGTCTACACGTCGTG-1_1	Interferon_Alpha_Beta_Response	2.44403
GAGTCTAGTTGGCCTG-1_1	Stress (p53 Response)	1.12218
GAGTCTATCCATTTCA-1_1	Mitochondrial(low_quality)	0.829056
GAGTGAGAGGAACGAA-1_1	Stress (Hypoxia Response)	0.518433
GAGTTACAGTTCCGTA-1_1	Melanocytic	0
GAGTTTGAGTACGTCT-1_1	Antigen_Presentation	0
GATAGAAAGCTTAGTC-1_1	Antigen_Presentation	0
GATAGAACAATCCAGT-1_1	Neural_Crest_like	0
GATAGCTAGATCGACG-1_1	Melanocytic	0
GATAGCTAGCAGAAAG-1_1	Mitochondrial(low_quality)	0.838855
GATAGCTGTCATAAAG-1_1	Interferon_Alpha_Beta_Response	0
GATCACAAGCGCATCC-1_1	Antigen_Presentation	0
GATCACAGTCAGTTTG-1_1	Mitochondrial(low_quality)	0.519673
GATCACATCCATGAGT-1_1	Neural_Crest_like	0
GATCAGTGTGCCGTTG-1_1	Stress (p53 Response)	1.13158
GATCATGAGAGGTCAC-1_1	Melanocytic	1.10876
GATCCCTAGCGAGTCA-1_1	Mitochondrial(low_quality)	1.11249
GATCCCTAGCTCCGAC-1_1	Antigen_Presentation	0
GATCCCTCAATCTAGC-1_1	Melanocytic	0.497737
GATCCCTTCAGTCATG-1_1	Neural_Crest_like	0
GATCGTACAGACACAG-1_1	Mitotic	0.503236
GATCGTACATGCAGCC-1_1	Melanocytic	1.39813
GATCGTATCACCGGGT-1_1	Melanocytic	0.510586
GATCGTATCGGTAGAG-1_1	Interferon_Alpha_Beta_Response	2.09595
GATCGTATCGTGGTAT-1_1	Mitochondrial(low_quality)	0
GATGACTGTGACTAAA-1_1	Melanocytic	1.13035
GATGACTGTGTTGCCG-1_1	Neural_Crest_like	0
GATGACTTCTCCTGAC-1_1	Neural_Crest_like	0.453256
GATGAGGTCGCATAGT-1_1	Antigen_Presentation	1.84531
GATGATCAGTCCCGGT-1_1	Mitochondrial(low_quality)	0
GATGATCTCTGCATGA-1_1	Neural_Crest_like	0.442131
GATGCTACATCGATGT-1_1	Mitochondrial(low_quality)	0.526758
GATGCTAGTACTCCCT-1_1	Melanocytic	0
GATGCTAGTCATCCGG-1_1	Antigen_Presentation	1.49853
GATGCTAGTCCGTTTC-1_1	Neural_Crest_like	0
GATGGAGCAGATACCT-1_1	Mitochondrial(low_quality)	0
GATGGAGTCACCCTTG-1_1	Antigen_Presentation	0.56027
GATGGAGTCACTTTGT-1_1	Stress (p53 Response)	0.523373
GATGTTGCACCGAATT-1_1	Neural_Crest_like	0
GATGTTGGTGAGTCAG-1_1	Antigen_Presentation	1.10308
GATGTTGTCATCGTAG-1_1	Mitochondrial(low_quality)	0.517309
GATTCGAAGAGTTGCG-1_1	Melanocytic	0.528639
GATTCGAGTCGTCGGT-1_1	Mitochondrial(low_quality)	0
GATTCTTAGCACGTCC-1_1	Mesenchymal_like	1.39928
GATTCTTAGTTGAAGT-1_1	Mitochondrial(low_quality)	0.480937
GATTCTTCAAAGGATT-1_1	Neural_Crest_like	2.14383
GATTGGTCATGACTCA-1_1	Mitochondrial(low_quality)	0.507672
GATTGGTTCCGCACTT-1_1	Mitochondrial(low_quality)	0
GATTTCTAGGCTGTAG-1_1	Neural_Crest_like	0.509178
GATTTCTCAGGACAGT-1_1	Melanocytic	0
GCAACATTCCCTAGGG-1_1	Neural_Crest_like	1.33236
GCAACCGGTAGGGTAC-1_1	Mitochondrial(low_quality)	0
GCACGGTCAACCGCCA-1_1	Neural_Crest_like	0
GCACGGTCACGTCTCT-1_1	Melanocytic	0.829311
GCACGTGGTGGGAGAG-1_1	Neural_Crest_like	1.594
GCACGTGGTTCATCTT-1_1	Melanocytic	0
GCACTAAAGCTCCATA-1_1	Stress (Hypoxia Response)	0.540369
GCACTAAGTAGCCAGA-1_1	Melanocytic	0
GCACTAAGTTACGATC-1_1	Melanocytic	1.06027
GCAGCCAAGAGGTATT-1_1	Antigen_Presentation	0.551208
GCAGCCAAGTCTAACC-1_1	Mitotic	1.61283
GCAGCCAAGTGGAAAG-1_1	Melanocytic	0
GCAGCCAGTAGACGTG-1_1	Melanocytic	0.521363
GCAGCCAGTGCAGATG-1_1	Mitochondrial(low_quality)	0.490733
GCAGCTGAGACTTCAC-1_1	Stress (Hypoxia Response)	0.527099
GCAGCTGAGCGTATAA-1_1	Neural_Crest_like	1.09759
GCAGCTGCACTCGATA-1_1	Stress (Hypoxia Response)	0.565573
GCAGCTGTCCAAGAGG-1_1	Stress (Hypoxia Response)	0
GCAGGCTAGATACGAT-1_1	Mitochondrial(low_quality)	0
GCAGGCTAGGACAGCT-1_1	Mesenchymal_like	0
GCAGGCTGTCTAGGCC-1_1	Antigen_Presentation	0.45895
GCAGGCTGTCTGTGAT-1_1	Melanocytic	0.499871
GCAGTTACATGGCGCT-1_1	Stress (Hypoxia Response)	0
GCAGTTATCTGACCCT-1_1	Stress (Hypoxia Response)	0
GCATCGGAGCTAGATA-1_1	Melanocytic	0.513183
GCATCTCAGAACTGAT-1_1	Mitochondrial(low_quality)	0
GCATCTCCAACAGAGC-1_1	Neural_Crest_like	1.29585
GCATCTCTCGAGTCTA-1_1	Antigen_Presentation	0
GCATGATAGATGCTGG-1_1	Mitochondrial(low_quality)	0
GCATGATCAAACTAGA-1_1	Mitochondrial(low_quality)	0
GCATGATCATAATCGC-1_1	Mitochondrial(low_quality)	0.845891
GCATTAGAGCCATTCA-1_1	Stress (Hypoxia Response)	0.506779
GCATTAGAGTATGACA-1_1	Melanocytic	0
GCATTAGGTGGACTGA-1_1	Melanocytic	1.10258
GCATTAGTCGTAGCTA-1_1	Antigen_Presentation	1.28209
GCATTAGTCTAGTCAG-1_1	Mitochondrial(low_quality)	0
GCCAACGGTACTAAGA-1_1	Mitochondrial(low_quality)	0
GCCAGCACAGAAGTGC-1_1	Interferon_Alpha_Beta_Response	0
GCCAGCAGTCGTGCCA-1_1	Mitochondrial(low_quality)	0
GCCAGCATCATGGGAG-1_1	Stress (Hypoxia Response)	0.48016
GCCAGCATCCAGTACA-1_1	Stress (p53 Response)	0.575437
GCCAGGTCATAATGCC-1_1	Interferon_Alpha_Beta_Response	0.488459
GCCAGGTTCACTAGCA-1_1	Melanocytic	0.536066
GCCAGTGAGCAGCAGT-1_1	Melanocytic	0
GCCAGTGCACACCTTC-1_1	Mitochondrial(low_quality)	0
GCCAGTGTCTATCGGA-1_1	Mitochondrial(low_quality)	0.524074
GCCATGGCACTTCTCG-1_1	Stress (Hypoxia Response)	1.28891
GCCATGGCATCGCTCT-1_1	Melanocytic	0
GCCATTCAGACTGTTC-1_1	Stress (Hypoxia Response)	0
GCCATTCCACACCTTC-1_1	Melanocytic	0.564622
GCCATTCCACTGAGTT-1_1	Stress (Hypoxia Response)	0.550275
GCCATTCTCTCATTGT-1_1	Mitochondrial(low_quality)	0
GCCCAGACACATTCGA-1_1	Neural_Crest_like	1.13794
GCCCAGATCAAACGAA-1_1	Melanocytic	0.55299
GCCCGAAGTAGCCAGA-1_1	Antigen_Presentation	0.836067
GCCCGAAGTTAAGTCC-1_1	Mitochondrial(low_quality)	1.36803
GCCCGAATCCTCTCTT-1_1	Mitochondrial(low_quality)	0
GCCGATGAGGGATCAC-1_1	Mitochondrial(low_quality)	0
GCCGATGCATGAATAG-1_1	Melanocytic	0
GCCGATGGTCGTCTCT-1_1	Mitotic	0
GCCGTGACACCCTTGT-1_1	Melanocytic	0.488678
GCCGTGACAGGCGTTC-1_1	Mitochondrial(low_quality)	1.12983
GCCGTGACAGTTTGGT-1_1	Mitochondrial(low_quality)	0
GCCTGTTCATATAGCC-1_1	Melanocytic	0
GCGAGAAAGAGCTGAC-1_1	Mitochondrial(low_quality)	0
GCGAGAAAGAGGCGTT-1_1	Stress (p53 Response)	0.603834
GCGAGAACAAACTCGT-1_1	Mitochondrial(low_quality)	0
GCGAGAAGTGGCTTAT-1_1	Interferon_Alpha_Beta_Response	0.531428
GCGAGAATCGTTTACT-1_1	Neural_Crest_like	0.452276
GCGGAAACAGCTATTG-1_1	Neural_Crest_like	0
GCGGAAAGTGTGTCCG-1_1	Melanocytic	0.511627
GCGGAAATCGGAAGGT-1_1	Stress (Hypoxia Response)	1.36044
GCGGATCAGGGTTTCT-1_1	Neural_Crest_like	0.773971
GCGGATCAGTGCACTT-1_1	Stress (Hypoxia Response)	0
GCGGATCGTAAGGCCA-1_1	Neural_Crest_like	1.95688
GCGTGCACACCGTCGA-1_1	Melanocytic	0.510532
GCGTGCAGTACCAATC-1_1	Stress (Hypoxia Response)	0.54365
GCGTTTCGTTATGTCG-1_1	Neural_Crest_like	0.84959
GCGTTTCGTTTAGAGA-1_1	Antigen_Presentation	0
GCGTTTCTCGGACTTA-1_1	Mitochondrial(low_quality)	0
GCTACAACAAGTTTGC-1_1	Mitochondrial(low_quality)	0.435671
GCTACAAGTCACTCGG-1_1	Mitochondrial(low_quality)	0.52399
GCTACAATCGGAAACG-1_1	Mitochondrial(low_quality)	0
GCTACCTCAATAACCC-1_1	Mitochondrial(low_quality)	0.549562
GCTGAATCAGTCGCTG-1_1	Mitotic	0.975479
GCTGAATGTTGCCTAA-1_1	Mitochondrial(low_quality)	0.51136
GCTGAATTCAAATGAG-1_1	Melanocytic	0.520669
GCTGAATTCCCAACTC-1_1	Mitochondrial(low_quality)	0
GCTGCAGCAGTAACAA-1_1	Melanocytic	0.507225
GCTGCAGTCCGATAGT-1_1	Antigen_Presentation	0
GCTGGGTAGCAGCACA-1_1	Antigen_Presentation	0
GCTGGGTAGCGTGCTC-1_1	Mitochondrial(low_quality)	0
GCTTCACCAAGACTGG-1_1	Mitochondrial(low_quality)	0
GCTTCACGTCGCATGC-1_1	Mitochondrial(low_quality)	0
GCTTCACGTTAGTTCG-1_1	Interferon_Alpha_Beta_Response	1.07041
GCTTCACTCCAGTGCG-1_1	Mitochondrial(low_quality)	0.863228
GCTTCACTCGGACCAC-1_1	Antigen_Presentation	0.821347
GCTTGGGAGTGGAATT-1_1	Antigen_Presentation	0.872163
GCTTGGGCATTCTTCA-1_1	Interferon_Alpha_Beta_Response	0
GCTTGGGTCCTGTTGC-1_1	Stress (Hypoxia Response)	0.545688
GCTTTCGAGATGCTTC-1_1	Neural_Crest_like	0.864737
GCTTTCGCAGCGTTTA-1_1	Mitochondrial(low_quality)	0
GCTTTCGGTAAGGCTG-1_1	Neural_Crest_like	1.608
GGAACCCAGCCGTCGT-1_1	Melanocytic	0
GGAACCCGTGGTACAG-1_1	Mitochondrial(low_quality)	0.526758
GGAACCCGTTTCCCAC-1_1	Mesenchymal_like	0
GGAACCCTCAGTCACA-1_1	Stress (Hypoxia Response)	0
GGAAGTGCAGTGTGCC-1_1	Stress (Hypoxia Response)	0
GGAATCTAGTCACGCC-1_1	Melanocytic	0
GGAATCTTCATCCTGC-1_1	Interferon_Alpha_Beta_Response	0
GGAATGGCACCAAATC-1_1	Antigen_Presentation	0.591436
GGACGTCAGCACTAAA-1_1	Stress (Hypoxia Response)	0.814488
GGACGTCCATAGCTGT-1_1	Stress (p53 Response)	0.564099
GGAGAACAGGATACGC-1_1	Neural_Crest_like	0.45635
GGAGAACCAAGTCGTT-1_1	Neural_Crest_like	1.06769
GGAGATGGTGTGATGG-1_1	Antigen_Presentation	1.28691
GGAGCAACAGCCATTA-1_1	Mitochondrial(low_quality)	0.825255
GGAGCAAGTAACGTTC-1_1	Antigen_Presentation	0.57605
GGAGCAATCCTCGCAT-1_1	Melanocytic	0
GGAGCAATCGCCGAGT-1_1	Antigen_Presentation	0
GGAGGATGTCTCGACG-1_1	Melanocytic	0
GGAGGTAAGGTCTTTG-1_1	Melanocytic	0
GGAGGTAGTCCCTGAG-1_1	Melanocytic	1.06163
GGAGGTATCCGTACGG-1_1	Mitochondrial(low_quality)	0.516462
GGATCTAGTCTGTGGC-1_1	Melanocytic	0
GGATCTATCTCCTACG-1_1	Stress (Hypoxia Response)	1.16151
GGCACGTTCCATACTT-1_1	Melanocytic	0
GGCAGTCGTCACCACG-1_1	Mitochondrial(low_quality)	0
GGCAGTCTCCCGGTAG-1_1	Mesenchymal_like	0
GGCTTGGAGGATCACG-1_1	Antigen_Presentation	0
GGCTTGGAGGATTTCC-1_1	Mitochondrial(low_quality)	0
GGCTTGGCACTGCACG-1_1	Mitochondrial(low_quality)	0
GGCTTGGGTATGCAAA-1_1	Melanocytic	0
GGCTTTCCAAGAGTTA-1_1	Mitochondrial(low_quality)	0
GGCTTTCGTAACACGG-1_1	Mitochondrial(low_quality)	0
GGGAAGTGTCGCACGT-1_1	Mitochondrial(low_quality)	0
GGGACAAAGGACTAAT-1_1	Mitochondrial(low_quality)	0
GGGACAAAGTGAGTGC-1_1	Mitochondrial(low_quality)	0
GGGACAAGTACTGCGC-1_1	Stress (Hypoxia Response)	0
GGGACAATCAGTGTGT-1_1	Mitotic	1.41174
GGGACCTAGACCAGCA-1_1	Mitochondrial(low_quality)	0.440626
GGGACCTCAGAGGCAT-1_1	Antigen_Presentation	0
GGGACCTCATGAGGGT-1_1	Neural_Crest_like	0.493004
GGGACTCGTATCTCGA-1_1	Melanocytic	0
GGGACTCGTTAAGACA-1_1	Melanocytic	0
GGGACTCTCGCACGAC-1_1	Neural_Crest_like	0.48122
GGGAGATTCATGTCTT-1_1	Mitochondrial(low_quality)	0
GGGAGATTCGACATTG-1_1	Stress (Hypoxia Response)	0
GGGAGTAAGATGAACT-1_1	Stress (Hypoxia Response)	0
GGGAGTAAGGGCAAGG-1_1	Mitochondrial(low_quality)	0.484836
GGGAGTAGTTCCACGG-1_1	Antigen_Presentation	0
GGGATCCAGTGGATTA-1_1	Interferon_Alpha_Beta_Response	0
GGGATCCAGTTGGAGC-1_1	Mitochondrial(low_quality)	0
GGGATCCGTCAACGCC-1_1	Mitochondrial(low_quality)	0
GGGATCCTCACACCCT-1_1	Mesenchymal_like	0.838221
GGGATGAAGATTGGGC-1_1	Melanocytic	1.08433
GGGCGTTCAGAGTGTG-1_1	Mitochondrial(low_quality)	0
GGGCTACCACCTTCCA-1_1	Mitochondrial(low_quality)	0
GGGCTCATCGACCTAA-1_1	Neural_Crest_like	0.498624
GGGCTCATCGGAAACG-1_1	Antigen_Presentation	0
GGGCTCATCTGCGAGC-1_1	Stress (Hypoxia Response)	0
GGGTATTCAACGTTAC-1_1	Mitochondrial(low_quality)	0
GGGTATTGTACGGCAA-1_1	Antigen_Presentation	0.84726
GGGTATTGTTTCGTAG-1_1	Neural_Crest_like	1.14285
GGGTATTTCATTATCC-1_1	Melanocytic	0.533344
GGGTATTTCCGCCTAT-1_1	Interferon_Alpha_Beta_Response	0.832344
GGGTCACGTAGGTACG-1_1	Mitochondrial(low_quality)	1.15631
GGGTGAAAGAGCTTTC-1_1	Mitochondrial(low_quality)	0
GGGTGAATCGCTACGG-1_1	Melanocytic	0
GGGTGTCAGAGATCGC-1_1	Melanocytic	0.53346
GGGTGTCAGCTAGAAT-1_1	Stress (p53 Response)	0
GGGTGTCGTGAATTGA-1_1	Mitochondrial(low_quality)	0
GGGTGTCTCACATACG-1_1	Antigen_Presentation	1.1174
GGGTTATAGGAAGTCC-1_1	Melanocytic	0
GGGTTATCAGGAGGTT-1_1	Melanocytic	0
GGGTTATGTGGTCTTA-1_1	Mitochondrial(low_quality)	0
GGGTTATTCGGTCTAA-1_1	Mitochondrial(low_quality)	0
GGGTTTAGTTCTCGTC-1_1	Melanocytic	0.518873
GGGTTTATCGTGGTAT-1_1	Mitochondrial(low_quality)	0
GGTAACTAGTGGATTA-1_1	Mitochondrial(low_quality)	0.485724
GGTAACTCAGTGCGCT-1_1	Stress (Hypoxia Response)	0
GGTAACTCATGTTCAG-1_1	Interferon_Alpha_Beta_Response	0
GGTAACTGTGATTGGG-1_1	Antigen_Presentation	0
GGTAACTGTTTGACAC-1_1	Interferon_Alpha_Beta_Response	1.26527
GGTAGAGAGCTCGGCT-1_1	Neural_Crest_like	1.83823
GGTAGAGCATTAAGCC-1_1	Antigen_Presentation	1.40954
GGTCACGAGAGCATAT-1_1	Mitochondrial(low_quality)	0.487439
GGTCTGGAGCACCCAC-1_1	Melanocytic	0
GGTCTGGAGTCAATCC-1_1	Interferon_Alpha_Beta_Response	2.18745
GGTCTGGTCACATTGG-1_1	Melanocytic	0.497889
GGTCTGGTCATGGCCG-1_1	Stress (Hypoxia Response)	0
GGTGAAGAGCAGGCAT-1_1	Mitochondrial(low_quality)	0
GGTGAAGTCTGGACCG-1_1	Melanocytic	0
GGTGATTCAATCGCCG-1_1	Melanocytic	0
GGTGATTTCCACCCTA-1_1	Neural_Crest_like	0
GGTGATTTCCGTCAAA-1_1	Neural_Crest_like	0
GGTGGCTCACTACCCT-1_1	Antigen_Presentation	1.42063
GGTGGCTGTTACAGCT-1_1	Mitochondrial(low_quality)	0
GGTGTCGCATCTCGTC-1_1	Melanocytic	0
GGTGTCGGTCGTTCAA-1_1	Stress (Hypoxia Response)	0
GGTGTCGTCTATTTCG-1_1	Antigen_Presentation	0.811869
GGTGTTACAACAAGTA-1_1	Mitochondrial(low_quality)	0
GGTGTTACACGGTGAA-1_1	Neural_Crest_like	0
GGTGTTAGTGCAGATG-1_1	Mitochondrial(low_quality)	0
GGTTAACCAATTAGGA-1_1	Neural_Crest_like	1.44008
GGTTAACCAGCTGGTC-1_1	Mitochondrial(low_quality)	0.825111
GGTTCTCGTCAAAGAT-1_1	Stress (p53 Response)	0
GGTTCTCTCTAGCATG-1_1	Mitochondrial(low_quality)	1.10573
GGTTGTAAGGGTCTTT-1_1	Mitochondrial(low_quality)	0
GGTTGTACAAACACGG-1_1	Stress (p53 Response)	0
GGTTGTATCAACTGAC-1_1	Mitochondrial(low_quality)	0
GTAACACAGACATCAA-1_1	Neural_Crest_like	0.500842
GTAACACCAGCACACC-1_1	Neural_Crest_like	0.582084
GTAACACTCTCTCTTC-1_1	Melanocytic	0.492113
GTAACCAAGAGAGTGA-1_1	Melanocytic	0
GTAAGTCCACTTACAG-1_1	Mesenchymal_like	0
GTAATCGCAATTTCCT-1_1	Interferon_Alpha_Beta_Response	1.11671
GTAATCGCACTAACGT-1_1	Stress (Hypoxia Response)	0
GTAATCGGTAGCTTGT-1_1	Mitochondrial(low_quality)	0
GTAATGCAGAGCCGAT-1_1	Neural_Crest_like	1.60455
GTAATGCGTCCTTTGC-1_1	Melanocytic	0.491644
GTAATGCTCAGATGCT-1_1	Melanocytic	0.569543
GTACAACCAGACAATA-1_1	Mitochondrial(low_quality)	1.31816
GTACAGTGTATGCGGA-1_1	Mitochondrial(low_quality)	0.523289
GTACAGTTCCACTGGG-1_1	Melanocytic	0
GTAGAAACAGCTTTCC-1_1	Neural_Crest_like	1.59561
GTAGAAAGTTGTGCAT-1_1	Mitochondrial(low_quality)	0
GTAGAGGAGTCGCTAT-1_1	Antigen_Presentation	0
GTAGATCAGAGCAGTC-1_1	Antigen_Presentation	0
GTAGATCAGTTCAACC-1_1	Antigen_Presentation	0
GTAGATCGTCACAATC-1_1	Mitochondrial(low_quality)	0
GTAGCTACACACCTTC-1_1	Interferon_Alpha_Beta_Response	1.08758
GTAGCTAGTCTGTCAA-1_1	Neural_Crest_like	2.03659
GTAGCTATCCAATCCC-1_1	Mitochondrial(low_quality)	0.513803
GTAGGAGCACGCCACA-1_1	Melanocytic	0
GTAGGAGTCATGAGTC-1_1	Mitochondrial(low_quality)	0.515428
GTAGGTTAGCCTTGAT-1_1	Neural_Crest_like	1.89094
GTAGGTTGTGTGAGCA-1_1	Mitochondrial(low_quality)	0
GTAGTACAGCGTCAGA-1_1	Stress (Hypoxia Response)	0
GTAGTACTCGTTGTGA-1_1	Mitochondrial(low_quality)	0
GTATTGGAGGAGAGTA-1_1	Neural_Crest_like	1.8294
GTATTGGGTCCACATA-1_1	Stress (Hypoxia Response)	0
GTATTTCAGCCGAATG-1_1	Melanocytic	1.09019
GTATTTCCACTTGTGA-1_1	Stress (Hypoxia Response)	0.525568
GTATTTCCAGGGATAC-1_1	Mitochondrial(low_quality)	0
GTCAAACGTCGCTCGA-1_1	Antigen_Presentation	0
GTCAAGTGTACCGTCG-1_1	Antigen_Presentation	0.797992
GTCACGGTCAAGAGTA-1_1	Stress (Hypoxia Response)	0
GTCACGGTCCCGAACG-1_1	Antigen_Presentation	0
GTCACTCAGGGTACAC-1_1	Mesenchymal_like	0
GTCACTCTCCGCACGA-1_1	Stress (p53 Response)	1.75251
GTCACTCTCCGTACGG-1_1	Stress (p53 Response)	1.33923
GTCACTCTCTCCAAGA-1_1	Mitochondrial(low_quality)	0.533373
GTCAGCGAGACGAGCT-1_1	Mitochondrial(low_quality)	0
GTCAGCGTCGAGAGCA-1_1	Mitochondrial(low_quality)	0.52444
GTCATCCAGCAGTCTT-1_1	Neural_Crest_like	1.57043
GTCATCCCATGGACAG-1_1	Mitochondrial(low_quality)	0.837068
GTCATCCCATTGCTTT-1_1	Mitochondrial(low_quality)	0
GTCATCCTCAAGGTGG-1_1	Melanocytic	0.509761
GTCATTTAGAGTGACC-1_1	Antigen_Presentation	0
GTCATTTCATCAGTGT-1_1	Melanocytic	0
GTCATTTGTCAAAGCG-1_1	Interferon_Alpha_Beta_Response	0.843167
GTCATTTTCAGGAAAT-1_1	Mitochondrial(low_quality)	0.749738
GTCCACTGTGCGACAA-1_1	Stress (p53 Response)	0
GTCCACTGTTAAGACA-1_1	Stress (Hypoxia Response)	0
GTCCACTTCATTTACC-1_1	Mitochondrial(low_quality)	0
GTCCACTTCTGGCCGA-1_1	Mitochondrial(low_quality)	0
GTCCCATCATTGACAC-1_1	Neural_Crest_like	1.81559
GTCCCATTCACGGTCG-1_1	Stress (Hypoxia Response)	0.544804
GTCCCATTCCCAGCGA-1_1	Mitochondrial(low_quality)	0
GTCCCATTCTATGTGG-1_1	Interferon_Alpha_Beta_Response	0.760164
GTCCTCATCGACGCGT-1_1	Neural_Crest_like	1.39098
GTCCTCATCTGGGTCG-1_1	Melanocytic	0.550306
GTCGAATCACCTCGTT-1_1	Mitochondrial(low_quality)	0
GTCGAATGTCTAGGCC-1_1	Antigen_Presentation	0
GTCGCGAGTCTCAAGT-1_1	Mitochondrial(low_quality)	0
GTCGCGATCTGCACCT-1_1	Mitochondrial(low_quality)	0
GTCGCGATCTGCGGCA-1_1	Melanocytic	0.515999
GTCGTAACAAGACCTT-1_1	Mitotic	0.499081
GTCGTAACACTGAGTT-1_1	Mitochondrial(low_quality)	1.44827
GTCGTAAGTTATAGCC-1_1	Melanocytic	0.520808
GTCGTTCCAGACAAGC-1_1	Neural_Crest_like	1.09781
GTCGTTCGTAAGGCCA-1_1	Melanocytic	0.499158
GTCTACCAGTAGCAAT-1_1	Mitochondrial(low_quality)	0
GTCTCACCATGGCGCT-1_1	Stress (p53 Response)	0.576153
GTCTCACTCTCGAGTA-1_1	Mesenchymal_like	0.562632
GTCTCACTCTCGGCTT-1_1	Melanocytic	0.525709
GTCTGTCAGAGTATAC-1_1	Melanocytic	0
GTCTGTCAGTAGATCA-1_1	Stress (Hypoxia Response)	0
GTCTGTCCAGTTGTCA-1_1	Mitochondrial(low_quality)	0
GTCTGTCGTTCGGTTA-1_1	Mitochondrial(low_quality)	1.42727
GTCTTTATCAGGGATG-1_1	Antigen_Presentation	0
GTGACGCGTACTGAGG-1_1	Interferon_Alpha_Beta_Response	0.872974
GTGATGTCAAGTTCGT-1_1	Neural_Crest_like	0.838817
GTGATGTCATCAGCTA-1_1	Mitochondrial(low_quality)	0
GTGCACGCACGGCTAC-1_1	Stress (Hypoxia Response)	0.563805
GTGCAGCAGACGAGCT-1_1	Mitochondrial(low_quality)	0
GTGCAGCGTGATCATC-1_1	Mitochondrial(low_quality)	1.66304
GTGCAGCTCTGCGAGC-1_1	Stress (Hypoxia Response)	0.559498
GTGCGTGCACTCCGAG-1_1	Neural_Crest_like	0.825976
GTGCGTGTCACTTGTT-1_1	Mitochondrial(low_quality)	0
GTGCGTGTCATTTCGT-1_1	Melanocytic	0.495271
GTGCTGGTCCCACAGG-1_1	Antigen_Presentation	0
GTGCTTCTCCATTTGT-1_1	Melanocytic	0.508701
GTGGAGAGTGGACCTC-1_1	Antigen_Presentation	0.516162
GTGGCGTAGCTCGCAC-1_1	Mitochondrial(low_quality)	0
GTGGCGTAGGTGGCTA-1_1	Melanocytic	0
GTGGGAAAGAGCGACT-1_1	Melanocytic	0.536008
GTGGGAAGTATGTGTC-1_1	Mitochondrial(low_quality)	0.587538
GTGGGAATCCCGAGGT-1_1	Mitochondrial(low_quality)	0
GTGGTTACACGAGGTA-1_1	Stress (Hypoxia Response)	0.514506
GTGGTTAGTACTCCCT-1_1	Mitochondrial(low_quality)	1.06873
GTGGTTAGTAGCGTCC-1_1	Mitochondrial(low_quality)	0.870949
GTGGTTAGTATCTCTT-1_1	Melanocytic	1.12954
GTGTAACCAAATGCGG-1_1	Antigen_Presentation	0
GTGTCCTAGAGGTTAT-1_1	Neural_Crest_like	1.03449
GTGTGATCAGGATGAC-1_1	Mitochondrial(low_quality)	0.817231
GTGTGGCCAGACCGCT-1_1	Stress (Hypoxia Response)	0.502332
GTGTGGCGTTCACCGG-1_1	Antigen_Presentation	0
GTGTTAGCAAGAGGTC-1_1	Stress (p53 Response)	0.536479
GTGTTCCAGACCAAAT-1_1	Antigen_Presentation	0
GTGTTCCAGGTACAGC-1_1	Mitochondrial(low_quality)	0
GTGTTCCCAAGCACCC-1_1	Melanocytic	0
GTGTTCCCACACAGAG-1_1	Melanocytic	1.14115
GTGTTCCGTGTGCTTA-1_1	Antigen_Presentation	0.822848
GTGTTCCTCGGCTTGG-1_1	Interferon_Alpha_Beta_Response	0
GTTACAGAGGAGACCT-1_1	Mitochondrial(low_quality)	0
GTTACAGCAGCAGTGA-1_1	Neural_Crest_like	0
GTTACCCAGTTTGGCT-1_1	Mitochondrial(low_quality)	1.27073
GTTACCCGTGAATAAC-1_1	Mitochondrial(low_quality)	0
GTTACGACATTCTCTA-1_1	Antigen_Presentation	0
GTTACGAGTGCGAGTA-1_1	Melanocytic	0
GTTACGAGTGTCTCCT-1_1	Mitochondrial(low_quality)	0.467512
GTTAGACGTTTCGTTT-1_1	Melanocytic	0
GTTAGACTCGACCTAA-1_1	Mitochondrial(low_quality)	0
GTTAGTGCATTCATCT-1_1	Mitochondrial(low_quality)	0.840986
GTTAGTGGTCACTCTC-1_1	Melanocytic	0.505653
GTTATGGCAAATGGTA-1_1	Neural_Crest_like	0
GTTATGGTCTCTGACC-1_1	Antigen_Presentation	2.13399
GTTCATTGTACTGAGG-1_1	Mitochondrial(low_quality)	0
GTTCCGTCATGCACTA-1_1	Neural_Crest_like	0
GTTCCGTTCGAAGCAG-1_1	Mitochondrial(low_quality)	0.484764
GTTCGCTCACGCCAGT-1_1	Mitochondrial(low_quality)	0
GTTCGCTCATGGGTCC-1_1	Mesenchymal_like	0
GTTCGCTTCGACACCG-1_1	Antigen_Presentation	0
GTTCTATCACTAACGT-1_1	Mitochondrial(low_quality)	0
GTTGAACCAAGCACCC-1_1	Neural_Crest_like	0
GTTGAACGTGTCCTAA-1_1	Melanocytic	0
GTTGAACGTGTTCATG-1_1	Mitochondrial(low_quality)	0
GTTGCTCAGTATGTAG-1_1	Melanocytic	1.13396
GTTGCTCCAGACACCC-1_1	Mitochondrial(low_quality)	0
GTTGTAGTCTGGCCGA-1_1	Melanocytic	0.492979
GTTGTCCGTGATACTC-1_1	Mitochondrial(low_quality)	1.10976
GTTGTGACAAGAGGCT-1_1	Stress (Hypoxia Response)	0
GTTGTGAGTAGACACG-1_1	Melanocytic	0
GTTGTGATCAAACGTC-1_1	Melanocytic	0.528639
GTTGTGATCGCGTGCA-1_1	Mitochondrial(low_quality)	0
GTTTACTTCGCGGTAC-1_1	Mitochondrial(low_quality)	1.38491
GTTTGGACAAGAGCTG-1_1	Mitochondrial(low_quality)	0.48985
GTTTGGACACAATTCG-1_1	Antigen_Presentation	0.873055
GTTTGGACACATTCTT-1_1	Mitotic	0.450288
TAACACGGTTCGAGCC-1_1	Mitochondrial(low_quality)	0
TAACCAGAGAAGGGAT-1_1	Melanocytic	0
TAACCAGAGACATACA-1_1	Melanocytic	0
TAACCAGCAATCCTTT-1_1	Melanocytic	0.527184
TAACCAGCACTTCAGA-1_1	Antigen_Presentation	0
TAACGACCAGGGTCTC-1_1	Mitochondrial(low_quality)	0
TAACGACGTATCGAAA-1_1	Antigen_Presentation	0.826554
TAACTTCTCTCTGGTC-1_1	Stress (Hypoxia Response)	0
TAAGCACCAACTGATC-1_1	Mitochondrial(low_quality)	0
TAAGCACCAAGCAATA-1_1	Melanocytic	0
TAAGCACCATATAGCC-1_1	Stress (p53 Response)	0.869016
TAAGCACTCCACATAG-1_1	Antigen_Presentation	1.8687
TAAGCCAAGAGAGCGG-1_1	Mitochondrial(low_quality)	0
TAAGCGTAGGTAGGCT-1_1	Mitochondrial(low_quality)	0.515645
TAAGCGTAGTGAGTGC-1_1	Neural_Crest_like	0
TAAGCGTCAGAGAAAG-1_1	Mitotic	0
TAAGCGTCATTGACTG-1_1	Mitochondrial(low_quality)	0
TAAGCGTGTGGCGTAA-1_1	Stress (Hypoxia Response)	0
TAAGTCGTCACTGGGC-1_1	Stress (p53 Response)	2.11909
TAATCTCCACCAGTTA-1_1	Mitochondrial(low_quality)	0
TAATCTCGTATGACAA-1_1	Mitochondrial(low_quality)	1.2473
TAATTCCTCAGCCTCT-1_1	Mitochondrial(low_quality)	0
TAATTCCTCGACATTG-1_1	Antigen_Presentation	0
TACAACGTCACCATGA-1_1	Neural_Crest_like	0.822204
TACAACGTCCAAACCA-1_1	Antigen_Presentation	0
TACACCCCATGGGAAC-1_1	Interferon_Alpha_Beta_Response	0
TACACCCGTCGTACTA-1_1	Interferon_Alpha_Beta_Response	0.495522
TACACCCGTGAGAGGG-1_1	Neural_Crest_like	1.27373
TACACCCTCACGATCA-1_1	Mitochondrial(low_quality)	0.534277
TACAGGTCAGGTTCGC-1_1	Melanocytic	0
TACAGGTTCATGCATG-1_1	Antigen_Presentation	0.496577
TACATTCCACTCCTTG-1_1	Mitochondrial(low_quality)	0
TACATTCCAGACGGAT-1_1	Neural_Crest_like	0
TACATTCTCATATGGC-1_1	Mitochondrial(low_quality)	0
TACATTCTCTACGCGG-1_1	Mitochondrial(low_quality)	0
TACCCACAGCAGCGAT-1_1	Melanocytic	0.507883
TACCCACAGGAATTAC-1_1	Mitochondrial(low_quality)	0
TACCCACAGGAGTATT-1_1	Mitochondrial(low_quality)	0
TACCCACCACCGGTCA-1_1	Melanocytic	0.497535
TACCCACTCACCTCAC-1_1	Neural_Crest_like	0
TACCCACTCCAGCACG-1_1	Antigen_Presentation	0
TACCCGTAGCGACCCT-1_1	Mitochondrial(low_quality)	0
TACCCGTCATTGCAAC-1_1	Antigen_Presentation	0
TACCGAAGTGGATACG-1_1	Melanocytic	0
TACCGAATCGAAGAAT-1_1	Mitochondrial(low_quality)	0
TACCGGGCAATCGAAA-1_1	Mitochondrial(low_quality)	0.547864
TACCGGGCACAATGCT-1_1	Neural_Crest_like	0.878984
TACCGGGCATGACAAA-1_1	Melanocytic	0
TACCGGGTCTTGGCTC-1_1	Mitochondrial(low_quality)	0
TACCTCGAGGCTTTCA-1_1	Neural_Crest_like	1.9449
TACCTCGTCGTGCATA-1_1	Neural_Crest_like	1.09852
TACCTGCCAACACGAG-1_1	Stress (p53 Response)	0
TACCTGCGTGAGATCG-1_1	Mitochondrial(low_quality)	0
TACCTGCTCCAAGCAT-1_1	Mitochondrial(low_quality)	0
TACGCTCGTCCAACGC-1_1	Neural_Crest_like	1.62404
TACGCTCGTGCCGGTT-1_1	Neural_Crest_like	0
TACGGGCAGATGATTG-1_1	Stress (Hypoxia Response)	0
TACGGGCAGTGGTGGT-1_1	Stress (Hypoxia Response)	0.560528
TACGGTACACTTGACA-1_1	Antigen_Presentation	1.16625
TACGGTATCCCTTGTG-1_1	Antigen_Presentation	0
TACGTCCAGCGTGCTC-1_1	Melanocytic	0.816244
TACGTCCAGTAGTCCT-1_1	Antigen_Presentation	0
TACGTCCGTTCATCTT-1_1	Antigen_Presentation	0
TACGTCCTCGTTCTAT-1_1	Stress (Hypoxia Response)	0.550959
TACTGCCCAGTTCACA-1_1	Neural_Crest_like	0.826084
TACTGCCCATCCAATG-1_1	Mitochondrial(low_quality)	0
TACTGCCGTAGAGCTG-1_1	Neural_Crest_like	0
TACTTACAGCTCTGTA-1_1	Melanocytic	0.503521
TACTTACGTTGCTAGT-1_1	Mitochondrial(low_quality)	0.509894
TACTTACTCGGTCTGG-1_1	Neural_Crest_like	0.883039
TACTTACTCTCATTGT-1_1	Mitotic	0
TACTTCACACAGCTTA-1_1	Stress (Hypoxia Response)	0
TACTTCAGTCACAGTT-1_1	Mitochondrial(low_quality)	0.492261
TACTTCATCAGCTTCC-1_1	Neural_Crest_like	0.495923
TACTTGTAGATTAGTG-1_1	Interferon_Alpha_Beta_Response	0
TACTTGTGTCTCTCAC-1_1	Mitochondrial(low_quality)	0
TACTTGTTCCGAGATT-1_1	Melanocytic	0
TAGACCAAGCTGGCCT-1_1	Mitochondrial(low_quality)	0.826012
TAGACCAAGGACTGGT-1_1	Mitotic	1.16721
TAGACTGCAAGGCTTT-1_1	Melanocytic	0
TAGACTGTCCTACCGT-1_1	Stress (Hypoxia Response)	0
TAGAGTCGTAGCTTAC-1_1	Mitochondrial(low_quality)	0.823888
TAGAGTCGTGACGTCC-1_1	Mitochondrial(low_quality)	0.555543
TAGATCGAGTTGCTCA-1_1	Mitochondrial(low_quality)	0.819461
TAGATCGCAGAATCGG-1_1	Mitochondrial(low_quality)	0
TAGATCGGTCGCACGT-1_1	Mitochondrial(low_quality)	0
TAGATCGTCGAGCCAC-1_1	Melanocytic	0.497914
TAGATCGTCTACTTCA-1_1	Neural_Crest_like	0
TAGGAGGAGTGGAATT-1_1	Stress (p53 Response)	0.525907
TAGGGTTAGACTCTAC-1_1	Stress (p53 Response)	0.572694
TAGGGTTAGTCCCTAA-1_1	Mitochondrial(low_quality)	0.820884
TAGGGTTCACCGTCTT-1_1	Mitochondrial(low_quality)	1.07142
TAGGGTTGTGCTAGCC-1_1	Melanocytic	2.03278
TAGGTACAGGACGCTA-1_1	Melanocytic	0
TAGGTACTCAACCTTT-1_1	Mitochondrial(low_quality)	0
TAGGTACTCCTTACCG-1_1	Neural_Crest_like	1.19679
TAGGTTGTCCGTATGA-1_1	Antigen_Presentation	0.534511
TAGGTTGTCTTTGGAG-1_1	Neural_Crest_like	1.39819
TAGTGCAAGAGTGAAG-1_1	Neural_Crest_like	1.69782
TAGTGCACACATGACT-1_1	Stress (p53 Response)	0.831575
TAGTGCATCACCGGGT-1_1	Mitochondrial(low_quality)	0
TAGTGCATCGACCACG-1_1	Antigen_Presentation	2.2726
TATACCTAGCTGAGCA-1_1	Neural_Crest_like	0.592447
TATACCTAGTTCGGTT-1_1	Mitochondrial(low_quality)	1.09146
TATACCTTCAAAGACA-1_1	Melanocytic	0
TATATCCAGCCAAGTG-1_1	Melanocytic	0
TATCAGGTCTGACAGT-1_1	Melanocytic	0
TATCCTAAGAAGATCT-1_1	Antigen_Presentation	0.831904
TATCCTAAGACCAAAT-1_1	Melanocytic	0.808783
TATCCTAGTTAGGAGC-1_1	Mitochondrial(low_quality)	1.72647
TATCCTATCCCTATTA-1_1	Stress (p53 Response)	1.10115
TATCGCCCAAGTTTGC-1_1	Mitochondrial(low_quality)	1.09489
TATCTGTTCGGTCATA-1_1	Mitochondrial(low_quality)	0
TATCTTGCAGTTCTAG-1_1	Interferon_Alpha_Beta_Response	0
TATCTTGGTCAGTCCG-1_1	Antigen_Presentation	0
TATCTTGTCCGAACGC-1_1	Mitochondrial(low_quality)	0.497838
TATGTTCCAAGACGAC-1_1	Stress (Hypoxia Response)	0.574147
TATGTTCTCCAATGCA-1_1	Neural_Crest_like	0.467646
TATTCCAAGTTTGTCG-1_1	Stress (p53 Response)	1.59248
TATTCCACATCCGAGC-1_1	Mitochondrial(low_quality)	0
TATTGCTTCACTGATG-1_1	Antigen_Presentation	1.30901
TATTGGGCAGACCAGA-1_1	Stress (Hypoxia Response)	1.90181
TATTGGGGTGTGCCTG-1_1	Melanocytic	0.495096
TATTTCGCACTACTTT-1_1	Neural_Crest_like	0
TCAAGACGTGTATTCG-1_1	Neural_Crest_like	1.60481
TCAAGACTCCGTAGGC-1_1	Melanocytic	1.26381
TCAAGCATCTGTACAG-1_1	Stress (p53 Response)	1.71013
TCAAGTGCATATCTGG-1_1	Neural_Crest_like	1.87923
TCAATCTAGGTCACTT-1_1	Melanocytic	1.26985
TCAATCTCAATATCCG-1_1	Neural_Crest_like	1.33411
TCAATCTCACGTCGGT-1_1	Melanocytic	0.79779
TCAATCTTCACGGTCG-1_1	Mitochondrial(low_quality)	0
TCAATCTTCTCTAAGG-1_1	Mitochondrial(low_quality)	0
TCAATTCAGAAGGTAG-1_1	Mitochondrial(low_quality)	0
TCAATTCAGTGCGCTC-1_1	Melanocytic	0
TCAATTCGTGCGACAA-1_1	Mitochondrial(low_quality)	0
TCAATTCTCTCGTTTA-1_1	Melanocytic	0
TCACAAGCATTCTCCG-1_1	Mitochondrial(low_quality)	0
TCACAAGGTCTGCATA-1_1	Mitochondrial(low_quality)	0
TCACACCCAAAGGAGA-1_1	Melanocytic	0.502178
TCACACCGTGAGGCAT-1_1	Mesenchymal_like	0
TCACACCGTGGTGATG-1_1	Mitochondrial(low_quality)	0
TCACACCTCAGTCTTT-1_1	Mitotic	0.840499
TCACGCTAGATCGGTG-1_1	Melanocytic	0
TCACGCTGTACTGAGG-1_1	Stress (Hypoxia Response)	0
TCACGGGAGGCTTAGG-1_1	Antigen_Presentation	0
TCACGGGGTGATAGAT-1_1	Antigen_Presentation	0.492954
TCACGGGGTGTCTAAC-1_1	Mitochondrial(low_quality)	0.816209
TCACTATAGCTCATAC-1_1	Antigen_Presentation	0.74965
TCACTATGTCAAGTTC-1_1	Mitochondrial(low_quality)	0
TCAGCCTAGGGCAAGG-1_1	Mitotic	0
TCAGCCTAGTCTCGTA-1_1	Melanocytic	0.82612
TCAGCCTGTCAAGTTC-1_1	Melanocytic	0.835142
TCAGCCTTCATCCTAT-1_1	Mitochondrial(low_quality)	0
TCAGGGCAGTCATGAA-1_1	Melanocytic	1.07196
TCAGGGCCAGGTGTGA-1_1	Antigen_Presentation	0
TCAGGGCTCATTGTGG-1_1	Antigen_Presentation	0
TCAGGGCTCGTGTCAA-1_1	Mitochondrial(low_quality)	0
TCAGGTAGTTCTCTCG-1_1	Melanocytic	0.489948
TCAGTCCAGAGGGTAA-1_1	Neural_Crest_like	0
TCAGTCCAGTTGGCTT-1_1	Melanocytic	0
TCAGTCCCATAACCCA-1_1	Antigen_Presentation	0
TCAGTGAAGTATGGAT-1_1	Interferon_Alpha_Beta_Response	1.49729
TCAGTGACAGACGCTC-1_1	Mitochondrial(low_quality)	1.10088
TCAGTTTAGTAATCCC-1_1	Mitochondrial(low_quality)	0.529814
TCAGTTTGTCATAAAG-1_1	Stress (p53 Response)	0.551801
TCAGTTTGTCGCGTCA-1_1	Melanocytic	0.482332
TCAGTTTTCACGGTCG-1_1	Mitochondrial(low_quality)	0
TCAGTTTTCCGACGGT-1_1	Mitochondrial(low_quality)	0.815365
TCATACTCACCAGTTA-1_1	Stress (p53 Response)	1.7174
TCATATCCAAAGGCAC-1_1	Mitochondrial(low_quality)	1.09879
TCATATCCAACGAGGT-1_1	Melanocytic	1.08502
TCATATCGTTGGTAGG-1_1	Mitochondrial(low_quality)	0.562893
TCATCATCAGAAGTTA-1_1	Neural_Crest_like	1.40285
TCATCCGGTTATGTGC-1_1	Stress (p53 Response)	0.52042
TCATCCGTCTTCCGTG-1_1	Mitochondrial(low_quality)	0
TCATGAGTCAAGGACG-1_1	Melanocytic	1.65804
TCATGCCAGCGCCGTT-1_1	Melanocytic	0
TCATGCCGTAGGGAGG-1_1	Melanocytic	0
TCATGGAGTATCGCAT-1_1	Mitochondrial(low_quality)	0.822848
TCATGGAGTTCGGACC-1_1	Neural_Crest_like	1.91046
TCATGTTAGGCATCGA-1_1	Antigen_Presentation	1.17624
TCATGTTGTGAGTAAT-1_1	Mitochondrial(low_quality)	0
TCATTCACAACAAGAT-1_1	Neural_Crest_like	0.43295
TCATTCACAGAGGCAT-1_1	Mitochondrial(low_quality)	0.529872
TCATTCACAGCACAGA-1_1	Melanocytic	0.498751
TCATTGTCATTCTGTT-1_1	Melanocytic	0
TCATTGTGTCACTTCC-1_1	Mitochondrial(low_quality)	0
TCATTTGAGACGTCGA-1_1	Stress (Hypoxia Response)	0
TCATTTGGTTGTACGT-1_1	Mitochondrial(low_quality)	0
TCATTTGTCAGAACCT-1_1	Melanocytic	0
TCATTTGTCTTGAGCA-1_1	Melanocytic	0
TCCACCAGTACCAGAG-1_1	Mitochondrial(low_quality)	0
TCCAGAACATGTTCGA-1_1	Melanocytic	1.10492
TCCAGAACATTCCTCG-1_1	Stress (Hypoxia Response)	0
TCCAGAAGTCCATACA-1_1	Melanocytic	0
TCCAGAAGTTTCACAG-1_1	Melanocytic	0.488434
TCCATCGGTCCAAGAG-1_1	Melanocytic	0
TCCATGCAGCACAAAT-1_1	Mitochondrial(low_quality)	0
TCCATGCCAATTGCTG-1_1	Mitochondrial(low_quality)	0.819213
TCCATGCCAGACCAAG-1_1	Melanocytic	0.528553
TCCCATGCAGGTTCCG-1_1	Mitochondrial(low_quality)	0
TCCGAAAGTGACAGGT-1_1	Mitochondrial(low_quality)	0
TCCGAAATCACTTGGA-1_1	Mitochondrial(low_quality)	0
TCCGAAATCCACACCT-1_1	Stress (p53 Response)	0.562145
TCCGAAATCGGACTTA-1_1	Melanocytic	0.501766
TCCGATCCAGACGCTC-1_1	Stress (Hypoxia Response)	0.55876
TCCGATCGTAGATGTA-1_1	Mitochondrial(low_quality)	0
TCCGATCGTTTACCTT-1_1	Stress (p53 Response)	2.22211
TCCGATCTCGCTAGCG-1_1	Mitochondrial(low_quality)	0
TCCGGGATCTGGACCG-1_1	Mitochondrial(low_quality)	0
TCCGTGTCATCACGGC-1_1	Neural_Crest_like	2.31509
TCCGTGTTCGCTCATC-1_1	Neural_Crest_like	2.11529
TCCTAATGTCATCCGG-1_1	Antigen_Presentation	0
TCCTCCCCACATAGCT-1_1	Stress (p53 Response)	1.33118
TCCTCCCGTCAGATTC-1_1	Mitochondrial(low_quality)	0.836809
TCCTCGACAGACCATT-1_1	Stress (Hypoxia Response)	0
TCCTCGAGTCACCCTT-1_1	Interferon_Alpha_Beta_Response	0
TCCTCGAGTTGCTTGA-1_1	Mitochondrial(low_quality)	0
TCCTCTTAGACTTAAG-1_1	Stress (Hypoxia Response)	0.495973
TCCTCTTGTTCAGCGC-1_1	Mitochondrial(low_quality)	0
TCCTGCACAATGAGCG-1_1	Mitochondrial(low_quality)	0.438759
TCCTGCAGTCTAGTGT-1_1	Melanocytic	1.09848
TCCTTCTAGTTGCGCC-1_1	Mitochondrial(low_quality)	0
TCGAACAAGACGCCAA-1_1	Neural_Crest_like	0.565935
TCGAAGTGTTGCGTAT-1_1	Mitochondrial(low_quality)	0
TCGAAGTTCTAACGCA-1_1	Interferon_Alpha_Beta_Response	0.867051
TCGAAGTTCTCGTTTA-1_1	Stress (Hypoxia Response)	0
TCGACCTCAGTAGGAC-1_1	Stress (p53 Response)	1.75646
TCGACCTGTTCGGACC-1_1	Melanocytic	0
TCGACCTTCTGTCAGA-1_1	Melanocytic	0
TCGACGGCAACCACGC-1_1	Mitochondrial(low_quality)	0
TCGACGGCAGACGCTC-1_1	Mitochondrial(low_quality)	0
TCGACGGTCATCTACT-1_1	Stress (Hypoxia Response)	0
TCGATTTAGCACACCC-1_1	Mitochondrial(low_quality)	0.531862
TCGATTTAGTACTGTC-1_1	Melanocytic	0.524046
TCGATTTCACGCTGCA-1_1	Mitochondrial(low_quality)	0
TCGATTTTCGAGTCCG-1_1	Interferon_Alpha_Beta_Response	0.838109
TCGCACTCATTGCTTT-1_1	Mitochondrial(low_quality)	0
TCGCACTTCTACTGCC-1_1	Melanocytic	0.537572
TCGCTCACATAATCCG-1_1	Neural_Crest_like	0
TCGCTCATCATTTGCT-1_1	Mitochondrial(low_quality)	0
TCGCTTGAGTCGAGGT-1_1	Melanocytic	1.12316
TCGCTTGCAAATCGGG-1_1	Mitochondrial(low_quality)	0
TCGCTTGTCACCTCTG-1_1	Mitochondrial(low_quality)	0
TCGCTTGTCCCATACC-1_1	Mitochondrial(low_quality)	0.753051
TCGCTTGTCGTGAGAG-1_1	Melanocytic	1.37478
TCGCTTGTCTAAGAAG-1_1	Mitochondrial(low_quality)	1.3296
TCGGATACAGCTGAAG-1_1	Antigen_Presentation	0.509602
TCGGATACAGTTACCA-1_1	Mesenchymal_like	0
TCGGATATCTACTGAG-1_1	Mitochondrial(low_quality)	0
TCGGGCAAGGGTAGCT-1_1	Mitochondrial(low_quality)	1.10102
TCGGGCAAGTAAGCAT-1_1	Interferon_Alpha_Beta_Response	0.508992
TCGGGTGCAGAAATTG-1_1	Neural_Crest_like	0
TCGGGTGTCCCGAATA-1_1	Melanocytic	0.511253
TCGGTCTAGACGTCGA-1_1	Stress (p53 Response)	0.553304
TCGGTCTAGGTCACAG-1_1	Neural_Crest_like	0
TCGGTCTGTGGCTGAA-1_1	Stress (Hypoxia Response)	0.513534
TCGTAGAGTTCTTGCC-1_1	Mitochondrial(low_quality)	0
TCGTAGATCTCACTCG-1_1	Mitochondrial(low_quality)	0.541869
TCGTCCAAGGTGAGAA-1_1	Neural_Crest_like	1.72327
TCGTCCAAGTAAGCAT-1_1	Antigen_Presentation	0
TCGTCCATCAGGAAGC-1_1	Antigen_Presentation	2.01742
TCGTCCATCCTAGCCT-1_1	Mitochondrial(low_quality)	0.812845
TCGTCCATCTAAGCCA-1_1	Neural_Crest_like	0
TCGTGCTAGTTGTCAC-1_1	Antigen_Presentation	1.82203
TCGTGCTGTGACGTCC-1_1	Neural_Crest_like	0.880056
TCGTGCTTCAAACGTC-1_1	Mitochondrial(low_quality)	0
TCGTGCTTCGCTTGAA-1_1	Mitochondrial(low_quality)	0.511573
TCGTGCTTCTATCGGA-1_1	Melanocytic	0.523625
TCTAACTGTTAGCTAC-1_1	Stress (p53 Response)	0.834884
TCTACATCACTTTATC-1_1	Melanocytic	0.570277
TCTACATGTCGCTGCA-1_1	Neural_Crest_like	1.53559
TCTACATTCGATACTG-1_1	Antigen_Presentation	0
TCTATACAGGATACAT-1_1	Mitochondrial(low_quality)	0
TCTATACTCGATCCCT-1_1	Melanocytic	0
TCTATACTCGATTCCC-1_1	Stress (Hypoxia Response)	0.838482
TCTATCAAGACTGGGT-1_1	Neural_Crest_like	1.28686
TCTATCAAGCTTAAGA-1_1	Melanocytic	1.57327
TCTATCACAGGTCTCG-1_1	Mitochondrial(low_quality)	0
TCTATCATCGCGAAGA-1_1	Mitochondrial(low_quality)	0.496476
TCTATCATCGTTCATT-1_1	Stress (p53 Response)	0
TCTCACGTCAGACCTA-1_1	Melanocytic	0
TCTCAGCAGGCTTCCG-1_1	Neural_Crest_like	0.860188
TCTCCGAAGCTGTCCG-1_1	Melanocytic	0
TCTCCGACACCAGTAT-1_1	Neural_Crest_like	0.442548
TCTCTGGCAAGAGTAT-1_1	Antigen_Presentation	0
TCTCTGGCAAGTACCT-1_1	Melanocytic	0
TCTCTGGCACACCTAA-1_1	Stress (Hypoxia Response)	0
TCTCTGGGTACAAGTA-1_1	Neural_Crest_like	0
TCTGCCAGTAGGAGTC-1_1	Mitochondrial(low_quality)	0
TCTGGCTAGCTGAAAT-1_1	Mitotic	0
TCTGGCTAGTCGGGAT-1_1	Neural_Crest_like	0
TCTGGCTAGTGGACTG-1_1	Interferon_Alpha_Beta_Response	0.827495
TCTTAGTTCCATTGTT-1_1	Mitochondrial(low_quality)	0
TCTTCCTAGCCTTCTC-1_1	Stress (Hypoxia Response)	0
TCTTGCGAGATTAGCA-1_1	Mitochondrial(low_quality)	0
TCTTGCGTCGAGCTGC-1_1	Neural_Crest_like	1.25022
TCTTTGACAACAACAA-1_1	Melanocytic	0
TCTTTGAGTGGTTCTA-1_1	Antigen_Presentation	0.4935
TCTTTGATCGGATAAA-1_1	Mitotic	1.95494
TGAACGTAGCTCGACC-1_1	Interferon_Alpha_Beta_Response	1.08282
TGAACGTCAACTAGAA-1_1	Interferon_Alpha_Beta_Response	0
TGAACGTTCACTGCTC-1_1	Mitochondrial(low_quality)	0
TGACAGTCACGCGCAT-1_1	Neural_Crest_like	2.2288
TGACAGTCATCGGCCA-1_1	Mitochondrial(low_quality)	0
TGACCCTGTCAGTTTG-1_1	Neural_Crest_like	1.46281
TGACCCTTCAATCCAG-1_1	Neural_Crest_like	1.17722
TGACGCGAGCAGGCTA-1_1	Mitochondrial(low_quality)	0
TGACGCGCACTATCGA-1_1	Melanocytic	0
TGACGCGTCAACTTTC-1_1	Stress (Hypoxia Response)	0
TGACTCCAGAGTATAC-1_1	Interferon_Alpha_Beta_Response	1.78315
TGACTCCTCGGTCTAA-1_1	Neural_Crest_like	1.09388
TGAGACTTCGCTTTAT-1_1	Antigen_Presentation	0
TGAGCATAGCCTATTG-1_1	Mitochondrial(low_quality)	0
TGAGCATCAGCATTGT-1_1	Mitochondrial(low_quality)	0.545688
TGAGCATTCCTCTCTT-1_1	Stress (Hypoxia Response)	0
TGAGCATTCTATTTCG-1_1	Mitochondrial(low_quality)	0
TGAGCGCCAATGAGCG-1_1	Mitochondrial(low_quality)	0.829457
TGAGCGCCAGCGTAGA-1_1	Neural_Crest_like	1.8169
TGAGCGCCATGGAGAC-1_1	Antigen_Presentation	0
TGAGCGCGTCCGGATC-1_1	Neural_Crest_like	0
TGAGGAGTCGTTACCC-1_1	Antigen_Presentation	0
TGAGGGACAGGGATAC-1_1	Mitochondrial(low_quality)	0
TGAGGTTCACAAACGG-1_1	Neural_Crest_like	0
TGAGTCAAGGTAGATT-1_1	Stress (Hypoxia Response)	0.505131
TGAGTCATCATGTCTT-1_1	Mitotic	1.2384
TGATCAGAGATGTTCC-1_1	Mitochondrial(low_quality)	0.825327
TGATCAGGTGGATTTC-1_1	Mitochondrial(low_quality)	1.64487
TGATCAGGTGTGTCCG-1_1	Mitochondrial(low_quality)	0
TGATCTTCAAGCGATG-1_1	Antigen_Presentation	0
TGATCTTCACAGACGA-1_1	Mesenchymal_like	0.876766
TGATCTTTCCTCATAT-1_1	Interferon_Alpha_Beta_Response	1.07099
TGATGCAAGCTACGTT-1_1	Mitochondrial(low_quality)	0.491126
TGATGCAAGGAAGAAC-1_1	Melanocytic	0.514425
TGATGCACAAACGTGG-1_1	Mitochondrial(low_quality)	0
TGATGCATCGGTCTGG-1_1	Melanocytic	0
TGATGGTAGTTCATGC-1_1	Mitochondrial(low_quality)	0
TGATGGTCAGTACTAC-1_1	Melanocytic	0.481834
TGATGGTGTCACTTCC-1_1	Neural_Crest_like	1.28336
TGATGGTTCTCATGGA-1_1	Mitochondrial(low_quality)	0
TGATTCTAGGGAGGAC-1_1	Stress (p53 Response)	1.65821
TGATTCTAGTACAACA-1_1	Melanocytic	0
TGATTCTGTGATAGTA-1_1	Mitochondrial(low_quality)	0
TGATTCTTCGTGGTAT-1_1	Mitochondrial(low_quality)	0
TGATTTCCATACCATG-1_1	Melanocytic	0.503495
TGCACGGCAAGGCGTA-1_1	Mitochondrial(low_quality)	0
TGCACGGCAGAAACCG-1_1	Neural_Crest_like	1.84692
TGCACGGGTCCCAAAT-1_1	Mitochondrial(low_quality)	0
TGCACGGTCTACAGGT-1_1	Mesenchymal_like	0
TGCAGATAGCTCCGAC-1_1	Mesenchymal_like	1.70673
TGCAGATAGTTTCGAC-1_1	Mitochondrial(low_quality)	0.553367
TGCAGTAAGAGATCGC-1_1	Mitochondrial(low_quality)	0
TGCATCCAGTCTACCA-1_1	Mitochondrial(low_quality)	0.833005
TGCATCCCAAGTCATC-1_1	Mitochondrial(low_quality)	0
TGCATCCGTATGAGAT-1_1	Stress (Hypoxia Response)	1.32153
TGCATCCGTATGCTTG-1_1	Mitochondrial(low_quality)	0
TGCATCCGTGAGATAT-1_1	Stress (p53 Response)	1.55598
TGCATCCTCATCCTAT-1_1	Neural_Crest_like	1.20709
TGCATGACACACCAGC-1_1	Neural_Crest_like	1.1113
TGCATGACAGCCGTCA-1_1	Neural_Crest_like	0
TGCATGATCTGTGTGA-1_1	Mitochondrial(low_quality)	0
TGCCGAGCAATCGCGC-1_1	Melanocytic	0.511761
TGCCGAGCACGCTATA-1_1	Mitochondrial(low_quality)	1.43091
TGCCGAGGTTATCTGG-1_1	Neural_Crest_like	1.44655
TGCGACGCAGGACAGT-1_1	Antigen_Presentation	1.41453
TGCGATAAGATGGTAT-1_1	Mitochondrial(low_quality)	0
TGCGATAGTATGTCCA-1_1	Mitochondrial(low_quality)	0.525851
TGCGGCACAAAGAGTT-1_1	Neural_Crest_like	0
TGCGGCAGTCTCTCCA-1_1	Melanocytic	1.07403
TGCGGCATCCACGTCT-1_1	Melanocytic	0
TGCGGCATCTCTTCAA-1_1	Mitochondrial(low_quality)	0.491644
TGCGGGTAGCCTTTCC-1_1	Antigen_Presentation	0.530476
TGCGGGTCAAATGGAT-1_1	Stress (Hypoxia Response)	0
TGCGGGTTCTGGAAGG-1_1	Stress (Hypoxia Response)	0.490954
TGCTCCACACAATCTG-1_1	Interferon_Alpha_Beta_Response	2.93054
TGCTCCACACTGTGTA-1_1	Mitochondrial(low_quality)	0.492088
TGCTGAACATAGATGA-1_1	Interferon_Alpha_Beta_Response	1.10312
TGCTGAAGTTGGCCTG-1_1	Mitochondrial(low_quality)	0.831245
TGCTGAATCGCCGATG-1_1	Mitochondrial(low_quality)	0
TGCTGAATCGGACCAC-1_1	Mitochondrial(low_quality)	0
TGCTTCGAGGTGCCTC-1_1	Stress (Hypoxia Response)	0
TGCTTCGTCCGATAGT-1_1	Mitochondrial(low_quality)	1.06673
TGCTTGCCAAGGAGTC-1_1	Interferon_Alpha_Beta_Response	1.07806
TGGAACTAGCCGATAG-1_1	Mitochondrial(low_quality)	0
TGGAACTCAGTAGTGG-1_1	Antigen_Presentation	0
TGGAACTGTCGCATTA-1_1	Mitochondrial(low_quality)	1.61431
TGGAGAGAGCGATCGA-1_1	Mitochondrial(low_quality)	0.855223
TGGAGAGTCTGCCCTA-1_1	Antigen_Presentation	0.833667
TGGAGGAAGAATCGAT-1_1	Stress (p53 Response)	0.860267
TGGAGGAGTTCCGCAG-1_1	Mitochondrial(low_quality)	0
TGGAGGATCACAACCA-1_1	Mitochondrial(low_quality)	0
TGGAGGATCTACTGAG-1_1	Melanocytic	0
TGGATCATCCGAACGC-1_1	Stress (Hypoxia Response)	0
TGGATCATCGACCAAT-1_1	Mitochondrial(low_quality)	0.511948
TGGATCATCTAGACAC-1_1	Interferon_Alpha_Beta_Response	0.861133
TGGATCATCTATCCAT-1_1	Melanocytic	0.867851
TGGATGTGTATCAGGG-1_1	Mitochondrial(low_quality)	0
TGGATGTGTGCTCTTC-1_1	Antigen_Presentation	0
TGGCGTGCATAGTCGT-1_1	Melanocytic	0.81854
TGGGAAGTCGGTCAGC-1_1	Melanocytic	0.830587
TGGGAGAAGCGCCATC-1_1	Mitochondrial(low_quality)	0
TGGGAGACAAGGTACG-1_1	Mitochondrial(low_quality)	0.846233
TGGGATTAGTGCCTCG-1_1	Melanocytic	0.505262
TGGGATTGTTTAGTCG-1_1	Melanocytic	0
TGGGATTTCTGAGAAA-1_1	Melanocytic	0.523121
TGGGCGTAGCAATAAC-1_1	Neural_Crest_like	1.55606
TGGGCGTAGGCCATAG-1_1	Mitochondrial(low_quality)	0
TGGGCGTCAATGGGTG-1_1	Antigen_Presentation	0.546054
TGGGCGTCATATCTCT-1_1	Mitochondrial(low_quality)	0.480395
TGGGCTGAGGGCAATC-1_1	Mitochondrial(low_quality)	0
TGGGCTGAGTCGCCAC-1_1	Interferon_Alpha_Beta_Response	1.90321
TGGGCTGCACTGCTTC-1_1	Mitochondrial(low_quality)	0
TGGGCTGGTATGCTAC-1_1	Mitochondrial(low_quality)	0.802075
TGGGTTAGTAGCGTAG-1_1	Antigen_Presentation	0.546024
TGGGTTAGTATTTCGG-1_1	Mitochondrial(low_quality)	0
TGGGTTATCTCAGAAC-1_1	Mitochondrial(low_quality)	0
TGGTACAAGGTACAAT-1_1	Melanocytic	0.825291
TGGTACAGTTGTGCAT-1_1	Mitochondrial(low_quality)	0
TGGTAGTAGGTTGACG-1_1	Mitochondrial(low_quality)	0.506647
TGGTAGTTCACCTTGC-1_1	Patient_specific_B	0.84464
TGGTTAGAGGGTGAAA-1_1	Melanocytic	0
TGGTTAGTCTGTTGGA-1_1	Neural_Crest_like	0.85028
TGTAAGCGTCTCGACG-1_1	Stress (p53 Response)	0
TGTAAGCTCCTAGAGT-1_1	Mitochondrial(low_quality)	0
TGTACAGAGGTAGTCG-1_1	Interferon_Alpha_Beta_Response	0.48963
TGTACAGAGTCTTCCC-1_1	Neural_Crest_like	0.497459
TGTAGACCAGTCGGTC-1_1	Neural_Crest_like	1.85806
TGTCAGAGTTAAGGGC-1_1	Neural_Crest_like	1.06877
TGTCAGATCATGCCGG-1_1	Antigen_Presentation	0
TGTCAGATCATTGGTG-1_1	Antigen_Presentation	0
TGTCAGATCCCATTTA-1_1	Mitotic	1.16694
TGTCCACGTCAAACGG-1_1	Mitochondrial(low_quality)	0.528182
TGTCCCACAGGTTCGC-1_1	Melanocytic	0.83529
TGTCCTGAGTATGAGT-1_1	Mitochondrial(low_quality)	0.484094
TGTCCTGGTCGCAGTC-1_1	Neural_Crest_like	0
TGTCCTGTCCATCACC-1_1	Mitochondrial(low_quality)	0
TGTCCTGTCGTTACCC-1_1	Stress (Hypoxia Response)	0.513318
TGTGAGTCAAGCTGTT-1_1	Mitochondrial(low_quality)	0
TGTGAGTCAATTCACG-1_1	Mitochondrial(low_quality)	0
TGTGAGTGTACCGTGC-1_1	Antigen_Presentation	0.875661
TGTGATGAGCCACAAG-1_1	Mitochondrial(low_quality)	0
TGTGATGCATGAATCC-1_1	Mitotic	0.499514
TGTGATGGTTACGCCG-1_1	Mitochondrial(low_quality)	0
TGTGGCGGTATGCGTT-1_1	Antigen_Presentation	0.525483
TGTGTGAAGCTGTTAC-1_1	Melanocytic	1.06448
TGTGTGACAGAACTCT-1_1	Mitochondrial(low_quality)	0
TGTTACTGTTTCTTAC-1_1	Antigen_Presentation	0
TGTTCCGGTACAATAG-1_1	Melanocytic	0
TGTTCCGTCCCGTTGT-1_1	Stress (p53 Response)	0.59517
TGTTCTAAGCCTCGTG-1_1	Interferon_Alpha_Beta_Response	1.71319
TGTTCTAGTATGAGAT-1_1	Mitochondrial(low_quality)	0
TGTTGAGCACATTCGA-1_1	Neural_Crest_like	1.29875
TGTTGAGGTGCAGTGA-1_1	Mitochondrial(low_quality)	1.12559
TGTTGAGTCACCCTCA-1_1	Mitochondrial(low_quality)	0.489923
TGTTGAGTCCAATCTT-1_1	Neural_Crest_like	0
TGTTGGACAACGGGTA-1_1	Mitochondrial(low_quality)	0
TGTTGGACATAACCCA-1_1	Antigen_Presentation	0.510719
TGTTGGATCTAGAACC-1_1	Mitochondrial(low_quality)	1.07222
TTAATCCCACTCTAGA-1_1	Melanocytic	0
TTACAGGAGATGGGCT-1_1	Stress (Hypoxia Response)	0.492385
TTACAGGGTGCCCGTA-1_1	Antigen_Presentation	0
TTACCATCAATTTCTC-1_1	Neural_Crest_like	0.728645
TTACCGCAGGAACATT-1_1	Mitochondrial(low_quality)	1.12761
TTACCGCAGTCGCGAA-1_1	Melanocytic	0
TTACGCCAGTTGGCTT-1_1	Stress (p53 Response)	0
TTACGTTGTGTCCATA-1_1	Melanocytic	0
TTACGTTGTTTGGCTA-1_1	Mitochondrial(low_quality)	0
TTACTGTGTCACTACA-1_1	Mitochondrial(low_quality)	1.07205
TTAGGCAAGTGAGGTC-1_1	Mitochondrial(low_quality)	1.26733
TTAGGCAAGTTTCAGC-1_1	Mesenchymal_like	1.6315
TTAGGCATCTTCGACC-1_1	Neural_Crest_like	1.01238
TTAGGGTGTCCGGTCA-1_1	Neural_Crest_like	0
TTAGGGTGTTTGGGAG-1_1	Stress (Hypoxia Response)	0.531428
TTAGGGTTCATGGATC-1_1	Mitochondrial(low_quality)	1.45778
TTAGGGTTCGGCTTGG-1_1	Stress (p53 Response)	0.552019
TTAGTCTAGAGTCTTC-1_1	Mitochondrial(low_quality)	0.520697
TTAGTCTTCCAACACA-1_1	Mitochondrial(low_quality)	0
TTAGTCTTCTAACGCA-1_1	Antigen_Presentation	0
TTATTGCGTAGTGATA-1_1	Mitochondrial(low_quality)	0
TTCAATCGTTAAGGAT-1_1	Melanocytic	0
TTCAATCTCGATTTCT-1_1	Mitochondrial(low_quality)	0.53221
TTCACCGAGTTCATGC-1_1	Interferon_Alpha_Beta_Response	0
TTCACGCCAGTCAACT-1_1	Neural_Crest_like	0.449341
TTCACGCCATCACCAA-1_1	Antigen_Presentation	0.847069
TTCACGCCATCCGTTC-1_1	Mitochondrial(low_quality)	0.823314
TTCACGCGTTCTCCAC-1_1	Stress (p53 Response)	1.16671
TTCAGGATCAATCCAG-1_1	Stress (Hypoxia Response)	0.853749
TTCAGGATCCTTCACG-1_1	Antigen_Presentation	0
TTCATGTAGCTTTGTG-1_1	Antigen_Presentation	0.574961
TTCATGTCATTACTCT-1_1	Stress (Hypoxia Response)	0
TTCATGTGTCACCGCA-1_1	Stress (p53 Response)	1.2828
TTCATGTGTCTTTATC-1_1	Melanocytic	0.829821
TTCATGTTCGCAGTCG-1_1	Antigen_Presentation	1.30528
TTCATGTTCTAGTTCT-1_1	Mitochondrial(low_quality)	0.497813
TTCATTGTCGACGCTG-1_1	Neural_Crest_like	1.42104
TTCCAATAGATGCGAC-1_1	Stress (p53 Response)	0.820172
TTCCAATCAAGAGTTA-1_1	Interferon_Alpha_Beta_Response	1.32279
TTCCAATCAGGCCCTA-1_1	Antigen_Presentation	1.06394
TTCCAATGTTCCATTT-1_1	Antigen_Presentation	0.850242
TTCCACGCACCCTATC-1_1	Melanocytic	0.826843
TTCCACGGTGCCGAAA-1_1	Stress (Hypoxia Response)	0
TTCCACGGTGGAACCA-1_1	Stress (p53 Response)	0
TTCCGGTAGCATACTC-1_1	Stress (p53 Response)	0
TTCCGGTGTCGCAGTC-1_1	Melanocytic	0
TTCCGGTGTGTTCAGT-1_1	Antigen_Presentation	0
TTCCGTGGTGTCCACG-1_1	Melanocytic	1.08042
TTCCTAATCGTTCTGC-1_1	Mitochondrial(low_quality)	0.826663
TTCCTCTAGGGTATAT-1_1	Stress (Hypoxia Response)	0.502977
TTCCTTCCAGACCTGC-1_1	Stress (p53 Response)	0.855651
TTCCTTCTCATTATCC-1_1	Melanocytic	0
TTCCTTCTCTTCACAT-1_1	Mitochondrial(low_quality)	0
TTCGATTTCTAGTCAG-1_1	Mitochondrial(low_quality)	0
TTCGCTGAGCTTGTTG-1_1	Neural_Crest_like	0.876397
TTCGCTGCAACGATCT-1_1	Antigen_Presentation	0
TTCGCTGCAGGGAATC-1_1	Mitochondrial(low_quality)	1.42301
TTCGCTGGTGGGCTCT-1_1	Mitochondrial(low_quality)	0
TTCGGTCCAGATCCAT-1_1	Antigen_Presentation	0
TTCGGTCGTTGCATGT-1_1	Mitochondrial(low_quality)	0.892716
TTCGGTCTCGAACGGA-1_1	Antigen_Presentation	0
TTCTAACCATGTTCAG-1_1	Mitotic	1.04998
TTCTAACGTTCTTAGG-1_1	Antigen_Presentation	0.844791
TTCTAACGTTTGGAAA-1_1	Mitochondrial(low_quality)	0
TTCTAACTCCGATCTC-1_1	Neural_Crest_like	1.15601
TTCTAGTGTCTACTGA-1_1	Mitochondrial(low_quality)	0.529757
TTCTAGTTCCGGCAAC-1_1	Stress (p53 Response)	0.57202
TTCTAGTTCTACACTT-1_1	Melanocytic	0
[truncated: 12,209 more rows]

## Sheet: ED Fig. 4a Karras_Nras
	clustername	MCSP
AAACCTGCAAACGTGG	Melanocytic	0
AAACCTGCATACTCTT	Melanocytic	0.97725
AAACCTGGTTGGTTTG	NC-like	0
AAACCTGTCACAAACC	NC-like	0.879684
AAACGGGAGATCCTGT	Melanocytic	1.2411
AAACGGGGTAAAGGAG	Melanocytic	1.1429
AAACGGGTCTGCGTAA	Melanocytic	1.43112
AAAGATGAGCTGAACG	RNA processing	0
AAAGATGAGTAGATGT	Melanocytic	1.04689
AAAGATGCAAAGGCGT	Melanocytic	1.25563
AAAGATGGTACCTACA	RNA processing	0
AAAGATGTCGATAGAA	Melanocytic	1.05953
AAAGCAAAGGGCTCTC	Melanocytic	0.902622
AAAGCAAGTCCGTTAA	Melanocytic	1.37294
AAAGCAATCAGTTTGG	Melanocytic	1.14326
AAAGTAGCAAGCGAGT	Melanocytic	0
AAAGTAGGTCGAATCT	Melanocytic	1.31178
AAAGTAGGTTGCTCCT	Melanocytic	0
AAATGCCAGCGGATCA	Melanocytic	0.753111
AAATGCCCACAGATTC	Melanocytic	0.845511
AAATGCCGTAAATGAC	Stress-like	0.569343
AAATGCCGTCGGCATC	Melanocytic	1.01465
AAATGCCTCAACGGGA	Melanocytic	0
AACACGTAGATGGCGT	Melanocytic	0
AACACGTAGCCACTAT	Melanocytic	0
AACACGTTCCGAAGAG	Melanocytic	0.98135
AACCATGAGAAACCTA	Melanocytic	1.59707
AACCATGAGCCGGTAA	RNA processing	0.87196
AACCATGCAGATAATG	RNA processing	1.22644
AACCATGGTAGGCTGA	Melanocytic	0
AACCATGTCACCGGGT	Melanocytic	1.0676
AACCATGTCTAGCACA	Melanocytic	0.738949
AACCGCGCACTACAGT	Melanocytic	0
AACCGCGCAGTGAGTG	RNA processing	0
AACCGCGCATAGAAAC	Melanocytic	1.37966
AACCGCGGTATAAACG	Melanocytic	0
AACCGCGGTATCACCA	RNA processing	1.27573
AACCGCGGTTGTACAC	Melanocytic	0.613344
AACCGCGTCCTGCCAT	Stress-like	0
AACCGCGTCGTTGCCT	Melanocytic	0.997483
AACCGCGTCTCCTATA	Melanocytic	1.17099
AACGTTGAGCGAAGGG	Melanocytic	1.43557
AACGTTGAGCTAGTCT	Melanocytic	0
AACGTTGGTAGCTGCC	Melanocytic	1.30857
AACGTTGGTGTGCGTC	Melanocytic	0.630927
AACGTTGGTTACGGAG	NC-like	0
AACGTTGTCAACACTG	NC-like	0
AACTCAGAGAAGGGTA	Melanocytic	1.11446
AACTCAGGTGATGCCC	Melanocytic	1.05756
AACTCCCAGGTTCCTA	RNA processing	1.1514
AACTCCCCACCATCCT	Melanocytic	1.51538
AACTCCCCACTAGTAC	Stress-like	0.690012
AACTCCCGTACCGAGA	RNA processing	2.01584
AACTCCCGTTGGTTTG	Stress-like	0
AACTCCCTCATGTAGC	RNA processing	0
AACTCCCTCGCCGTGA	Melanocytic	0
AACTCTTAGTTTAGGA	NC-like	1.06479
AACTCTTCACTCAGGC	Melanocytic	0.796317
AACTCTTGTTAAGGGC	Melanocytic	0.843884
AACTCTTTCAGTTAGC	Melanocytic	0.609718
AACTCTTTCTCCAGGG	Melanocytic	0.827133
AACTGGTAGTGGGCTA	Melanocytic	0
AACTGGTCACCGATAT	Melanocytic	0
AACTGGTCAGTAAGCG	Melanocytic	0
AACTGGTGTCAGGACA	Melanocytic	2.05586
AACTTTCCAGGCTGAA	Melanocytic	0.736841
AACTTTCCAGTATGCT	Melanocytic	0.723141
AACTTTCCATCAGTCA	Melanocytic	0
AACTTTCTCCCATTTA	Melanocytic	0
AAGACCTAGTTCGCAT	NC-like	0
AAGACCTCATGCCCGA	Melanocytic	0
AAGACCTGTCGCGGTT	NC-like	1.55515
AAGACCTTCTGCTGCT	RNA processing	1.62439
AAGCCGCAGTGTACGG	Melanocytic	0.82659
AAGCCGCTCTTGACGA	Melanocytic	0.828838
AAGGAGCAGCCGCCTA	Melanocytic	0
AAGGAGCCACTTACGA	Melanocytic	0.836104
AAGGAGCTCAGCACAT	Melanocytic	0.613927
AAGGCAGAGAAACGAG	Melanocytic	0
AAGGCAGAGCGATGAC	Stress-like	1.34929
AAGGCAGAGTGGTAGC	NC-like	0.987862
AAGGCAGAGTTACCCA	Melanocytic	0.822276
AAGGCAGCAAGCCATT	Melanocytic	0.743462
AAGGCAGCACAGAGGT	Melanocytic	0.758381
AAGGCAGCACTTAAGC	Melanocytic	0.778851
AAGGCAGCATCCCATC	Melanocytic	0.559884
AAGGCAGGTCCGAACC	NC-like	0.526162
AAGGCAGGTTAAAGAC	NC-like	0
AAGGCAGTCTTGACGA	Stress-like	0.989771
AAGGTTCAGGCGTACA	Melanocytic	0
AAGGTTCCACCACGTG	Melanocytic	0
AAGGTTCCATCGGGTC	Melanocytic	0
AAGGTTCGTCATACTG	Melanocytic	0
AAGGTTCGTGAAAGAG	Melanocytic	0.833667
AAGGTTCGTTCACCTC	Melanocytic	1.04176
AAGGTTCTCCAGGGCT	RNA processing	1.21916
AAGTCTGAGATAGTCA	Melanocytic	0.768535
AAGTCTGAGGATTCGG	Melanocytic	0
AAGTCTGCAATAGAGT	Melanocytic	0
AAGTCTGCATTAGCCA	NC-like	0.761531
AAGTCTGGTCTCGTTC	Stress-like	0
AAGTCTGTCGTAGATC	RNA processing	0
AAGTCTGTCTTGTACT	Melanocytic	1.07359
AATCCAGAGCCCTAAT	Melanocytic	0
AATCCAGAGTGCCAGA	Melanocytic	0
AATCCAGGTGTTCGAT	Melanocytic	0
AATCGGTAGCTGGAAC	Melanocytic	1.09417
AATCGGTAGGTAGCCA	Stress-like	1.08832
AATCGGTCAGGACCCT	Melanocytic	0.627898
AATCGGTGTAAGAGGA	Melanocytic	0
AATCGGTGTCTAGGTT	Melanocytic	0
AATCGGTTCCCAGGTG	Melanocytic	0
ACACCAAAGAATGTTG	Melanocytic	0
ACACCAAAGAGCCTAG	Melanocytic	1.55903
ACACCAAAGCTACCTA	Stress-like	0
ACACCAAAGGCTAGAC	Melanocytic	0.779138
ACACCAAAGGGAGTAA	Melanocytic	0
ACACCAAAGTACGCGA	RNA processing	1.08545
ACACCAACAACTGGCC	Melanocytic	1.25833
ACACCAACACCTCGGA	RNA processing	1.30235
ACACCAACAGCTTCGG	Melanocytic	0.930348
ACACCAAGTAAACCTC	RNA processing	1.17725
ACACCAAGTTTGACAC	NC-like	0.723632
ACACCCTAGGCGACAT	Melanocytic	0
ACACCCTCATTTCACT	Melanocytic	0
ACACCCTTCAGTCAGT	Melanocytic	1.00985
ACACCGGAGACCACGA	Melanocytic	0.661157
ACACCGGAGAGAGCTC	Melanocytic	1.50167
ACACCGGCACCACCAG	Melanocytic	1.79016
ACACTGAAGGCAGGTT	Melanocytic	1.43667
ACACTGATCATTCACT	NC-like	0
ACACTGATCGCACTCT	Melanocytic	0
ACAGCCGTCGTAGGTT	Melanocytic	0
ACAGCCGTCTCTGCTG	Melanocytic	0.495346
ACAGCTAAGACAGGCT	Melanocytic	1.17802
ACAGCTATCTTATCTG	RNA processing	1.64605
ACATACGAGCAGATCG	Melanocytic	1.87796
ACATACGAGCTGCGAA	Melanocytic	0.790843
ACATACGCAACGATCT	Melanocytic	1.00248
ACATACGCAAGTAATG	Melanocytic	1.17639
ACATACGCAGCATGAG	Melanocytic	1.77855
ACATACGCATGCCTTC	Melanocytic	0
ACATACGTCACTCCTG	Melanocytic	1.03323
ACATACGTCTCGTATT	RNA processing	0
ACATCAGCAATGGAGC	NC-like	0
ACATCAGCACTAGTAC	RNA processing	0
ACATCAGGTTCGTGAT	Melanocytic	0.83433
ACATGGTGTCGGCACT	Melanocytic	1.72972
ACATGGTTCAACGAAA	Melanocytic	0
ACCAGTAGTACGCACC	Stress-like	1.47733
ACCAGTAGTATTCTCT	Melanocytic	1.26987
ACCAGTAGTGTGCGTC	Melanocytic	0
ACCCACTCATTAGCCA	Melanocytic	1.47373
ACCCACTGTCTCGTTC	Melanocytic	1.10641
ACCGTAAAGACAGGCT	Melanocytic	0.76674
ACCGTAAAGGATGGAA	Melanocytic	1.42357
ACCGTAACAATCACAC	Melanocytic	0.797958
ACCGTAACAGAGTGTG	Melanocytic	0
ACCGTAAGTACCATCA	Melanocytic	0
ACCGTAATCCCATTTA	RNA processing	1.5466
ACCTTTAAGATCCCAT	Melanocytic	1.28256
ACCTTTAAGGACACCA	Melanocytic	1.432
ACCTTTAAGTGCGATG	RNA processing	0.879231
ACCTTTACATGGTCAT	Melanocytic	1.09456
ACCTTTAGTAGGCATG	Melanocytic	0.735678
ACCTTTATCGCGATCG	Melanocytic	0.815682
ACGAGCCAGCCTCGTG	RNA processing	0
ACGAGCCTCGCGGATC	Melanocytic	0.71133
ACGAGCCTCTGGTGTA	Melanocytic	0.696211
ACGATACAGCTTCGCG	Melanocytic	0.696514
ACGATACCACCGAAAG	Stem-like	0
ACGATACCATGAGCGA	Melanocytic	0
ACGATACGTACAGCAG	Melanocytic	0
ACGATACGTCGACTAT	Melanocytic	1.35325
ACGATACTCAACGAAA	Stem-like	0.914913
ACGATACTCCGTTGTC	Stress-like	0
ACGATGTCATCCCACT	Melanocytic	1.44031
ACGATGTGTATATGAG	RNA processing	0
ACGATGTGTCACTGGC	Melanocytic	0.846765
ACGATGTGTCCAGTGC	NC-like	0.690508
ACGATGTGTCCGAATT	Melanocytic	0
ACGCAGCAGATAGCAT	Melanocytic	1.15735
ACGCAGCAGTCACGCC	Melanocytic	0.741874
ACGCAGCCAGTTCCCT	Melanocytic	0
ACGCAGCTCAGCACAT	RNA processing	1.22177
ACGCAGCTCCAGTAGT	Stress-like	0.963459
ACGCAGCTCTGATTCT	Melanocytic	0
ACGCCAGAGTCGATAA	Melanocytic	0
ACGCCGACAAGACACG	Melanocytic	0.640158
ACGCCGACACTCGACG	RNA processing	1.58432
ACGCCGATCAAGGCTT	Melanocytic	0.669794
ACGCCGATCGTGGGAA	Stress-like	0
ACGCCGATCTGATACG	Melanocytic	1.0178
ACGGAGACAAACAACA	Melanocytic	0
ACGGAGACACTCAGGC	Melanocytic	0.678621
ACGGAGACAGATCCAT	Melanocytic	0
ACGGAGAGTCCCTACT	Melanocytic	0.834625
ACGGAGAGTGCTGTAT	Melanocytic	0
ACGGAGAGTGTGACGA	Melanocytic	0.519038
ACGGAGAGTTACAGAA	Melanocytic	0
ACGGAGATCGGAATCT	RNA processing	1.6797
ACGGAGATCTAACCGA	Melanocytic	0
ACGGCCAAGAACTGTA	Melanocytic	0.910806
ACGGCCAAGTTGCAGG	Melanocytic	1.44355
ACGGCCACAAAGGAAG	Melanocytic	0.786325
ACGGCCAGTTCAGACT	Melanocytic	0.696615
ACGGGCTAGCCGCCTA	RNA processing	0
ACGGGCTCATGTCTCC	NC-like	0
ACGGGCTTCCACGAAT	Melanocytic	0.816738
ACGGGTCTCCTCGCAT	Melanocytic	0
ACGTCAAAGATAGTCA	Melanocytic	1.13819
ACGTCAAAGCCAGTTT	Melanocytic	2.0368
ACGTCAATCGCACTCT	Melanocytic	0
ACGTCAATCGGTGTCG	Stress-like	0
ACGTCAATCTTCTGGC	Stem-like	0
ACTATCTAGGACAGCT	Melanocytic	1.59645
ACTATCTAGTAAGTAC	NC-like	0.668678
ACTATCTCAACACCCG	Melanocytic	0.676047
ACTATCTGTGGTCTCG	Melanocytic	0
ACTATCTTCTAACTCT	NC-like	0.416389
ACTGAACGTAAAGGAG	Stress-like	0.990196
ACTGAACGTAGTGAAT	Melanocytic	1.21224
ACTGAACTCAAGGTAA	Melanocytic	1.0327
ACTGAACTCACTATTC	Melanocytic	1.10377
ACTGAACTCCTAGGGC	RNA processing	1.38682
ACTGAGTAGTATCGAA	Melanocytic	0
ACTGAGTTCTCCAGGG	Melanocytic	1.75048
ACTGATGAGACAAGCC	Melanocytic	1.75902
ACTGATGCATGCATGT	RNA processing	0.912408
ACTGATGGTCTGCCAG	Stem-like	1.75908
ACTGATGGTTCGTCTC	Stem-like	0
ACTGATGTCATGCTCC	Melanocytic	0.923521
ACTGATGTCCCTTGCA	Antigen presentation	0
ACTGCTCAGGCATGGT	Melanocytic	0
ACTGCTCAGTCTTGCA	Melanocytic	1.11674
ACTGCTCCAACTGCGC	Stem-like	0.690012
ACTGCTCCAAGCCTAT	Melanocytic	1.51478
ACTGCTCCAGCCTGTG	Melanocytic	1.4021
ACTGCTCCAGCTCCGA	Melanocytic	0.521753
ACTGCTCGTCGAAAGC	NC-like	0
ACTGCTCTCTGGGCCA	NC-like	0.546605
ACTGTCCAGGTGACCA	NC-like	0.925098
ACTGTCCGTACAGACG	NC-like	1.5188
ACTGTCCGTAGCTGCC	RNA processing	1.67917
ACTGTCCGTCTTCTCG	Melanocytic	0
ACTGTCCGTGTGACCC	RNA processing	0
ACTGTCCTCAATCTCT	Melanocytic	0.571416
ACTGTCCTCCATGAAC	Stress-like	0.930069
ACTGTCCTCGTTTAGG	RNA processing	0.89485
ACTTACTAGCTGGAAC	Melanocytic	1.08132
ACTTACTAGGCTCAGA	Melanocytic	0.742393
ACTTACTGTAATAGCA	Melanocytic	0
ACTTACTGTTCGAATC	Melanocytic	0.946834
ACTTACTTCAGATAAG	Melanocytic	0
ACTTACTTCTGGTGTA	Melanocytic	0
ACTTGTTAGAGGTTAT	Melanocytic	0
ACTTGTTCAAGCCTAT	RNA processing	1.26468
ACTTGTTCAATCGGTT	Melanocytic	0.630557
ACTTGTTCATCAGTAC	Melanocytic	1.10445
ACTTGTTGTTCCCTTG	Melanocytic	0.683732
ACTTGTTTCAGATAAG	Melanocytic	0.913033
ACTTGTTTCTGTACGA	Melanocytic	0
ACTTTCAAGTGGACGT	Melanocytic	0
ACTTTCAGTCGAGTTT	RNA processing	1.96575
ACTTTCATCCCATTAT	Melanocytic	1.29542
ACTTTCATCTCGATGA	RNA processing	0
AGAATAGCAAACAACA	RNA processing	0.884206
AGAATAGTCAACGAAA	Melanocytic	0
AGAATAGTCTGGCGTG	Melanocytic	0.60036
AGAATAGTCTTGAGAC	Melanocytic	0
AGACGTTAGACCTAGG	RNA processing	1.05695
AGACGTTCAAACAACA	Melanocytic	0.853131
AGACGTTCAAGCCTAT	Melanocytic	0
AGACGTTGTCCAAGTT	RNA processing	1.37467
AGACGTTGTGCACGAA	Melanocytic	1.07721
AGACGTTGTGTCTGAT	Melanocytic	1.07632
AGAGCGAAGGAGTAGA	RNA processing	0.965367
AGAGCGACAACTGCGC	Melanocytic	0
AGAGCGACAAGCGCTC	Melanocytic	1.7155
AGAGCGACACTTGGAT	Melanocytic	0.523569
AGAGCGATCGTGGACC	RNA processing	1.45264
AGAGCGATCTGCTTGC	Melanocytic	0
AGAGCTTAGATGCCAG	Melanocytic	0.639058
AGAGCTTAGCATGGCA	Melanocytic	0.752042
AGAGCTTAGCTAGTGG	Melanocytic	0.958079
AGAGCTTAGTGTACGG	RNA processing	0.893824
AGAGCTTCATGCAACT	Melanocytic	1.48985
AGAGCTTTCGAGAACG	RNA processing	1.00161
AGAGTGGAGCTAACAA	RNA processing	0.968397
AGAGTGGAGTGGAGTC	NC-like	1.19502
AGAGTGGAGTTTGCGT	Melanocytic	0.704642
AGAGTGGCAAGTAGTA	Melanocytic	0
AGAGTGGCAATGAAAC	Melanocytic	0
AGAGTGGCATGTCCTC	NC-like	0
AGAGTGGGTACCGTTA	Melanocytic	0
AGAGTGGGTCAGAATA	Stress-like	0.87196
AGAGTGGGTCCGAATT	Melanocytic	0
AGATCTGCAGGTTTCA	Melanocytic	1.18476
AGATCTGCAGTACACT	RNA processing	0.790251
AGATCTGGTCTGATCA	Melanocytic	0
AGATCTGGTGAGGGAG	Melanocytic	0.684072
AGATCTGTCAATCTCT	Melanocytic	0.881877
AGATTGCCAACGATGG	Melanocytic	1.19171
AGATTGCCACGGCTAC	Stress-like	0.758562
AGATTGCCATGCAATC	Melanocytic	0.761045
AGATTGCGTACAGTTC	Melanocytic	0
AGCATACAGCCCAGCT	Stress-like	0
AGCATACAGTCGATAA	RNA processing	0
AGCATACCAAGCCATT	Melanocytic	1.02928
AGCATACCACTTACGA	Melanocytic	1.17675
AGCATACCAGCATACT	Melanocytic	0.673023
AGCCTAACATGCAACT	Melanocytic	0
AGCGGTCAGCGTTGCC	Melanocytic	0
AGCGGTCAGTCCGTAT	Melanocytic	1.38603
AGCGGTCAGTTAGGTA	RNA processing	0
AGCGGTCCAGGACCCT	Stem-like	1.21111
AGCGGTCCATTCTCAT	Melanocytic	1.20262
AGCGGTCGTATAATGG	Melanocytic	0
AGCGGTCTCAACGGGA	Stress-like	0
AGCGTATAGGAGTACC	Melanocytic	0
AGCGTATAGTAATCCC	Melanocytic	0
AGCGTATTCATATCGG	Melanocytic	0.88479
AGCGTCGAGCAGATCG	Melanocytic	0.747214
AGCGTCGCATCCTTGC	Melanocytic	0.622407
AGCGTCGTCATTGCGA	Melanocytic	0
AGCGTCGTCCGAATGT	Melanocytic	0
AGCGTCGTCTGGTTCC	Melanocytic	0
AGCTCCTCAAAGCAAT	NC-like	0.690309
AGCTCCTCACAGTCGC	Melanocytic	0
AGCTCCTCACATGGGA	Melanocytic	0.55127
AGCTCCTCACCTCGTT	Melanocytic	1.0599
AGCTCCTCATCGACGC	Melanocytic	0.803162
AGCTCCTTCCACTGGG	Melanocytic	1.4469
AGCTCCTTCCGATATG	Melanocytic	0.908502
AGCTCCTTCTACCAGA	Melanocytic	1.57595
AGCTCTCAGTCTCGGC	Melanocytic	0.922242
AGCTCTCAGTGATCGG	RNA processing	1.1517
AGCTCTCCAGGGAGAG	RNA processing	1.01308
AGCTCTCGTGAGTGAC	Melanocytic	0.808438
AGCTCTCGTTCGGGCT	Melanocytic	1.08747
AGCTCTCTCTGGTTCC	RNA processing	1.38554
AGCTTGAAGTCCAGGA	RNA processing	0
AGCTTGACAAATACAG	Melanocytic	0
AGCTTGACAGATGAGC	Melanocytic	0
AGCTTGAGTACCGAGA	Melanocytic	1.432
AGGCCACAGAATCTCC	Melanocytic	1.56579
AGGCCACAGGTGATAT	Melanocytic	1.22595
AGGCCACCAAGTTCTG	Melanocytic	0.571148
AGGCCACCACGCCAGT	Stress-like	1.32456
AGGCCACGTCTTGCGG	Melanocytic	0
AGGCCACTCTTAACCT	NC-like	0
AGGCCGTCAAACCTAC	Melanocytic	0.763667
AGGCCGTGTAAAGGAG	RNA processing	1.0003
AGGCCGTGTCGAATCT	Melanocytic	0
AGGCCGTTCCCTCTTT	Melanocytic	1.77138
AGGGAGTCACCCATGG	Melanocytic	0.892461
AGGGAGTCACTCTGTC	RNA processing	0
AGGGAGTCATCGGTTA	Melanocytic	0
AGGGAGTGTGTTCGAT	Melanocytic	0
AGGGAGTGTTGAACTC	Stress-like	0.994361
AGGGAGTTCGCATGGC	Stress-like	1.38077
AGGGATGAGTCATGCT	Melanocytic	0
AGGGATGGTCCGAACC	Melanocytic	0
AGGGATGTCAACGGGA	Melanocytic	0
AGGGTGACAAAGCAAT	Melanocytic	0
AGGGTGACAGATTGCT	Melanocytic	1.06679
AGGGTGACAGGTGCCT	RNA processing	0.918879
AGGGTGAGTGCTCTTC	Melanocytic	0
AGGGTGAGTTATCGGT	Melanocytic	1.68073
AGGGTGATCACGACTA	Melanocytic	1.0656
AGGGTGATCCTCGCAT	NC-like	0.51152
AGGGTGATCGGTGTTA	RNA processing	2.0178
AGGTCATCATCCAACA	Antigen presentation	1.42433
AGGTCATCATTACCTT	Melanocytic	0
AGGTCATTCAGAGCTT	RNA processing	1.41227
AGGTCCGAGGCCCGTT	Melanocytic	0
AGGTCCGCAAACGCGA	Melanocytic	0.89915
AGGTCCGGTACTCAAC	Melanocytic	0
AGGTCCGGTGGACGAT	Melanocytic	0.800382
AGGTCCGGTTGTGGAG	Antigen presentation	1.95644
AGGTCCGTCCAGTATG	Mesenchymal-like	0.80768
AGTAGTCAGCTTTGGT	RNA processing	1.55215
AGTAGTCAGTGATCGG	Melanocytic	0.723797
AGTAGTCCAGCTTAAC	Melanocytic	0.804116
AGTAGTCCATCAGTCA	RNA processing	0
AGTAGTCGTGCGAAAC	Melanocytic	0
AGTCTTTAGATACACA	Melanocytic	1.37638
AGTCTTTAGTGCCATT	Melanocytic	1.52304
AGTCTTTGTAAGTAGT	NC-like	0
AGTGAGGAGACAGACC	Melanocytic	0
AGTGAGGAGCCAGTTT	Melanocytic	1.44566
AGTGAGGAGCGATATA	Melanocytic	0
AGTGAGGGTCACTGGC	Melanocytic	0
AGTGAGGTCATTCACT	NC-like	0
AGTGAGGTCCGTACAA	Melanocytic	0
AGTGAGGTCCTTTCTC	Melanocytic	1.66382
AGTGAGGTCGGTGTCG	NC-like	1.84344
AGTGAGGTCGTCCGTT	Melanocytic	0
AGTGAGGTCGTTTGCC	NC-like	0
AGTGAGGTCTATGTGG	RNA processing	0
AGTGAGGTCTCAAACG	RNA processing	1.17989
AGTGAGGTCTGGTTCC	Melanocytic	0
AGTGGGACACGGCGTT	Melanocytic	0.706926
AGTGGGACAGATAATG	Melanocytic	1.25509
AGTGGGATCTATCCCG	Melanocytic	0.66715
AGTGGGATCTCATTCA	Melanocytic	1.0502
AGTGTCAAGAATTCCC	Melanocytic	0.939557
AGTGTCAGTACTTCTT	RNA processing	0
AGTGTCATCGCCATAA	RNA processing	1.91761
AGTGTCATCTTGTTTG	RNA processing	0.746222
AGTTGGTAGATGAGAG	Melanocytic	0
AGTTGGTCATACGCTA	Melanocytic	0.766062
AGTTGGTTCAGGTTCA	Mesenchymal-like	0
AGTTGGTTCCGCATAA	RNA processing	0
ATAACGCAGATTACCC	RNA processing	0
ATAACGCGTACAGTTC	NC-like	0.672365
ATAACGCGTCCGTTAA	RNA processing	0
ATAACGCTCGGTTAAC	Melanocytic	0.860227
ATAAGAGTCAGCGATT	Stress-like	0
ATAAGAGTCCGCGCAA	Melanocytic	0.816738
ATAGACCAGGTGCACA	RNA processing	0
ATAGACCGTAAGGATT	Melanocytic	0.985173
ATAGACCGTAATAGCA	Melanocytic	0
ATAGACCGTAGGGTAC	Melanocytic	0.725057
ATAGACCGTCTAGAGG	RNA processing	1.229
ATAGACCGTCTAGTGT	Melanocytic	0.823637
ATCACGAAGAATTGTG	Melanocytic	0.622648
ATCACGATCACATGCA	Melanocytic	1.1175
ATCATCTAGAGGGCTT	Melanocytic	1.24699
ATCATCTCAATGACCT	Melanocytic	0.846689
ATCATCTTCAACACTG	RNA processing	0.678334
ATCATGGAGATCTGCT	Stress-like	0
ATCATGGAGCGTAGTG	NC-like	0
ATCATGGCAAGCCGCT	Melanocytic	0
ATCATGGCACGCGAAA	Melanocytic	0.624133
ATCATGGCATACGCCG	NC-like	0.446384
ATCATGGCATTGAGCT	NC-like	0
ATCATGGGTAAAGTCA	Melanocytic	1.40233
ATCATGGTCCTTAATC	NC-like	0
ATCATGGTCGTAGGAG	Melanocytic	1.04551
ATCCACCAGTGTTTGC	Melanocytic	0.710856
ATCCACCCAAGGTGTG	RNA processing	0
ATCCACCCACATGGGA	Melanocytic	0.617684
ATCCACCGTATCTGCA	Melanocytic	1.36305
ATCCGAAAGACCACGA	Melanocytic	1.57976
ATCCGAAAGCCACCTG	Melanocytic	0
ATCCGAAAGTGTCTCA	Stress-like	1.34771
ATCCGAACAAACTGCT	Melanocytic	0.730537
ATCCGAACAGGCTCAC	Melanocytic	0.987757
ATCCGAATCCTTGACC	RNA processing	1.45139
ATCGAGTAGATAGCAT	Stress-like	0
ATCGAGTCATACTACG	RNA processing	0.961858
ATCGAGTGTGTAAGTA	Melanocytic	0.80323
ATCGAGTGTGTTCGAT	Melanocytic	0.946689
ATCGAGTTCGCCTGAG	Melanocytic	0.415529
ATCTACTTCCAAACAC	RNA processing	0
ATCTGCCAGAGGACGG	Melanocytic	0.819852
ATCTGCCAGCCAGGAT	Melanocytic	0.764525
ATCTGCCAGCGATAGC	Melanocytic	1.4995
ATCTGCCAGTCAATAG	RNA processing	1.66966
ATCTGCCCAGAAGCAC	Melanocytic	0.727593
ATCTGCCGTGTGACCC	Melanocytic	0.576187
ATCTGCCTCGGTCCGA	RNA processing	0.861646
ATGAGGGCACAACTGT	Melanocytic	0
ATGAGGGGTATGAAAC	RNA processing	0
ATGAGGGTCGTTACAG	Melanocytic	1.38893
ATGCGATCAGACGCTC	Stress-like	0
ATGCGATCATGTCTCC	Melanocytic	1.86046
ATGCGATGTAGGACAC	Melanocytic	0.660658
ATGCGATTCGCATGAT	Melanocytic	1.29471
ATGGGAGAGCCGTCGT	RNA processing	1.1029
ATGGGAGCAGTCTTCC	Melanocytic	0.865454
ATGGGAGTCGCGATCG	Melanocytic	1.21077
ATGTGTGCAAGCTGGA	Melanocytic	0
ATTACTCGTGTTAAGA	Melanocytic	0
ATTACTCTCACCACCT	NC-like	1.4295
ATTACTCTCGGAAATA	Melanocytic	1.16496
ATTATCCCATTATCTC	Melanocytic	0
ATTATCCGTCGGGTCT	Stress-like	0.832638
ATTATCCTCAACCATG	RNA processing	0
ATTCTACAGCGATTCT	Melanocytic	0.84982
ATTCTACAGCTTATCG	Melanocytic	1.11694
ATTCTACGTTACGACT	Stem-like	0
ATTGGACAGTGTGGCA	RNA processing	0
ATTGGACTCCTTCAAT	Melanocytic	1.06785
ATTGGTGCAAGACACG	Melanocytic	1.31651
ATTGGTGGTAGCCTAT	Stem-like	1.8198
ATTGGTGTCCTAGAAC	Melanocytic	0
ATTGGTGTCCTGTAGA	Melanocytic	0
ATTGGTGTCGAGAGCA	RNA processing	0
ATTTCTGAGTCCTCCT	Melanocytic	0.640328
ATTTCTGCAGATTGCT	RNA processing	1.6258
ATTTCTGGTCCGAGTC	Melanocytic	1.04348
ATTTCTGTCACCTTAT	Melanocytic	0.824427
CAACCAAAGTAGCCGA	Melanocytic	0.745814
CAACCAACACAGCCCA	RNA processing	0.940793
CAACCAAGTTACCGAT	Melanocytic	0.601998
CAACCTCAGCTCTCGG	Melanocytic	0.846993
CAACCTCCACGTTGGC	Melanocytic	0
CAACCTCGTACAGTGG	RNA processing	1.83204
CAACCTCTCACTCTTA	Antigen presentation	1.47339
CAACCTCTCGCCATAA	RNA processing	2.17203
CAACTAGCAGTGGAGT	RNA processing	0
CAACTAGGTTGTACAC	RNA processing	0.796284
CAACTAGTCACAATGC	Melanocytic	0.734576
CAACTAGTCACTTATC	Melanocytic	0.942989
CAAGAAAAGCTGAACG	Melanocytic	0.668307
CAAGAAAAGTAACCCT	Melanocytic	0.675146
CAAGAAACAGGTCGTC	Melanocytic	1.80366
CAAGAAAGTCACCCAG	RNA processing	1.25788
CAAGAAAGTTAAGACA	Melanocytic	0
CAAGAAATCACAGTAC	RNA processing	1.00643
CAAGAAATCTTATCTG	RNA processing	0.820208
CAAGATCAGCATCATC	Melanocytic	0
CAAGATCAGCCACCTG	NC-like	0
CAAGATCAGCTCCTCT	Melanocytic	1.42391
CAAGATCCATGTAGTC	NC-like	1.11484
CAAGATCTCTGGCGTG	Stress-like	0.99222
CAAGGCCAGCTGCCCA	Melanocytic	1.60497
CAAGGCCCAAGCCGCT	Melanocytic	0
CAAGGCCCAATGGTCT	Melanocytic	0.929883
CAAGGCCCACGCTTTC	Stem-like	1.73163
CAAGGCCGTCAACATC	Melanocytic	0.779809
CAAGGCCGTGCAGGTA	Melanocytic	0
CAAGGCCTCAACACCA	Melanocytic	0
CAAGTTGAGAGTAAGG	Melanocytic	0
CAAGTTGAGCACCGTC	Melanocytic	0.55586
CAAGTTGCACCATCCT	Melanocytic	1.50005
CAAGTTGGTAGCGCTC	Melanocytic	0.898028
CAAGTTGTCAGTTAGC	RNA processing	1.21473
CACAAACCAGCTGTGC	Stress-like	0
CACAAACGTCCTCTTG	Melanocytic	0.455208
CACACAAAGATCCCAT	RNA processing	1.04075
CACACAACAATGGAAT	Melanocytic	1.1517
CACACAATCCTATTCA	NC-like	0
CACACCTAGCTGGAAC	Melanocytic	1.14115
CACACCTCACATCCAA	Melanocytic	0.629573
CACACCTGTGCACTTA	Melanocytic	0.607617
CACACCTGTTGTTTGG	Melanocytic	0.660749
CACACCTTCGAGCCCA	RNA processing	0
CACACTCCAAGCTGTT	RNA processing	0
CACACTCGTACTCTCC	RNA processing	0.983231
CACACTCGTTAAGAAC	Melanocytic	1.15318
CACAGGCAGATCGGGT	Melanocytic	2.50826
CACAGGCGTGTGACCC	Stress-like	1.45478
CACAGTAAGATCTGCT	Melanocytic	0.788545
CACAGTAAGCTGAAAT	Melanocytic	0.62514
CACAGTACAGTGACAG	RNA processing	0.909121
CACAGTACATTAGCCA	Melanocytic	0
CACAGTAGTTCGTGAT	RNA processing	0
CACATAGGTAGCACGA	Melanocytic	0
CACATTTCACCGAATT	Stress-like	1.00445
CACATTTCAGACGCTC	Stress-like	1.91551
CACCACTAGCGTAATA	Melanocytic	1.12222
CACCACTAGTCGAGTG	Melanocytic	0.745406
CACCACTGTGTATGGG	Stress-like	1.63787
CACCACTTCACTTACT	Melanocytic	1.33793
CACCACTTCTAAGCCA	Melanocytic	0
CACCAGGAGAAACCTA	Melanocytic	1.04146
CACCAGGAGTGTGAAT	Melanocytic	0
CACCAGGGTGACAAAT	Melanocytic	0.636994
CACCAGGTCTTTCCTC	RNA processing	0
CACCTTGCAATAGCAA	Melanocytic	0.783085
CACCTTGCACAGATTC	RNA processing	0
CACTCCAAGGAGTAGA	Melanocytic	0
CACTCCATCGTCCAGG	Stress-like	0.791436
CAGAATCAGCGTTTAC	Stress-like	1.33365
CAGAATCAGTGTCCCG	Melanocytic	0.748034
CAGAATCCAGCTCCGA	Melanocytic	0.73912
CAGAATCCATTGGTAC	Antigen presentation	0.686416
CAGAATCTCGGAGCAA	Mesenchymal-like	0
CAGAGAGAGGCACATG	Stem-like	1.48218
CAGAGAGCAGTCTTCC	Stress-like	1.02945
CAGAGAGGTGTCCTCT	Melanocytic	1.81879
CAGAGAGTCGACGGAA	Melanocytic	0
CAGATCAAGTGAATTG	RNA processing	0
CAGATCACAATTCCTT	Melanocytic	0.989134
CAGATCACACGAAGCA	RNA processing	0.946062
CAGATCAGTACTTAGC	Melanocytic	1.13575
CAGATCAGTGGTGTAG	Melanocytic	0.741069
CAGCAGCAGCTAAACA	Melanocytic	0.817231
CAGCAGCAGGCATTGG	Stress-like	1.29696
CAGCAGCTCAGTTAGC	RNA processing	0.916981
CAGCATAAGGCCGAAT	RNA processing	0
CAGCATAGTTATGTGC	RNA processing	0
CAGCATATCCGCGGTA	Melanocytic	0
CAGCCGAAGAAGGGTA	Melanocytic	2.08966
CAGCCGACACCCTATC	RNA processing	0
CAGCCGACAGGGTTAG	Stress-like	0
CAGCGACAGGAGTCTG	Melanocytic	0.820777
CAGCGACAGGTGTGGT	Melanocytic	1.11667
CAGCGACCATCGGTTA	RNA processing	0.907531
CAGCGACGTCCAAGTT	Melanocytic	0
CAGCGACTCGGCGCAT	Melanocytic	1.31871
CAGCTAAAGAGGACGG	RNA processing	0
CAGCTAAAGGACTGGT	RNA processing	0.580902
CAGCTAACATAGACTC	Melanocytic	0.497409
CAGCTAACATCCGCGA	Melanocytic	0
CAGCTAATCGCCCTTA	RNA processing	1.6517
CAGCTGGAGTAGCGGT	NC-like	0.917823
CAGCTGGAGTGACATA	Melanocytic	1.51843
CAGCTGGCAAATACAG	Melanocytic	1.00803
CAGCTGGCACCAGATT	Melanocytic	0
CAGCTGGCATTGAGCT	Antigen presentation	0.882458
CAGGTGCAGATGTGTA	Melanocytic	0.744012
CAGGTGCAGCTACCTA	Melanocytic	0.698947
CAGGTGCGTATATGAG	Melanocytic	0
CAGGTGCTCTTCATGT	Melanocytic	0
CAGTAACCAAGTTGTC	Melanocytic	1.3481
CAGTCCTAGGACACCA	Melanocytic	0
CAGTCCTCAATCCAAC	NC-like	0.938608
CAGTCCTCACATCCAA	Stress-like	0
CAGTCCTCACCCAGTG	NC-like	0.82659
CAGTCCTGTACATGTC	Stem-like	0
CAGTCCTGTGGTTTCA	Melanocytic	0
CAGTCCTTCTCCAGGG	Stress-like	0
CATATGGGTCCGTCAG	Stress-like	0
CATATGGGTGACGGTA	Melanocytic	0
CATATGGTCCCAGGTG	Melanocytic	1.48165
CATATGGTCCGTTGCT	Melanocytic	1.44467
CATATTCAGAGGTACC	Stem-like	1.17074
CATATTCAGTCGTACT	RNA processing	0
CATATTCAGTGGACGT	Stress-like	0
CATATTCCAAGCCATT	Melanocytic	1.55468
CATATTCCACGTCTCT	Melanocytic	1.54197
CATATTCCAGGGAGAG	Melanocytic	0
CATATTCCATTTCACT	Melanocytic	1.02899
CATATTCGTACACCGC	Melanocytic	1.40372
CATATTCTCCACGAAT	Melanocytic	0.87456
CATATTCTCCTTCAAT	RNA processing	0.616819
CATATTCTCTCCTATA	Stress-like	1.23634
CATCAAGAGCCACGCT	Melanocytic	0
CATCAAGCAGTGGGAT	Melanocytic	0.676047
CATCAAGTCGGTGTTA	Stem-like	1.83639
CATCAAGTCGTATCAG	Melanocytic	0.774286
CATCAGACAAATCCGT	Melanocytic	1.47999
CATCAGACACAGACAG	Melanocytic	1.14923
CATCAGAGTGCACTTA	Melanocytic	1.00408
CATCAGAGTTCCACAA	RNA processing	1.6064
CATCAGATCAGGTAAA	Melanocytic	0.734887
CATCCACAGAGAACAG	Melanocytic	1.02319
CATCCACAGAGTAAGG	Melanocytic	1.29677
CATCCACAGGAGCGTT	Melanocytic	0.900275
CATCCACCATCTCCCA	NC-like	0.709436
CATCCACTCATCGATG	Melanocytic	0
CATCCACTCCGTCATC	Melanocytic	1.23002
CATCCACTCTTAGAGC	Melanocytic	2.00698
CATCGAAAGTAGCCGA	Melanocytic	0
CATCGAACACCAACCG	Melanocytic	0
CATCGAACACTCTGTC	Melanocytic	1.14043
CATCGAACAGATTGCT	Melanocytic	0.688677
CATCGAAGTTGCCTCT	RNA processing	0.758441
CATCGGGAGTGGGTTG	RNA processing	0
CATCGGGGTCTCTTTA	NC-like	0.51227
CATCGGGGTTGTTTGG	NC-like	1.22823
CATCGGGTCAGCTGGC	RNA processing	0
CATGACACAAAGGCGT	Melanocytic	0.782763
CATGACACATTTGCCC	RNA processing	1.13654
CATGACAGTGCGAAAC	Melanocytic	1.17107
CATGACAGTTGCTCCT	RNA processing	0
CATGCCTAGAGCAATT	RNA processing	0
CATGCCTAGATCACGG	Melanocytic	1.26007
CATGCCTAGTCATCCA	Melanocytic	1.02177
CATGCCTCAGATCTGT	Melanocytic	0.672506
CATGGCGAGAAACCGC	Melanocytic	1.01622
CATGGCGAGAACAATC	RNA processing	1.2604
CATGGCGAGTTATCGC	Melanocytic	0
CATGGCGTCTCGCTTG	Melanocytic	1.52113
CATTATCAGAGTACAT	Stress-like	0
CATTATCCAGCCTGTG	Melanocytic	1.15925
CATTATCCAGCGTAAG	Melanocytic	0.669887
CATTATCCAGTGACAG	Melanocytic	0
CATTATCGTACCAGTT	Melanocytic	0.56961
CATTATCTCGAGAACG	Melanocytic	0
CATTATCTCTCGATGA	NC-like	0
CATTCGCAGCGTTCCG	RNA processing	0
CATTCGCGTATCTGCA	Melanocytic	1.48314
CATTCGCGTCAACTGT	Melanocytic	1.84105
CATTCGCTCGACGGAA	Melanocytic	0.708388
CCAATCCAGAAGGTGA	Melanocytic	0
CCAATCCAGATACACA	Melanocytic	1.48288
CCAATCCGTCTCAACA	Stem-like	0.682326
CCACCTAAGATCGATA	Melanocytic	1.02569
CCACCTAAGGCGATAC	Melanocytic	1.04223
CCACCTACACTTAAGC	Melanocytic	1.25917
CCACCTACATCCGTGG	NC-like	0.836252
CCACCTAGTCATGCCG	Stress-like	0.766124
CCACCTAGTCCATGAT	RNA processing	1.30308
CCACCTAGTCTGGTCG	Stem-like	1.08332
CCACGGAGTAAGTGGC	RNA processing	0.809959
CCACTACAGCCCGAAA	RNA processing	1.23744
CCACTACAGGTCGGAT	Melanocytic	0
CCACTACAGTCCGTAT	Melanocytic	0.648146
CCACTACAGTCGATAA	Melanocytic	1.29005
CCACTACGTGACTACT	Stem-like	1.01853
CCACTACTCTCACATT	RNA processing	1.63837
CCAGCGACAGCCTATA	Melanocytic	1.29919
CCAGCGAGTGCATCTA	Melanocytic	0
CCAGCGATCGGCTTGG	Melanocytic	0
CCATGTCCAAGCGCTC	RNA processing	1.40689
CCATGTCGTGTATGGG	Melanocytic	1.36406
CCATGTCTCATTCACT	RNA processing	0
CCATTCGAGCGGCTTC	NC-like	1.03352
CCATTCGAGTAGTGCG	RNA processing	0.979685
CCATTCGAGTGTGAAT	Melanocytic	1.19171
CCATTCGCACGGTAGA	Melanocytic	0.868092
CCATTCGGTAGCGTCC	RNA processing	0
CCATTCGGTCCGCTGA	Melanocytic	1.02519
CCATTCGGTGCAGGTA	Melanocytic	0
CCATTCGTCAACTCTT	Melanocytic	1.11096
CCATTCGTCTTGTTTG	Melanocytic	0.867851
CCCAATCCACCGATAT	NC-like	0.810618
CCCAATCGTCTTCTCG	Melanocytic	0.74739
CCCAATCGTGTATGGG	Melanocytic	0
CCCAGTTAGCCAGGAT	RNA processing	0.851973
CCCAGTTAGCGTGTCC	Melanocytic	0
CCCAGTTCATCCCACT	Melanocytic	1.03032
CCCAGTTGTTAAAGAC	RNA processing	1.13855
CCCAGTTTCTACTCAT	Melanocytic	0
CCCATACAGAATGTGT	Melanocytic	1.24408
CCCATACCACAGTCGC	RNA processing	1.64932
CCCATACTCACCCGAG	Melanocytic	0.852011
CCCATACTCTGCAGTA	Melanocytic	0.762323
CCCTCCTCAAGCCCAC	Melanocytic	0
CCCTCCTGTAGGGACT	Melanocytic	0
CCCTCCTTCTGATTCT	Melanocytic	1.03562
CCGGGATAGAAACGCC	NC-like	0
CCGGGATTCCGATATG	Melanocytic	0.423894
CCGGGATTCGGGAGTA	NC-like	1.1414
CCGGTAGAGCCACCTG	RNA processing	1.04426
CCGGTAGCAAGTTGTC	RNA processing	0.963058
CCGGTAGCACCCATTC	Melanocytic	0
CCGGTAGGTAAGTAGT	Melanocytic	0.924759
CCGGTAGTCACCACCT	RNA processing	1.219
CCGGTAGTCCGTCAAA	Melanocytic	1.45633
CCGGTAGTCTGTCTAT	Melanocytic	0.880882
CCGTACTAGCTAACAA	NC-like	0
CCGTACTAGTAACCCT	Melanocytic	1.27685
CCGTACTCAGTCTTCC	RNA processing	1.23269
CCGTACTGTCCGACGT	Melanocytic	0
CCGTACTGTTACCAGT	Melanocytic	0.959964
CCGTGGACATTGCGGC	Melanocytic	0.571449
CCGTGGAGTCGAGTTT	RNA processing	1.57971
CCGTGGATCCCAACGG	Melanocytic	1.48113
CCGTTCAAGGACTGGT	NC-like	0
CCGTTCAGTAAATGTG	Melanocytic	1.26059
CCGTTCAGTCTAGCCG	RNA processing	1.59896
CCGTTCAGTGATGATA	NC-like	0
CCGTTCATCCAAACAC	Melanocytic	0
CCGTTCATCCGAATGT	Melanocytic	0.645331
CCGTTCATCGATGAGG	Melanocytic	0.52904
CCTAAAGGTAGCTCCG	Melanocytic	1.09861
CCTAAAGTCCTTGGTC	Melanocytic	0.965267
CCTACACAGTACGATA	RNA processing	1.39286
CCTACACCACAGAGGT	Melanocytic	0
CCTACACGTCTTGATG	Melanocytic	0.908856
CCTACACGTTAAGGGC	Melanocytic	0
CCTACCAAGACCTTTG	Melanocytic	1.11729
CCTACCACATAGTAAG	Melanocytic	0
CCTACCATCCGCAAGC	Melanocytic	1.69467
CCTACCATCGGTTCGG	Melanocytic	0.746338
CCTACCATCTGACCTC	RNA processing	0.447603
CCTAGCTCAATGTAAG	NC-like	0.535302
CCTAGCTGTGCACCAC	RNA processing	0.898028
CCTAGCTGTTGTGGAG	Melanocytic	0
CCTATTAAGTGAAGTT	RNA processing	0
CCTATTACACCCATTC	Melanocytic	0.811695
CCTATTAGTACTCAAC	Melanocytic	0
CCTATTAGTATCAGTC	RNA processing	0.7117
CCTATTAGTCGCATAT	Melanocytic	1.33499
CCTCAGTAGACTGGGT	Melanocytic	1.0881
CCTCAGTAGGATGGAA	Melanocytic	1.5915
CCTCAGTCACTCTGTC	Melanocytic	0
CCTCAGTCAGTGAGTG	RNA processing	0.98407
CCTCAGTTCCGATATG	Melanocytic	0.586156
CCTCTGAAGAAGGACA	Melanocytic	0.848404
CCTCTGAAGCGAAGGG	RNA processing	1.73908
CCTCTGAAGGTAAACT	Stem-like	1.12552
CCTCTGACACATGGGA	Melanocytic	0.971856
CCTTACGAGAAACGCC	Melanocytic	1.58555
CCTTACGAGTAGATGT	NC-like	0.818823
CCTTACGCACCATCCT	Melanocytic	0
CCTTACGCACGCATCG	Melanocytic	0.63507
CCTTACGCAGGTCTCG	RNA processing	1.43375
CCTTACGCAGTAGAGC	Melanocytic	0
CCTTACGTCCATGCTC	RNA processing	1.94591
CCTTACGTCGGTGTTA	Melanocytic	0
CCTTACGTCTGCGGCA	NC-like	0
CCTTCCCCAATCCAAC	RNA processing	1.09628
CCTTCCCCATAAAGGT	NC-like	0.898718
CCTTCCCCATCATCCC	Melanocytic	0.615057
CCTTCCCGTAGCGCAA	Melanocytic	0.667844
CCTTCCCGTTATCCGA	Melanocytic	1.01035
CCTTCCCTCACTTCAT	Melanocytic	0
CCTTCCCTCTAACCGA	RNA processing	1.28615
CCTTCGACAGGTCTCG	NC-like	0
CCTTCGACATGTAGTC	Melanocytic	1.65136
CCTTCGAGTGTGGTTT	Melanocytic	0
CCTTCGATCATAACCG	NC-like	0.963208
CCTTCGATCCTAGGGC	Stem-like	1.98262
CCTTTCTAGCAGGTCA	Melanocytic	0.616466
CCTTTCTAGGCATTGG	RNA processing	1.47421
CCTTTCTCAGTCTTCC	Melanocytic	0.633614
CCTTTCTCATGCTGGC	Melanocytic	0.861015
CCTTTCTGTGATGTGG	Melanocytic	0
CCTTTCTGTGGTTTCA	Melanocytic	1.0542
CCTTTCTTCAGCATGT	RNA processing	0
CCTTTCTTCGCCAAAT	RNA processing	1.17214
CGAACATTCGCTTAGA	Melanocytic	1.40187
CGAATGTAGTGGCACA	Melanocytic	0
CGAATGTCAAGTCTAC	Melanocytic	1.28266
CGAATGTGTCGGCATC	Melanocytic	0.907002
CGAATGTTCCTCAATT	RNA processing	1.53808
CGAATGTTCTCTTATG	Melanocytic	0
CGACCTTAGATGGGTC	RNA processing	0.743491
CGACCTTAGCTTTGGT	Melanocytic	1.10202
CGACCTTAGGCTAGAC	Stress-like	0.758984
CGACCTTCAAAGCAAT	Melanocytic	0.674012
CGACCTTCAGCTGCAC	RNA processing	0
CGACCTTGTGACGCCT	Melanocytic	0
CGACCTTTCAACACTG	RNA processing	0
CGACTTCAGCGGCTTC	NC-like	0
CGACTTCAGTTCCACA	RNA processing	0.776562
CGACTTCGTAGTAGTA	RNA processing	0.979685
CGACTTCGTCTCGTTC	Melanocytic	1.48525
CGACTTCGTGCATCTA	Melanocytic	0
CGACTTCTCGTACGGC	RNA processing	0.85005
CGACTTCTCTAACTCT	Melanocytic	0
CGAGAAGAGTGTCCAT	Melanocytic	1.32405
CGAGAAGCAAATCCGT	RNA processing	0.813229
CGAGAAGTCGCGTAGC	Melanocytic	0
CGAGCACAGCCAGAAC	RNA processing	1.88915
CGAGCACAGGCTCTTA	Melanocytic	1.02485
CGAGCACCACTTCGAA	Melanocytic	0.719393
CGAGCACGTCACACGC	Melanocytic	1.43346
CGAGCACTCTAACCGA	Melanocytic	0.434249
CGAGCCAAGAAACCTA	Melanocytic	1.43322
CGAGCCAAGAGTGAGA	RNA processing	1.23294
CGAGCCACAACCGCCA	RNA processing	1.00324
CGAGCCACACGTCTCT	Melanocytic	1.44665
CGAGCCAGTGAGGCTA	Melanocytic	1.4093
CGAGCCAGTGTTAAGA	RNA processing	1.61179
CGAGCCAGTTTGTTGG	RNA processing	1.55303
CGAGCCATCAATCTCT	Melanocytic	1.97163
CGAGCCATCCCTGACT	NC-like	0.528696
CGATCGGAGTCCGTAT	Melanocytic	1.45937
CGATCGGCATAGTAAG	Melanocytic	0.706094
CGATCGGCATATGGTC	RNA processing	0
CGATGGCAGACTAAGT	RNA processing	1.06735
CGATGGCAGGGATACC	Melanocytic	0.541809
CGATGGCCATGGTTGT	Melanocytic	1.66297
CGATGGCGTGGGTATG	Melanocytic	1.63504
CGATGGCTCAACACAC	Melanocytic	0
CGATGGCTCTCGTTTA	RNA processing	0
CGATGTAAGTGACATA	Melanocytic	0.859441
CGATGTACAAGTTGTC	Melanocytic	0.830587
CGATGTACATGATCCA	Melanocytic	0
CGATGTAGTAAAGTCA	Melanocytic	1.48069
CGATGTAGTGACAAAT	RNA processing	0
CGATGTAGTGTTTGTG	RNA processing	1.59943
CGATGTATCTACTTAC	Antigen presentation	0.797354
CGATTGACACAGGCCT	Melanocytic	0.650855
CGATTGACATCCCACT	Melanocytic	0.656656
CGATTGATCACAAACC	RNA processing	0
CGCCAAGAGCCCTAAT	RNA processing	1.52122
CGCCAAGAGCTAGCCC	RNA processing	0
CGCCAAGAGCTAGTCT	Melanocytic	0
CGCCAAGGTAGTACCT	Melanocytic	0.655941
CGCCAAGGTATAAACG	RNA processing	0
CGCCAAGGTCTGCCAG	Antigen presentation	0.855301
CGCCAAGTCCTTAATC	Melanocytic	0.909475
CGCGGTAAGTGTTTGC	Melanocytic	0.934928
CGCGGTAGTCGTCTTC	Melanocytic	0
CGCGGTAGTCTTGTCC	Melanocytic	1.41707
CGCGGTAGTCTTTCAT	NC-like	0
CGCGGTATCTTCAACT	Melanocytic	0
CGCTATCAGGTGCTAG	Melanocytic	0.751746
CGCTGGAAGTGGGATC	Melanocytic	1.17446
CGCTGGACAATGGAAT	Mesenchymal-like	1.24496
CGCTGGACACAAGTAA	RNA processing	1.08442
CGCTGGACACTGAAGG	RNA processing	0.916891
CGCTGGAGTCCGAATT	RNA processing	1.58958
CGCTGGAGTCTCTTTA	RNA processing	0
CGCTGGAGTTCTGGTA	RNA processing	0
CGCTGGATCCTGTACC	RNA processing	0
CGCTGGATCTACTCAT	Melanocytic	1.34702
CGCTGGATCTTGACGA	NC-like	0.858226
CGCTTCAAGCGTCAAG	RNA processing	1.50548
CGCTTCAAGTTGTAGA	Melanocytic	0.607312
CGCTTCACAATAGAGT	Melanocytic	0
CGCTTCATCACGACTA	Stress-like	0
CGCTTCATCCACTCCA	Melanocytic	1.17624
CGGACACAGAGTTGGC	NC-like	1.18122
CGGACACTCGATAGAA	Stress-like	1.01008
CGGACGTGTGACGCCT	Melanocytic	0.906826
CGGACGTGTTCGTGAT	Melanocytic	0
CGGACGTTCAACACCA	RNA processing	2.10834
CGGACGTTCAGAAATG	RNA processing	1.20646
CGGACGTTCCTTGCCA	Melanocytic	1.35176
CGGACTGAGATCCCAT	Melanocytic	0.837514
CGGACTGAGGCAAAGA	Melanocytic	0
CGGACTGCACCCATTC	Melanocytic	1.20597
CGGACTGCACCTCGTT	Melanocytic	0.724728
CGGACTGCAGTGGGAT	NC-like	0.500919
CGGACTGCATCGGTTA	Melanocytic	0.90921
CGGACTGGTAAACCTC	Melanocytic	0
CGGACTGGTTGCTCCT	Melanocytic	0
CGGACTGTCCTACAGA	Melanocytic	0.790448
CGGAGCTAGCCTCGTG	Melanocytic	1.32689
CGGAGCTAGCTCCTTC	Melanocytic	1.34767
CGGAGCTCAACGATGG	Melanocytic	1.16984
CGGAGCTGTAACGACG	Melanocytic	0.582957
CGGAGCTGTTGAGGTG	RNA processing	0
CGGAGCTTCCTGTACC	Melanocytic	1.88472
CGGAGCTTCTATGTGG	Melanocytic	0.864101
CGGAGTCCACAAGCCC	Melanocytic	1.58155
CGGAGTCCACAGGTTT	Melanocytic	0
CGGAGTCGTGTGCCTG	Melanocytic	0
CGGAGTCTCCAAACTG	Melanocytic	0.930162
CGGAGTCTCGCGCCAA	Melanocytic	1.27434
CGGCTAGAGATGGGTC	Melanocytic	1.08209
CGGCTAGCAGACGCTC	Melanocytic	0
CGGCTAGGTTCGTGAT	Melanocytic	0
CGGCTAGTCCACGAAT	Melanocytic	1.24826
CGGCTAGTCTGGTATG	RNA processing	1.67387
CGGGTCACACCCATGG	Melanocytic	0
CGGTTAACAGCGTTCG	Melanocytic	0
CGGTTAAGTAGCACGA	Melanocytic	0.723961
CGGTTAAGTGACGCCT	Stress-like	0
CGGTTAAGTTTAAGCC	NC-like	0.709436
CGGTTAATCATTGCGA	Melanocytic	0.700528
CGTAGCGAGGAGCGTT	Melanocytic	0
CGTAGCGAGGTGCAAC	Melanocytic	0
CGTAGCGAGTCATGCT	Melanocytic	0
CGTAGCGCAGACAAAT	Melanocytic	0.805962
CGTAGCGCATTAACCG	Melanocytic	0
CGTAGCGGTCAGGACA	Melanocytic	0.825003
CGTAGCGGTCTAAAGA	Melanocytic	0.839004
CGTAGCGGTTCCCGAG	Melanocytic	0.652747
CGTAGCGTCCACTGGG	Melanocytic	1.00725
CGTAGCGTCCTGCTTG	Melanocytic	0
CGTAGGCAGATCTGCT	NC-like	0.695556
CGTAGGCGTCTCCCTA	Melanocytic	0.756515
CGTAGGCTCGGCTTGG	Melanocytic	0
CGTCACTCATGGGAAC	RNA processing	2.02423
CGTCACTGTTCCCTTG	Melanocytic	0.892631
CGTCAGGAGTCCTCCT	Melanocytic	0
CGTCAGGCACTTAAGC	Melanocytic	0
CGTCAGGCAGATCGGA	Melanocytic	1.44096
CGTCAGGGTCAAGCGA	Melanocytic	1.03691
CGTCAGGGTTTGGGCC	Melanocytic	1.18279
CGTCAGGTCAGCTCGG	RNA processing	1.37368
CGTCAGGTCGGTGTCG	RNA processing	1.38021
CGTCAGGTCTTCGAGA	Melanocytic	0.90665
CGTCCATCATGAACCT	Melanocytic	0
CGTCCATTCGGCATCG	Melanocytic	1.31332
CGTCTACAGCGCTTAT	RNA processing	1.36984
CGTCTACAGGTTCCTA	Melanocytic	0
CGTCTACGTACCGAGA	Melanocytic	1.16724
CGTCTACGTGTCAATC	Melanocytic	0
CGTGAGCAGATCACGG	NC-like	0
CGTGAGCCAATGGAGC	RNA processing	1.75258
CGTGAGCCAATTCCTT	Melanocytic	0.575744
CGTGAGCCACGGACAA	RNA processing	0.979062
CGTGAGCCAGCTCGCA	Melanocytic	0
CGTGAGCTCGTGGGAA	Melanocytic	0
CGTGAGCTCTCGTATT	Stress-like	0.715418
CGTGTAAAGCGCCTTG	Melanocytic	0
CGTGTAACAACACGCC	Melanocytic	0
CGTGTAATCTTGCAAG	Melanocytic	1.90863
CGTGTCTAGCCTATGT	Melanocytic	0.759529
CGTGTCTAGGCAGGTT	Melanocytic	0
CGTGTCTAGGCCATAG	RNA processing	1.74983
CGTGTCTCATCACGAT	Melanocytic	0
CGTGTCTGTGAGTATA	Melanocytic	0
CGTGTCTGTTTGACTG	Mesenchymal-like	0
CGTTAGAAGAAGGACA	Melanocytic	1.28313
CGTTAGAAGTTGAGAT	Melanocytic	0.749091
CGTTAGACATAGTAAG	Melanocytic	0.774602
CGTTAGACATGGATGG	RNA processing	1.71025
CGTTAGAGTCTCGTTC	Melanocytic	0
CGTTAGAGTGCGAAAC	Melanocytic	0
CGTTAGAGTGTTCGAT	NC-like	0.557003
CGTTCTGAGTTGTCGT	RNA processing	1.66669
CGTTCTGCAAACTGTC	Melanocytic	1.63115
CGTTCTGCAGGGCATA	Melanocytic	0
CGTTCTGCATGCCTTC	Melanocytic	0.499234
CGTTCTGGTTCTGGTA	RNA processing	1.0039
CGTTCTGTCAATACCG	Melanocytic	0.787466
CGTTCTGTCACTCCTG	RNA processing	0
CGTTGGGCACAGACTT	Melanocytic	0.757778
CGTTGGGCACCATGTA	Melanocytic	0.75074
CGTTGGGCACTCAGGC	Melanocytic	0.615761
CGTTGGGGTCGCCATG	NC-like	0
CGTTGGGTCAACACCA	Melanocytic	0.680348
CGTTGGGTCAGATAAG	Melanocytic	0
CTAACTTCAACAACCT	Melanocytic	1.30683
CTAACTTCACGAGAGT	Stress-like	2.14471
CTAACTTCATTGGCGC	RNA processing	1.06685
CTAACTTGTACTCGCG	Melanocytic	0.828475
CTAACTTGTCAGAGGT	Melanocytic	0
CTAAGACAGAGGTTAT	NC-like	1.03633
CTAAGACCATCACGAT	Melanocytic	1.21883
CTAAGACTCCGGGTGT	NC-like	0
CTAATGGCACATGTGT	Melanocytic	0.804594
CTAATGGGTTGAACTC	Melanocytic	1.439
CTAATGGTCGCCGTGA	Melanocytic	0
CTACACCAGGAGTAGA	NC-like	1.296
CTACACCCAGATGAGC	Melanocytic	1.05402
CTACACCGTCGGCTCA	Melanocytic	0.954724
CTACACCTCAACTCTT	RNA processing	1.07709
CTACACCTCATGTCCC	Melanocytic	0.952225
CTACACCTCGTGACAT	Melanocytic	0.806374
CTACACCTCTTGCAAG	Melanocytic	0
CTACATTAGCCACCTG	Melanocytic	0
CTACATTAGCCCTAAT	RNA processing	0.751924
CTACATTCACATGACT	RNA processing	0.74962
CTACATTTCCGCGCAA	Melanocytic	0.563544
CTACCCAAGATGTGTA	Melanocytic	1.55893
CTACCCAAGGCTATCT	Melanocytic	1.39323
CTACCCACAGGCTCAC	NC-like	1.29081
CTACCCACATTGTGCA	Melanocytic	1.01002
CTACCCAGTTCACCTC	Melanocytic	0.572997
CTACGTCAGAGGGATA	NC-like	0.695858
CTACGTCCACTCGACG	Melanocytic	0.635362
CTAGAGTAGATCCCAT	Melanocytic	0.765877
CTAGAGTAGTCCTCCT	Melanocytic	0
CTAGAGTAGTCGAGTG	Melanocytic	0
CTAGAGTCACCAGCAC	Melanocytic	0.812531
CTAGAGTCATGGTTGT	Melanocytic	1.15081
CTAGAGTGTATCTGCA	RNA processing	0
CTAGAGTTCTTGCAAG	Melanocytic	0.699304
CTAGCCTAGCATGGCA	RNA processing	1.375
CTAGCCTAGCGATAGC	Melanocytic	0.609756
CTAGCCTAGGTCGGAT	RNA processing	0.830441
CTAGCCTAGTGAATTG	Melanocytic	0.50649
CTAGCCTCAGCTCCGA	Mesenchymal-like	1.61168
CTAGCCTGTAAATGAC	Melanocytic	1.8283
CTCACACTCTGGAGCC	Melanocytic	1.23454
CTCACACTCTGTCTCG	Melanocytic	0.463038
CTCAGAATCAAGAAGT	NC-like	0
CTCAGAATCTTCAACT	Stress-like	1.16504
CTCATTAAGACTGTAA	Melanocytic	0.728035
CTCATTAGTGTAAGTA	Melanocytic	0
CTCATTAGTTCAGGCC	Melanocytic	0
CTCCTAGAGATCGGGT	Melanocytic	1.33365
CTCCTAGAGCCATCGC	Melanocytic	0.741587
CTCCTAGCACAAGCCC	NC-like	0.917432
CTCCTAGGTACCGCTG	Stress-like	1.10209
CTCCTAGGTCAAACTC	Melanocytic	0.954086
CTCCTAGTCGTGGGAA	Melanocytic	1.16035
CTCCTAGTCTAAGCCA	RNA processing	1.14435
CTCGAGGAGGGCTTGA	Melanocytic	1.17515
CTCGAGGCATTACCTT	NC-like	0
CTCGAGGGTTACCGAT	Melanocytic	1.36951
CTCGAGGTCTTGAGAC	RNA processing	1.60518
CTCGGAGAGGCCCGTT	Stem-like	0.530908
CTCGGAGAGTAACCCT	Melanocytic	1.282
CTCGGAGTCAGCCTAA	NC-like	0.62745
CTCGGGAGTGCAACTT	Melanocytic	0.490905
CTCGGGAGTTCTCATT	NC-like	0.812252
CTCGGGATCACCGGGT	Melanocytic	1.13224
CTCGGGATCTAAGCCA	Melanocytic	0
CTCGGGATCTTTACAC	Stem-like	0.886296
CTCGTACAGCCGATTT	RNA processing	0.82378
CTCGTACCATGACGGA	Melanocytic	0
CTCGTCAAGTTGTAGA	Melanocytic	0
CTCTAATGTAAATGTG	Melanocytic	0.750504
CTCTAATGTAGCGTGA	Melanocytic	0.743549
CTCTAATGTAGCTCCG	RNA processing	0
CTCTACGAGAATCTCC	RNA processing	1.23936
CTCTACGAGAGTACAT	Melanocytic	1.19397
CTCTACGGTGGTTTCA	Stress-like	0
CTCTACGTCTAACTCT	RNA processing	1.31481
CTCTGGTAGGATGGAA	Melanocytic	0.773783
CTCTGGTCACATAACC	Melanocytic	1.50785
CTCTGGTGTCTCGTTC	NC-like	0.912319
CTCTGGTTCCGAATGT	RNA processing	1.47382
CTGAAACTCTGCCCTA	RNA processing	0
CTGAAGTAGGAACTGC	RNA processing	0
CTGAAGTCAAATACAG	Melanocytic	1.11694
CTGAAGTGTCTAGTGT	NC-like	0.906914
CTGAAGTGTTATCCGA	Melanocytic	0.520447
CTGAAGTTCACCAGGC	RNA processing	1.89326
CTGAAGTTCACGACTA	Melanocytic	0.65791
CTGAAGTTCATTGCCC	NC-like	1.07184
CTGATAGCATCCGCGA	RNA processing	0
CTGATCCAGATGTGGC	RNA processing	0.979062
CTGATCCAGTTCCACA	Stem-like	0.504247
CTGATCCGTCAACATC	Melanocytic	0.992862
CTGATCCGTCCAAGTT	Stem-like	0
CTGATCCGTCCAGTGC	Melanocytic	0
CTGATCCTCCTTGCCA	Melanocytic	1.24832
CTGATCCTCTACTATC	RNA processing	1.27211
CTGATCCTCTGTACGA	Melanocytic	1.52438
CTGCCTAAGAGAGCTC	Melanocytic	1.45039
CTGCCTACAAACTGCT	Melanocytic	1.29793
CTGCCTACACGTCTCT	Stress-like	0.661883
CTGCCTAGTAGAAGGA	RNA processing	0
CTGCCTATCTGGTGTA	Melanocytic	0
CTGCGGAAGAGTACCG	Melanocytic	1.54777
CTGCGGAAGATAGGAG	Melanocytic	0.84959
CTGCTGTAGCCGGTAA	Melanocytic	1.05738
CTGCTGTCACCGAATT	Melanocytic	0
CTGCTGTGTACATCCA	Melanocytic	0.636533
CTGCTGTTCCTCAACC	Melanocytic	0
CTGCTGTTCTCGAGTA	Stress-like	0.838258
CTGGTCTAGACTACAA	Melanocytic	0.662975
CTGGTCTAGGTTCCTA	RNA processing	1.07581
CTGGTCTCACCAACCG	Melanocytic	1.65068
CTGGTCTGTGGTAACG	Melanocytic	0.857835
CTGGTCTGTTTCCACC	Melanocytic	1.31568
CTGTGCTCAGTAAGCG	Stress-like	0
CTGTGCTGTAGCAAAT	RNA processing	1.48892
CTGTGCTTCATGTGGT	Melanocytic	0
CTGTTTAAGTCCTCCT	Melanocytic	1.48649
CTGTTTACACGCTTTC	RNA processing	0.874478
CTGTTTACAGCGTCCA	Melanocytic	0.535244
CTTAACTCATGTTGAC	Melanocytic	1.27452
CTTAACTGTACAAGTA	Melanocytic	0.941937
CTTAACTTCATCTGTT	RNA processing	1.35706
CTTAACTTCGCTTGTC	Melanocytic	1.13489
CTTAACTTCGTACGGC	Melanocytic	0.85005
CTTAACTTCTGTACGA	Melanocytic	0
CTTACCGAGTATCGAA	Melanocytic	1.49546
CTTACCGCACAGCCCA	Melanocytic	0
CTTACCGCAGCCTTTC	Melanocytic	1.15646
CTTAGGAAGGGTGTGT	RNA processing	0
CTTAGGAAGTATGACA	Melanocytic	1.5621
CTTAGGACACATTCGA	Melanocytic	0.686563
CTTAGGAGTAGCTAAA	Melanocytic	0.871151
CTTAGGAGTCGCATCG	Melanocytic	1.69714
CTTAGGATCAATACCG	Melanocytic	1.41024
CTTCTCTAGAAACGCC	Melanocytic	1.04485
CTTCTCTAGAGTTGGC	Melanocytic	1.40187
CTTCTCTCAGCAGTTT	Melanocytic	0.743202
CTTCTCTGTCTGCCAG	Melanocytic	1.56168
CTTCTCTGTGACTCAT	Melanocytic	1.10122
CTTGGCTAGACTAGAT	Stem-like	0.599137
CTTGGCTGTTAAGGGC	Melanocytic	1.60006
CTTGGCTTCATGGTCA	Melanocytic	0
CTTTGCGAGATCCTGT	Melanocytic	0.909653
CTTTGCGCACAACGTT	Melanocytic	0.748386
CTTTGCGTCAGTCAGT	Melanocytic	0
GAAACTCAGAGTGAGA	Melanocytic	1.28929
GAAACTCAGTCACGCC	Melanocytic	0
GAAACTCCAGTTCATG	Melanocytic	0.730927
GAAACTCGTAGCGTCC	Melanocytic	0
GAAACTCGTTCCCTTG	NC-like	0.984122
GAAACTCTCATAACCG	Melanocytic	0
GAAACTCTCGCCTGTT	RNA processing	1.00172
GAAATGAAGTGTGGCA	Melanocytic	0
GAAATGACAAGGTTCT	Melanocytic	1.8401
GAAATGAGTCTCTCTG	Melanocytic	0
GAAATGATCGGCGGTT	Melanocytic	0.929883
GAACATCAGAGCCTAG	Melanocytic	0
GAACATCCAGGACGTA	Melanocytic	0.817302
GAACATCCATGGTTGT	Melanocytic	1.53384
GAACATCTCTCACATT	Melanocytic	0.577933
GAACCTAAGATCTGAA	Melanocytic	0
GAACCTACACGGCTAC	Melanocytic	0.911785
GAACCTAGTCTCCCTA	RNA processing	0
GAACCTAGTGTTCTTT	Melanocytic	0.682277
GAACGGAAGACTGGGT	Melanocytic	0
GAACGGAAGCCCTAAT	Melanocytic	1.37773
GAACGGAAGTGGAGTC	Melanocytic	0.668261
GAACGGACATTTCAGG	Stress-like	0
GAACGGATCCGATATG	Melanocytic	1.36233
GAAGCAGAGACTCGGA	Stress-like	0.910984
GAAGCAGAGTCAATAG	Melanocytic	0
GAAGCAGCAAATCCGT	RNA processing	1.42397
GAAGCAGGTCAGGACA	Melanocytic	1.09775
GAAGCAGTCCCAAGTA	RNA processing	0.636114
GAAGCAGTCGTCGTTC	RNA processing	1.43606
GAATAAGCAAGGTGTG	Melanocytic	0
GAATAAGCAGCCAGAA	Melanocytic	0
GAATAAGGTGCAGGTA	Stress-like	0
GAATAAGGTGCCTGCA	Stress-like	0
GAATAAGGTGTTGAGG	Stem-like	1.14845
GAATAAGTCAAACCAC	Melanocytic	1.23432
GAATGAAAGCCCAATT	Melanocytic	0.85499
GAATGAAAGCTCCCAG	Melanocytic	1.29436
GAATGAAGTACCCAAT	Melanocytic	0.667289
GAATGAAGTCAGAGGT	Melanocytic	0
GAATGAAGTTGAGTTC	Melanocytic	1.51704
GAATGAATCCCTAATT	Melanocytic	0
GACACGCGTTCCGGCA	Melanocytic	1.50732
GACACGCTCAACTCTT	NC-like	0
GACAGAGAGCTAAGAT	Melanocytic	0.748621
GACAGAGGTTATCACG	Melanocytic	0.982133
GACAGAGTCGCTTGTC	RNA processing	0
GACCAATAGTGGGTTG	Melanocytic	0.696969
GACCAATAGTTTAGGA	NC-like	0.994791
GACCAATCAGTCACTA	NC-like	0
GACCAATCATGCCTAA	Melanocytic	0
GACCAATGTTTACTCT	NC-like	1.04158
GACCAATTCGAGGTAG	Melanocytic	0.836326
GACCAATTCGCCATAA	Melanocytic	1.19997
GACCTGGAGAGATGAG	Stress-like	0
GACCTGGAGTGTTGAA	Melanocytic	1.09199
GACCTGGAGTGTTTGC	RNA processing	0
GACCTGGCAGACGTAG	Stress-like	0
GACCTGGGTAGGAGTC	Melanocytic	0
GACCTGGGTCGCGGTT	Melanocytic	1.03224
GACCTGGTCTCTGCTG	Melanocytic	0
GACGCGTAGGAGTTGC	Melanocytic	0
GACGCGTCAAGCCGCT	Stress-like	1.41176
GACGCGTGTACGAAAT	Melanocytic	1.46942
GACGCGTGTACTTGAC	Melanocytic	0
GACGCGTTCACCTTAT	Melanocytic	1.38129
GACGCGTTCATCGGAT	Antigen presentation	0
GACGCGTTCGCTGATA	Melanocytic	1.12608
GACGCGTTCGGTGTTA	NC-like	0.814909
GACGGCTCACAGGAGT	Melanocytic	0.671943
GACGGCTCACCGAATT	Melanocytic	1.06157
GACGGCTCATTATCTC	Melanocytic	0
GACGGCTGTCTGGTCG	NC-like	0.510293
GACGGCTTCATGCAAC	Melanocytic	0.875049
GACGTGCCAAACTGCT	Melanocytic	0.879726
GACGTGCGTAAGGATT	Antigen presentation	0
GACGTGCGTACCGCTG	Melanocytic	1.45022
GACGTGCTCACGATGT	Melanocytic	0.978751
GACGTGCTCTGGCGAC	Melanocytic	0
GACGTTAAGACCTAGG	Stress-like	1.16961
GACGTTAAGTTCGCAT	Melanocytic	0
GACGTTACAAGCTGTT	Melanocytic	1.23105
GACGTTAGTCTCTCTG	Melanocytic	1.05518
GACGTTAGTGCTCTTC	Melanocytic	0.845625
GACTAACAGGTGCTAG	Melanocytic	0
GACTAACGTCTCCATC	Stem-like	0
GACTAACGTGAGTATA	NC-like	0.848404
GACTACAAGATGGGTC	Melanocytic	1.47942
GACTACACAGACGCTC	NC-like	0
GACTACACATCCTAGA	Melanocytic	1.27489
GACTACACATGAACCT	RNA processing	0.463606
GACTACACATGGTCTA	Melanocytic	0.968296
GACTACAGTCTAGTGT	Melanocytic	0
GACTACAGTGCAGGTA	Melanocytic	0.815822
GACTACAGTGGTAACG	RNA processing	0.872365
GACTACATCGTATCAG	Melanocytic	1.06666
GACTGCGCACGTAAGG	Stress-like	0.889663
GACTGCGCAGCTCCGA	Melanocytic	1.03073
GACTGCGCAGGTCGTC	Melanocytic	0
GACTGCGGTGCAGACA	NC-like	0
GAGCAGAAGATCTGCT	Melanocytic	0.565245
GAGCAGAAGCCAGTTT	Melanocytic	1.70446
GAGCAGAAGGCTAGCA	RNA processing	1.47981
GAGCAGAAGTTATCGC	Stress-like	1.34972
GAGCAGATCATGCATG	Antigen presentation	0
GAGCAGATCTACCTGC	Melanocytic	1.00478
GAGGTGAAGTGTACTC	Melanocytic	1.57075
GAGGTGACAGGGTATG	Melanocytic	0
GAGGTGAGTCGTCTTC	Melanocytic	0
GAGGTGAGTTCTGGTA	Melanocytic	0.872203
GAGTCCGCACCTGGTG	Melanocytic	0
GAGTCCGGTAGGCATG	Melanocytic	0.673541
GAGTCCGGTCTCCCTA	Melanocytic	0.855768
GAGTCCGGTGGAAAGA	NC-like	0.966022
GAGTCCGTCTTGTACT	RNA processing	1.59975
GATCAGTAGACTTTCG	RNA processing	1.21673
GATCAGTAGTAGCCGA	Melanocytic	0.863704
GATCAGTCAAACCTAC	Melanocytic	1.16428
GATCAGTCAAGGTTTC	Melanocytic	1.27759
GATCAGTCAGGGTATG	Melanocytic	0.634403
GATCAGTCATTTCAGG	Melanocytic	0
GATCAGTTCAACTCTT	Melanocytic	0.549996
GATCGATAGAGACTTA	RNA processing	0
GATCGATAGCAGGTCA	NC-like	0.711647
GATCGATGTTCACGGC	Antigen presentation	1.10062
GATCGATTCAGCATGT	RNA processing	1.59802
GATCGATTCTGGTATG	Melanocytic	0.669701
GATCGCGAGGCGATAC	Melanocytic	1.24779
GATCGCGGTCCCGACA	Melanocytic	0
GATCGCGGTGGTTTCA	RNA processing	1.60859
GATCGCGGTTGGACCC	Melanocytic	1.10641
GATCGTAAGATCGGGT	Melanocytic	0.929326
GATCGTACAAGCGAGT	Melanocytic	1.36168
GATCGTATCCGTTGTC	Melanocytic	1.31233
GATCTAGAGTTGTAGA	Stress-like	0
GATCTAGCAATAACGA	RNA processing	1.21406
GATCTAGGTCCTCTTG	Melanocytic	0.882042
GATGAAAAGATCACGG	Melanocytic	0
GATGAAAAGCTAGTTC	RNA processing	1.43826
GATGAAACAATCAGAA	RNA processing	0.948769
GATGAAACACCACCAG	Melanocytic	0.958128
GATGAAACAGACACTT	RNA processing	0
GATGAAATCAGTCCCT	Melanocytic	0.886883
GATGAAATCGGCGCTA	Antigen presentation	0
GATGAGGGTGATGCCC	Melanocytic	0.472075
GATGAGGTCCCTAATT	RNA processing	1.58063
GATGAGGTCTGCAAGT	Melanocytic	0
GATGCTAAGCTAACTC	Melanocytic	0
GATGCTAAGTTCGCAT	RNA processing	0
GATGCTACAGGAATGC	Stress-like	0
GATGCTAGTACAGTTC	RNA processing	1.33757
GATGCTAGTACGAAAT	RNA processing	1.49914
GATGCTATCAGTCCCT	Melanocytic	1.31193
GATGCTATCATAAAGG	Melanocytic	1.1543
GATTCAGAGTGTGGCA	Melanocytic	1.51
GATTCAGCACTTACGA	RNA processing	2.17042
GATTCAGTCACTATTC	Melanocytic	0.807061
GATTCAGTCCTTCAAT	Melanocytic	0
GATTCAGTCGAGAACG	Melanocytic	0
GCAAACTCAAAGGCGT	Melanocytic	0.830806
GCAAACTCAGCGTCCA	Melanocytic	0.706198
GCAAACTTCTTACCTA	Melanocytic	0.950713
GCAATCAAGACCACGA	Melanocytic	1.58124
GCACATAAGACGACGT	Melanocytic	0
GCACATAAGGTAGCTG	Melanocytic	0.481882
GCACATAAGTCAATAG	Melanocytic	0
GCACATACACAGATTC	Melanocytic	1.00139
GCACATAGTCTTCGTC	Melanocytic	0
GCACATATCACAATGC	Melanocytic	0
GCACTCTCATAAAGGT	RNA processing	1.43867
GCACTCTTCAGTTCGA	Melanocytic	1.23131
GCACTCTTCCTTTCTC	Melanocytic	0.588427
GCAGCCAAGCTTATCG	Melanocytic	0
GCAGCCACAGCCAATT	Melanocytic	0.777895
GCAGCCAGTATGGTTC	Melanocytic	0.531718
GCAGCCATCCGCGGTA	Melanocytic	1.66712
GCAGCCATCCTAGGGC	Stress-like	0.806168
GCAGCCATCCTCCTAG	Melanocytic	1.43982
GCAGTTAAGGCTATCT	RNA processing	1.20811
GCAGTTACAGACACTT	RNA processing	1.36623
GCAGTTAGTACATGTC	Melanocytic	0
GCAGTTAGTATAGTAG	Melanocytic	0.712811
GCAGTTAGTCCGAAGA	RNA processing	1.40569
GCAGTTATCGAGGTAG	Melanocytic	0.845625
GCATACAAGGCTCATT	Melanocytic	0.714192
GCATACAAGGGTCGAT	Melanocytic	0
GCATACAAGTTAAGTG	RNA processing	0
GCATACACAATCTGCA	Stem-like	1.03189
GCATACACACGCGAAA	Melanocytic	1.6975
GCATACACATATGAGA	RNA processing	0
GCATACACATCAGTCA	NC-like	1.24233
GCATACACATGGTAGG	Melanocytic	0
GCATACATCCAAACTG	Melanocytic	0.817126
GCATGATAGACTACAA	Melanocytic	0
GCATGATCAAGAGTCG	Melanocytic	1.38517
GCATGATCAGCAGTTT	Melanocytic	0.685633
GCATGATCATACTACG	RNA processing	0
GCATGATGTCATACTG	Stress-like	0.680636
GCATGATGTCTTGATG	Melanocytic	1.51843
GCATGATGTGGCTCCA	Melanocytic	0.865533
GCATGATTCCTAGTGA	Melanocytic	0
GCATGCGAGGGCTTCC	NC-like	0
GCATGCGCACAGCGTC	Melanocytic	0
GCATGCGCAGCTGTTA	Melanocytic	0.566791
GCATGCGGTAGGCATG	Stress-like	0.895278
GCATGCGGTAGTGAAT	Melanocytic	0.992114
GCATGCGGTCCAGTTA	RNA processing	0
GCATGTAAGTGCCATT	Melanocytic	0
GCATGTATCGGTGTTA	Melanocytic	1.49573
GCATGTATCGTTTAGG	Melanocytic	0.993504
GCATGTATCTAACTGG	Melanocytic	1.17099
GCATGTATCTGCGACG	Melanocytic	0.887892
GCCAAATAGCCGGTAA	Antigen presentation	0.800112
GCCAAATAGTCGTACT	Melanocytic	1.33139
GCCAAATCATGATCCA	RNA processing	0.919603
GCCAAATGTCACTTCC	Melanocytic	0.678142
GCCAAATGTGAGGCTA	Melanocytic	0
GCCAAATTCGGCTTGG	Antigen presentation	0
GCCTCTAAGCTGCGAA	Melanocytic	1.22161
GCCTCTACAAACCTAC	Stem-like	0.495321
GCCTCTACAACACCCG	Melanocytic	0.972214
GCCTCTACACGACGAA	Stress-like	0
GCCTCTACAGATCGGA	Melanocytic	0
GCCTCTAGTCATATGC	Melanocytic	1.93367
GCCTCTAGTCGATTGT	RNA processing	1.01074
GCGACCAAGACCGGAT	Melanocytic	0.661157
GCGACCACAACGCACC	Melanocytic	1.35953
GCGACCACAAGGACTG	Melanocytic	0.991847
GCGAGAAAGTAGTGCG	RNA processing	0
GCGAGAAAGTGTCTCA	Melanocytic	1.48185
GCGAGAACATCTACGA	NC-like	1.04382
GCGAGAATCATCGATG	NC-like	1.19598
GCGAGAATCCCTGACT	Melanocytic	0.619501
GCGCAACAGGACAGCT	Melanocytic	0.757838
GCGCAACCAGACGCAA	RNA processing	0.76928
GCGCAACGTCCGCTGA	Melanocytic	0
GCGCAACGTCCTAGCG	Melanocytic	1.39849
GCGCAACGTTTGGCGC	Melanocytic	0
GCGCAACTCACGATGT	Melanocytic	0
GCGCAACTCGGAGGTA	Melanocytic	0
GCGCAGTAGACAAGCC	Melanocytic	0.439995
GCGCAGTAGGCCATAG	Melanocytic	0.694048
GCGCAGTCAGATGAGC	Stem-like	1.18279
GCGCAGTCATCTATGG	Melanocytic	0.856079
GCGCAGTGTGAACCTT	Melanocytic	0.574961
GCGCAGTGTGACTCAT	Melanocytic	1.14494
GCGCAGTTCCACGTGG	Melanocytic	1.80342
GCGCAGTTCTACTTAC	Melanocytic	1.3694
GCGCCAAGTCTTGCGG	Melanocytic	1.32072
GCGCCAATCATGTAGC	NC-like	0
GCGCGATAGAGTCGGT	Melanocytic	0
GCGCGATAGCTGATAA	Stem-like	0
GCGCGATAGTGCAAGC	RNA processing	1.52543
GCGGGTTAGGCATGGT	NC-like	0.747214
GCGGGTTAGTGACATA	Melanocytic	0.676522
GCGGGTTCAGGGTTAG	RNA processing	0
GCGGGTTTCCTCGCAT	RNA processing	0
GCGGGTTTCTGTCAAG	Melanocytic	0
GCTCCTAAGGACAGCT	Melanocytic	0.412624
GCTCCTACAAGAAGAG	Melanocytic	1.1602
GCTCCTAGTAGCGTGA	Melanocytic	0
GCTCCTAGTTAAGATG	Melanocytic	0.95247
GCTCCTATCACCAGGC	Melanocytic	0.70104
GCTCTGTAGACTACAA	Melanocytic	0
GCTCTGTAGGTCATCT	Melanocytic	0
GCTCTGTAGGTGCAAC	Stress-like	1.70594
GCTCTGTTCGAATGCT	Melanocytic	1.21515
GCTGCAGCAAGCTGAG	Melanocytic	1.2386
GCTGCAGCATGCTAGT	RNA processing	0
GCTGCAGCATTGTGCA	RNA processing	0
GCTGCAGGTAGCAAAT	Stress-like	0
GCTGCAGGTCCAGTAT	NC-like	0.829785
GCTGCAGGTCGTGGCT	Melanocytic	0.680348
GCTGCAGGTGTGTGCC	Stem-like	0.942765
GCTGCAGTCCCACTTG	Melanocytic	1.58483
GCTGCAGTCGGCGGTT	Melanocytic	1.65366
GCTGCGAAGAGTACAT	Melanocytic	0
GCTGCGAAGGTGCAAC	Melanocytic	2.05551
GCTGCGAGTCTGCAAT	Melanocytic	0.624777
GCTGCGAGTGAAAGAG	Melanocytic	0
GCTGCGATCACTTACT	RNA processing	1.50876
GCTGCTTGTAGTGAAT	RNA processing	0
GCTGCTTGTCACACGC	Melanocytic	1.09324
GCTGCTTGTGTTGAGG	Melanocytic	0.816456
GCTGGGTCAATCCAAC	Melanocytic	1.25644
GCTGGGTCAGCTATTG	RNA processing	1.36858
GCTGGGTGTCGCGGTT	Melanocytic	0.692099
GCTTCCAAGAGTACCG	Melanocytic	0
GCTTCCAAGTCGCCGT	Melanocytic	0.690309
GCTTGAAAGCAACGGT	Melanocytic	0.497383
GCTTGAAAGCACCGTC	RNA processing	1.03259
GCTTGAAAGGGAGTAA	RNA processing	1.29005
GCTTGAAAGTTAGGTA	Melanocytic	1.27759
GCTTGAAGTCCGCTGA	Melanocytic	1.17732
GCTTGAATCAACGGGA	Stress-like	1.83513
GCTTGAATCCCAACGG	Melanocytic	0
GGAAAGCCACATTTCT	Stress-like	0.975136
GGAAAGCCATCCGCGA	RNA processing	0
GGAAAGCTCAGAAATG	Melanocytic	0.87456
GGAAAGCTCAGCTTAG	Mesenchymal-like	0.584604
GGAAAGCTCCGAGCCA	Melanocytic	0
GGAACTTCAAGCCGTC	RNA processing	0
GGAACTTCACACTGCG	NC-like	0.659822
GGAACTTCAGACTCGC	RNA processing	0
GGAACTTGTAAGTTCC	Melanocytic	0
GGAACTTTCCGGCACA	RNA processing	1.71161
GGAATAAAGATGCCTT	Melanocytic	1.52536
GGAATAAAGGACATTA	RNA processing	0
GGAATAACACGAAAGC	RNA processing	0
GGAATAAGTATCAGTC	Melanocytic	0
GGAATAAGTCTTGCGG	Melanocytic	1.80405
GGAATAATCTTGTTTG	Melanocytic	0.762262
GGACAAGGTACCGGCT	RNA processing	1.3355
GGACAAGTCGTCCGTT	Melanocytic	0
GGACAGAAGCGATGAC	Melanocytic	0
GGACAGAGTCGTCTTC	RNA processing	0.992114
GGACATTAGCCCAGCT	Melanocytic	0
GGACATTGTACCGTAT	RNA processing	0
GGACATTGTAGGGACT	Melanocytic	1.06886
GGACATTTCTACGAGT	RNA processing	0
GGACGTCCAAGTCTAC	RNA processing	0.708493
GGACGTCGTCCAGTTA	Melanocytic	0
GGACGTCTCAACACAC	Melanocytic	0.7174
GGACGTCTCCCGGATG	Melanocytic	0.845853
GGACGTCTCCTTAATC	Melanocytic	0
GGAGCAATCCACTCCA	NC-like	1.3569
GGAGCAATCGGAAATA	Stress-like	1.44121
GGAGCAATCGTCCAGG	Melanocytic	1.59082
GGATGTTCACCTCGTT	RNA processing	0
GGATGTTCAGGTTTCA	RNA processing	1.37016
GGATGTTCATCGACGC	Stem-like	0
GGATGTTGTCTAAACC	Melanocytic	0
GGATTACAGCACCGCT	Melanocytic	0.958971
GGATTACAGCCGATTT	NC-like	0.844829
GGATTACAGTCATCCA	Melanocytic	0.452797
GGATTACTCACAAACC	Melanocytic	0.603384
GGATTACTCCAGATCA	Melanocytic	0.874641
GGCAATTGTGGTGTAG	Melanocytic	0
GGCCGATAGAGCCCAA	Melanocytic	1.00621
GGCCGATAGTCCGGTC	Melanocytic	0
GGCCGATCACTATCTT	Melanocytic	0.726653
GGCCGATCATTCTCAT	Melanocytic	1.35233
GGCCGATGTTCAGGCC	NC-like	0.87399
GGCCGATTCACATAGC	Melanocytic	0.520254
GGCCGATTCGAGAACG	Melanocytic	0.498802
GGCCGATTCGCACTCT	Stress-like	0.688579
GGCCGATTCTAACTGG	RNA processing	0
GGCGACTAGTCATGCT	NC-like	0.831392
GGCGACTCAGTGACAG	Melanocytic	0
GGCGACTGTAGAGCTG	RNA processing	0
GGCGACTGTTCGTGAT	Melanocytic	1.4614
GGCGACTTCCCGGATG	RNA processing	1.50289
GGCGTGTAGACACGAC	Melanocytic	1.37899
GGCGTGTTCGGAAACG	Melanocytic	0
GGCTCGAAGAAACCGC	Melanocytic	0
GGCTCGAAGTCAATAG	Melanocytic	0.681359
GGCTCGACACAGGTTT	RNA processing	0
GGCTCGACACTAAGTC	Melanocytic	0.921968
GGCTCGAGTGTCAATC	Melanocytic	1.24373
GGCTGGTAGCGCCTTG	Stress-like	0
GGCTGGTAGGCAATTA	RNA processing	1.33252
GGCTGGTAGTTCCACA	Melanocytic	0.78315
GGCTGGTCATGCGCAC	Melanocytic	1.00919
GGCTGGTTCGTATCAG	Melanocytic	0
GGGAATGAGAGTAAGG	Melanocytic	0.751983
GGGAATGAGGCATGGT	Melanocytic	0.914644
GGGAATGAGTGTACTC	Melanocytic	0.764464
GGGAATGGTCCCTACT	Melanocytic	0.835882
GGGACCTAGCCCAGCT	Melanocytic	1.90741
GGGACCTAGTGACTCT	Stress-like	1.42601
GGGACCTCAGACACTT	Melanocytic	0
GGGACCTCATCGGGTC	Melanocytic	0
GGGACCTTCCTTGGTC	Melanocytic	0
GGGAGATCATGGTCTA	RNA processing	1.06089
GGGAGATTCAGTGTTG	Stress-like	0.811069
GGGATGAAGCTACCGC	Melanocytic	0.575948
GGGATGACAGACGCTC	Melanocytic	1.2761
GGGATGACATATGGTC	Melanocytic	1.11902
GGGATGAGTCAGTGGA	RNA processing	0
GGGATGAGTTAAAGAC	RNA processing	1.00648
GGGATGATCGTAGATC	Melanocytic	1.21632
GGGCACTGTATAGTAG	Melanocytic	1.32331
GGGCACTGTCTAGAGG	Melanocytic	0.99126
GGGCACTTCGTCACGG	Melanocytic	0
GGGCACTTCTTGAGGT	Melanocytic	0.756815
GGGCATCAGAAGATTC	Stress-like	0.966325
GGGCATCAGCATCATC	Melanocytic	0.641944
GGGTCTGAGTGTCTCA	Stress-like	2.12846
GGGTCTGGTATAAACG	Melanocytic	0
GGGTCTGTCAGAGGTG	Melanocytic	1.68999
GGGTTGCCACGAAGCA	RNA processing	1.06673
GGGTTGCGTAAAGTCA	Melanocytic	0
GGGTTGCGTACAGACG	RNA processing	0.929233
GGGTTGCTCCATTCTA	Melanocytic	0.813718
GGTATTGAGATAGCAT	Melanocytic	0.785285
GGTATTGAGATGGCGT	NC-like	0.546482
GGTATTGAGCGAAGGG	Melanocytic	0
GGTATTGCAACACCCG	Stem-like	1.25635
GGTATTGCATATGAGA	Melanocytic	0.916261
GGTATTGTCACAAACC	RNA processing	0
GGTGAAGAGACGCACA	Melanocytic	0
GGTGAAGAGTCATCCA	Melanocytic	0
GGTGCGTAGAAGGACA	Melanocytic	0
GGTGCGTAGATGCGAC	NC-like	0.833962
GGTGCGTAGCTCCTTC	Melanocytic	0.813578
GGTGCGTAGTCCGTAT	Melanocytic	1.22491
GGTGCGTGTATCGCAT	Stress-like	0
GGTGCGTGTCAGAAGC	Melanocytic	0.886045
GGTGCGTGTCGAACAG	Melanocytic	0.80018
GGTGCGTTCTGGAGCC	Melanocytic	1.48852
GGTGTTAAGGAGCGTT	NC-like	1.28009
GGTGTTACAAGGTTTC	RNA processing	0
GGTGTTACACAACTGT	Melanocytic	0
GGTGTTAGTTCGTTGA	Melanocytic	0
GGTGTTATCAGTCCCT	Melanocytic	1.11874
GTAACGTTCACTATTC	Melanocytic	0
GTAACTGAGAAACCGC	Melanocytic	0
GTAACTGCAGGAACGT	Mesenchymal-like	1.60117
GTAACTGTCTAACGGT	Melanocytic	1.43484
GTACGTAAGAGAGCTC	Melanocytic	0.873014
GTACGTAAGAGCTATA	Melanocytic	1.39396
GTACGTAAGGGCTTCC	Melanocytic	0.960462
GTACGTAAGGGTATCG	Melanocytic	0
GTACGTATCGAGCCCA	Melanocytic	0
GTACTCCAGCGTGTCC	Melanocytic	1.53422
GTACTCCTCCTCTAGC	Melanocytic	0
GTACTCCTCGCCAAAT	Melanocytic	0.493053
GTACTTTAGCGATTCT	Melanocytic	0
GTACTTTCAGGCGATA	NC-like	0
GTACTTTGTGGAAAGA	Melanocytic	0.798025
GTACTTTTCACAACGT	RNA processing	0
GTACTTTTCAGGATCT	Stress-like	1.67834
GTACTTTTCTATCCCG	Melanocytic	1.5634
GTACTTTTCTCGAGTA	Melanocytic	1.28593
GTAGGCCCATCGGAAG	Melanocytic	0
GTAGGCCGTTTGGCGC	Melanocytic	1.36703
GTAGGCCTCACTCTTA	RNA processing	0
GTAGGCCTCAGAAATG	Melanocytic	0.712917
GTAGTCAAGTGAAGAG	Stress-like	1.15467
GTAGTCACAGGGTACA	RNA processing	0
GTAGTCAGTCGAACAG	Melanocytic	0.906079
GTAGTCAGTGCAGACA	Melanocytic	0.850664
GTAGTCAGTGGACGAT	Melanocytic	0
GTAGTCAGTTCAGACT	Melanocytic	0
GTAGTCATCGCATGGC	Melanocytic	1.37688
GTAGTCATCTCGCATC	NC-like	0.562405
GTATCTTAGATCCGAG	RNA processing	0
GTATCTTAGGGATACC	RNA processing	1.23097
GTATCTTCAAATTGCC	Melanocytic	1.5634
GTATCTTGTCAACATC	RNA processing	1.39979
GTATCTTGTGACGGTA	RNA processing	0.915362
GTATCTTTCGAACGGA	NC-like	0
GTATTCTAGGTACTCT	Stress-like	0
GTATTCTAGTCTCGGC	Melanocytic	0.92979
GTATTCTCAAGCCTAT	Melanocytic	0.898459
GTATTCTCATGCTGGC	RNA processing	1.18626
GTATTCTCATTAGCCA	RNA processing	0.927752
GTCAAGTAGGTCGGAT	Melanocytic	0.806855
GTCAAGTAGTGGAGAA	Melanocytic	1.80437
GTCAAGTCAATGTTGC	NC-like	0
GTCAAGTCATTACCTT	Stem-like	0.697171
GTCAAGTGTAACGACG	Melanocytic	0
GTCAAGTGTCCAAGTT	Stem-like	1.0553
GTCAAGTGTTCTGTTT	Melanocytic	1.17624
GTCAAGTTCAGCACAT	NC-like	1.01443
GTCACAAAGAGCCTAG	Melanocytic	0
GTCACAAAGATATGGT	Melanocytic	0.622848
GTCACAACAAGCGCTC	Melanocytic	0.817585
GTCACAACAGACTCGC	Melanocytic	1.06343
GTCACAACATTCGACA	RNA processing	0.894679
GTCACAATCACAAACC	Melanocytic	0.749267
GTCACAATCATGTAGC	Melanocytic	0.80045
GTCACGGCACCTTGTC	Melanocytic	0
GTCACGGCACGGACAA	Melanocytic	1.10236
GTCACGGGTCATGCCG	Melanocytic	0.511627
GTCACGGTCGCGTAGC	Melanocytic	0
GTCATTTCACCCTATC	RNA processing	0.920239
GTCATTTCATGCAATC	RNA processing	0.601513
GTCATTTGTAGAGGAA	Melanocytic	1.1907
GTCATTTGTCCTGCTT	Melanocytic	0.699202
GTCATTTGTTTACTCT	Melanocytic	0.595791
GTCATTTTCTGGCGAC	RNA processing	1.66756
GTCCTCAAGCGATAGC	RNA processing	0
GTCCTCACACGCTTTC	RNA processing	1.28967
GTCCTCACACGGTGTC	Melanocytic	1.9413
GTCCTCAGTCAGAGGT	Melanocytic	0
GTCCTCATCGGCGCAT	Melanocytic	0.674201
GTCGGGTAGAAACCAT	Melanocytic	0.738207
GTCGGGTTCAGAAATG	Melanocytic	1.24637
GTCGGGTTCATAACCG	Melanocytic	0
GTCGGGTTCCTGTACC	RNA processing	0.893739
GTCGTAAAGGGTTCCC	Melanocytic	0.868012
GTCGTAACAAATACAG	Melanocytic	1.39933
GTCTCGTAGGGTTTCT	Melanocytic	0
GTCTCGTCAACAACCT	Stem-like	0
GTCTCGTCACCGATAT	Melanocytic	0
GTCTTCGGTAAACGCG	NC-like	1.02548
GTCTTCGGTAAGGGAA	NC-like	0.912721
GTCTTCGGTTCGTTGA	RNA processing	0.724893
GTGAAGGAGAGCCCAA	Melanocytic	1.41478
GTGAAGGCAATCGAAA	Melanocytic	1.36526
GTGAAGGCATCACAAC	Melanocytic	0
GTGAAGGTCCGTCAAA	Melanocytic	0.864339
GTGAAGGTCCTAGTGA	Melanocytic	0.83878
GTGAAGGTCCTTGGTC	Melanocytic	0
GTGCAGCAGCGTGTCC	Melanocytic	0
GTGCAGCAGTACGTTC	Melanocytic	0
GTGCAGCGTAGCTAAA	Melanocytic	0.880882
GTGCAGCTCAGTGTTG	Melanocytic	0
GTGCAGCTCTCCAGGG	Melanocytic	1.17997
GTGCATAAGTGATCGG	RNA processing	0
GTGCATAGTACTCTCC	Melanocytic	0.855146
GTGCATAGTACTTCTT	Melanocytic	1.29802
GTGCATATCTGCTTGC	RNA processing	0
GTGCGGTCAATCGAAA	RNA processing	2.3047
GTGCGGTCATCGATTG	Melanocytic	0.7365
GTGCGGTTCTACTTAC	RNA processing	2.16608
GTGCTTCAGACGCACA	RNA processing	1.55982
GTGCTTCAGCAACGGT	Melanocytic	1.03974
GTGCTTCAGTCTCAAC	Melanocytic	0.616623
GTGCTTCCAATCCGAT	RNA processing	0
GTGCTTCGTCACCTAA	Melanocytic	0
GTGCTTCGTTTAGCTG	Melanocytic	0.548696
GTGCTTCTCGTCGTTC	Melanocytic	0
GTGGGTCAGAGCAATT	Melanocytic	0.850204
GTGGGTCAGAGGTAGA	Melanocytic	1.61115
GTGGGTCAGTTCCACA	Melanocytic	0.656835
GTGGGTCCAGACGCAA	RNA processing	1.27778
GTGGGTCTCTGGTTCC	Melanocytic	0.696767
GTGTGCGAGAGCTGCA	RNA processing	0.981455
GTGTGCGAGTCCATAC	Stress-like	0
GTGTGCGAGTTGCAGG	Stem-like	1.14567
GTGTGCGCAACACCTA	Melanocytic	0.620096
GTGTGCGCAAGACGTG	Melanocytic	1.81677
GTGTGCGGTCGAGATG	RNA processing	0
GTGTGCGTCGGCGCTA	Melanocytic	0.87099
GTGTTAGAGAGCTTCT	Melanocytic	0.598103
GTGTTAGAGAGTCTGG	Melanocytic	0
GTGTTAGAGCCCAACC	Mesenchymal-like	0
GTGTTAGAGGCATGGT	Melanocytic	0
GTGTTAGCAAAGCGGT	Melanocytic	0.921695
GTGTTAGCAGTCAGAG	Melanocytic	1.69648
GTGTTAGGTAAAGTCA	Melanocytic	0
GTGTTAGGTCCGTTAA	Melanocytic	0.939367
GTGTTAGTCATCACCC	Melanocytic	0.797623
GTGTTAGTCGTTACAG	Melanocytic	1.44504
GTTAAGCCAAGTAGTA	Melanocytic	0.473396
GTTAAGCCAATGGATA	Melanocytic	0
GTTACAGAGCCACGTC	RNA processing	1.78636
GTTACAGGTTTAAGCC	RNA processing	1.53165
GTTACAGTCCAGATCA	Stem-like	0.959998
GTTACAGTCGCCCTTA	RNA processing	0.889663
GTTCATTAGACGACGT	Melanocytic	0.728923
GTTCATTAGCTATGCT	RNA processing	0.796083
GTTCATTCATGACGGA	Melanocytic	0.659574
GTTCGGGCAACACGCC	RNA processing	0
GTTCGGGGTACTTAGC	RNA processing	0
GTTCGGGGTCTCCACT	Melanocytic	1.01825
GTTCGGGGTTAGTGGG	Melanocytic	1.43549
GTTCGGGGTTCATGGT	Melanocytic	1.5127
GTTCGGGGTTGGTTTG	Stress-like	0
GTTCGGGTCAAACCGT	Stress-like	0
GTTCGGGTCATGTCCC	NC-like	0
GTTCTCGAGATGAGAG	Melanocytic	0
GTTCTCGAGCCCAGCT	Melanocytic	1.04623
GTTCTCGAGTCTTGCA	Stem-like	0
GTTCTCGCAGCGTTCG	NC-like	0.557928
GTTCTCGGTCATATGC	Melanocytic	1.29234
GTTCTCGTCGGCGCAT	Melanocytic	0.445232
GTTTCTAAGCGTTTAC	Melanocytic	0
GTTTCTAAGCTAGCCC	Melanocytic	1.38267
GTTTCTACAATAGCAA	Melanocytic	1.87114
GTTTCTACATCACGTA	RNA processing	0
GTTTCTAGTTCACGGC	Melanocytic	0.642328
GTTTCTATCAGCGATT	RNA processing	0.725662
GTTTCTATCTGTACGA	Melanocytic	1.15482
TAAACCGAGCTAGTCT	Melanocytic	0.64105
TAAACCGCACCTTGTC	NC-like	1.1352
TAAACCGCATCCCATC	Melanocytic	0.731654
TAAGAGACAACCGCCA	Melanocytic	0
TAAGAGATCACGATGT	Melanocytic	1.36761
TAAGCGTAGAGCAATT	Melanocytic	0.833005
TAAGCGTAGCTGCGAA	Melanocytic	0
TAAGCGTAGGGTCGAT	RNA processing	0
TAAGCGTAGTTGCAGG	Melanocytic	1.13625
TAAGCGTGTATAGGGC	NC-like	0
TAAGCGTGTCACCCAG	Melanocytic	0.925586
TAAGCGTGTTCGGCAC	Melanocytic	0
TAAGCGTTCCCAAGAT	Melanocytic	1.45457
TAAGCGTTCGATCCCT	RNA processing	1.10905
TAAGTGCCATAGTAAG	Melanocytic	0
TAAGTGCGTCGCATCG	Melanocytic	0
TAAGTGCGTGGTCTCG	Stress-like	0
TAAGTGCGTTTAGCTG	RNA processing	1.83093
TACACGAAGCCAGTAG	Melanocytic	0
TACACGAAGTACGATA	NC-like	0
TACACGAAGTGGGTTG	Stress-like	0
TACACGACAAGGGTCA	Melanocytic	1.31771
TACACGAGTAAGTAGT	Melanocytic	1.23614
TACACGAGTCGTTGTA	Melanocytic	1.17299
TACACGATCCTAAGTG	RNA processing	1.27443
TACAGTGAGCGCTCCA	Stress-like	0
TACAGTGAGCTAGTGG	Melanocytic	1.10055
TACAGTGAGCTTCGCG	Melanocytic	1.39681
TACAGTGAGGGTGTTG	Melanocytic	0
TACAGTGCACAACGCC	Melanocytic	0.761896
TACAGTGCATCCGGGT	Melanocytic	0.568214
TACAGTGGTAGAGCTG	Melanocytic	0
TACCTATGTAAGTGGC	Melanocytic	1.28891
TACCTATGTTAAAGAC	Melanocytic	0
TACCTTAAGCAGCCTC	RNA processing	1.48998
TACCTTACATCTCCCA	Stress-like	0.878079
TACCTTAGTGCTGTAT	Stress-like	1.08377
TACCTTAGTTAGATGA	NC-like	0
TACCTTATCCTTGCCA	Melanocytic	0.904544
TACGGATAGTGCAAGC	NC-like	0
TACGGATCAGACTCGC	Melanocytic	0.630804
TACGGATTCCCTCAGT	Melanocytic	1.26449
TACGGGCAGATAGCAT	RNA processing	1.6627
TACGGGCAGCGATTCT	RNA processing	1.36262
TACGGGCAGTTCGATC	Melanocytic	1.2775
TACGGGCTCAAAGACA	Stress-like	0
TACGGGCTCAGCACAT	RNA processing	0.759166
TACGGGCTCATGCAAC	Melanocytic	0
TACGGGCTCCAGATCA	RNA processing	1.53574
TACGGTAAGTCCATAC	Melanocytic	1.38845
TACGGTACAAGGACAC	Melanocytic	1.1456
TACGGTACAAGTCTGT	Stem-like	1.34361
TACGGTAGTGCGAAAC	RNA processing	1.72425
TACTCATAGTGAACGC	Melanocytic	0.787825
TACTCATGTCATGCCG	Melanocytic	0
TACTCGCAGCGTGAAC	Melanocytic	1.09351
TACTCGCTCTGCGGCA	Melanocytic	0
TACTCGCTCTTAGAGC	Melanocytic	1.14754
TACTTACCAAAGTCAA	Melanocytic	0.651733
TACTTACCACGAAAGC	RNA processing	1.16641
TACTTACTCAACCATG	NC-like	0
TACTTACTCCACGTGG	Melanocytic	1.42051
TACTTGTAGTTCGATC	Melanocytic	0
TACTTGTCAAACGCGA	Melanocytic	0.754899
TACTTGTGTACAGACG	Melanocytic	1.48231
TACTTGTGTAGCGTAG	Melanocytic	0.56991
TACTTGTTCACAACGT	Melanocytic	0.912765
TACTTGTTCGGCGCAT	NC-like	0
TAGACCACACAGCCCA	Melanocytic	0.521558
TAGACCAGTGGGTATG	Melanocytic	0
TAGAGCTAGGTTACCT	RNA processing	1.85411
TAGAGCTCAATCACAC	Stress-like	1.55598
TAGAGCTCAGTTCATG	Melanocytic	0
TAGAGCTCATTCCTCG	RNA processing	1.30946
TAGAGCTGTAACGCGA	Melanocytic	0
TAGAGCTTCCAAACTG	Melanocytic	0.910362
TAGAGCTTCCGTAGGC	RNA processing	0
TAGAGCTTCTATGTGG	Melanocytic	0.5626
TAGCCGGCAAACGCGA	Melanocytic	1.09041
TAGCCGGCAAGACACG	Melanocytic	0.90332
TAGCCGGCACAGACAG	Melanocytic	0.709121
TAGCCGGTCGATAGAA	Melanocytic	0
TAGGCATAGCGCTCCA	Melanocytic	0.715578
TAGGCATCACAAGACG	Stress-like	1.47811
TAGGCATCACGGCTAC	NC-like	0
TAGGCATGTAGCCTCG	Melanocytic	0
TAGGCATTCTCTGTCG	Stress-like	0
TAGTGGTAGGATATAC	NC-like	1.0123
TAGTGGTCAGCCACCA	RNA processing	1.33026
TAGTGGTGTCCCTTGT	Melanocytic	1.08435
TAGTGGTTCATATCGG	Mesenchymal-like	0
TAGTGGTTCTGCAGTA	Melanocytic	0
TAGTTGGAGAGCTGCA	RNA processing	0
TAGTTGGAGATGCGAC	Melanocytic	1.29657
TAGTTGGAGCTCAACT	NC-like	0.725662
TAGTTGGAGTGTACGG	RNA processing	1.90351
TAGTTGGCAGTCCTTC	Melanocytic	0
TAGTTGGGTCGGCTCA	RNA processing	0.988392
TATCAGGAGGACTGGT	RNA processing	0.713554
TATCAGGAGTGTGAAT	Melanocytic	1.94087
TATCAGGAGTTGTCGT	Melanocytic	0
TATCAGGGTCTAGAGG	Melanocytic	0.843959
TATCTCAAGTAAGTAC	Melanocytic	1.43379
TATCTCACAGACGCTC	Melanocytic	0.694299
TATCTCACATCTGGTA	Melanocytic	0
TATCTCAGTCAGAAGC	NC-like	0.754481
TATGCCCGTCGTGGCT	RNA processing	0
TATGCCCGTGTCGCTG	Melanocytic	1.10851
TATGCCCGTTGACGTT	RNA processing	0.762262
TATGCCCGTTTGGCGC	Stress-like	1.16496
TATGCCCTCACCGTAA	Melanocytic	1.08597
TATGCCCTCCGTAGGC	Melanocytic	0.70397
TATGCCCTCCTAGTGA	Melanocytic	0.896135
TATGCCCTCGGTGTCG	Melanocytic	0
TATTACCAGGGATGGG	Melanocytic	0
TATTACCCAATAGCAA	Melanocytic	0
TATTACCTCCAGTATG	Melanocytic	0
TATTACCTCCATGAAC	Melanocytic	1.57128
TATTACCTCGGTTCGG	RNA processing	1.83215
TCAACGACAAAGTCAA	Melanocytic	0.942702
TCAACGACAATCTGCA	Melanocytic	0
TCAACGACACGGTAGA	Melanocytic	1.29465
TCAACGACACTAGTAC	Stress-like	1.49252
TCAACGACATGCAATC	Melanocytic	0
TCAACGAGTATATGAG	Melanocytic	0
TCAATCTAGAGTACAT	NC-like	0
TCAATCTCACGCCAGT	NC-like	0.406568
TCAATCTTCAATAAGG	Melanocytic	0.569044
TCAATCTTCACTCTTA	Melanocytic	1.04605
TCAATCTTCCTAGGGC	Melanocytic	1.44889
TCAATCTTCTGAGGGA	Stress-like	0
TCACAAGAGAGCTATA	Melanocytic	0
TCACAAGAGCGATTCT	RNA processing	1.74163
TCACAAGCAAATACAG	Melanocytic	0
TCACAAGGTAAATGTG	Melanocytic	1.53052
TCACAAGGTCGCGTGT	Stress-like	1.00919
TCACAAGGTCTGGTCG	Melanocytic	0
TCACAAGGTGGCGAAT	Melanocytic	0.891781
TCACGAAAGACTTTCG	Melanocytic	0
TCACGAAAGTAGGCCA	Stress-like	0
TCACGAAGTTGGTGGA	Melanocytic	0.719177
TCACGAATCATGTAGC	RNA processing	1.11446
TCAGATGAGCTCTCGG	Melanocytic	1.05891
TCAGATGAGGAGTACC	Melanocytic	0.742971
TCAGATGAGTGAAGTT	NC-like	1.47477
TCAGATGCATCGACGC	RNA processing	1.20376
TCAGATGTCAGCGATT	Melanocytic	0.685486
TCAGATGTCCGTAGTA	RNA processing	0.967891
TCAGCAACAGGGTACA	NC-like	0
TCAGCAACATGACGGA	RNA processing	1.2397
TCAGCAAGTACCGTAT	Melanocytic	0.690756
TCAGCAAGTGAGGGTT	RNA processing	0
TCAGCAAGTTCCGGCA	Melanocytic	1.32106
TCAGCAATCGCCCTTA	Melanocytic	0.791568
TCAGCAATCTGAGGGA	Melanocytic	0
TCAGCTCCACGTCAGC	Melanocytic	1.35838
TCAGCTCCATCCTAGA	Stress-like	1.19534
TCAGCTCTCGCGTTTC	Melanocytic	0.692548
TCAGGATAGAGTACAT	RNA processing	0
TCAGGATAGGCCCGTT	Stem-like	0
TCAGGATAGTGAACAT	Stress-like	0
TCAGGATAGTTCGCAT	NC-like	0
TCAGGATGTCGCGGTT	Melanocytic	1.27221
TCAGGATGTCTTCAAG	Melanocytic	1.29532
TCAGGATTCCTATGTT	Mesenchymal-like	0.915541
TCAGGTAAGTCTCGGC	Melanocytic	1.70244
TCAGGTACACGCGAAA	RNA processing	0.979425
TCAGGTAGTCTTGCGG	RNA processing	0
TCATTACGTAAAGGAG	Melanocytic	0
TCATTACGTGAAAGAG	Melanocytic	1.33372
TCATTACTCGGCTTGG	Melanocytic	0.744476
TCATTTGAGGATGGTC	NC-like	1.0638
TCATTTGAGTCGCCGT	RNA processing	1.20433
TCATTTGCATTACGAC	Melanocytic	0.949448
TCCACACAGCGTAGTG	NC-like	0.913778
TCCACACAGTGACATA	RNA processing	1.12665
TCCACACCACTCGACG	RNA processing	1.2958
TCCACACGTCCATCCT	RNA processing	1.52178
TCCACACGTGCAACTT	Melanocytic	1.58002
TCCACACTCAGTTTGG	Melanocytic	0.64447
TCCACACTCTTGACGA	Melanocytic	1.22169
TCCCGATAGTGTCTCA	Melanocytic	1.22567
TCGAGGCGTAACGACG	Melanocytic	1.64898
TCGAGGCGTACATGTC	RNA processing	1.31881
TCGAGGCGTACTCTCC	Melanocytic	1.45231
TCGAGGCGTAGCGTCC	RNA processing	1.45806
TCGAGGCTCCAGAGGA	Melanocytic	1.66643
TCGCGAGCAGCTGTGC	Melanocytic	0
TCGCGAGCATTGAGCT	Melanocytic	0.779745
TCGCGAGGTCTGGTCG	Melanocytic	0.924713
TCGCGAGGTTCCACGG	RNA processing	0.895021
TCGCGTTAGGAATGGA	Melanocytic	0
TCGCGTTCAGCGTTCG	Stress-like	1.00511
TCGCGTTGTTAGAACA	Melanocytic	0
TCGCGTTTCGATAGAA	Melanocytic	0.773468
TCGGGACAGCGTGTCC	Melanocytic	0
TCGGGACCAATGAATG	Melanocytic	1.43448
TCGGGACTCAACACGT	Melanocytic	0
TCGGGACTCCGAAGAG	NC-like	0
TCGGTAAAGCCACTAT	Melanocytic	0
TCGGTAAAGGGTTTCT	Melanocytic	0.739349
TCGGTAACAGCCAGAA	NC-like	1.3927
TCGGTAAGTCCGACGT	Melanocytic	0.783021
TCGGTAATCTTAACCT	Melanocytic	0.740495
TCGTACCCATCTATGG	Melanocytic	0
TCGTACCTCCAGGGCT	Melanocytic	0
TCGTACCTCCATTCTA	Stress-like	0
TCGTACCTCTACCAGA	NC-like	0.810236
TCGTACCTCTTATCTG	Melanocytic	0.769404
TCGTAGACACCGTTGG	Stem-like	0.640073
TCGTAGACAGTTCATG	Melanocytic	0.942702
TCGTAGAGTAGGGACT	RNA processing	0
TCGTAGATCACCACCT	Melanocytic	1.24262
TCGTAGATCTTGCCGT	Melanocytic	0
TCTATTGAGCACAGGT	Melanocytic	1.49252
TCTATTGCACCAGGTC	RNA processing	0
TCTATTGGTGCAGGTA	Melanocytic	0.697222
TCTATTGTCTTCCTTC	Melanocytic	0
TCTCATACAGGGAGAG	NC-like	1.14523
TCTCATATCGTGTAGT	Melanocytic	0
TCTCTAAAGACGCAAC	Melanocytic	0
TCTCTAAAGACTACAA	Stem-like	0
TCTCTAAGTACAGTGG	NC-like	0.534365
TCTCTAATCGCGTTTC	Melanocytic	0.697222
TCTCTAATCTGATTCT	Melanocytic	0
TCTGAGAAGAAGGGTA	Melanocytic	1.06999
TCTGAGAAGTTCGATC	Stem-like	1.21732
TCTGAGACAAGCGAGT	Melanocytic	1.13296
TCTGAGAGTACATCCA	Melanocytic	1.14043
TCTGAGAGTCTGATCA	Melanocytic	0.985541
TCTGAGAGTTTGCATG	RNA processing	0.747565
TCTGGAACAGTATCTG	Melanocytic	1.76297
TCTGGAATCAGGCAAG	Melanocytic	0
TCTTCGGAGTGGAGAA	Melanocytic	1.38847
TCTTCGGCACCAACCG	RNA processing	1.12313
TCTTCGGTCGGTCTAA	Melanocytic	1.38614
TCTTTCCAGCTGGAAC	Melanocytic	0
TCTTTCCAGGTGTGGT	RNA processing	0.917071
TCTTTCCCATGCCACG	RNA processing	1.05365
TCTTTCCCATTCTTAC	Melanocytic	0
TCTTTCCGTAACGACG	Stem-like	0
TCTTTCCGTGAGGGTT	Melanocytic	0.85952
TCTTTCCTCAAGAAGT	Melanocytic	0
TGAAAGAAGATGCGAC	Melanocytic	1.60085
TGAAAGAGTAAGGATT	RNA processing	0
TGAAAGAGTAGAGCTG	Antigen presentation	0.993022
TGAAAGAGTATCGCAT	Melanocytic	0
TGAAAGAGTGACCAAG	Melanocytic	0.936811
TGAAAGAGTTACGACT	Melanocytic	0.989771
TGAAAGATCAACGCTA	Melanocytic	0.661746
TGAAAGATCAATAAGG	Melanocytic	0.661021
TGAAAGATCCTGCAGG	Melanocytic	0
TGACAACAGCTAAACA	Melanocytic	0.565245
TGACAACCAGACAAGC	Melanocytic	0.918516
TGACGGCCACGAGAGT	RNA processing	2.26655
TGACTAGGTAGCAAAT	Melanocytic	0.795349
TGACTAGGTGCTCTTC	NC-like	0
TGACTAGGTTGGAGGT	Melanocytic	1.81534
TGACTAGTCGATCCCT	RNA processing	1.08734
TGACTTTAGACAGAGA	RNA processing	1.11418
TGACTTTCAAAGGCGT	Melanocytic	0.656388
TGACTTTCAAGCTGGA	RNA processing	1.63264
TGACTTTCAGAGTGTG	Melanocytic	0.568313
TGACTTTCATTCCTCG	Melanocytic	1.15415
TGACTTTGTCCTCCAT	Stress-like	0.915901
TGAGAGGGTAAGTGTA	Melanocytic	0
TGAGAGGGTTACCGAT	Melanocytic	0
TGAGAGGGTTGGGACA	Melanocytic	0
TGAGAGGTCCAAATGC	NC-like	0
TGAGCATAGGTAGCCA	Melanocytic	0
TGAGCATTCATGCATG	Melanocytic	0
TGAGCCGCAGAGCCAA	Melanocytic	0
TGAGCCGGTCAGATAA	NC-like	1.09549
TGAGCCGGTCGCTTCT	Melanocytic	1.33954
TGAGGGAGTCCTCCAT	Melanocytic	0.785026
TGATTTCGTATCGCAT	Melanocytic	0.693648
TGATTTCGTGAAATCA	Melanocytic	0.738549
TGCACCTAGCTATGCT	Melanocytic	1.23203
TGCACCTCAACTGCGC	Melanocytic	0.760013
[truncated: 14,787 more rows]

## Sheet: ED Fig. 4a Karras_Braf
ID	clustername	MCSP
AAACCTGGTGTGCGTC.1_1	Melanocytic	0
AAACGGGTCGGTCTAA.1_1	Melanocytic	1.87867
AAAGATGAGAATTCCC.1_1	Melanocytic	2.3502
AAAGATGGTGCAACTT.1_1	Melanocytic	2.08987
AAAGTAGCACGTTGGC.1_1	Partial EMT	1.85259
AACCATGCACTAAGTC.1_1	Melanocytic	0.847069
AACGTTGGTAACGACG.1_1	Mesenchymal-like	0
AACTTTCAGTCCGGTC.1_1	Melanocytic	0
AACTTTCAGTCTTGCA.1_1	NC-like	1.84853
AAGACCTCACACAGAG.1_1	Melanocytic	0
AATCGGTGTTCCATGA.1_1	Melanocytic Kit	0
ACACCCTCACGGTAAG.1_1	Mesenchymal-like	0
ACCGTAATCACGGTTA.1_1	Melanocytic	1.96807
ACCGTAATCTGTCAAG.1_1	Mesenchymal-like	0
ACGCAGCAGCCAGTAG.1_1	Melanocytic	0.959865
ACGCCAGCAAGCCGTC.1_1	Mesenchymal-like	3.21123
ACGGAGAGTAACGACG.1_1	Melanocytic	1.60688
ACGGGCTTCTGATTCT.1_1	Melanocytic	2.1383
ACTATCTCACCGCTAG.1_1	Melanocytic	1.96659
ACTATCTTCAATCTCT.1_1	Mesenchymal-like	1.75918
ACTGAACTCGGTCTAA.1_1	Melanocytic	1.33036
ACTTTCACACCCATTC.1_1	Melanocytic	2.27637
AGCCTAACAGGGTACA.1_1	Melanocytic	0
AGCTCCTAGAGCTGGT.1_1	Mesenchymal-like	2.15364
AGCTCCTCAATGGACG.1_1	Partial EMT	0
AGGGAGTGTGACTCAT.1_1	Melanocytic	0
AGGGATGGTAGCGCAA.1_1	Melanocytic	0
AGTCTTTGTGACGCCT.1_1	Melanocytic	0.962658
AGTGAGGTCACCACCT.1_1	Mesenchymal-like	0
AGTGAGGTCAGTGCAT.1_1	Melanocytic Kit	0
AGTGAGGTCGTACGGC.1_1	Partial EMT	0
AGTGTCACACACTGCG.1_1	Mesenchymal-like	0
AGTTGGTGTCGCGGTT.1_1	Melanocytic	0
ATCATGGGTAGAAGGA.1_1	NC-like	1.55539
ATCCACCCAAACTGCT.1_1	Melanocytic	0
ATCCACCTCTGCGGCA.1_1	Partial EMT	0
ATCTACTAGGAATGGA.1_1	Melanocytic	0
ATCTACTCAGTCACTA.1_1	Melanocytic Kit	0
ATGAGGGCAGCGATCC.1_1	Melanocytic	1.25276
ATGAGGGTCTGGTTCC.1_1	Melanocytic	0
ATGTGTGCACATTCGA.1_1	Melanocytic	0
ATTACTCTCCGTAGGC.1_1	Melanocytic	1.50493
ATTGGACGTACCAGTT.1_1	NC-like	3.2581
CAACCTCCAAATACAG.1_1	Melanocytic	1.31982
CAACCTCCATGTCCTC.1_1	Melanocytic	0
CAACCTCGTCAAAGCG.1_1	NC-like	0
CACAAACAGATATGCA.1_1	Melanocytic	1.2131
CACAGGCAGCGATAGC.1_1	Melanocytic	0
CACATAGGTTCGGGCT.1_1	Melanocytic	2.07551
CACCACTAGAAGGTGA.1_1	Melanocytic	0
CACCTTGAGCAGCGTA.1_1	Melanocytic	0
CACCTTGTCACCACCT.1_1	Mesenchymal-like	0
CACTCCAAGACTTGAA.1_1	Melanocytic	2.17226
CAGCATACAACGATGG.1_1	Melanocytic	1.1963
CAGCGACCATCGACGC.1_1	Melanocytic	0
CAGGTGCAGATCCCGC.1_1	Melanocytic	1.39796
CATATTCGTCGCATCG.1_1	Melanocytic	1.62334
CATCAGAGTTCATGGT.1_1	Melanocytic Kit	0
CATCAGATCGAATGGG.1_1	Melanocytic	0
CATCCACTCAATCTCT.1_1	Mesenchymal-like	2.91517
CATGACATCGGAAATA.1_1	Melanocytic	0
CATGCCTAGCTACCTA.1_1	NC-like	1.62269
CATTATCCAGACGCAA.1_1	Melanocytic	0
CATTATCGTACATGTC.1_1	Mesenchymal-like	0
CCACCTATCTATCGCC.1_1	Melanocytic	0
CCACTACCACGCCAGT.1_1	Melanocytic	1.31561
CCAGCGATCTAACTCT.1_1	Melanocytic	0.834921
CCAGCGATCTTGGGTA.1_1	Melanocytic	0
CCATGTCTCCCTGACT.1_1	NC-like	2.10533
CCATTCGAGGGTTCCC.1_1	Melanocytic Kit	0
CCCTCCTGTCACCTAA.1_1	Melanocytic	0
CCGGTAGAGAGAACAG.1_1	NC-like	2.60908
CCGTACTAGAGCTATA.1_1	Mesenchymal-like	1.71934
CCGTACTAGAGTACCG.1_1	Melanocytic Kit	0
CCGTACTGTCAGAATA.1_1	Melanocytic	0.661021
CCGTTCAAGAAACCTA.1_1	Melanocytic	2.20365
CCGTTCAGTCGGCTCA.1_1	Melanocytic	0
CCTAAAGCACACGCTG.1_1	Mesenchymal-like	0
CCTAAAGTCTGATACG.1_1	NC-like	0
CCTACACTCTGATACG.1_1	Mesenchymal-like	1.9165
CCTAGCTTCACGCATA.1_1	Partial EMT	1.88598
CGAATGTAGTACGACG.1_1	pre-EMT NC stem-like	0
CGAATGTAGTGAAGAG.1_1	Mesenchymal-like	0
CGAATGTCATCGGAAG.1_1	Melanocytic	1.45971
CGAATGTGTCATCGGC.1_1	Melanocytic	0
CGAGCACTCCGGGTGT.1_1	Melanocytic	0
CGCGTTTGTCTTTCAT.1_1	Melanocytic	0
CGGCTAGCATCGATGT.1_1	Mesenchymal-like	2.78557
CGGGTCATCGTGGACC.1_1	NC-like	3.29404
CGTAGCGGTTCAGACT.1_1	Melanocytic	0
CGTCACTGTGAGGCTA.1_1	Melanocytic	1.35439
CGTCAGGAGTATGACA.1_1	Melanocytic	1.94935
CGTGTAAAGCTAACAA.1_1	Melanocytic	0
CGTGTAAAGGCAATTA.1_1	Melanocytic	0
CGTTAGAGTAGCAAAT.1_1	Melanocytic	1.38003
CTAACTTCATGGAATA.1_1	Melanocytic	0
CTAACTTTCACTCTTA.1_1	NC-like	2.20724
CTAAGACGTCGCATCG.1_1	Melanocytic	2.03341
CTAAGACTCCGTTGTC.1_1	Melanocytic	1.0368
CTAGTGAAGTTGTCGT.1_1	Mesenchymal-like	0
CTCACACAGCGATGAC.1_1	Melanocytic	0
CTCACACAGTAGATGT.1_1	Mesenchymal-like	0
CTCACACCAAGCGTAG.1_1	NC-like	3.30493
CTCGAAAGTCTCTTTA.1_1	Melanocytic	1.58663
CTCGAGGAGTGGTAAT.1_1	Partial EMT	2.5576
CTCGAGGGTAATCGTC.1_1	Melanocytic	1.14655
CTCGAGGTCTAACTTC.1_1	Melanocytic	1.72437
CTGATCCAGCACCGCT.1_1	Melanocytic	0.886883
CTGCCTATCCAAACAC.1_1	Melanocytic	3.2262
CTGCGGATCAATCTCT.1_1	Melanocytic	0
CTGCGGATCACGCGGT.1_1	NC-like	0
CTGTTTAGTCATGCCG.1_1	Melanocytic	1.45039
CTTAACTTCAGTCCCT.1_1	Melanocytic	0
CTTAGGAAGAAACCGC.1_1	Melanocytic	0
CTTCTCTCATGTTGAC.1_1	Melanocytic	1.11185
GAAATGAGTCCGTCAG.1_1	NC-like	0
GAATAAGGTTATTCTC.1_1	Partial EMT	0
GAATGAACATACAGCT.1_1	Melanocytic Kit	0
GACAGAGTCTCAACTT.1_1	Mesenchymal-like	0
GACGCGTTCCGGGTGT.1_1	Melanocytic	0
GACGTTACAGTATAAG.1_1	Melanocytic	1.9424
GACTAACGTACTCTCC.1_1	Melanocytic Kit	0
GATCAGTCATTCTTAC.1_1	Melanocytic	1.44541
GATCAGTTCAACACAC.1_1	NC-like	2.39744
GCACTCTGTATAAACG.1_1	Melanocytic	2.3047
GCATACAGTCCGAAGA.1_1	Melanocytic	2.00176
GCATGCGTCCTCATTA.1_1	Melanocytic	0
GCATGTATCTACCAGA.1_1	Melanocytic	1.32109
GCCAAATCATTACGAC.1_1	Melanocytic	2.15117
GCCTCTATCGTCCGTT.1_1	Melanocytic	0
GCGAGAATCAACCAAC.1_1	Mesenchymal-like	2.22619
GCGCAACAGCAGATCG.1_1	Melanocytic	1.83006
GCGCAGTAGCTGTTCA.1_1	Melanocytic	0
GCGCCAAGTATTCGTG.1_1	Melanocytic Kit	0
GCGGGTTCACCTATCC.1_1	Melanocytic Kit	0
GCGGGTTTCTTGCCGT.1_1	Melanocytic	0
GCTGCGATCGGTTCGG.1_1	Melanocytic	1.47538
GCTTGAATCACAAACC.1_1	Melanocytic	0
GGAAAGCCAGTATCTG.1_1	Mesenchymal-like	3.35292
GGACAAGTCCAATGGT.1_1	Melanocytic	0
GGACAGAAGCTCTCGG.1_1	NC-like	0.777006
GGACATTGTATTACCG.1_1	Melanocytic	2.45918
GGAGCAAAGCCGATTT.1_1	NC-like	1.01521
GGCGACTAGAGCCCAA.1_1	Melanocytic	1.73378
GGGACCTCACAGGAGT.1_1	NC-like	1.89634
GGGAGATAGTCCTCCT.1_1	Melanocytic	1.5837
GGGATGAAGGTGATAT.1_1	Mesenchymal-like	2.47697
GGGATGACAAGTAGTA.1_1	Mesenchymal-like	0
GGTGAAGCAGACTCGC.1_1	Melanocytic	1.67704
GGTGCGTTCCGCAGTG.1_1	Melanocytic Kit	0
GTAACTGTCGAGAACG.1_1	Melanocytic	0
GTACGTAAGGCGACAT.1_1	Melanocytic	0
GTAGTCACATGTCCTC.1_1	Melanocytic	0
GTAGTCAGTACCGTTA.1_1	Melanocytic	0
GTATTCTGTGACGGTA.1_1	Mesenchymal-like	0
GTCAAGTCATAGACTC.1_1	Mesenchymal-like	3.12825
GTCAAGTTCAGGTTCA.1_1	Mesenchymal-like	1.86218
GTCACAACATCACGAT.1_1	Melanocytic	1.1963
GTCATTTCATCCTAGA.1_1	Mesenchymal-like	0
GTCGGGTCACGTCTCT.1_1	Melanocytic	1.9608
GTCGTAAAGTGTCCCG.1_1	Melanocytic	0
GTCTCGTCATGCTAGT.1_1	Melanocytic	1.17038
GTGCAGCCAACTTGAC.1_1	Melanocytic	0
GTGCAGCTCTCTGTCG.1_1	Melanocytic	0
GTGTTAGGTCTAACGT.1_1	Melanocytic	2.22988
GTTACAGGTGTGCCTG.1_1	Melanocytic Kit	0
GTTCGGGGTCGGATCC.1_1	Melanocytic	0
TAAACCGCAAGACGTG.1_1	Melanocytic	1.23329
TACCTATAGGACATTA.1_1	NC-like	2.89115
TACCTTAGTTGTACAC.1_1	Melanocytic	0
TACGGGCGTAAGCACG.1_1	Melanocytic	1.8538
TACTCATGTCGCTTTC.1_1	Melanocytic	1.46148
TACTCGCTCAGCTTAG.1_1	NC-like	2.35192
TACTTGTCAAGCGATG.1_1	Melanocytic	2.05329
TAGACCAAGCCCGAAA.1_1	Melanocytic	0
TAGACCATCCGCGTTT.1_1	NC-like	2.0909
TAGAGCTTCGTTTGCC.1_1	NC-like	0
TAGGCATGTCCTCTTG.1_1	Melanocytic	0
TAGTGGTAGATAGCAT.1_1	Melanocytic	0
TAGTGGTCACCAGTTA.1_1	Mesenchymal-like	0
TAGTTGGAGCCAGGAT.1_1	Melanocytic	0
TAGTTGGCATCGGACC.1_1	Melanocytic	0
TATCAGGGTGAGGGTT.1_1	Melanocytic	0
TATCTCATCCTGTAGA.1_1	Mesenchymal-like	1.51899
TCAATCTAGTTCGATC.1_1	Mesenchymal-like	0
TCAATCTCACCCATGG.1_1	Melanocytic	1.4625
TCAGGTATCCGTAGTA.1_1	Melanocytic	0
TCATTACAGAAGGGTA.1_1	Melanocytic	0.711436
TCATTACGTAAGTTCC.1_1	Melanocytic Kit	1.89448
TCCACACCATCCAACA.1_1	Melanocytic	1.25116
TCGGGACCACATTTCT.1_1	Melanocytic	0
TCGGTAAGTGGCCCTA.1_1	Melanocytic	1.79804
TCTCTAAAGACGACGT.1_1	Melanocytic	1.54864
TCTCTAAAGTGGGATC.1_1	Mesenchymal-like	1.77042
TCTGAGACAAGTAGTA.1_1	Melanocytic	2.508
TCTGGAATCTTAGAGC.1_1	Melanocytic	2.19127
TCTTCGGAGGAACTGC.1_1	Mesenchymal-like	2.00536
TCTTCGGAGTACGATA.1_1	Melanocytic	1.11309
TGACAACAGCGTTCCG.1_1	Melanocytic	0
TGACTAGGTCTGATTG.1_1	Melanocytic	0
TGAGCATAGGAATCGC.1_1	Melanocytic Kit	0
TGAGCCGCAGTATCTG.1_1	Melanocytic	1.7141
TGAGGGACACGTGAGA.1_1	Melanocytic	0
TGATTTCGTCAGAGGT.1_1	Melanocytic	1.99858
TGATTTCGTGACGCCT.1_1	Melanocytic	0
TGATTTCGTTCAACCA.1_1	Melanocytic	0
TGCGGGTAGTCAATAG.1_1	NC-like	2.27363
TGCTACCCATTCGACA.1_1	Mesenchymal-like	0
TGGCCAGAGCAATATG.1_1	Melanocytic	0
TGGCTGGCACAACGTT.1_1	Partial EMT	2.16653
TGGCTGGTCCGTCAAA.1_1	NC-like	1.75284
TGGGCGTCACAGAGGT.1_1	Melanocytic	0
TGGTTAGAGTTGAGTA.1_1	Melanocytic	0
TGTATTCGTAGCTCCG.1_1	Melanocytic	0.813438
TGTCCCAGTCATGCAT.1_1	Melanocytic	0
TTAGGCATCCAAACTG.1_1	Melanocytic	1.50698
TTCGGTCCATGGTCTA.1_1	Melanocytic	0
TTGAACGCACGAGAGT.1_1	Mesenchymal-like	0
TTGCGTCAGAGCCTAG.1_1	Melanocytic	1.60593
TTTACTGCAAACTGCT.1_1	Mesenchymal-like	0
TTTGTCATCGCTTGTC.1_1	NC-like	2.61025
AAACCTGAGTCCCACG.1_2	Partial EMT	1.94173
AAACCTGCACTGTCGG.1_2	Melanocytic	0.42446
AAACCTGCATCTACGA.1_2	NC-like	2.3406
AAACCTGGTAAGTAGT.1_2	Partial EMT	1.62481
AAACCTGTCAGCTGGC.1_2	Melanocytic	1.66536
AAACCTGTCGCTAGCG.1_2	Melanocytic	1.45613
AAACCTGTCTGACCTC.1_2	Melanocytic Kit	0
AAACGGGAGTCACGCC.1_2	Melanocytic	2.23198
AAACGGGAGTTGAGTA.1_2	Partial EMT	0
AAACGGGCAAGCCCAC.1_2	Partial EMT	0
AAACGGGCATTAACCG.1_2	Melanocytic	1.70785
AAACGGGGTCAAACTC.1_2	Partial EMT	1.23438
AAACGGGGTCACTGGC.1_2	NC-like	2.54533
AAACGGGGTGGCAAAC.1_2	Partial EMT	0.613694
AAACGGGTCAGTCAGT.1_2	Partial EMT	2.38915
AAACGGGTCATTGCGA.1_2	Melanocytic	0
AAAGATGCACAGACAG.1_2	NC-like	1.94087
AAAGATGCATGCCTAA.1_2	NC-like	2.20031
AAAGATGGTCTAGTCA.1_2	Melanocytic	1.65563
AAAGCAACATGGTCTA.1_2	Melanocytic Kit	0
AAAGCAAGTCTTTCAT.1_2	Melanocytic	2.06837
AAAGCAATCCTGCCAT.1_2	NC-like	1.88362
AAAGCAATCTGGTATG.1_2	Melanocytic	0.544621
AAAGTAGCACATCTTT.1_2	NC-like	2.26314
AAAGTAGGTCCGTCAG.1_2	Melanocytic	0
AAAGTAGGTGGTGTAG.1_2	NC-like	3.02126
AAAGTAGTCAACACAC.1_2	Melanocytic Kit	2.38652
AAATGCCTCCAGTAGT.1_2	Melanocytic	1.60075
AACACGTAGACAAAGG.1_2	Melanocytic Kit	0.480301
AACACGTAGCGTGAAC.1_2	NC-like	2.96891
AACACGTAGGAGTAGA.1_2	NC-like	3.2541
AACACGTCACCTCGTT.1_2	Partial EMT	2.02443
AACACGTCAGTAACGG.1_2	NC-like	2.87268
AACACGTGTCGTCTTC.1_2	NC-like	2.09798
AACACGTGTGCTGTAT.1_2	Partial EMT	0.461537
AACACGTTCCCGGATG.1_2	Melanocytic	1.80021
AACACGTTCTACTCAT.1_2	Partial EMT	2.53528
AACCATGAGACACTAA.1_2	Partial EMT	2.59577
AACCATGAGACTCGGA.1_2	NC-like	3.09948
AACCATGAGATTACCC.1_2	Melanocytic Kit	0
AACCATGAGCAGCCTC.1_2	Melanocytic	0.628714
AACCATGGTGTAACGG.1_2	Melanocytic	2.79085
AACCGCGCAAGGGTCA.1_2	Melanocytic Kit	0.579448
AACCGCGCAGCATGAG.1_2	NC-like	2.79931
AACCGCGGTAAGAGGA.1_2	Melanocytic	0
AACCGCGGTCGTGGCT.1_2	Melanocytic	1.69714
AACCGCGGTGCGGTAA.1_2	Melanocytic	0.831099
AACCGCGTCCCACTTG.1_2	Partial EMT	2.52527
AACCGCGTCCGTCATC.1_2	Melanocytic	0.621429
AACGTTGAGGCTCAGA.1_2	Melanocytic	1.81369
AACGTTGAGTTAGGTA.1_2	NC-like	2.22977
AACGTTGCACTAAGTC.1_2	Melanocytic	1.34768
AACGTTGCATATACCG.1_2	Melanocytic Kit	0.490905
AACGTTGCATGGGACA.1_2	Melanocytic	0
AACGTTGGTGTGGTTT.1_2	NC-like	3.68783
AACGTTGGTTTGTGTG.1_2	Melanocytic	1.32601
AACGTTGTCTCGGACG.1_2	Melanocytic	0.666044
AACTCAGAGCACCGCT.1_2	Melanocytic	2.02048
AACTCAGAGGATTCGG.1_2	Melanocytic Kit	1.34204
AACTCAGCAAGCGTAG.1_2	Melanocytic	0
AACTCAGCAATAGAGT.1_2	NC-like	2.5944
AACTCCCCACTTAACG.1_2	Melanocytic	0
AACTCCCGTCCAGTAT.1_2	Melanocytic	0.893782
AACTCCCGTGCCTGGT.1_2	Partial EMT	2.5402
AACTCCCTCTGCAAGT.1_2	NC-like	2.95811
AACTCTTAGGCCCTCA.1_2	Melanocytic Kit	0.594842
AACTCTTCACATGGGA.1_2	Melanocytic	1.30985
AACTCTTCAGGTTTCA.1_2	Melanocytic	0
AACTCTTGTCAAAGAT.1_2	NC-like	2.41748
AACTCTTGTCCAAGTT.1_2	NC-like	3.41057
AACTCTTGTTACGGAG.1_2	Partial EMT	0.760862
AACTCTTGTTCAGCGC.1_2	Melanocytic	1.16885
AACTCTTTCAGCTCTC.1_2	Melanocytic	2.14821
AACTCTTTCCGAATGT.1_2	NC-like	2.5214
AACTCTTTCGCTTGTC.1_2	Partial EMT	1.97778
AACTCTTTCTGGGCCA.1_2	Melanocytic Kit	0
AACTGGTAGCCAGAAC.1_2	pre-EMT NC stem-like	1.46059
AACTGGTAGGATGGAA.1_2	Melanocytic	1.38019
AACTGGTAGTATCGAA.1_2	Partial EMT	1.98397
AACTGGTAGTGCGATG.1_2	Melanocytic	1.52613
AACTGGTAGTGGACGT.1_2	Melanocytic	2.09291
AACTGGTGTGACTCAT.1_2	NC-like	2.97219
AACTGGTGTGTATGGG.1_2	pre-EMT NC stem-like	2.98421
AACTGGTGTTCCGGCA.1_2	NC-like	2.68224
AACTGGTTCTCGTTTA.1_2	Melanocytic	0
AACTGGTTCTTGCCGT.1_2	NC-like	3.08707
AACTTTCAGATCCGAG.1_2	Melanocytic	1.17315
AACTTTCAGCCACGTC.1_2	NC-like	3.64966
AACTTTCCAGTATGCT.1_2	Melanocytic	2.18114
AACTTTCCATATACCG.1_2	Melanocytic	2.71683
AACTTTCTCGGCGCAT.1_2	Melanocytic Kit	0.943723
AAGACCTAGATCTGCT.1_2	Melanocytic	1.23675
AAGACCTCACCGAATT.1_2	Mesenchymal-like	0
AAGACCTCACCTTGTC.1_2	Melanocytic	2.20796
AAGACCTCAGTGAGTG.1_2	NC-like	2.9673
AAGACCTGTATGAAAC.1_2	Partial EMT	1.40534
AAGACCTGTCCAGTTA.1_2	Melanocytic	1.18792
AAGACCTTCAAACAAG.1_2	Melanocytic	2.06043
AAGACCTTCTATGTGG.1_2	Melanocytic Kit	1.00716
AAGCCGCAGACAGACC.1_2	Melanocytic	1.41506
AAGCCGCAGTGCAAGC.1_2	NC-like	2.29461
AAGCCGCTCAACCAAC.1_2	NC-like	1.40164
AAGCCGCTCAGTTGAC.1_2	Melanocytic	0.839452
AAGGAGCAGTAATCCC.1_2	Melanocytic	0.764341
AAGGCAGAGACAGAGA.1_2	NC-like	2.94301
AAGGCAGCAACACCCG.1_2	NC-like	2.57563
AAGGCAGCAATCAGAA.1_2	Partial EMT	0
AAGGCAGGTCCGAAGA.1_2	Melanocytic	1.08442
AAGGCAGGTGCTAGCC.1_2	Melanocytic	1.31071
AAGGCAGGTGGCTCCA.1_2	Melanocytic	1.8275
AAGGCAGTCCACGCAG.1_2	Melanocytic	2.0291
AAGGCAGTCTTCTGGC.1_2	Melanocytic	1.6734
AAGGTTCAGCCTCGTG.1_2	Melanocytic	1.04039
AAGGTTCAGGTGCAAC.1_2	NC-like	2.79858
AAGGTTCCAGACAGGT.1_2	Melanocytic	1.11979
AAGGTTCCAGGAATCG.1_2	Melanocytic	0.844035
AAGGTTCGTTAGGGTG.1_2	NC-like	3.35199
AAGTCTGAGACACGAC.1_2	Melanocytic	1.6761
AAGTCTGCAGGGCATA.1_2	NC-like	0
AAGTCTGGTAGGCATG.1_2	Melanocytic	1.60172
AATCCAGAGAGACTAT.1_2	NC-like	2.49175
AATCCAGAGGAGCGAG.1_2	Melanocytic	0
AATCCAGCAATGCCAT.1_2	Partial EMT	0
AATCCAGTCACAATGC.1_2	NC-like	2.45844
AATCCAGTCACCCGAG.1_2	Melanocytic	0.759166
AATCCAGTCTTGTCAT.1_2	Melanocytic	1.18154
AATCGGTAGCCCAGCT.1_2	NC-like	1.78843
ACACCAAAGCAATCTC.1_2	Melanocytic Kit	1.37862
ACACCAAAGCTGCGAA.1_2	NC-like	2.48575
ACACCAAAGTGTCCCG.1_2	NC-like	0.836969
ACACCAACATTCTTAC.1_2	Melanocytic	0
ACACCCTCAAACTGCT.1_2	Melanocytic	1.81591
ACACCCTGTAGGGACT.1_2	NC-like	1.73052
ACACCCTGTCATGCCG.1_2	NC-like	2.24017
ACACCCTGTGTAACGG.1_2	Melanocytic	1.97877
ACACCCTTCACCATAG.1_2	Partial EMT	2.56865
ACACCGGGTTGTTTGG.1_2	Melanocytic	0.861094
ACACCGGTCGAGAACG.1_2	NC-like	3.14108
ACACTGAAGGCTCTTA.1_2	Melanocytic Kit	0
ACACTGACACTAAGTC.1_2	NC-like	2.99608
ACACTGAGTAGCTTGT.1_2	Melanocytic	1.91126
ACACTGAGTGTCGCTG.1_2	Melanocytic	0
ACACTGAGTTATGTGC.1_2	pre-EMT NC stem-like	3.17918
ACACTGATCATACGGT.1_2	Partial EMT	0
ACAGCCGAGAAACGCC.1_2	Melanocytic	1.70526
ACAGCCGAGCTCCTCT.1_2	Partial EMT	0
ACAGCCGGTAGGAGTC.1_2	NC-like	2.88067
ACAGCCGGTTGATTGC.1_2	Melanocytic Kit	0
ACAGCCGTCAGTACGT.1_2	pre-EMT NC stem-like	2.41698
ACAGCCGTCGTCTGAA.1_2	Partial EMT	0
ACAGCTAAGATGCCTT.1_2	Melanocytic Kit	0.418209
ACAGCTAAGCAGATCG.1_2	NC-like	2.55076
ACAGCTAAGTGGGATC.1_2	Melanocytic	2.57647
ACAGCTACAAGCCTAT.1_2	Melanocytic	1.28826
ACAGCTACAATAGAGT.1_2	NC-like	2.99999
ACAGCTACAGGAATCG.1_2	Melanocytic Kit	0.949181
ACAGCTAGTGCGCTTG.1_2	Partial EMT	2.69545
ACATACGAGGAGTTTA.1_2	Melanocytic	0
ACATACGCACATGGGA.1_2	pre-EMT NC stem-like	1.92741
ACATACGCATTGAGCT.1_2	Melanocytic Kit	1.21352
ACATACGGTAGAGGAA.1_2	Melanocytic	2.16366
ACATACGTCCTTCAAT.1_2	Melanocytic	2.05346
ACATCAGAGGAGTACC.1_2	Melanocytic	2.05124
ACATCAGAGTAGGTGC.1_2	NC-like	2.75187
ACATCAGCAAGAAGAG.1_2	Melanocytic	2.31904
ACATCAGCAATCCAAC.1_2	NC-like	2.49821
ACATCAGGTGTCAATC.1_2	NC-like	3.6006
ACATCAGTCTTACCGC.1_2	Melanocytic	0.945605
ACATGGTAGACATAAC.1_2	Melanocytic	2.67212
ACCAGTAAGAGCTATA.1_2	Melanocytic Kit	2.1639
ACCAGTAAGCCGCCTA.1_2	Melanocytic	1.73705
ACCAGTAAGTTCGCAT.1_2	NC-like	2.93481
ACCAGTACATGAGCGA.1_2	NC-like	2.13755
ACCAGTAGTGCAACGA.1_2	NC-like	2.66122
ACCAGTAGTGCTTCTC.1_2	Melanocytic Kit	1.21509
ACCAGTAGTTCGGCAC.1_2	Melanocytic	0
ACCAGTATCCCTAATT.1_2	NC-like	2.41411
ACCCACTAGACTTTCG.1_2	Melanocytic Kit	1.44188
ACCCACTCAATCGAAA.1_2	Partial EMT	0
ACCCACTCATTCACTT.1_2	Partial EMT	0
ACCCACTTCGTTACGA.1_2	Melanocytic	2.26546
ACCCACTTCTATGTGG.1_2	pre-EMT NC stem-like	1.88451
ACCGTAAAGAAGGCCT.1_2	Melanocytic Kit	0
ACCGTAACAGTCACTA.1_2	Melanocytic	1.12069
ACCGTAAGTCATATGC.1_2	Melanocytic Kit	1.24156
ACCGTAAGTGCTTCTC.1_2	Melanocytic	2.00354
ACCTTTACACATCCGG.1_2	Partial EMT	2.3043
ACCTTTAGTAGCCTAT.1_2	Partial EMT	0
ACCTTTAGTGCATCTA.1_2	NC-like	1.90602
ACCTTTATCACCGTAA.1_2	NC-like	3.0072
ACCTTTATCGCCTGAG.1_2	NC-like	2.53765
ACGAGCCAGCCGTCGT.1_2	Melanocytic Kit	0
ACGAGCCCAAGGACTG.1_2	Melanocytic	0.645245
ACGAGCCGTCTGCGGT.1_2	NC-like	2.78201
ACGAGCCTCCTGCAGG.1_2	Melanocytic	0.521892
ACGAGGAAGGGCTTGA.1_2	Melanocytic	1.51399
ACGAGGACATTCCTCG.1_2	NC-like	3.2001
ACGAGGATCGAGAACG.1_2	Melanocytic	0.606439
ACGAGGATCTAACGGT.1_2	NC-like	1.38099
ACGAGGATCTAACTGG.1_2	Partial EMT	0
ACGATACGTATAGGGC.1_2	Melanocytic	0.99222
ACGATACTCGCGTTTC.1_2	Melanocytic	0
ACGATGTCAGCTCGAC.1_2	NC-like	2.66765
ACGATGTGTACTCAAC.1_2	NC-like	1.95055
ACGCAGCCAAGCTGTT.1_2	NC-like	1.70417
ACGCAGCCAAGGTTTC.1_2	NC-like	2.30393
ACGCAGCGTAAGCACG.1_2	Melanocytic	2.28902
ACGCAGCGTAATCACC.1_2	NC-like	2.63116
ACGCAGCTCGTAGATC.1_2	NC-like	2.59291
ACGCAGCTCTTGGGTA.1_2	NC-like	1.6264
ACGCCAGAGAAGAAGC.1_2	Partial EMT	1.44989
ACGCCAGAGCGTCTAT.1_2	NC-like	2.90914
ACGCCAGCAAGCTGTT.1_2	NC-like	2.00835
ACGCCAGCATCGACGC.1_2	NC-like	3.42279
ACGCCAGGTACAAGTA.1_2	NC-like	2.08846
ACGCCAGGTAGAAAGG.1_2	Melanocytic	1.51565
ACGCCAGTCATGCTCC.1_2	NC-like	2.37348
ACGCCAGTCCAATGGT.1_2	NC-like	2.30487
ACGCCAGTCTTATCTG.1_2	pre-EMT NC stem-like	2.62597
ACGCCGAAGCACACAG.1_2	Partial EMT	1.75166
ACGCCGACATGCCTTC.1_2	Melanocytic	1.61404
ACGCCGAGTCGAACAG.1_2	Melanocytic Kit	0
ACGCCGAGTGTCCTCT.1_2	Melanocytic	1.39377
ACGCCGAGTGTTCGAT.1_2	NC-like	1.95463
ACGGAGAAGGCCCTTG.1_2	Melanocytic Kit	0
ACGGAGAAGTGGACGT.1_2	NC-like	1.15296
ACGGAGACAAGAAGAG.1_2	Melanocytic	1.84368
ACGGAGAGTCAGAATA.1_2	NC-like	3.05727
ACGGAGATCAGCCTAA.1_2	Melanocytic	1.74902
ACGGCCAAGAACAATC.1_2	Melanocytic Kit	1.22181
ACGGCCAAGAGGGCTT.1_2	Melanocytic	0
ACGGCCAGTCTAGTGT.1_2	NC-like	2.59894
ACGGCCAGTGGCCCTA.1_2	Melanocytic	0.62105
ACGGCCAGTTTAGGAA.1_2	NC-like	3.14852
ACGGCCATCACAGTAC.1_2	Melanocytic	1.86455
ACGGGCTAGGCAATTA.1_2	Melanocytic	1.92788
ACGGGCTCAATAAGCA.1_2	Melanocytic	0.850818
ACGGGCTGTCATACTG.1_2	Melanocytic	1.6044
ACGGGCTGTCCGAGTC.1_2	Partial EMT	3.41128
ACGGGCTGTTCCTCCA.1_2	NC-like	3.14228
ACGGGCTTCAACACCA.1_2	Melanocytic	1.34466
ACGGGCTTCGCCCTTA.1_2	NC-like	1.24084
ACGGGCTTCGTGGACC.1_2	Melanocytic	0.61168
ACGGGCTTCTTAACCT.1_2	Melanocytic	1.00308
ACGGGTCAGTGCGATG.1_2	Melanocytic	0
ACGGGTCAGTGTACGG.1_2	NC-like	2.06854
ACGGGTCGTCGAGATG.1_2	NC-like	1.9451
ACGGGTCGTTATCCGA.1_2	NC-like	1.5501
ACGGGTCTCTGGAGCC.1_2	Melanocytic	0.747741
ACGGGTCTCTGTTTGT.1_2	NC-like	2.33153
ACGTCAAAGATGCGAC.1_2	NC-like	0.800608
ACGTCAATCAGCACAT.1_2	Melanocytic Kit	1.00817
ACGTCAATCAGTCCCT.1_2	Partial EMT	1.73348
ACGTCAATCGCGATCG.1_2	Partial EMT	0
ACTATCTAGTGTACGG.1_2	Melanocytic	0
ACTATCTGTCGCGAAA.1_2	NC-like	2.64559
ACTATCTGTCTAGAGG.1_2	NC-like	2.36013
ACTATCTTCAATACCG.1_2	Melanocytic	3.19089
ACTGAACAGTCTCGGC.1_2	Partial EMT	1.71565
ACTGAACGTCTCTTTA.1_2	NC-like	2.65449
ACTGAACTCATCGGAT.1_2	NC-like	3.05633
ACTGAACTCCTAGAAC.1_2	NC-like	2.7501
ACTGAGTAGCCGATTT.1_2	NC-like	2.7668
ACTGAGTAGCTAACTC.1_2	Melanocytic Kit	1.64903
ACTGAGTCAGATGAGC.1_2	pre-EMT NC stem-like	0.991154
ACTGAGTGTTGAACTC.1_2	Melanocytic	0
ACTGAGTTCCGAACGC.1_2	Melanocytic	1.97243
ACTGATGAGCGATTCT.1_2	Melanocytic Kit	0.694199
ACTGATGAGTGTCTCA.1_2	Partial EMT	2.38013
ACTGATGCAAGCCATT.1_2	Melanocytic Kit	0
ACTGATGCATGAACCT.1_2	Melanocytic Kit	1.5632
ACTGATGGTCTACCTC.1_2	Melanocytic	2.33912
ACTGATGTCATCTGCC.1_2	Melanocytic	1.47642
ACTGATGTCGGATGTT.1_2	Melanocytic Kit	0.340486
ACTGCTCAGAGTAAGG.1_2	Melanocytic	0
ACTGCTCAGTCAAGGC.1_2	Melanocytic	1.78251
ACTGCTCAGTCCAGGA.1_2	NC-like	1.64785
ACTGCTCCAGAGTGTG.1_2	NC-like	2.19498
ACTGCTCTCTTTAGTC.1_2	NC-like	3.27385
ACTGTCCCAAGCCCAC.1_2	Melanocytic	0.410939
ACTGTCCCAAGGTGTG.1_2	Partial EMT	1.11562
ACTGTCCCACCATGTA.1_2	Melanocytic Kit	0.518653
ACTGTCCGTAGCCTAT.1_2	Melanocytic	1.35147
ACTGTCCTCGATAGAA.1_2	NC-like	3.47801
ACTGTCCTCGCCGTGA.1_2	Melanocytic Kit	1.46289
ACTGTCCTCTGCTGTC.1_2	Melanocytic	0.995005
ACTTACTAGGAATCGC.1_2	Melanocytic	1.33246
ACTTACTAGTCAAGGC.1_2	Melanocytic Kit	1.1305
ACTTACTCAACCGCCA.1_2	pre-EMT NC stem-like	3.41598
ACTTACTCAATAGCGG.1_2	NC-like	3.6516
ACTTACTCACTTCTGC.1_2	Partial EMT	0
ACTTACTCAGATGAGC.1_2	Melanocytic	2.11651
ACTTACTCATGGATGG.1_2	Melanocytic	0.82414
ACTTACTGTACTCGCG.1_2	NC-like	2.17938
ACTTACTGTTCAACCA.1_2	NC-like	3.07061
ACTTACTTCCGAAGAG.1_2	Melanocytic	0
ACTTGTTAGAGGTTGC.1_2	Melanocytic	1.56784
ACTTGTTTCTAGCACA.1_2	Melanocytic Kit	0
ACTTTCAGTCATGCCG.1_2	NC-like	1.36907
ACTTTCAGTCCGTTAA.1_2	NC-like	1.8639
ACTTTCAGTTGGACCC.1_2	Melanocytic	0
ACTTTCATCAGGATCT.1_2	Melanocytic	0.776477
ACTTTCATCATGGTCA.1_2	Melanocytic Kit	0.591455
AGAATAGCACGACTCG.1_2	Melanocytic	0
AGAATAGCAGCATACT.1_2	Melanocytic	0
AGAATAGGTGGTCCGT.1_2	Melanocytic	0
AGAATAGTCACCAGGC.1_2	NC-like	2.50252
AGACGTTAGCTAACTC.1_2	Melanocytic	0.676855
AGACGTTAGCTCCCAG.1_2	NC-like	2.13567
AGACGTTAGTGCGATG.1_2	Melanocytic	1.38502
AGACGTTGTATATCCG.1_2	pre-EMT NC stem-like	1.83229
AGACGTTGTCAGAGGT.1_2	Partial EMT	2.29783
AGACGTTGTCCAGTTA.1_2	Melanocytic Kit	0.493227
AGACGTTTCCTGCAGG.1_2	Melanocytic	1.80867
AGAGCGAAGCTGCCCA.1_2	NC-like	2.96506
AGAGCGACACCGAAAG.1_2	NC-like	2.55453
AGAGCGACAGGTGGAT.1_2	NC-like	2.92331
AGAGCGAGTGACTACT.1_2	Melanocytic Kit	0.498878
AGAGCGAGTGTAAGTA.1_2	Melanocytic Kit	0
AGAGCTTAGAGTACAT.1_2	Melanocytic Kit	1.40488
AGAGCTTGTTTGTTGG.1_2	NC-like	1.73995
AGAGCTTTCTGGTTCC.1_2	NC-like	2.31788
AGAGTGGAGAGCTATA.1_2	NC-like	3.27197
AGAGTGGAGCAGGTCA.1_2	Melanocytic	2.03813
AGAGTGGCAAGGTGTG.1_2	NC-like	2.46016
AGAGTGGCACAAGCCC.1_2	Melanocytic	0
AGAGTGGGTCTGGAGA.1_2	NC-like	3.58909
AGAGTGGGTTGTTTGG.1_2	Melanocytic	0.865533
AGAGTGGTCGGCCGAT.1_2	Melanocytic Kit	0
AGAGTGGTCTCGTTTA.1_2	Melanocytic	2.25784
AGAGTGGTCTGGAGCC.1_2	NC-like	2.53292
AGATCTGCATTTCAGG.1_2	NC-like	2.56495
AGATCTGGTTTGTGTG.1_2	Melanocytic Kit	1.3384
AGATCTGTCCGTTGTC.1_2	Melanocytic	0
AGATCTGTCGGCCGAT.1_2	Melanocytic Kit	1.18052
AGATTGCGTGTGCGTC.1_2	NC-like	0.657506
AGCAGCCCAATGAATG.1_2	NC-like	2.4052
AGCATACGTAAAGGAG.1_2	NC-like	2.45787
AGCATACTCCGAACGC.1_2	Partial EMT	0
AGCCTAAAGATAGCAT.1_2	Melanocytic	0.873393
AGCCTAACATTGGGCC.1_2	NC-like	1.58447
AGCCTAAGTTCAGGCC.1_2	NC-like	2.5314
AGCCTAATCATCTGTT.1_2	NC-like	2.56222
AGCCTAATCCAAACTG.1_2	pre-EMT NC stem-like	2.69178
AGCCTAATCCTATTCA.1_2	Melanocytic	2.05279
AGCCTAATCCTGTAGA.1_2	Melanocytic Kit	0
AGCGGTCAGACCGGAT.1_2	Melanocytic	0
AGCGGTCAGAGTTGGC.1_2	NC-like	2.96878
AGCGGTCAGGCCATAG.1_2	Partial EMT	2.6716
AGCGGTCCAAATCCGT.1_2	Partial EMT	2.23087
AGCGGTCCAATTCCTT.1_2	Melanocytic	1.55638
AGCGGTCCAGTTAACC.1_2	Melanocytic	0
AGCGGTCGTAATTGGA.1_2	pre-EMT NC stem-like	2.17671
AGCGGTCGTCTAGTCA.1_2	Melanocytic	1.64539
AGCGGTCGTCTGGTCG.1_2	Melanocytic	2.77001
AGCGTATCAAACGTGG.1_2	NC-like	2.13479
AGCGTATCAAGCCGTC.1_2	Melanocytic Kit	0
AGCGTATCAGGGCATA.1_2	Partial EMT	2.02881
AGCGTATCAGTCTTCC.1_2	NC-like	2.89902
AGCGTATGTGCAACGA.1_2	Partial EMT	1.16005
AGCGTCGAGCCAGTAG.1_2	NC-like	1.54457
AGCGTCGCAACACCTA.1_2	Melanocytic	2.20803
AGCGTCGCACTTGGAT.1_2	Melanocytic	1.6911
AGCGTCGGTAATAGCA.1_2	NC-like	2.63512
AGCGTCGGTACGAAAT.1_2	Melanocytic Kit	0
AGCGTCGGTCATTAGC.1_2	Partial EMT	1.78616
AGCGTCGTCAAGAAGT.1_2	Mesenchymal-like	1.75232
AGCGTCGTCGAGCCCA.1_2	Partial EMT	2.63974
AGCTCCTAGAATTGTG.1_2	Melanocytic Kit	0
AGCTCCTAGACGCACA.1_2	Partial EMT	1.8957
AGCTCCTAGATATACG.1_2	Melanocytic	1.70024
AGCTCCTCAACTGGCC.1_2	pre-EMT NC stem-like	2.6102
AGCTCCTGTACCATCA.1_2	NC-like	2.4472
AGCTCCTGTATCTGCA.1_2	Melanocytic	0
AGCTCCTGTCAGAAGC.1_2	Melanocytic Kit	0.866624
AGCTCCTGTGACCAAG.1_2	NC-like	2.55828
AGCTCCTTCACCGTAA.1_2	NC-like	3.10703
AGCTCCTTCATCGGAT.1_2	Melanocytic	0.754003
AGCTCCTTCCACGCAG.1_2	Melanocytic	1.37836
AGCTCCTTCGTCCAGG.1_2	Melanocytic	0
AGCTCTCCAAGTTCTG.1_2	Melanocytic	0
AGCTCTCCAGCATGAG.1_2	NC-like	1.27641
AGCTCTCGTGCCTGGT.1_2	pre-EMT NC stem-like	1.94015
AGCTTGACACACCGAC.1_2	Partial EMT	2.08589
AGCTTGACATCACCCT.1_2	Mesenchymal-like	1.89842
AGCTTGACATCCCATC.1_2	Melanocytic Kit	0.67581
AGCTTGAGTTAGTGGG.1_2	pre-EMT NC stem-like	2.42368
AGGCCACAGTGGAGAA.1_2	Partial EMT	3.42692
AGGCCACCAGTCGTGC.1_2	NC-like	1.51344
AGGCCACCATAGGATA.1_2	NC-like	2.97611
AGGCCACGTGGGTATG.1_2	Melanocytic	0
AGGCCACTCCTCCTAG.1_2	Melanocytic	2.16494
AGGCCGTCATCCCACT.1_2	Melanocytic	1.61781
AGGCCGTGTGGTCTCG.1_2	Partial EMT	1.41153
AGGCCGTGTTTGGCGC.1_2	Partial EMT	1.24531
AGGGAGTAGCCCAACC.1_2	NC-like	1.75502
AGGGAGTAGTACGTAA.1_2	Partial EMT	1.49571
AGGGAGTCAAACTGTC.1_2	Melanocytic	0.573335
AGGGAGTCAGTCGATT.1_2	NC-like	2.59529
AGGGAGTCATGGAATA.1_2	NC-like	2.1136
AGGGAGTCATTCTTAC.1_2	NC-like	2.92796
AGGGAGTGTCAGAGGT.1_2	Melanocytic	2.14447
AGGGAGTTCCGGCACA.1_2	Melanocytic	0
AGGGAGTTCTGCCCTA.1_2	NC-like	2.40115
AGGGATGAGGACGAAA.1_2	Melanocytic	0
AGGGATGCAATGAAAC.1_2	NC-like	3.51952
AGGGATGCAGGAATGC.1_2	Melanocytic Kit	1.2972
AGGGATGCATCATCCC.1_2	Melanocytic Kit	0.552771
AGGGATGTCCAAGCCG.1_2	Partial EMT	0.688899
AGGGATGTCCACGTTC.1_2	NC-like	2.60431
AGGGATGTCGATGAGG.1_2	Melanocytic	1.00511
AGGGATGTCGGACAAG.1_2	Melanocytic	1.84979
AGGGTGAAGAAGGGTA.1_2	Melanocytic	0
AGGGTGAAGCTTTGGT.1_2	pre-EMT NC stem-like	2.11289
AGGGTGAGTCCAACTA.1_2	Melanocytic Kit	0.352625
AGGGTGAGTCGCTTTC.1_2	Melanocytic	0.777864
AGGTCATAGATACACA.1_2	Melanocytic	0
AGGTCATCACAGGCCT.1_2	NC-like	0.947446
AGGTCATCAGCTATTG.1_2	NC-like	3.23574
AGGTCATGTAATAGCA.1_2	Melanocytic Kit	0.402422
AGGTCATTCAGGTTCA.1_2	NC-like	2.97776
AGGTCATTCTGCTGCT.1_2	pre-EMT NC stem-like	2.33838
AGGTCCGCAGTGGAGT.1_2	Melanocytic	2.27873
AGGTCCGCATGCGCAC.1_2	Melanocytic	2.22336
AGGTCCGTCATGCTCC.1_2	Melanocytic Kit	1.12176
AGGTCCGTCTTAGAGC.1_2	NC-like	2.01742
AGTAGTCAGCCTATGT.1_2	Melanocytic	1.5916
AGTAGTCCATGTCCTC.1_2	NC-like	3.34246
AGTAGTCGTCCCTTGT.1_2	Partial EMT	1.81084
AGTAGTCGTCTGCGGT.1_2	Melanocytic	1.32512
AGTAGTCGTGACAAAT.1_2	Melanocytic Kit	0
AGTAGTCTCTTATCTG.1_2	NC-like	1.85328
AGTCTTTAGAAGAAGC.1_2	Melanocytic Kit	0
AGTCTTTCACATTAGC.1_2	Partial EMT	2.77818
AGTCTTTCAGACGCTC.1_2	Mesenchymal-like	1.33633
AGTCTTTTCGTGGGAA.1_2	Melanocytic	0
AGTGAGGAGATCGATA.1_2	Melanocytic Kit	1.73532
AGTGAGGCAGGGAGAG.1_2	NC-like	2.0037
AGTGAGGCATCACAAC.1_2	NC-like	2.16435
AGTGAGGGTCTGATTG.1_2	NC-like	2.65789
AGTGAGGTCCGTAGTA.1_2	Melanocytic Kit	0.640561
AGTGAGGTCTAAGCCA.1_2	Melanocytic Kit	1.10254
AGTGGGAAGTCTTGCA.1_2	Melanocytic Kit	0.406702
AGTGGGACACGACGAA.1_2	Melanocytic Kit	0.802346
AGTGTCAGTAAACCTC.1_2	Melanocytic	2.12046
AGTGTCAGTGCAACGA.1_2	Partial EMT	1.78125
AGTGTCATCTGAGTGT.1_2	NC-like	2.37676
AGTTGGTAGGAGTTTA.1_2	Melanocytic	1.72919
AGTTGGTCACGTCAGC.1_2	Melanocytic Kit	1.2144
AGTTGGTCAGCCAGAA.1_2	NC-like	2.85477
AGTTGGTCATAGAAAC.1_2	NC-like	2.78458
AGTTGGTCATGCCTAA.1_2	Partial EMT	2.50318
AGTTGGTGTCTAAAGA.1_2	Melanocytic Kit	0
AGTTGGTTCATAAAGG.1_2	Partial EMT	2.18253
ATAACGCAGCCCAACC.1_2	Melanocytic	0
ATAACGCCAAGTAGTA.1_2	Melanocytic Kit	0
ATAACGCCATTGGTAC.1_2	Partial EMT	2.48693
ATAACGCGTCAGCTAT.1_2	pre-EMT NC stem-like	2.41263
ATAAGAGAGTACCGGA.1_2	pre-EMT NC stem-like	1.82147
ATAAGAGCAGTTTACG.1_2	Mesenchymal-like	2.17746
ATAAGAGGTAGCCTCG.1_2	Partial EMT	1.46605
ATAAGAGTCACGAAGG.1_2	Melanocytic	1.39423
ATAAGAGTCGTCTGAA.1_2	Melanocytic	1.21967
ATAAGAGTCTAACTCT.1_2	NC-like	2.80944
ATAGACCAGGCTCATT.1_2	NC-like	2.9718
ATAGACCCACAGTCGC.1_2	NC-like	2.97611
ATAGACCGTCAAAGCG.1_2	Partial EMT	0
ATAGACCGTCCGTTAA.1_2	NC-like	2.39246
ATAGACCTCTGAGGGA.1_2	NC-like	2.74367
ATCACGACACCAGGTC.1_2	NC-like	2.29933
ATCACGAGTAAAGGAG.1_2	NC-like	2.80766
ATCACGAGTTCGCGAC.1_2	Melanocytic	0
ATCACGAGTTTAGCTG.1_2	NC-like	3.3772
ATCACGATCTCGTTTA.1_2	pre-EMT NC stem-like	2.79266
ATCATCTCATGAGCGA.1_2	Melanocytic	2.07069
ATCATCTGTAGAGCTG.1_2	Melanocytic	1.7221
ATCATCTTCGCGTTTC.1_2	Melanocytic	0.833483
ATCATGGAGATATGCA.1_2	Partial EMT	0
ATCATGGCACTGTTAG.1_2	Melanocytic	1.03597
ATCATGGCATATGCTG.1_2	Melanocytic	1.33159
ATCCACCAGCGAGAAA.1_2	Melanocytic	1.56149
ATCCACCCAAAGGTGC.1_2	NC-like	1.77937
ATCCACCGTAAATGAC.1_2	NC-like	2.99578
ATCCACCGTTACCAGT.1_2	NC-like	3.09518
ATCCACCGTTAGGGTG.1_2	Melanocytic Kit	0.536966
ATCCGAAAGGGTATCG.1_2	NC-like	2.65342
ATCCGAACACAACGCC.1_2	NC-like	2.29084
ATCCGAACAGTAACGG.1_2	NC-like	2.61662
ATCCGAAGTGAAAGAG.1_2	Partial EMT	0
ATCCGAATCTTGCAAG.1_2	Melanocytic	0.547864
ATCGAGTCAAGTTAAG.1_2	Melanocytic Kit	0
ATCGAGTCATGGAATA.1_2	Melanocytic	0
ATCGAGTGTCTTGTCC.1_2	NC-like	1.78121
ATCGAGTGTGGCTCCA.1_2	Melanocytic	0.799269
ATCGAGTGTTGCGCAC.1_2	Melanocytic	0
ATCTACTAGACTAGAT.1_2	Melanocytic	2.06244
ATCTACTAGCTAGTTC.1_2	Melanocytic Kit	2.08608
ATCTACTCATCGATTG.1_2	Melanocytic	1.15935
ATCTACTGTAGAAAGG.1_2	Melanocytic Kit	0.359204
ATCTACTGTCACACGC.1_2	NC-like	1.96332
ATCTACTGTTGGTTTG.1_2	Melanocytic Kit	1.63483
ATCTACTTCCATTCTA.1_2	Melanocytic	1.0047
ATCTGCCAGGATTCGG.1_2	Melanocytic	0
ATCTGCCCAGCTCCGA.1_2	Partial EMT	1.31731
ATCTGCCCATGATCCA.1_2	Melanocytic	1.94493
ATCTGCCGTGTGTGCC.1_2	NC-like	2.52243
ATCTGCCTCAACACAC.1_2	NC-like	2.61181
ATGAGGGAGTCCGGTC.1_2	Melanocytic Kit	0.404617
ATGAGGGAGTCTCGGC.1_2	Melanocytic	0
ATGAGGGCAATCTACG.1_2	Melanocytic	1.64644
ATGAGGGGTAGTGAAT.1_2	Melanocytic	0
ATGAGGGGTTAAAGTG.1_2	Partial EMT	2.21747
ATGAGGGTCAGGCGAA.1_2	Melanocytic	1.96652
ATGAGGGTCCGTCATC.1_2	Partial EMT	2.19046
ATGAGGGTCTCTAGGA.1_2	NC-like	1.75294
ATGCGATAGACCACGA.1_2	Melanocytic	1.05386
ATGCGATAGTGGTAGC.1_2	Melanocytic	1.23464
ATGCGATCAGGTGCCT.1_2	NC-like	2.37592
ATGCGATGTGACAAAT.1_2	Partial EMT	2.08466
ATGGGAGAGTAGCGGT.1_2	Partial EMT	2.28996
ATGGGAGCACGAGGTA.1_2	pre-EMT NC stem-like	2.58727
ATGGGAGGTGTTCGAT.1_2	Melanocytic Kit	0
ATGTGTGAGACCGGAT.1_2	NC-like	2.84502
ATGTGTGAGTAGGTGC.1_2	Melanocytic	2.56828
ATGTGTGCAATTGCTG.1_2	NC-like	2.58361
ATGTGTGCACATGACT.1_2	Partial EMT	1.5622
ATGTGTGTCACCAGGC.1_2	Melanocytic	0
ATGTGTGTCACTATTC.1_2	NC-like	2.56684
ATGTGTGTCCTAAGTG.1_2	NC-like	2.67268
ATGTGTGTCGGCCGAT.1_2	Partial EMT	0
ATGTGTGTCGTGGACC.1_2	pre-EMT NC stem-like	2.58259
ATGTGTGTCTCCCTGA.1_2	NC-like	2.48054
ATTACTCGTCCATCCT.1_2	NC-like	2.45548
ATTACTCGTTCTGTTT.1_2	Melanocytic	2.01855
ATTATCCAGCGATCCC.1_2	NC-like	1.66512
ATTATCCGTAACGCGA.1_2	Partial EMT	1.71559
ATTCTACAGCTGATAA.1_2	Melanocytic	0.973186
ATTCTACCACCACCAG.1_2	pre-EMT NC stem-like	2.51293
ATTCTACCATCACGTA.1_2	NC-like	2.50935
ATTCTACGTCTGCGGT.1_2	NC-like	2.28767
ATTCTACGTTTAGGAA.1_2	Melanocytic	0.439799
ATTCTACTCCGAGCCA.1_2	pre-EMT NC stem-like	1.5279
ATTCTACTCCTAAGTG.1_2	NC-like	3.27571
ATTGGACAGTGGGTTG.1_2	NC-like	2.60995
ATTGGACCAAACGCGA.1_2	Melanocytic	1.63024
ATTGGACCAGTGACAG.1_2	Melanocytic Kit	1.0321
ATTGGACTCAGGTAAA.1_2	pre-EMT NC stem-like	2.0394
ATTGGTGAGCCACCTG.1_2	Melanocytic	0
ATTGGTGCACCAGCAC.1_2	NC-like	1.84515
ATTTCTGAGTCTCGGC.1_2	Partial EMT	0.757356
ATTTCTGGTAGGCTGA.1_2	Melanocytic	0
ATTTCTGGTCCATGAT.1_2	NC-like	1.16156
ATTTCTGGTGGTGTAG.1_2	Melanocytic Kit	0
ATTTCTGGTTCTGGTA.1_2	NC-like	3.0838
CAACCAATCGGAAACG.1_2	NC-like	2.70023
CAACCTCAGCTGAACG.1_2	NC-like	2.46369
CAACCTCAGTGCGATG.1_2	Melanocytic	0
CAACCTCCACACCGCA.1_2	NC-like	1.36515
CAACCTCCACATCCAA.1_2	NC-like	2.55714
CAACCTCCATAAGACA.1_2	Melanocytic	0
CAACCTCGTCACTTCC.1_2	Melanocytic	0.797824
CAACCTCGTGGTAACG.1_2	NC-like	2.49344
CAACCTCTCAAGGCTT.1_2	Partial EMT	0
CAACCTCTCTCCAACC.1_2	NC-like	2.14198
CAACTAGAGTTGAGTA.1_2	NC-like	2.38409
CAACTAGCACGGTAGA.1_2	Partial EMT	1.41086
CAACTAGCAGCATGAG.1_2	Melanocytic Kit	0.808254
CAACTAGCATACGCCG.1_2	Melanocytic Kit	0
CAACTAGGTATCGCAT.1_2	Melanocytic	0
CAACTAGTCCTAGGGC.1_2	NC-like	3.69166
CAAGAAAAGTACGACG.1_2	NC-like	2.99129
CAAGAAACAATCCAAC.1_2	Partial EMT	2.3808
CAAGAAATCGAGGTAG.1_2	Melanocytic	0.932959
CAAGGCCAGTGTACGG.1_2	Melanocytic Kit	1.28526
CAAGGCCGTCATATGC.1_2	Melanocytic	2.06546
CAAGGCCGTTATCCGA.1_2	Melanocytic Kit	1.54357
CAAGTTGCATTGTGCA.1_2	Melanocytic	1.80809
CAAGTTGGTATATGGA.1_2	NC-like	2.98241
CAAGTTGTCGAGCCCA.1_2	NC-like	2.91221
CAAGTTGTCGTATCAG.1_2	NC-like	2.47479
CACAAACAGAAACCTA.1_2	Melanocytic	0
CACAAACCACATGGGA.1_2	NC-like	1.42817
CACAAACGTACCGTAT.1_2	pre-EMT NC stem-like	2.93243
CACAAACGTCCATGAT.1_2	NC-like	2.16238
CACAAACTCTGCCCTA.1_2	NC-like	2.99785
CACAAACTCTTGACGA.1_2	Melanocytic	1.20959
CACACAAAGTACGCGA.1_2	Melanocytic	0.40788
CACACAACAATCAGAA.1_2	Partial EMT	0
CACACAACAATTCCTT.1_2	Melanocytic	1.74734
CACACAACAGTCGTGC.1_2	Melanocytic	0
CACACAAGTCAGAAGC.1_2	Melanocytic	0
CACACAATCGCAAACT.1_2	pre-EMT NC stem-like	2.39495
CACACAATCTACTTAC.1_2	NC-like	3.05338
CACACCTCAAGGTTTC.1_2	Partial EMT	0
CACACCTTCCCAAGAT.1_2	NC-like	1.85869
CACACCTTCGGCGCTA.1_2	NC-like	2.54493
CACACTCCAATAGCGG.1_2	NC-like	2.50026
CACACTCCACGACTCG.1_2	NC-like	2.37437
CACACTCGTAAATACG.1_2	Melanocytic Kit	0
CACACTCGTATCTGCA.1_2	Melanocytic	1.20453
CACACTCGTTGAGTTC.1_2	Melanocytic	0
CACAGGCAGTACGATA.1_2	Melanocytic	2.32634
CACAGGCAGTATGACA.1_2	Melanocytic	0.464813
CACAGGCCACGCGAAA.1_2	Melanocytic	1.45642
CACAGGCGTTAGAACA.1_2	NC-like	2.76245
CACAGGCTCACGATGT.1_2	Melanocytic	1.59991
CACAGGCTCATGCATG.1_2	pre-EMT NC stem-like	2.12472
CACAGTAAGAGGTAGA.1_2	Partial EMT	2.74037
CACAGTAGTAAATGTG.1_2	NC-like	3.53243
CACAGTAGTCTGATTG.1_2	NC-like	1.38021
CACAGTATCGCTTAGA.1_2	NC-like	2.48004
CACATAGAGCTGATAA.1_2	pre-EMT NC stem-like	2.87786
CACATAGCAAGTTAAG.1_2	NC-like	2.73631
CACATAGGTGTAACGG.1_2	pre-EMT NC stem-like	2.62365
CACATAGTCCGAGCCA.1_2	NC-like	2.57502
CACATTTCAAGTTCTG.1_2	Mesenchymal-like	1.64217
CACATTTTCAAGGCTT.1_2	Melanocytic Kit	0
CACATTTTCACTGGGC.1_2	Partial EMT	0
CACCACTAGGGTGTGT.1_2	Melanocytic	0
CACCACTTCCACGCAG.1_2	Melanocytic	1.48086
CACCAGGAGGCATGTG.1_2	NC-like	3.32851
CACCAGGGTGGCGAAT.1_2	Partial EMT	0
CACCAGGTCCTCCTAG.1_2	NC-like	2.43482
CACCAGGTCGGAGGTA.1_2	NC-like	3.04053
CACCAGGTCTTGGGTA.1_2	NC-like	3.31289
CACCTTGAGGAGTCTG.1_2	NC-like	1.15467
CACCTTGAGTAGTGCG.1_2	Melanocytic	1.90262
CACCTTGAGTCAAGCG.1_2	NC-like	1.98625
CACCTTGCAGATCCAT.1_2	Melanocytic	0.868574
CACCTTGGTTTACTCT.1_2	Partial EMT	0
CACCTTGTCAGCTGGC.1_2	Melanocytic Kit	0
CACCTTGTCAGGCGAA.1_2	NC-like	2.5779
CACTCCAGTCCGCTGA.1_2	Melanocytic	1.2397
CACTCCAGTCTAAAGA.1_2	Partial EMT	0
CACTCCAGTTACTGAC.1_2	NC-like	1.51725
CACTCCATCATTCACT.1_2	Melanocytic	1.84256
CAGAATCCAGCTATTG.1_2	NC-like	3.09331
CAGAATCCATCCTAGA.1_2	NC-like	3.45734
CAGAATCGTCGATTGT.1_2	Melanocytic	0
CAGAATCTCATCTGTT.1_2	NC-like	2.93246
CAGAATCTCGGATGTT.1_2	NC-like	1.9874
CAGAGAGAGACACGAC.1_2	Melanocytic Kit	1.02668
CAGAGAGAGACCTTTG.1_2	Melanocytic	1.26294
CAGAGAGAGCGATGAC.1_2	Partial EMT	0
CAGAGAGCATTAGCCA.1_2	Melanocytic Kit	1.74434
CAGAGAGGTCCTGCTT.1_2	Melanocytic Kit	0
CAGAGAGTCTGAAAGA.1_2	NC-like	2.90166
CAGATCAAGGACTGGT.1_2	Melanocytic Kit	0.831538
CAGATCAAGTACGTTC.1_2	NC-like	1.88662
CAGATCACATCCGTGG.1_2	Melanocytic	1.99506
CAGATCAGTTCGTGAT.1_2	NC-like	2.44233
CAGATCATCCATGAGT.1_2	NC-like	3.01796
CAGATCATCGTGGTCG.1_2	Mesenchymal-like	1.32049
CAGCAGCAGATGTTAG.1_2	NC-like	2.31142
CAGCAGCAGCTCCTCT.1_2	Melanocytic	0.956004
CAGCAGCAGTGTACTC.1_2	NC-like	3.08568
CAGCAGCGTCGTTGTA.1_2	NC-like	2.91298
CAGCAGCGTTATCGGT.1_2	NC-like	2.89477
CAGCATAAGTCCCACG.1_2	Melanocytic	2.29968
CAGCCGAAGAGTACAT.1_2	pre-EMT NC stem-like	2.72417
CAGCCGAAGCTAGTTC.1_2	Melanocytic	0.740236
CAGCCGACAATCCAAC.1_2	Melanocytic	2.35364
CAGCCGACATGCTGGC.1_2	Melanocytic Kit	0.414812
CAGCCGATCTATCCCG.1_2	Partial EMT	1.07062
CAGCGACCAGTGGGAT.1_2	Melanocytic Kit	0.26034
CAGCGACGTAGCAAAT.1_2	Melanocytic	1.85825
CAGCGACGTCCATGAT.1_2	Mesenchymal-like	2.55076
CAGCGACTCTAACGGT.1_2	Melanocytic Kit	0
CAGCGACTCTGATACG.1_2	Partial EMT	1.92337
CAGCTAACAGTCGTGC.1_2	Partial EMT	2.57038
CAGCTAATCTTGACGA.1_2	Melanocytic	0
CAGCTGGAGCTACCTA.1_2	Melanocytic Kit	0
CAGCTGGAGTCCATAC.1_2	Partial EMT	2.25059
CAGCTGGAGTGTGGCA.1_2	Melanocytic	1.31895
CAGCTGGCAAGACGTG.1_2	Melanocytic Kit	1.09622
CAGCTGGCAATGGATA.1_2	NC-like	2.1639
CAGCTGGCACTGTTAG.1_2	Melanocytic	1.32277
CAGCTGGCAGCTTCGG.1_2	Melanocytic	2.36347
CAGCTGGTCACAAACC.1_2	NC-like	2.17233
CAGCTGGTCACATACG.1_2	Melanocytic	0.79769
CAGCTGGTCCTAGTGA.1_2	Melanocytic	0
CAGCTGGTCGCACTCT.1_2	Melanocytic Kit	0
CAGGTGCGTAGCTGCC.1_2	Partial EMT	0
CAGGTGCGTAGTGAAT.1_2	Melanocytic	1.3475
CAGGTGCGTGGCGAAT.1_2	NC-like	3.5036
CAGGTGCGTGTCTGAT.1_2	Melanocytic Kit	1.83012
CAGTAACCACGGCTAC.1_2	NC-like	2.04358
CAGTAACGTGATAAGT.1_2	NC-like	0
CAGTAACGTTCATGGT.1_2	NC-like	1.4389
CAGTAACTCCTGTACC.1_2	Melanocytic	1.869
CAGTAACTCGCTTGTC.1_2	NC-like	1.97252
CAGTAACTCGTTGACA.1_2	NC-like	2.98609
CAGTCCTCACAAGCCC.1_2	Melanocytic Kit	0
CAGTCCTCACAGGTTT.1_2	NC-like	2.88143
CAGTCCTCACCGAAAG.1_2	Partial EMT	3.42532
CAGTCCTCAGACTCGC.1_2	Melanocytic	2.25623
CAGTCCTGTGCAGGTA.1_2	NC-like	2.51137
CAGTCCTTCATTATCC.1_2	Melanocytic	0.652902
CAGTCCTTCGCCTGAG.1_2	Melanocytic	0
CATATGGAGAGCTATA.1_2	NC-like	2.03437
CATATGGGTCCGAGTC.1_2	Partial EMT	1.43083
CATATGGGTTCCTCCA.1_2	Melanocytic	0
CATATGGTCGCGATCG.1_2	Melanocytic	0.87884
CATATTCAGGCCCTCA.1_2	Partial EMT	1.01041
CATATTCCACACTGCG.1_2	Melanocytic	1.39216
CATATTCCACATTCGA.1_2	Melanocytic	1.4472
CATATTCGTTGTTTGG.1_2	Melanocytic Kit	0
CATCAAGAGATGGGTC.1_2	Melanocytic Kit	0
CATCAAGAGCACACAG.1_2	Melanocytic	1.84392
CATCAAGCACATCCAA.1_2	Partial EMT	0
CATCAAGCAGGGTATG.1_2	Partial EMT	2.84939
CATCAAGCATGCTGGC.1_2	Melanocytic	1.1767
CATCAAGGTACCATCA.1_2	NC-like	2.50644
CATCAAGGTATTACCG.1_2	NC-like	2.75979
CATCAAGTCGCCAGCA.1_2	NC-like	2.49924
CATCAGAGTATCAGTC.1_2	Melanocytic	2.54241
CATCCACAGCTGTTCA.1_2	Melanocytic Kit	1.45249
CATCCACCAGACGTAG.1_2	Melanocytic	1.72934
CATCCACCATACAGCT.1_2	Melanocytic Kit	0
CATCCACCATGCCTAA.1_2	Melanocytic Kit	0.892631
CATCCACGTATGAATG.1_2	NC-like	2.82812
CATCCACGTGAAATCA.1_2	pre-EMT NC stem-like	2.24817
CATCCACTCCTTCAAT.1_2	NC-like	2.50727
CATCCACTCGGAATCT.1_2	Melanocytic	1.73224
CATCGAAAGCAATCTC.1_2	NC-like	3.07978
CATCGAAAGCAGCGTA.1_2	Partial EMT	1.87433
CATCGAAAGCTCCTTC.1_2	NC-like	4.01569
CATCGAACATGGTAGG.1_2	NC-like	2.92411
CATCGAAGTACAGACG.1_2	Melanocytic Kit	2.03283
CATCGAAGTGTAAGTA.1_2	Melanocytic Kit	0.386871
CATCGAATCGCCCTTA.1_2	NC-like	2.82063
CATCGGGAGGCGCTCT.1_2	NC-like	2.31082
CATCGGGGTACAAGTA.1_2	Melanocytic	0.923826
CATCGGGGTCGTGGCT.1_2	Partial EMT	3.34629
CATCGGGGTTATGTGC.1_2	NC-like	2.65065
CATGACAAGACTGGGT.1_2	pre-EMT NC stem-like	2.50541
CATGACACACGCCAGT.1_2	Melanocytic	0
CATGACAGTCGAGTTT.1_2	Melanocytic Kit	0
CATGACATCAACACCA.1_2	NC-like	2.24157
CATGACATCTGATACG.1_2	Partial EMT	0
CATGCCTCAGGAATGC.1_2	NC-like	2.05151
CATGCCTGTGGTTTCA.1_2	Melanocytic	0.635362
CATGCCTTCACTGGGC.1_2	Melanocytic Kit	0
CATGCCTTCAGGCAAG.1_2	Melanocytic	0
CATGGCGAGCGCCTTG.1_2	NC-like	2.28718
CATGGCGAGGTAGCTG.1_2	NC-like	2.32886
CATGGCGAGTCCATAC.1_2	NC-like	2.91827
CATGGCGAGTCCGGTC.1_2	Melanocytic Kit	0.747546
CATGGCGCAACAACCT.1_2	Melanocytic	1.33994
CATTATCAGCGCCTTG.1_2	Partial EMT	0
CATTATCGTATAATGG.1_2	Mesenchymal-like	2.06619
CATTATCTCAGCCTAA.1_2	Melanocytic	1.9303
CATTCGCAGACGACGT.1_2	NC-like	2.66694
CATTCGCAGGACGAAA.1_2	Melanocytic Kit	0
CATTCGCCAGAAGCAC.1_2	Partial EMT	2.64905
CATTCGCCATGTCCTC.1_2	NC-like	2.42222
CATTCGCTCAAACCGT.1_2	Partial EMT	3.18491
CATTCGCTCACGAAGG.1_2	NC-like	2.26199
CATTCGCTCAGGCAAG.1_2	Melanocytic	1.32596
CCAATCCAGACCTTTG.1_2	Melanocytic	0
CCAATCCAGGGCATGT.1_2	Melanocytic	1.54884
CCAATCCAGTATGACA.1_2	NC-like	2.40541
CCAATCCAGTCAATAG.1_2	Melanocytic	2.04329
CCAATCCAGTTCGCAT.1_2	Partial EMT	1.01241
CCAATCCCAAGTAATG.1_2	NC-like	1.66756
CCAATCCGTTAGAACA.1_2	NC-like	2.14272
CCAATCCTCATTGCCC.1_2	Melanocytic Kit	0
CCACCTACAATCGAAA.1_2	Melanocytic	2.74062
CCACCTACAATTCCTT.1_2	Partial EMT	0
CCACCTACACTGTCGG.1_2	Partial EMT	2.74957
CCACCTACATAGTAAG.1_2	NC-like	1.73821
CCACCTACATCGGAAG.1_2	Melanocytic	0
CCACCTACATGCCACG.1_2	Melanocytic Kit	1.38359
CCACCTAGTGTGGTTT.1_2	Partial EMT	0
CCACCTAGTGTTTGTG.1_2	Partial EMT	2.1638
CCACGGAAGATCGATA.1_2	NC-like	2.87641
CCACGGAAGATGAGAG.1_2	Melanocytic Kit	0
CCACGGAAGCTCCCAG.1_2	NC-like	3.31894
CCACGGACACGACTCG.1_2	Melanocytic Kit	0.735499
CCACGGACATCCCATC.1_2	Melanocytic Kit	0
CCACGGATCCTTTCGG.1_2	Melanocytic	0.939319
CCACGGATCTGCGACG.1_2	NC-like	3.06237
CCACTACAGCAGCGTA.1_2	Melanocytic	0.875784
CCACTACAGCGTTCCG.1_2	NC-like	2.30984
CCACTACAGCGTTTAC.1_2	NC-like	2.91801
CCACTACCAGAGTGTG.1_2	Melanocytic Kit	0
CCACTACCAGTGAGTG.1_2	NC-like	2.03529
CCACTACCATAACCTG.1_2	Melanocytic	0.385136
CCACTACGTGGCTCCA.1_2	NC-like	3.0337
CCACTACTCACGGTTA.1_2	Melanocytic	0.912319
CCACTACTCGCTAGCG.1_2	NC-like	2.33921
CCAGCGAAGAATCTCC.1_2	Melanocytic Kit	0
CCAGCGACAAACGCGA.1_2	NC-like	1.80662
CCAGCGAGTTGATTCG.1_2	NC-like	2.24543
CCAGCGAGTTTAAGCC.1_2	NC-like	3.47685
CCATGTCCAGATGGGT.1_2	Melanocytic Kit	1.40921
CCATGTCGTAACGACG.1_2	Partial EMT	2.53476
CCATGTCGTAGCGCTC.1_2	NC-like	2.45352
CCATGTCGTCTAAAGA.1_2	NC-like	3.17161
CCATGTCTCACTCTTA.1_2	Partial EMT	1.75236
CCATGTCTCCAGGGCT.1_2	pre-EMT NC stem-like	2.66578
CCATTCGAGCCGCCTA.1_2	NC-like	1.77834
CCATTCGAGCCGTCGT.1_2	Partial EMT	2.25732
CCATTCGAGCGACGTA.1_2	Melanocytic Kit	0.733506
CCATTCGAGCTGCGAA.1_2	pre-EMT NC stem-like	0.629901
CCATTCGAGGAATCGC.1_2	Melanocytic	1.39339
CCATTCGAGTCCGGTC.1_2	Melanocytic Kit	0.775823
CCATTCGCACACAGAG.1_2	Melanocytic	1.43826
CCATTCGCATGCAACT.1_2	Melanocytic Kit	0.53457
CCATTCGGTAAAGTCA.1_2	NC-like	2.1167
CCATTCGGTGAGTGAC.1_2	NC-like	3.76708
CCATTCGGTTCCATGA.1_2	Partial EMT	2.82508
CCCAATCGTAAGGGCT.1_2	Melanocytic	1.86272
CCCAATCGTCACACGC.1_2	NC-like	3.04821
CCCAGTTTCTTGACGA.1_2	NC-like	2.458
CCCATACAGCGAAGGG.1_2	Melanocytic	0
CCCATACGTTTGACTG.1_2	Melanocytic	0
CCCTCCTAGGCGCTCT.1_2	Melanocytic	0.644771
CCCTCCTCACACTGCG.1_2	NC-like	2.48882
CCCTCCTCAGATGGGT.1_2	Partial EMT	2.86218
CCCTCCTGTAGCGCTC.1_2	Partial EMT	2.70581
CCGGGATCAAGCTGAG.1_2	Melanocytic	2.19575
CCGGGATCAGCCTGTG.1_2	NC-like	3.72366
CCGGGATGTCAAACTC.1_2	Partial EMT	0.885905
CCGGGATTCATGTAGC.1_2	Melanocytic Kit	1.48197
CCGGTAGAGTCCTCCT.1_2	Partial EMT	2.20329
CCGGTAGCACAGCCCA.1_2	Melanocytic	1.91713
CCGGTAGGTCCCTACT.1_2	Melanocytic	1.56639
CCGTACTAGAGTAATC.1_2	NC-like	3.21218
CCGTACTCAAGTTGTC.1_2	Melanocytic Kit	1.96513
CCGTACTCAATAACGA.1_2	Partial EMT	1.71047
CCGTACTGTAAATGAC.1_2	NC-like	2.71573
CCGTACTGTCTCAACA.1_2	NC-like	2.1679
CCGTGGAAGCTTCGCG.1_2	Partial EMT	1.86198
CCGTGGACATTGGGCC.1_2	NC-like	2.71762
CCGTGGAGTTCCACAA.1_2	NC-like	2.22803
CCGTGGATCAGCTCTC.1_2	NC-like	3.01541
CCGTGGATCGTCCGTT.1_2	Melanocytic	0.493948
CCGTGGATCTGTCAAG.1_2	pre-EMT NC stem-like	1.97243
CCGTTCAAGAATCTCC.1_2	Melanocytic	0
CCGTTCACAGACACTT.1_2	NC-like	3.16298
CCGTTCACATTTCAGG.1_2	Melanocytic Kit	0
CCGTTCAGTCGGATCC.1_2	NC-like	2.5591
CCTAAAGAGAGCAATT.1_2	Mesenchymal-like	2.70875
CCTAAAGAGGCATGGT.1_2	Melanocytic Kit	0.721506
CCTAAAGAGGCTAGCA.1_2	NC-like	1.84305
CCTAAAGTCAAAGACA.1_2	Melanocytic	1.80299
CCTAAAGTCTTGTCAT.1_2	Melanocytic	1.94067
CCTACACCACTGCCAG.1_2	Partial EMT	0
CCTACACGTCGATTGT.1_2	NC-like	3.445
CCTACACTCCCTCTTT.1_2	Melanocytic	0.693547
CCTACCACAGATCTGT.1_2	Melanocytic	3.13585
CCTACCAGTTGATTGC.1_2	Melanocytic Kit	0.417712
CCTAGCTTCAAGAAGT.1_2	pre-EMT NC stem-like	2.39566
CCTAGCTTCAAGCCTA.1_2	NC-like	1.92595
CCTAGCTTCACCCTCA.1_2	Melanocytic Kit	0.803639
CCTATTAAGCGCTTAT.1_2	NC-like	1.2036
CCTATTACATATACCG.1_2	Partial EMT	0
CCTCAGTCAGGTCGTC.1_2	Partial EMT	2.58098
CCTCAGTGTCGAGATG.1_2	NC-like	2.95383
CCTCAGTGTGTATGGG.1_2	Melanocytic	0
CCTCAGTGTTACGTCA.1_2	NC-like	2.67445
CCTCAGTTCGTCACGG.1_2	Melanocytic	0.553241
CCTCTGAAGGCACATG.1_2	Melanocytic	0
CCTCTGAAGTACTTGC.1_2	Melanocytic	0.960495
CCTCTGAAGTCTCGGC.1_2	NC-like	2.96436
CCTCTGAAGTTAAGTG.1_2	pre-EMT NC stem-like	2.46212
CCTCTGACATCGATGT.1_2	pre-EMT NC stem-like	2.11482
CCTCTGATCTCGCTTG.1_2	NC-like	2.76637
CCTTACGAGAGGTTAT.1_2	NC-like	2.88958
CCTTACGAGATGTCGG.1_2	Melanocytic	1.5815
CCTTACGAGCACAGGT.1_2	NC-like	1.83964
CCTTACGAGTATGACA.1_2	NC-like	2.85936
CCTTACGCACGCTTTC.1_2	Partial EMT	1.19451
CCTTACGCATAAGACA.1_2	NC-like	2.47852
CCTTACGGTCCGTCAG.1_2	Melanocytic	0.510186
CCTTACGTCAGAGACG.1_2	Melanocytic	0.964965
CCTTCCCCACCGATAT.1_2	NC-like	2.80846
CCTTCCCGTCCGTTAA.1_2	Melanocytic	1.28291
CCTTCCCGTGTAAGTA.1_2	Melanocytic Kit	0
CCTTCCCTCGGCATCG.1_2	NC-like	3.17397
CCTTCGAAGCCACGTC.1_2	Partial EMT	0
CCTTCGAAGGTTACCT.1_2	NC-like	2.51312
CCTTCGACACCTGGTG.1_2	NC-like	3.3596
CCTTCGAGTCACAAGG.1_2	Partial EMT	2.43436
CCTTCGAGTTCCACGG.1_2	Melanocytic	0.671054
CCTTCGAGTTTAGGAA.1_2	Melanocytic Kit	0
CCTTCGATCCCAAGAT.1_2	Melanocytic	1.24439
CCTTTCTAGCGATGAC.1_2	Melanocytic Kit	0.607674
CCTTTCTAGTCGAGTG.1_2	Melanocytic	0.543832
CCTTTCTCACCAGTTA.1_2	pre-EMT NC stem-like	3.04245
CCTTTCTGTAGAGGAA.1_2	NC-like	2.02475
CCTTTCTGTGACGCCT.1_2	NC-like	1.32466
CCTTTCTGTTCCACAA.1_2	NC-like	3.40784
CCTTTCTTCCAAATGC.1_2	Melanocytic	0.933614
CCTTTCTTCCGCGGTA.1_2	NC-like	2.85984
CCTTTCTTCGGTCTAA.1_2	Melanocytic	1.43533
CCTTTCTTCGTGGGAA.1_2	Melanocytic Kit	0.871758
CGAACATAGGAGTAGA.1_2	Melanocytic	0.78093
CGAACATAGTGGGATC.1_2	Partial EMT	1.50598
CGAACATAGTGTCCAT.1_2	Melanocytic	1.42941
CGAACATGTCGAATCT.1_2	Melanocytic Kit	0.644384
CGAATGTAGATACACA.1_2	Partial EMT	0.480536
CGAATGTCAGCTGTTA.1_2	Melanocytic	0.336267
CGAATGTGTTAGATGA.1_2	Melanocytic	0
CGAATGTGTTTGGCGC.1_2	Partial EMT	1.65974
CGAATGTTCCTTTCGG.1_2	Melanocytic	0.902012
CGACCTTAGAGGGCTT.1_2	Melanocytic	0.629163
CGACCTTCATGTCTCC.1_2	Melanocytic	1.87088
CGACCTTTCAAGGCTT.1_2	NC-like	2.50186
CGACCTTTCCTCCTAG.1_2	Melanocytic Kit	0.641433
CGACCTTTCTGTCTCG.1_2	NC-like	2.78008
CGACTTCCAAAGAATC.1_2	Melanocytic	0
CGACTTCCAAGTCATC.1_2	Partial EMT	1.3342
CGACTTCGTCTCCCTA.1_2	Melanocytic	1.97697
CGACTTCTCAGAAATG.1_2	NC-like	2.1146
CGACTTCTCTCCGGTT.1_2	Partial EMT	2.01424
CGACTTCTCTCTTATG.1_2	Melanocytic	1.48812
CGAGAAGCAACAACCT.1_2	Partial EMT	2.46741
CGAGAAGGTCTAGTGT.1_2	Melanocytic	1.15249
CGAGAAGGTTCGAATC.1_2	Melanocytic	0
CGAGAAGGTTGAGTTC.1_2	NC-like	2.28928
CGAGAAGTCGGCTACG.1_2	Melanocytic	1.20638
CGAGCACAGCTATGCT.1_2	pre-EMT NC stem-like	2.71159
CGAGCACTCCAAAGTC.1_2	Partial EMT	1.23024
CGAGCACTCGGAGGTA.1_2	Melanocytic	1.41103
CGAGCCAAGGACAGCT.1_2	Partial EMT	2.88435
CGAGCCAGTCCAGTTA.1_2	NC-like	2.89046
CGAGCCAGTCCATGAT.1_2	Melanocytic Kit	0.716381
CGAGCCAGTTCACGGC.1_2	Melanocytic	2.03005
CGAGCCATCTACTCAT.1_2	Melanocytic	1.33299
CGATCGGAGAGATGAG.1_2	Melanocytic	0.944235
CGATCGGCAACTTGAC.1_2	Melanocytic	0.442907
CGATCGGCAATCTGCA.1_2	Melanocytic	0.395028
CGATCGGGTGACAAAT.1_2	Melanocytic	1.51938
CGATGGCAGAGCTGGT.1_2	NC-like	3.1728
CGATGGCAGTTTCCTT.1_2	Melanocytic	0
CGATGGCCAGTCAGAG.1_2	Melanocytic	0.9011
CGATGGCCATCCGTGG.1_2	Melanocytic	1.3273
CGATGGCGTCAAGCGA.1_2	NC-like	2.7518
CGATGGCGTCGTGGCT.1_2	Melanocytic	1.85487
CGATGGCGTGTTGGGA.1_2	Partial EMT	0
CGATGGCTCACATGCA.1_2	NC-like	1.98388
CGATGGCTCCTAGAAC.1_2	Melanocytic	0
CGATGTACACGCATCG.1_2	Melanocytic	1.46855
CGATGTACACTTCGAA.1_2	NC-like	1.85675
CGATGTAGTGCCTTGG.1_2	Melanocytic	1.32135
CGATGTATCGTACGGC.1_2	Partial EMT	0
CGATTGACAGCCTGTG.1_2	Melanocytic	0.754182
CGATTGACAGTCGTGC.1_2	NC-like	3.04898
CGATTGACATTCACTT.1_2	NC-like	2.93023
CGATTGAGTACGACCC.1_2	Melanocytic	0.717883
CGATTGAGTGCGAAAC.1_2	Partial EMT	2.16269
CGATTGAGTTGTACAC.1_2	Melanocytic Kit	0
CGATTGATCCAGTATG.1_2	Melanocytic	1.9574
CGATTGATCGGAGCAA.1_2	Melanocytic Kit	0.723687
CGCCAAGAGATCTGCT.1_2	NC-like	2.97224
CGCCAAGAGGCATGTG.1_2	Melanocytic	1.9729
CGCCAAGCAAACTGCT.1_2	Partial EMT	2.48471
CGCCAAGGTAGAGGAA.1_2	Partial EMT	2.8982
CGCCAAGGTTTGGGCC.1_2	NC-like	3.18273
CGCCAAGTCTGCGACG.1_2	pre-EMT NC stem-like	2.1911
CGCGGTAAGCTTTGGT.1_2	Melanocytic	0
CGCGGTACACGGCCAT.1_2	Melanocytic	2.3141
CGCGGTATCCGCGGTA.1_2	Partial EMT	0.978077
CGCGGTATCTACCTGC.1_2	NC-like	3.05538
CGCGTTTCAGGAATCG.1_2	Melanocytic Kit	1.02256
CGCGTTTCAGGGTACA.1_2	NC-like	3.41199
CGCGTTTCATACTACG.1_2	NC-like	1.35556
CGCGTTTGTCTTGCGG.1_2	Melanocytic	0
CGCGTTTGTGCAGGTA.1_2	Partial EMT	2.83123
CGCGTTTTCGGAAATA.1_2	Partial EMT	1.54509
CGCGTTTTCTCGATGA.1_2	Melanocytic	0
CGCTATCAGGTAAACT.1_2	NC-like	2.33417
CGCTATCCAAACCCAT.1_2	NC-like	2.78557
CGCTGGAAGAGGGCTT.1_2	NC-like	0
CGCTGGAAGGCAGTCA.1_2	NC-like	2.91966
CGCTGGAAGTGTCTCA.1_2	Melanocytic	1.13591
CGCTGGACAATACGCT.1_2	NC-like	2.33258
CGCTGGAGTGTGGCTC.1_2	Melanocytic	1.45831
CGCTGGATCGATGAGG.1_2	Partial EMT	1.96951
CGCTTCACACCAGATT.1_2	NC-like	2.23687
CGCTTCACAGCCAGAA.1_2	Melanocytic	0
CGGACACTCGGCGGTT.1_2	NC-like	2.42798
CGGACACTCTGAGGGA.1_2	NC-like	2.93715
CGGACGTAGCTGTCTA.1_2	Partial EMT	0
CGGACGTCAACCGCCA.1_2	NC-like	2.27246
CGGACGTTCATGTCTT.1_2	Partial EMT	1.44951
CGGACTGAGACTGTAA.1_2	Melanocytic	2.314
CGGACTGAGGATGGTC.1_2	Melanocytic	0.730816
CGGACTGCAAGAAGAG.1_2	Melanocytic	0.832124
CGGACTGGTAGTGAAT.1_2	Melanocytic	1.19014
CGGACTGGTATTCTCT.1_2	Melanocytic Kit	0
CGGAGCTTCGATAGAA.1_2	Melanocytic Kit	0
CGGAGTCAGCCACGCT.1_2	NC-like	2.82778
CGGAGTCCAATGGTCT.1_2	Partial EMT	3.27753
CGGAGTCCACATCTTT.1_2	Partial EMT	0
CGGAGTCGTACCGTAT.1_2	Melanocytic	1.07116
CGGAGTCGTGGTCTCG.1_2	Melanocytic	1.63637
CGGCTAGAGATAGGAG.1_2	Melanocytic Kit	0.408894
CGGCTAGAGTAAGTAC.1_2	Melanocytic	0
CGGCTAGCAAGCTGTT.1_2	Melanocytic Kit	0.290162
CGGCTAGGTAGATTAG.1_2	Partial EMT	2.06854
CGGCTAGGTTGTGGCC.1_2	Melanocytic	0.635905
CGGCTAGTCTAACGGT.1_2	NC-like	3.80784
CGGGTCAAGTGGAGTC.1_2	NC-like	2.46124
CGGGTCACAAGCTGGA.1_2	NC-like	3.03694
CGGGTCAGTCGCGGTT.1_2	Melanocytic	1.07435
CGGGTCAGTGACGGTA.1_2	NC-like	2.4948
CGGGTCAGTTCTCATT.1_2	Melanocytic Kit	1.18895
CGGTTAAAGAGTGAGA.1_2	Melanocytic	0
CGGTTAACACTATCTT.1_2	Melanocytic Kit	0.726405
CGGTTAAGTGCCTTGG.1_2	NC-like	2.60656
CGGTTAAGTGGCCCTA.1_2	Melanocytic Kit	1.30035
CGGTTAATCCAAAGTC.1_2	NC-like	2.18027
CGGTTAATCCACGAAT.1_2	Melanocytic	1.14299
CGTAGCGAGTCAATAG.1_2	NC-like	2.82497
CGTAGCGCACCTGGTG.1_2	Partial EMT	2.3571
CGTAGCGCAGGGATTG.1_2	Melanocytic Kit	0
CGTAGCGCAGTGACAG.1_2	Mesenchymal-like	3.24284
CGTAGCGGTCTTCAAG.1_2	Melanocytic	0.819497
CGTAGCGGTTACCGAT.1_2	Melanocytic	1.14552
CGTAGCGTCATCACCC.1_2	Melanocytic	2.12987
CGTAGGCAGATGCGAC.1_2	NC-like	2.87709
CGTAGGCAGCAATCTC.1_2	NC-like	2.29271
CGTAGGCAGCGCCTCA.1_2	NC-like	2.81171
CGTAGGCAGCTCAACT.1_2	Melanocytic Kit	0.635112
CGTAGGCCAATGGAGC.1_2	NC-like	1.39043
CGTAGGCGTCGATTGT.1_2	Melanocytic	0.962558
CGTAGGCTCTCGAGTA.1_2	NC-like	3.45227
CGTCACTGTAAACACA.1_2	Melanocytic Kit	0
CGTCACTGTGTGCCTG.1_2	Melanocytic	1.84628
CGTCACTGTTGTACAC.1_2	NC-like	2.53972
CGTCACTTCTGGTGTA.1_2	Melanocytic	0
CGTCAGGTCAATCACG.1_2	Melanocytic	0
CGTCCATAGAAACGCC.1_2	Melanocytic Kit	0.926092
CGTCCATAGAGGTTAT.1_2	Melanocytic	1.06798
CGTCCATAGGTAAACT.1_2	Melanocytic	1.00335
CGTCCATCAACACCTA.1_2	NC-like	3.24642
CGTCCATCAACGATCT.1_2	Partial EMT	0
CGTCCATGTAATAGCA.1_2	Partial EMT	3.1533
CGTCCATTCCGATATG.1_2	Melanocytic	0
CGTCCATTCGAACTGT.1_2	NC-like	2.55966
CGTCCATTCGTGGACC.1_2	NC-like	3.37162
CGTCTACAGACATAAC.1_2	Melanocytic	1.29303
CGTCTACCAGTAACGG.1_2	Melanocytic	0.950713
CGTCTACCATCACAAC.1_2	pre-EMT NC stem-like	0.434825
CGTCTACGTACCAGTT.1_2	NC-like	2.94834
CGTCTACGTAGCCTAT.1_2	Partial EMT	1.51579
CGTCTACGTCCTGCTT.1_2	NC-like	1.99624
CGTCTACGTGTTCGAT.1_2	NC-like	2.70607
CGTCTACTCCGTTGTC.1_2	NC-like	3.36328
CGTCTACTCTACCTGC.1_2	Partial EMT	2.38659
CGTGAGCAGCCACCTG.1_2	NC-like	1.47668
CGTGAGCAGGTCGGAT.1_2	Melanocytic	1.99688
CGTGAGCGTATAATGG.1_2	Melanocytic Kit	1.27536
CGTGAGCTCATCATTC.1_2	Melanocytic	1.70607
CGTGTAACACTTACGA.1_2	Melanocytic	0.680444
CGTGTAAGTCGGGTCT.1_2	Melanocytic	0
CGTGTCTTCACAGGCC.1_2	NC-like	2.79328
CGTGTCTTCGCAAACT.1_2	pre-EMT NC stem-like	2.55711
CGTGTCTTCTTGCAAG.1_2	NC-like	2.37864
CGTTAGACAATGACCT.1_2	Melanocytic	2.92427
CGTTAGACATGAAGTA.1_2	pre-EMT NC stem-like	2.63381
CGTTAGACATGCTAGT.1_2	Melanocytic Kit	0.421194
CGTTAGATCCAGAGGA.1_2	Melanocytic Kit	0.851472
CGTTCTGAGTGGACGT.1_2	Melanocytic	1.5579
CGTTCTGCAAGTCTGT.1_2	Melanocytic Kit	0.368588
CGTTCTGCAGGAACGT.1_2	pre-EMT NC stem-like	2.73902
CGTTCTGGTCAGATAA.1_2	Melanocytic	0.575539
CGTTCTGGTTGGTAAA.1_2	NC-like	1.95463
CGTTCTGTCGGATGGA.1_2	NC-like	3.19859
CGTTGGGAGCTAAACA.1_2	Melanocytic Kit	1.46454
CGTTGGGAGTTGTAGA.1_2	Melanocytic	1.3694
CGTTGGGCACCGTTGG.1_2	NC-like	1.68175
CGTTGGGGTGTGCCTG.1_2	NC-like	3.14546
CGTTGGGGTGTGCGTC.1_2	Partial EMT	1.62378
CGTTGGGTCCCTCAGT.1_2	Melanocytic	1.68675
CTAACTTAGCGGATCA.1_2	NC-like	2.18909
CTAACTTCAGGGAGAG.1_2	Melanocytic Kit	0
CTAACTTCATCCAACA.1_2	Partial EMT	2.3754
CTAACTTTCAATACCG.1_2	pre-EMT NC stem-like	2.21411
CTAACTTTCTTGGGTA.1_2	Partial EMT	1.58146
CTAAGACAGGACAGAA.1_2	pre-EMT NC stem-like	3.61764
CTAAGACAGTCAAGGC.1_2	Melanocytic	0.909357
CTAAGACCAAGAGTCG.1_2	Partial EMT	1.57341
CTAAGACCAATCACAC.1_2	NC-like	2.77344
CTAATGGAGCGAGAAA.1_2	Melanocytic	1.43834
CTAATGGAGCGCCTTG.1_2	Melanocytic	0
CTAATGGAGGCAATTA.1_2	NC-like	2.79731
CTAATGGCAAGTTAAG.1_2	Melanocytic	1.32112
CTAATGGCAGCTGCTG.1_2	Mesenchymal-like	3.0117
CTAATGGCATCTGGTA.1_2	Melanocytic	1.58135
CTACACCAGGCCCTTG.1_2	NC-like	2.54268
CTACACCCACAGCGTC.1_2	NC-like	1.86264
CTACACCCACGAAAGC.1_2	Partial EMT	1.30134
CTACACCCAGGACCCT.1_2	Melanocytic	0.792891
CTACACCCATACCATG.1_2	Melanocytic	0.415809
CTACACCGTAGAAGGA.1_2	Partial EMT	2.49472
CTACACCTCGGAAACG.1_2	Melanocytic	2.40196
CTACATTAGTCTCAAC.1_2	Melanocytic	0
CTACATTCATTGCGGC.1_2	NC-like	3.44196
CTACATTGTGAAAGAG.1_2	NC-like	2.40807
CTACATTGTTCCGTCT.1_2	NC-like	2.42731
CTACATTTCAAAGTAG.1_2	Melanocytic	1.36496
CTACATTTCCAGAGGA.1_2	Melanocytic Kit	0.574316
CTACCCAAGGATGGTC.1_2	Melanocytic Kit	1.17296
CTACCCAAGTTGCAGG.1_2	NC-like	2.18189
CTACCCATCCTTCAAT.1_2	NC-like	0.74821
CTACCCATCGACAGCC.1_2	Melanocytic	0
CTACGTCGTCTGCAAT.1_2	NC-like	3.348
CTACGTCGTTCCTCCA.1_2	Melanocytic	0.953645
CTACGTCTCATTGCGA.1_2	NC-like	3.01778
CTAGAGTAGCTGATAA.1_2	NC-like	1.68532
CTAGAGTCATTTCACT.1_2	NC-like	1.7806
CTAGAGTGTCACCCAG.1_2	NC-like	2.13173
CTAGAGTTCAGCTGGC.1_2	Melanocytic	0.913525
CTAGAGTTCTAGCACA.1_2	Melanocytic	0.62802
CTAGAGTTCTGATACG.1_2	pre-EMT NC stem-like	2.74496
CTAGAGTTCTGTCAAG.1_2	Melanocytic	1.80633
CTAGAGTTCTTGGGTA.1_2	Melanocytic	1.03488
CTAGCCTCACTGCCAG.1_2	NC-like	3.05667
CTAGCCTCATCTGGTA.1_2	Melanocytic Kit	1.0123
CTAGCCTCATTTGCTT.1_2	NC-like	2.69416
CTAGCCTGTCCGAACC.1_2	Melanocytic	1.97827
CTAGCCTGTCGGCATC.1_2	NC-like	2.88263
CTAGCCTGTTCAGGCC.1_2	Melanocytic	0.505001
CTAGCCTTCAGAGACG.1_2	NC-like	2.45747
CTAGCCTTCTGAGGGA.1_2	NC-like	2.38423
CTAGTGACATGTTGAC.1_2	NC-like	2.91344
CTCACACAGGACTGGT.1_2	Melanocytic	1.6353
CTCACACAGGTGCACA.1_2	pre-EMT NC stem-like	3.04252
CTCACACCAGACAAGC.1_2	NC-like	3.12862
CTCAGAACACAGCCCA.1_2	Melanocytic	0
CTCAGAACATTGCGGC.1_2	NC-like	2.6336
CTCAGAAGTGGTTTCA.1_2	Partial EMT	0
CTCAGAAGTTGTCGCG.1_2	NC-like	0
CTCAGAATCCTCATTA.1_2	Melanocytic Kit	1.28494
CTCAGAATCGCTGATA.1_2	Melanocytic	0
CTCATTAGTTACCGAT.1_2	Melanocytic Kit	0.816491
CTCATTAGTTCACCTC.1_2	Melanocytic Kit	0.565803
CTCATTAGTTCCACAA.1_2	Melanocytic	1.88816
CTCATTATCAAACAAG.1_2	NC-like	2.44511
CTCATTATCATACGGT.1_2	Melanocytic	0.613966
CTCATTATCATCGGAT.1_2	Melanocytic Kit	0.985567
CTCATTATCCCGACTT.1_2	NC-like	1.83668
CTCCTAGAGACAGACC.1_2	NC-like	3.02474
CTCCTAGCAAAGGAAG.1_2	NC-like	3.30778
CTCCTAGGTATCGCAT.1_2	Melanocytic Kit	0.881214
CTCCTAGGTTCAGTAC.1_2	NC-like	2.18348
CTCCTAGGTTGTGGCC.1_2	Partial EMT	1.56114
CTCGAAAAGCCGCCTA.1_2	Melanocytic	0
CTCGAAAAGCGCCTTG.1_2	NC-like	2.16876
CTCGAAACAATCCGAT.1_2	Partial EMT	2.88594
CTCGAAACACCTCGTT.1_2	Melanocytic Kit	1.57745
CTCGAAAGTAAGTGTA.1_2	Melanocytic	2.80977
CTCGAAATCAGTTCGA.1_2	Melanocytic Kit	0.667867
CTCGAGGAGGAATGGA.1_2	Melanocytic Kit	0
CTCGAGGAGTCTCGGC.1_2	Partial EMT	0
CTCGAGGCACTGTCGG.1_2	Melanocytic Kit	0.828208
CTCGAGGCAGAAGCAC.1_2	NC-like	2.0566
CTCGAGGCATGAACCT.1_2	NC-like	2.69459
CTCGAGGGTGTGTGCC.1_2	NC-like	2.80156
CTCGAGGTCACCGTAA.1_2	Partial EMT	2.20418
CTCGAGGTCACTTATC.1_2	Melanocytic	0
CTCGGAGAGACTCGGA.1_2	Melanocytic	1.8954
CTCGGAGAGGAATTAC.1_2	Melanocytic	0
CTCGGAGCAGGGATTG.1_2	NC-like	0
CTCGGAGGTGATGCCC.1_2	Melanocytic	0.887555
CTCGGGAAGATGTGTA.1_2	Melanocytic	1.00363
CTCGGGAGTCTTCAAG.1_2	NC-like	2.51854
CTCGTACAGACCACGA.1_2	NC-like	2.91507
CTCGTACAGGAGCGTT.1_2	Melanocytic	0
CTCGTACAGTTGTAGA.1_2	NC-like	2.81849
CTCGTACCAATTCCTT.1_2	NC-like	2.42521
CTCGTACGTGCACTTA.1_2	NC-like	2.09517
CTCGTACTCACCTCGT.1_2	Melanocytic Kit	0.46158
CTCGTCACACTGCCAG.1_2	NC-like	2.53309
CTCGTCATCACTATTC.1_2	Melanocytic Kit	0.748954
CTCTAATAGAGTACCG.1_2	NC-like	2.95785
CTCTAATAGCTGCCCA.1_2	Melanocytic	1.31203
CTCTAATCAATCCAAC.1_2	Melanocytic	2.37922
CTCTACGAGTAGTGCG.1_2	Melanocytic	1.20181
CTCTACGCAAGCGTAG.1_2	NC-like	1.90124
CTCTACGGTGTATGGG.1_2	Melanocytic	0.656678
CTCTACGTCAGTTGAC.1_2	Melanocytic	1.61144
CTCTACGTCCTTCAAT.1_2	Melanocytic	0.493227
CTCTGGTAGAGTAATC.1_2	NC-like	2.44887
CTCTGGTAGATCGATA.1_2	NC-like	3.49121
CTCTGGTAGGCTAGCA.1_2	Melanocytic	2.01951
CTCTGGTCAAGTCATC.1_2	NC-like	3.05929
CTCTGGTCAATCGGTT.1_2	Melanocytic	1.27582
CTCTGGTGTACCGAGA.1_2	NC-like	2.76861
CTCTGGTGTGCGCTTG.1_2	Melanocytic Kit	1.33506
CTCTGGTGTTCCACTC.1_2	NC-like	3.17989
CTCTGGTTCTACTATC.1_2	Melanocytic Kit	0.73852
CTGAAACGTCTAAAGA.1_2	Melanocytic Kit	0.807221
CTGAAACTCACCCTCA.1_2	Partial EMT	1.8383
CTGAAGTAGCCACGTC.1_2	NC-like	2.87146
CTGATAGAGTAGCGGT.1_2	pre-EMT NC stem-like	2.66646
CTGATAGCAAAGTCAA.1_2	Melanocytic	0
CTGATAGGTCTAGCCG.1_2	Partial EMT	0.745057
CTGATAGGTGCCTGTG.1_2	NC-like	1.98994
CTGATAGTCAACTCTT.1_2	Melanocytic Kit	0.326011
CTGATAGTCGCATGGC.1_2	NC-like	2.80651
CTGATCCAGCACCGTC.1_2	pre-EMT NC stem-like	2.48953
CTGATCCAGCCTCGTG.1_2	NC-like	2.57445
CTGATCCAGCGATCCC.1_2	Melanocytic	0
CTGATCCAGTGAACAT.1_2	NC-like	2.1136
CTGATCCAGTTGAGTA.1_2	NC-like	2.2995
CTGATCCCAAGTCTGT.1_2	Melanocytic Kit	0.302717
CTGATCCCACATAACC.1_2	Melanocytic	2.32227
CTGATCCTCCTCAACC.1_2	Melanocytic	0
CTGATCCTCTGCTGCT.1_2	NC-like	1.58416
CTGCCTAAGATGCCTT.1_2	NC-like	1.61426
CTGCCTAGTACCCAAT.1_2	NC-like	2.72329
CTGCCTAGTACGAAAT.1_2	pre-EMT NC stem-like	1.86114
CTGCCTATCAGAGACG.1_2	Melanocytic	0.430245
CTGCCTATCCGCTGTT.1_2	Melanocytic	1.4158
CTGCGGAAGAAACCTA.1_2	pre-EMT NC stem-like	2.45778
CTGCGGAAGTAATCCC.1_2	Melanocytic Kit	0
CTGCGGACAAACCTAC.1_2	NC-like	3.03754
CTGCGGACAAAGTCAA.1_2	NC-like	2.53133
CTGCGGAGTTCCCTTG.1_2	Melanocytic	0
CTGCGGATCGACGGAA.1_2	pre-EMT NC stem-like	2.20743
CTGCTGTAGTGTCCAT.1_2	Melanocytic	2.40117
CTGCTGTCAGTTTACG.1_2	NC-like	2.74985
CTGCTGTTCGTTGACA.1_2	Melanocytic Kit	0.628305
CTGGTCTAGGTGCTTT.1_2	NC-like	1.62934
CTGGTCTAGTGAACAT.1_2	Melanocytic	3.28245
CTGGTCTCAACGATCT.1_2	NC-like	2.49194
CTGGTCTCAATGCCAT.1_2	NC-like	3.39672
CTGGTCTGTAAGCACG.1_2	Melanocytic	1.72902
CTGGTCTGTTGCTCCT.1_2	Melanocytic	1.44376
CTGGTCTTCATTATCC.1_2	NC-like	2.9787
CTGGTCTTCGTAGGAG.1_2	Melanocytic	2.57624
CTGGTCTTCTCCGGTT.1_2	Melanocytic Kit	0
CTGTGCTAGTCGCCGT.1_2	NC-like	2.5109
CTGTGCTAGTGTGAAT.1_2	NC-like	2.95273
CTGTGCTCACCGAATT.1_2	Melanocytic Kit	0.35731
CTGTGCTGTGCCTGGT.1_2	Melanocytic	1.31491
CTGTGCTTCATCTGTT.1_2	Melanocytic Kit	0.865374
CTGTTTAAGAGAACAG.1_2	NC-like	2.43612
CTGTTTAAGATGTAAC.1_2	NC-like	2.19453
CTGTTTAAGCGCCTTG.1_2	NC-like	2.83895
CTGTTTAAGCTTTGGT.1_2	NC-like	2.55478
CTGTTTACAACTGGCC.1_2	Melanocytic	1.76558
CTGTTTAGTAGCGCAA.1_2	NC-like	3.34406
CTGTTTAGTTGAACTC.1_2	NC-like	2.63092
CTGTTTATCTAAGCCA.1_2	Melanocytic	1.58725
CTTAACTAGGTTACCT.1_2	Melanocytic Kit	1.27754
CTTAACTCACAAGTAA.1_2	Melanocytic	2.32426
CTTAACTCATACCATG.1_2	NC-like	2.49378
CTTAACTTCAAGATCC.1_2	Melanocytic Kit	0
CTTAACTTCTGGGCCA.1_2	Melanocytic Kit	0
CTTACCGAGAGAACAG.1_2	NC-like	0.742884
CTTACCGAGCCAGAAC.1_2	Melanocytic	1.61099
CTTACCGCAGCTTCGG.1_2	Melanocytic	1.05536
CTTACCGTCATCGCTC.1_2	NC-like	1.14655
CTTACCGTCTGCAGTA.1_2	Melanocytic	0
CTTAGGACAAGAGGCT.1_2	Partial EMT	3.1612
CTTAGGACACACGCTG.1_2	Melanocytic Kit	0.372084
CTTAGGACAGCATACT.1_2	Melanocytic	0
CTTAGGACATCCTTGC.1_2	Melanocytic	2.87005
CTTAGGAGTGTGCCTG.1_2	Melanocytic	2.40373
CTTAGGATCCATGAGT.1_2	Melanocytic	1.92129
CTTCTCTCAGCTGTAT.1_2	Melanocytic	0.805414
CTTCTCTTCAATACCG.1_2	Melanocytic	0.664804
CTTCTCTTCATCATTC.1_2	Melanocytic	0
CTTCTCTTCCACGACG.1_2	NC-like	3.25391
CTTGGCTAGAAGGACA.1_2	NC-like	2.89851
CTTGGCTCACTGTTAG.1_2	Melanocytic	0.948059
CTTGGCTGTAGCTCCG.1_2	pre-EMT NC stem-like	2.81982
CTTGGCTGTCCATGAT.1_2	Melanocytic	0.874641
CTTGGCTGTGAAATCA.1_2	Melanocytic	1.48055
CTTGGCTTCTAACTTC.1_2	Partial EMT	1.77461
CTTTGCGAGAGCTGCA.1_2	Partial EMT	3.26413
CTTTGCGAGCTGATAA.1_2	NC-like	2.25279
CTTTGCGGTCTAACGT.1_2	NC-like	2.03848
CTTTGCGGTGCAGGTA.1_2	NC-like	3.07404
GAAACTCAGCTCAACT.1_2	Melanocytic Kit	0.281287
GAAACTCAGGTACTCT.1_2	Melanocytic	1.22801
GAAACTCGTAGGACAC.1_2	NC-like	2.61894
GAAACTCTCACAACGT.1_2	Melanocytic	0
GAAACTCTCGGAATCT.1_2	Melanocytic	0
GAAATGAAGTTCGCAT.1_2	Melanocytic	0.629491
GAAATGACAAGAAGAG.1_2	Melanocytic	2.44555
GAAATGACAGAGTGTG.1_2	Partial EMT	0.818504
GAACATCAGATGTTAG.1_2	NC-like	2.08724
GAACATCTCAGAGCTT.1_2	Melanocytic	1.43518
GAACATCTCGACCAGC.1_2	Partial EMT	2.42187
GAACCTAAGAGTGACC.1_2	NC-like	1.46762
GAACGGAAGCCTCGTG.1_2	pre-EMT NC stem-like	2.83491
GAACGGAAGTGTTTGC.1_2	NC-like	2.43888
GAACGGACAGGCAGTA.1_2	Melanocytic	0.433733
GAACGGAGTCACAAGG.1_2	Melanocytic	0.757898
GAACGGAGTGCTGTAT.1_2	NC-like	2.37232
GAACGGAGTGTGCGTC.1_2	Melanocytic Kit	0
GAAGCAGGTACTTGAC.1_2	NC-like	2.69405
GAAGCAGGTCCATGAT.1_2	Melanocytic	1.1177
GAAGCAGGTCTGCGGT.1_2	Melanocytic	0
GAAGCAGGTGGTAACG.1_2	Melanocytic	0
GAATAAGAGAGCTGGT.1_2	Melanocytic Kit	0
GAATAAGAGGCGTACA.1_2	Melanocytic	0
GAATAAGCAATCCGAT.1_2	NC-like	0
GAATAAGCATTTCACT.1_2	NC-like	1.76044
GAATAAGGTGCGCTTG.1_2	Melanocytic Kit	0
GAATAAGTCTTGCAAG.1_2	Melanocytic Kit	0.656477
GAATGAAAGATCACGG.1_2	Melanocytic Kit	0
GAATGAAGTTAAAGAC.1_2	Partial EMT	2.26446
GAATGAATCACGAAGG.1_2	NC-like	1.9177
GAATGAATCGATCCCT.1_2	NC-like	3.00396
GAATGAATCGTCGTTC.1_2	Melanocytic	1.71277
GACACGCCACATGGGA.1_2	Melanocytic Kit	0
GACACGCCAGTATCTG.1_2	Partial EMT	2.09448
GACACGCCAGTGACAG.1_2	pre-EMT NC stem-like	2.34837
GACACGCTCATAACCG.1_2	Partial EMT	2.57575
GACACGCTCGTAGATC.1_2	Melanocytic Kit	1.34792
GACAGAGAGGCCCTCA.1_2	Melanocytic Kit	0.619145
GACAGAGAGTGTCTCA.1_2	NC-like	2.80891
GACAGAGCAATCTACG.1_2	Melanocytic Kit	1.03224
GACAGAGGTTAAGGGC.1_2	Melanocytic	1.35014
GACAGAGTCAAACAAG.1_2	Melanocytic	0
GACAGAGTCTTCGGTC.1_2	Melanocytic	1.99942
GACCAATAGTCTCCTC.1_2	Melanocytic	0
GACCAATCAATGGACG.1_2	Melanocytic	1.45427
GACCAATCAGCTGCAC.1_2	NC-like	2.34775
GACCAATTCGATCCCT.1_2	Melanocytic	1.89682
GACCAATTCTGGAGCC.1_2	NC-like	1.48095
GACGCGTAGGATGGTC.1_2	Partial EMT	0
GACGCGTCAGGCAGTA.1_2	Melanocytic	2.08644
GACGCGTCAGTCAGAG.1_2	Partial EMT	2.97724
GACGCGTGTAAACGCG.1_2	Melanocytic Kit	0
GACGCGTGTAGCCTAT.1_2	Melanocytic	0
GACGCGTGTAGGGTAC.1_2	NC-like	3.27999
GACGCGTGTCACCTAA.1_2	NC-like	3.48642
GACGCGTTCTACTTAC.1_2	Melanocytic	1.65917
GACGGCTAGCAATCTC.1_2	Melanocytic	1.56332
GACGGCTCACCGCTAG.1_2	Partial EMT	1.55716
GACGGCTCAGGGTACA.1_2	NC-like	2.54532
GACGGCTCATTACCTT.1_2	pre-EMT NC stem-like	2.03653
GACGGCTTCTGTGCAA.1_2	Melanocytic	1.34173
GACGTGCAGCTACCTA.1_2	Melanocytic Kit	0
GACGTGCCAAACTGCT.1_2	Partial EMT	2.36226
GACGTGCGTCTCTCGT.1_2	Melanocytic	1.22397
GACGTGCGTTCAGACT.1_2	NC-like	1.2492
GACGTTAGTGAGCGAT.1_2	Partial EMT	2.10168
GACGTTAGTGTGACCC.1_2	NC-like	2.5404
GACGTTATCGGAAATA.1_2	NC-like	3.4681
GACTAACAGACCCACC.1_2	Melanocytic	2.7012
GACTAACAGCGCTTAT.1_2	NC-like	2.01067
GACTAACAGTGAAGTT.1_2	Partial EMT	1.42007
GACTAACTCAGCGATT.1_2	Melanocytic Kit	0
GACTAACTCCTCAACC.1_2	Melanocytic	0.929141
GACTAACTCGGTGTCG.1_2	Melanocytic Kit	0
GACTACACAAACCTAC.1_2	pre-EMT NC stem-like	2.32582
GACTACACACCAGGCT.1_2	Melanocytic	1.14872
GACTACACAGGGTACA.1_2	Melanocytic	0.374084
GACTACACATAGTAAG.1_2	Melanocytic Kit	0.908038
GACTACATCAACGGCC.1_2	Melanocytic Kit	0
GACTACATCTCTAAGG.1_2	Melanocytic	0
GACTACATCTGACCTC.1_2	NC-like	2.37459
GACTGCGAGCTCCTCT.1_2	Melanocytic Kit	0
GACTGCGCACGCATCG.1_2	NC-like	2.89464
GACTGCGTCGTAGGTT.1_2	Melanocytic	1.9206
GAGCAGAAGCTGAACG.1_2	Melanocytic	1.36039
GAGCAGACACGCCAGT.1_2	Melanocytic	1.18697
GAGCAGAGTCGCTTTC.1_2	NC-like	2.485
GAGCAGAGTTGTTTGG.1_2	NC-like	2.77439
GAGCAGATCTACGAGT.1_2	Melanocytic Kit	1.53012
GAGCAGATCTTTACAC.1_2	Melanocytic	1.40907
GAGGTGAAGAAACGCC.1_2	Melanocytic Kit	0
GAGGTGACAAACCCAT.1_2	Melanocytic	1.85883
GAGGTGACATGTTGAC.1_2	Melanocytic	1.35226
GAGGTGAGTCACCTAA.1_2	Melanocytic	2.2025
GAGGTGAGTCCATGAT.1_2	NC-like	2.75778
GAGGTGAGTCTTGATG.1_2	Partial EMT	1.53794
GAGGTGAGTTCCCGAG.1_2	pre-EMT NC stem-like	2.62204
GAGGTGATCCAAACTG.1_2	Partial EMT	3.03505
GAGTCCGAGGAACTGC.1_2	NC-like	3.61688
GAGTCCGGTAGTACCT.1_2	Melanocytic Kit	0
GAGTCCGGTCCGACGT.1_2	NC-like	2.62724
GAGTCCGTCCATGCTC.1_2	Melanocytic	0
GAGTCCGTCTTCATGT.1_2	NC-like	2.77407
GATCAGTAGAGTACCG.1_2	Partial EMT	2.09321
GATCAGTAGCAGACTG.1_2	Melanocytic Kit	1.84171
GATCAGTCAATAAGCA.1_2	Melanocytic	0.955413
GATCAGTCAGACGCCT.1_2	Melanocytic Kit	1.33473
GATCAGTGTCTCGTTC.1_2	NC-like	2.33237
GATCGATAGCGTTCCG.1_2	Melanocytic	0.998565
GATCGATAGTGCTGCC.1_2	NC-like	2.6311
GATCGATCACATTAGC.1_2	NC-like	2.98477
GATCGATCAGGGTATG.1_2	Melanocytic Kit	1.04366
GATCGATCATGCCTTC.1_2	Partial EMT	0
GATCGATGTAATCGTC.1_2	Melanocytic	0
GATCGATTCGTACGGC.1_2	NC-like	2.42328
GATCGATTCTGGCGTG.1_2	NC-like	1.68201
GATCGCGAGTTAGGTA.1_2	NC-like	2.33329
GATCGCGCACATAACC.1_2	Melanocytic Kit	0
GATCGCGCACATCCGG.1_2	Melanocytic	1.00408
GATCGCGGTCTTCTCG.1_2	Melanocytic	0
GATCGCGTCGGCGCTA.1_2	NC-like	3.32428
GATCGTAAGACTCGGA.1_2	Melanocytic Kit	1.29391
GATCGTAAGATGTGGC.1_2	Melanocytic	0.916141
GATCGTAAGCGTTCCG.1_2	pre-EMT NC stem-like	1.05022
GATCGTAAGCTGCCCA.1_2	NC-like	1.99104
GATCGTAAGGGCTTCC.1_2	NC-like	1.83504
GATCGTAAGTATGACA.1_2	Melanocytic Kit	1.96659
GATCGTACACGGACAA.1_2	NC-like	2.51965
GATCGTAGTATATGAG.1_2	Melanocytic	1.21565
GATCTAGAGACGACGT.1_2	Melanocytic	1.95989
GATCTAGAGATGCCAG.1_2	Melanocytic Kit	1.07737
GATGAAAAGCTACCGC.1_2	Melanocytic	1.2261
GATGAAACACGTGAGA.1_2	Melanocytic	0
GATGAAAGTTACAGAA.1_2	Melanocytic	2.30476
GATGAGGAGCTCTCGG.1_2	NC-like	2.12003
GATGAGGCACTTAAGC.1_2	Melanocytic	1.78303
GATGAGGGTCACTTCC.1_2	Melanocytic	2.54227
GATGAGGGTCCGAAGA.1_2	NC-like	2.76354
GATGAGGGTGAGCGAT.1_2	Melanocytic	1.99359
GATGCTAAGATCCGAG.1_2	Melanocytic	2.12827
GATGCTACATCAGTAC.1_2	Partial EMT	0
GATGCTACATGCATGT.1_2	Melanocytic Kit	1.41669
GATGCTAGTATATCCG.1_2	Melanocytic	2.04368
GATGCTAGTGATGATA.1_2	Melanocytic	1.76692
GATGCTAGTGGGTATG.1_2	Melanocytic Kit	0.523569
GATGCTAGTTATGTGC.1_2	Melanocytic	2.57575
GATTCAGAGACAATAC.1_2	NC-like	3.01339
GATTCAGAGCGCCTCA.1_2	Melanocytic Kit	0.341554
GATTCAGCAGGTTTCA.1_2	NC-like	2.77811
GCAAACTCATGTTCCC.1_2	Melanocytic	0
GCAAACTTCGTTTGCC.1_2	Partial EMT	0
GCAATCAAGAATTCCC.1_2	NC-like	3.11273
GCAATCAAGGGTCGAT.1_2	Melanocytic	1.49996
GCAATCACAGTCAGCC.1_2	Melanocytic Kit	0.487439
GCAATCAGTAGTACCT.1_2	NC-like	1.17469
GCAATCAGTCTCCCTA.1_2	Partial EMT	1.60667
GCAATCATCCAAGCCG.1_2	Partial EMT	2.18138
GCACATACAAGAAGAG.1_2	Melanocytic	0
GCACATACAGCTATTG.1_2	NC-like	2.91098
GCACATAGTGCGAAAC.1_2	Melanocytic	1.19829
GCACATAGTTAGATGA.1_2	Partial EMT	2.64853
GCACATATCTTTACAC.1_2	pre-EMT NC stem-like	2.68213
GCACTCTAGGACAGAA.1_2	Melanocytic Kit	0
GCACTCTCAGGATCGA.1_2	NC-like	2.11817
GCAGCCAAGACATAAC.1_2	NC-like	2.98796
GCAGCCAAGGGTGTTG.1_2	Partial EMT	0
GCAGCCACAACAACCT.1_2	Melanocytic	0.662246
GCAGCCACACTAGTAC.1_2	Melanocytic Kit	1.32449
GCAGTTAAGTTCGCGC.1_2	Melanocytic	0
GCAGTTATCGACGGAA.1_2	Melanocytic Kit	0.650197
GCATACAAGCGACGTA.1_2	Melanocytic Kit	0
GCATACACAGACGCTC.1_2	Partial EMT	1.612
GCATACACAGGAATCG.1_2	Melanocytic	1.05131
GCATACACAGTCAGCC.1_2	Partial EMT	0
GCATACAGTCCTGCTT.1_2	Partial EMT	2.32662
GCATACAGTCGTGGCT.1_2	NC-like	2.86214
GCATACAGTTGGTTTG.1_2	NC-like	2.52231
GCATACATCTCTGTCG.1_2	Melanocytic	1.82175
GCATGATCAACGCACC.1_2	NC-like	3.01393
GCATGATCAATCTGCA.1_2	Melanocytic Kit	0.862892
GCATGATCACATGGGA.1_2	NC-like	3.12967
GCATGATCATGCAACT.1_2	NC-like	2.27716
GCATGATGTGGCCCTA.1_2	Melanocytic	1.37038
GCATGATGTTAGATGA.1_2	NC-like	3.47554
GCATGATTCCCAGGTG.1_2	Melanocytic Kit	1.46685
GCATGCGAGCCTATGT.1_2	Melanocytic	0
GCATGCGAGTCCATAC.1_2	Melanocytic Kit	0
GCATGCGGTAGCTCCG.1_2	Partial EMT	2.22925
GCATGCGGTCTTCAAG.1_2	Melanocytic	1.09195
GCATGCGGTGCCTGGT.1_2	NC-like	1.9601
GCATGTAAGGCTACGA.1_2	Partial EMT	2.32009
GCATGTACAAACCCAT.1_2	Melanocytic	1.10294
GCATGTACAGTCCTTC.1_2	NC-like	2.53627
GCATGTAGTGCAGACA.1_2	Melanocytic	2.57241
GCATGTATCAAGCCTA.1_2	Melanocytic	3.18532
GCCAAATAGACAAAGG.1_2	Melanocytic Kit	0
GCCAAATAGCTACCGC.1_2	Melanocytic	1.16473
GCCAAATGTACATCCA.1_2	NC-like	2.6051
GCCAAATTCGAATGGG.1_2	NC-like	2.21165
GCCTCTAAGGACTGGT.1_2	Melanocytic Kit	1.52663
GCCTCTACACGGCGTT.1_2	Partial EMT	2.09651
GCCTCTACATCACAAC.1_2	pre-EMT NC stem-like	2.27027
GCCTCTACATTTGCCC.1_2	Melanocytic	2.32804
GCCTCTAGTCTACCTC.1_2	pre-EMT NC stem-like	2.5945
GCCTCTATCACAGTAC.1_2	Melanocytic	1.15788
GCCTCTATCAGTCAGT.1_2	Melanocytic	0
GCCTCTATCGTAGGTT.1_2	NC-like	3.55217
GCGACCACAAGCCTAT.1_2	Melanocytic Kit	0
GCGACCACATGCTAGT.1_2	Melanocytic	1.62629
GCGACCAGTTCATGGT.1_2	NC-like	3.58703
GCGACCATCGTATCAG.1_2	Melanocytic Kit	1.11713
GCGAGAAAGTGGCACA.1_2	Melanocytic Kit	0.596816
GCGAGAACACAAGACG.1_2	NC-like	2.84245
GCGAGAACACCTGGTG.1_2	pre-EMT NC stem-like	2.57867
GCGAGAACATGACATC.1_2	NC-like	2.62777
GCGAGAAGTATAGTAG.1_2	NC-like	2.96977
GCGAGAATCAGGCGAA.1_2	Melanocytic Kit	0.331496
GCGCAACCACGGTAGA.1_2	NC-like	2.03514
GCGCAACCAGGACCCT.1_2	Melanocytic Kit	0.692747
GCGCAACTCAGGATCT.1_2	Partial EMT	1.9922
GCGCAACTCTTCAACT.1_2	pre-EMT NC stem-like	2.61583
GCGCAGTAGATGAGAG.1_2	Partial EMT	2.82422
GCGCAGTCACTCAGGC.1_2	Melanocytic	0
GCGCAGTGTCGCCATG.1_2	Melanocytic	1.18826
GCGCAGTTCACCCTCA.1_2	Melanocytic	0
GCGCAGTTCCTAGAAC.1_2	NC-like	2.121
GCGCCAAAGTAATCCC.1_2	Partial EMT	1.51316
GCGCCAACATAGTAAG.1_2	Melanocytic	2.06507
GCGCCAAGTAGAAAGG.1_2	Partial EMT	1.44294
GCGCCAAGTCAATGTC.1_2	Melanocytic Kit	0.783451
GCGCCAATCACTTACT.1_2	Melanocytic	2.2029
GCGCCAATCCTTGCCA.1_2	NC-like	2.80298
GCGCCAATCTGGCGTG.1_2	Melanocytic	1.98571
GCGCGATAGCTAAGAT.1_2	Melanocytic	0
GCGCGATAGTTAAGTG.1_2	pre-EMT NC stem-like	2.29061
GCGCGATCACGGTTTA.1_2	Melanocytic	1.69287
GCGCGATCACTGTCGG.1_2	Melanocytic Kit	0.439053
GCGCGATCATCACCCT.1_2	Melanocytic	2.38736
GCGGGTTCAACTGCTA.1_2	NC-like	1.75213
GCGGGTTGTATCACCA.1_2	Partial EMT	1.99185
GCGGGTTGTGATAAAC.1_2	Partial EMT	0
GCTCCTAAGTCATGCT.1_2	NC-like	3.37472
GCTCCTACAACGCACC.1_2	Partial EMT	2.48044
GCTCCTAGTAGAGCTG.1_2	NC-like	1.24385
GCTCCTAGTATAATGG.1_2	Melanocytic	0
GCTCCTATCAGGCAAG.1_2	Melanocytic	1.94608
GCTCCTATCATCTGTT.1_2	pre-EMT NC stem-like	2.63459
GCTCCTATCGCGCCAA.1_2	Melanocytic	0
GCTCTGTAGAAACCGC.1_2	pre-EMT NC stem-like	2.93528
GCTCTGTCACCAACCG.1_2	NC-like	2.70456
GCTCTGTGTACACCGC.1_2	Melanocytic Kit	0
GCTCTGTGTGCATCTA.1_2	Melanocytic	0
GCTCTGTGTGTTGAGG.1_2	NC-like	2.89236
GCTCTGTTCAGCTCTC.1_2	Melanocytic	0.788087
GCTGCAGAGGCTAGGT.1_2	Melanocytic	1.72605
GCTGCAGCAGATCGGA.1_2	Melanocytic	0.722922
GCTGCAGGTCTGATCA.1_2	Melanocytic	1.69816
GCTGCAGGTTACGGAG.1_2	Melanocytic	1.82493
GCTGCAGTCAGTCAGT.1_2	Melanocytic	1.44883
GCTGCAGTCTCGCATC.1_2	Melanocytic	1.48521
GCTGCGACATACAGCT.1_2	NC-like	2.06102
GCTGCGAGTCAATACC.1_2	Melanocytic Kit	1.31948
GCTGCGAGTCACCTAA.1_2	Melanocytic	1.46267
GCTGCGAGTCATCGGC.1_2	NC-like	2.83914
GCTGCGAGTGATGATA.1_2	Melanocytic Kit	1.16755
GCTGCGATCGTAGGTT.1_2	Melanocytic	1.96807
GCTGCTTAGCCACGTC.1_2	Melanocytic Kit	0
GCTGCTTCACAGACTT.1_2	Partial EMT	2.72504
GCTGCTTGTCAGAGGT.1_2	Melanocytic	0
GCTGCTTTCAACCAAC.1_2	NC-like	3.15205
GCTGCTTTCCTGTACC.1_2	NC-like	2.75541
GCTGCTTTCTCGATGA.1_2	Melanocytic Kit	1.86391
GCTGGGTAGACTACAA.1_2	NC-like	2.49269
GCTGGGTAGCTAGTCT.1_2	Melanocytic	1.21448
GCTGGGTCAATTGCTG.1_2	pre-EMT NC stem-like	2.58342
GCTGGGTGTTGAACTC.1_2	Partial EMT	0
GCTGGGTTCAAGCCTA.1_2	NC-like	3.2599
GCTGGGTTCTTTCCTC.1_2	NC-like	3.87689
GCTTCCAAGTGCCATT.1_2	NC-like	3.22462
GCTTCCAAGTGTTGAA.1_2	NC-like	2.98843
GCTTCCACACTTACGA.1_2	Melanocytic	1.54009
GCTTCCAGTAAATGTG.1_2	Partial EMT	0
GCTTCCAGTGACCAAG.1_2	Partial EMT	0
GCTTCCAGTGGTACAG.1_2	NC-like	2.12813
GCTTCCATCACTTATC.1_2	NC-like	3.39792
GCTTGAAAGAGTCGGT.1_2	NC-like	2.08774
GCTTGAAAGCGCCTTG.1_2	Melanocytic	0.803946
GCTTGAACACTTGGAT.1_2	NC-like	1.96048
GCTTGAAGTACATCCA.1_2	Melanocytic	2.36667
GCTTGAAGTCTAGAGG.1_2	Partial EMT	2.46085
GCTTGAATCTGCCCTA.1_2	Melanocytic Kit	0.485376
GGAAAGCAGATCTGAA.1_2	Melanocytic	1.09555
GGAAAGCAGCCCAACC.1_2	Melanocytic	0.504689
GGAAAGCAGTGGGATC.1_2	Melanocytic	0.636659
GGAACTTAGCTGCAAG.1_2	Melanocytic	1.1157
GGAACTTCAGAGCCAA.1_2	NC-like	1.05554
GGAACTTGTCATATCG.1_2	Melanocytic Kit	0.936434
GGAACTTGTCCATCCT.1_2	Melanocytic	0.942033
GGAACTTGTCTAGCCG.1_2	NC-like	2.69167
GGAACTTTCGAACGGA.1_2	Melanocytic Kit	1.01155
GGAACTTTCTAACTTC.1_2	pre-EMT NC stem-like	2.72683
GGAATAACAAAGTGCG.1_2	Partial EMT	0
GGAATAACAAGGACAC.1_2	Melanocytic	0
GGAATAACATTTCAGG.1_2	NC-like	0
GGAATAAGTATAATGG.1_2	Melanocytic Kit	0.865812
GGAATAAGTTGCTCCT.1_2	Melanocytic	1.29333
GGACAAGAGTCCAGGA.1_2	Partial EMT	2.97705
GGACAAGCATAGGATA.1_2	NC-like	2.69614
GGACAAGGTAGCTTGT.1_2	pre-EMT NC stem-like	1.92608
GGACAAGGTCAAAGAT.1_2	NC-like	2.55973
GGACAAGGTCATGCAT.1_2	Partial EMT	1.40938
GGACAGAAGATACACA.1_2	NC-like	1.82929
GGACAGACAAGTCTGT.1_2	NC-like	2.79259
GGACAGACAGATTGCT.1_2	Melanocytic Kit	1.84263
GGACAGACATCTCGCT.1_2	NC-like	2.13326
GGACAGACATGCGCAC.1_2	Melanocytic Kit	0
GGACAGATCAACCAAC.1_2	Melanocytic	0
GGACAGATCTGGTATG.1_2	Melanocytic Kit	1.9608
GGACATTAGACACTAA.1_2	Partial EMT	0
GGACATTAGACCACGA.1_2	NC-like	0
GGACATTAGGTGTGGT.1_2	NC-like	2.50682
GGACATTCAAGCGCTC.1_2	NC-like	3.0847
GGACATTCATCGATTG.1_2	NC-like	3.40988
GGACATTTCAGTACGT.1_2	Melanocytic	0
GGACATTTCAGTGCAT.1_2	Partial EMT	2.63212
GGACATTTCGGCGGTT.1_2	NC-like	3.08872
GGACGTCAGTATTGGA.1_2	Melanocytic Kit	0.491594
GGACGTCCAAGACGTG.1_2	Melanocytic	0
GGACGTCCAAGCCGTC.1_2	Partial EMT	0
GGACGTCCAATAACGA.1_2	Melanocytic	1.90975
GGACGTCGTCTCTTAT.1_2	NC-like	2.27637
GGACGTCTCGAACGGA.1_2	Melanocytic	0
GGACGTCTCGCAAACT.1_2	Melanocytic Kit	0
GGACGTCTCTGCGACG.1_2	NC-like	1.64966
GGACGTCTCTTTACAC.1_2	Melanocytic	1.00814
GGAGCAAAGACGCACA.1_2	NC-like	3.20371
GGAGCAACAGTACACT.1_2	Mesenchymal-like	2.18278
GGAGCAAGTCGTCTTC.1_2	NC-like	3.07985
GGAGCAATCACAGGCC.1_2	Melanocytic Kit	0.872744
GGAGCAATCCAAATGC.1_2	Partial EMT	1.91588
GGATGTTGTTCTGAAC.1_2	Melanocytic	1.19418
GGATGTTTCGCGATCG.1_2	Melanocytic Kit	1.01364
GGATGTTTCTTCGGTC.1_2	Melanocytic	0.976131
GGATTACAGCATGGCA.1_2	NC-like	2.69609
GGATTACAGCTACCGC.1_2	Partial EMT	2.19164
GGATTACCACATGTGT.1_2	Melanocytic	1.82684
GGATTACCAGCTTCGG.1_2	Melanocytic	2.1946
GGATTACCAGGGTACA.1_2	Partial EMT	0
GGATTACCATCTGGTA.1_2	pre-EMT NC stem-like	3.51669
GGATTACTCTGACCTC.1_2	Partial EMT	0
GGCAATTAGGTGCACA.1_2	Melanocytic Kit	0
GGCAATTCACGGTAGA.1_2	NC-like	2.0229
GGCAATTCAGGAATCG.1_2	Partial EMT	0
GGCAATTCATCCTTGC.1_2	NC-like	2.71688
GGCAATTGTACATCCA.1_2	Melanocytic	2.1115
GGCCGATCACATTAGC.1_2	Partial EMT	2.59807
GGCCGATCAGCTGTAT.1_2	NC-like	3.3603
GGCCGATCAGGTGCCT.1_2	Melanocytic	0.393846
GGCCGATGTACCGTAT.1_2	NC-like	2.40136
GGCCGATGTATTAGCC.1_2	NC-like	1.97323
GGCGACTGTCTCGTTC.1_2	Melanocytic Kit	0.591113
GGCGACTGTGTAATGA.1_2	NC-like	1.45591
GGCGACTGTGTTCTTT.1_2	NC-like	1.73524
GGCGACTTCTTGAGGT.1_2	NC-like	1.4417
GGCGTGTGTAAATACG.1_2	Melanocytic	1.03586
GGCGTGTTCCATGAGT.1_2	Melanocytic Kit	0.782827
GGCGTGTTCCTTAATC.1_2	Melanocytic	1.26298
GGCTCGAGTGGCCCTA.1_2	NC-like	2.77367
GGCTCGAGTTACGGAG.1_2	Melanocytic	1.71887
GGCTGGTAGAGCCCAA.1_2	Melanocytic	1.83046
GGCTGGTAGCATGGCA.1_2	Melanocytic	1.40996
GGCTGGTAGCGTTCCG.1_2	Partial EMT	1.92055
GGCTGGTCAATGACCT.1_2	Melanocytic	1.86683
GGCTGGTGTATTCGTG.1_2	Melanocytic Kit	0.821918
GGGAATGGTCCAGTAT.1_2	NC-like	1.69242
GGGACCTAGACTCGGA.1_2	NC-like	2.73694
GGGACCTAGTAGGCCA.1_2	Partial EMT	0.782843
GGGACCTCAATGGACG.1_2	Melanocytic	0
GGGACCTCAGCTGTTA.1_2	Melanocytic	1.52825
GGGACCTGTACGCACC.1_2	pre-EMT NC stem-like	2.09055
GGGACCTGTGTCAATC.1_2	Melanocytic	0
GGGACCTTCCTTTACA.1_2	NC-like	3.76393
GGGAGATAGTTAGCGG.1_2	Melanocytic Kit	0
GGGAGATCACAACTGT.1_2	Partial EMT	2.20832
GGGAGATCACCCTATC.1_2	NC-like	2.83439
GGGAGATCACGTCTCT.1_2	pre-EMT NC stem-like	2.51476
GGGAGATGTGGCCCTA.1_2	Melanocytic	2.55662
GGGATGACAAACCCAT.1_2	Melanocytic Kit	0
GGGATGACAGGTGCCT.1_2	NC-like	0
GGGATGAGTGCATCTA.1_2	pre-EMT NC stem-like	2.4761
GGGCACTAGGGTGTTG.1_2	pre-EMT NC stem-like	2.95463
GGGCACTCACTGTGTA.1_2	NC-like	2.5186
GGGCACTCAGCGTTCG.1_2	NC-like	2.71133
GGGCACTCAGGGTATG.1_2	NC-like	2.93306
GGGCACTCATTGGGCC.1_2	NC-like	3.06706
GGGCACTGTAAGTGTA.1_2	Melanocytic	1.92595
GGGCACTGTTCCCTTG.1_2	Melanocytic	0
GGGCACTGTTCTCATT.1_2	Partial EMT	1.97516
GGGCACTTCGCAAACT.1_2	Melanocytic	0
GGGCACTTCTCCCTGA.1_2	Melanocytic	2.08438
GGGCATCAGAGCTTCT.1_2	Partial EMT	1.88072
GGGCATCCAATCTACG.1_2	NC-like	2.88289
GGGCATCTCAGTACGT.1_2	Melanocytic	0.888945
GGGCATCTCCGTAGTA.1_2	NC-like	1.205
GGGTCTGAGAAACCAT.1_2	NC-like	2.5319
GGGTCTGAGGGATACC.1_2	Melanocytic	1.93814
GGGTCTGAGGTTACCT.1_2	Melanocytic Kit	0.560593
GGGTCTGAGTGGAGTC.1_2	Partial EMT	1.21652
GGGTCTGCATGAAGTA.1_2	Melanocytic	1.30572
GGGTCTGGTAACGCGA.1_2	Melanocytic	2.26934
GGGTCTGGTCAACTGT.1_2	Melanocytic	0
GGGTCTGTCATATCGG.1_2	Melanocytic	0.954774
GGGTCTGTCGGCATCG.1_2	Mesenchymal-like	2.46676
GGGTCTGTCTACCAGA.1_2	NC-like	2.84728
GGGTTGCAGAGATGAG.1_2	Partial EMT	0
GGGTTGCGTATATGAG.1_2	Melanocytic	2.25478
GGGTTGCTCAACGAAA.1_2	NC-like	2.55103
GGGTTGCTCCGCATCT.1_2	Melanocytic Kit	0
GGGTTGCTCGTAGGAG.1_2	Melanocytic	1.14
GGGTTGCTCTTGAGGT.1_2	Partial EMT	2.24672
GGTATTGAGTCCGTAT.1_2	Partial EMT	0
GGTATTGTCAGCCTAA.1_2	Melanocytic Kit	0.953579
GGTATTGTCTGAGGGA.1_2	NC-like	2.88768
GGTGAAGCAAGTACCT.1_2	Melanocytic	1.61716
GGTGAAGCACTCTGTC.1_2	NC-like	1.68899
GGTGAAGCAGCTGCTG.1_2	NC-like	1.05123
GGTGAAGCATCCCACT.1_2	NC-like	1.56739
GGTGAAGGTAAAGGAG.1_2	Melanocytic	1.19957
GGTGCGTAGGACCACA.1_2	Melanocytic	0.485412
GGTGCGTCATCCTTGC.1_2	Melanocytic Kit	0
GGTGCGTGTTACAGAA.1_2	Melanocytic Kit	1.2703
GGTGCGTTCAGGCGAA.1_2	NC-like	2.77259
GGTGTTAAGTGACTCT.1_2	Melanocytic	1.24395
GGTGTTACAAGTAATG.1_2	Partial EMT	0
GGTGTTACAATCGGTT.1_2	Melanocytic	4.07847
GGTGTTAGTGGGTCAA.1_2	Melanocytic	1.28024
GGTGTTATCTTGCATT.1_2	NC-like	3.70357
GTAACGTCAATGAATG.1_2	Melanocytic	1.53061
GTAACGTCACATTCGA.1_2	Partial EMT	2.2883
GTAACGTCAGACGCCT.1_2	Melanocytic	0
GTAACTGGTGAGGGAG.1_2	Melanocytic Kit	0
GTAACTGTCACATACG.1_2	Melanocytic	0
GTACGTAAGACGACGT.1_2	Melanocytic	1.91059
GTACGTAAGGCGACAT.1_2	Melanocytic	2.59828
GTACGTAAGGGAACGG.1_2	Melanocytic	2.12607
GTACGTACACAGGTTT.1_2	NC-like	0.627959
GTACGTACATGCATGT.1_2	Melanocytic Kit	0.670633
GTACGTACATGGAATA.1_2	Melanocytic	1.00974
GTACGTAGTATATGAG.1_2	pre-EMT NC stem-like	3.18654
GTACGTAGTTCCAACA.1_2	Melanocytic	1.13945
GTACGTATCGTGACAT.1_2	NC-like	2.65174
GTACTCCAGCGCTTAT.1_2	Melanocytic	0.419294
GTACTCCAGCTCCTTC.1_2	Melanocytic	2.59588
GTACTCCGTCTGGAGA.1_2	Melanocytic	0.506385
GTACTCCGTGCACTTA.1_2	Melanocytic	0
GTACTCCTCTTCGAGA.1_2	Melanocytic Kit	0.430753
GTACTTTCAGGGAGAG.1_2	NC-like	2.8184
GTACTTTGTACGAAAT.1_2	Melanocytic	1.53279
GTACTTTTCGCATGGC.1_2	Melanocytic	1.76364
GTACTTTTCTCAAACG.1_2	Melanocytic Kit	0.489801
GTACTTTTCTGGAGCC.1_2	Mesenchymal-like	2.78987
GTAGGCCAGGACGAAA.1_2	NC-like	2.9764
GTAGGCCCAGTACACT.1_2	NC-like	2.45107
GTAGGCCCATAGGATA.1_2	Melanocytic	0
GTAGGCCGTGGTCTCG.1_2	NC-like	4.03572
GTAGGCCGTTAAGACA.1_2	Partial EMT	0
GTAGTCAAGACAGGCT.1_2	NC-like	1.03259
GTAGTCAAGAGCTATA.1_2	NC-like	2.26231
GTAGTCAAGTACGATA.1_2	Melanocytic	0
GTAGTCACAATCGAAA.1_2	Melanocytic	0
GTAGTCACACTTGGAT.1_2	Melanocytic	0.707005
GTAGTCACAGCTGTGC.1_2	NC-like	2.65272
GTAGTCACATCCGGGT.1_2	Melanocytic	0.574045
GTAGTCAGTCCATGAT.1_2	NC-like	2.95865
GTAGTCAGTCGAATCT.1_2	NC-like	1.4958
GTAGTCAGTCGGATCC.1_2	Melanocytic	0
GTAGTCATCTAACTTC.1_2	NC-like	2.81291
GTAGTCATCTTCAACT.1_2	Melanocytic	0
GTATCTTAGCGGATCA.1_2	Melanocytic	2.26469
GTATCTTCACAACGCC.1_2	Melanocytic Kit	0.950032
GTATCTTTCGTCCAGG.1_2	Partial EMT	2.19305
GTATTCTAGCCACTAT.1_2	Melanocytic	1.45371
GTATTCTCAGCTCGCA.1_2	Melanocytic	1.16473
GTATTCTCATGCAACT.1_2	Partial EMT	2.31309
GTATTCTGTAAGCACG.1_2	Melanocytic	0.9478
GTATTCTGTACCATCA.1_2	NC-like	1.37434
GTATTCTTCAACACGT.1_2	Melanocytic Kit	0.785253
GTATTCTTCGGCATCG.1_2	Melanocytic	0.662702
GTATTCTTCGTCACGG.1_2	pre-EMT NC stem-like	2.34934
GTCAAGTCAATGGAGC.1_2	NC-like	3.10933
GTCAAGTCAGACGCAA.1_2	NC-like	3.26147
GTCAAGTGTCTTCAAG.1_2	Melanocytic	0
GTCAAGTTCTTGCAAG.1_2	Melanocytic	2.05943
GTCACAACACGTGAGA.1_2	Melanocytic	2.10612
GTCACGGCAATGGTCT.1_2	Melanocytic	0.505314
GTCACGGCATACGCCG.1_2	NC-like	2.15591
GTCACGGGTCAAACTC.1_2	Melanocytic Kit	0.359204
[truncated: 627 more rows]

## Sheet: ED Fig. 4a Jerby
	Site	MCSP
cy78_CD45_neg_1_B04_S496_comb	Small bowel	1.12087
cy79_p4_CD45_neg_PDL1_neg_E11_S1115_comb	Lymphnode	2.81631
CY88_5_B10_S694_comb	Cutanoues met	3.18936
cy79_p1_CD45_neg_PDL1_pos_AS_C1_R1_F07_S67_comb	Lymphnode	0
cy78_CD45_neg_3_H06_S762_comb	Small bowel	0
cy79_p1_CD45_neg_PDL1_pos_AS_C1_R1_G01_S73_comb	Lymphnode	1.78738
cy79_p1_CD45_neg_PDL1_neg_AS_C4_R1_D09_S141_comb	Lymphnode	2.54747
CY88_3_D02_S614_comb	Cutanoues met	0.0200049
cy79_p1_CD45_neg_PDL1_neg_AS_C4_R1_D06_S138_comb	Lymphnode	0.510333
cy53_1_CD45_neg_C06_S318_comb	Subcutaneous back lesion	1.84931
cy79_p1_CD45_neg_PDL1_pos_AS_C1_R1_C04_S28_comb	Lymphnode	1.5632
Cy71_CD45_D08_S524_comb	Transverse colon	1.98173
Cy81_FNA_CD45_B01_S301_comb	Lymphnode	0.987734
CY88_5_B06_S690_comb	Cutanoues met	2.42362
cy79_p3_CD45_neg_PDL1_neg_E04_S244_comb	Lymphnode	2.88604
Cy80_II_CD45_B07_S883_comb	Lymphnode	1.63603
cy79_p4_CD45_neg_PDL1_neg_H11_S1151_comb	Lymphnode	2.86917
Cy81_Bulk_CD45_B10_S118_comb	Lymphnode	0.893332
cy79_p5_CD45_neg_PDL1_neg_F10_S838_comb	Lymphnode	1.33812
CY88_3_F01_S637_comb	Cutanoues met	1.86086
CY88_3_C01_S601_comb	Cutanoues met	1.72559
CY89NEG_E07_S55_comb	Lymphnode	1.71157
CY89CORE11_G02_S170_comb	Lymphnode	1.76152
cy78_CD45_neg_1_D07_S523_comb	Small bowel	0.840568
cy78_CD45_neg_3_D01_S709_comb	Small bowel	0.599779
cy79_p5_CD45_neg_PDL1_pos_A04_S676_comb	Lymphnode	2.63908
Cy71_CD45_B05_S497_comb	Transverse colon	0
Cy80_II_CD45_C09_S897_comb	Lymphnode	1.81724
cy81_FNA_CD45_neg_D04_S1000_comb	Lymphnode	1.79398
cy79_p3_CD45_neg_PDL1_neg_F04_S256_comb	Lymphnode	3.12347
cy79_p1_CD45_neg_PDL1_neg_AS_C4_R1_C01_S121_comb	Lymphnode	2.43605
cy79_p1_CD45_neg_PDL1_neg_AS_C4_R1_D02_S134_comb	Lymphnode	0
cy80_CD45_neg_G01_S937_comb	Lymphnode	1.62569
cy78_CD45_neg_2_B08_S596_comb	Small bowel	1.41636
cy78_CD45_neg_1_E02_S530_comb	Small bowel	1.00562
cy79_p1_CD45_neg_PDL1_neg_AS_C4_R1_F07_S163_comb	Lymphnode	1.76899
CY89CORE11_A11_S107_comb	Lymphnode	2.50007
cy78_CD45_neg_3_B02_S686_comb	Small bowel	1.60719
cy79_p5_CD45_neg_PDL1_neg_A02_S770_comb	Lymphnode	1.68813
cy79_p4_CD45_neg_PDL1_neg_D01_S1093_comb	Lymphnode	3.32562
cy79_p3_CD45_neg_PD1_pos_AS_C3_R1_C01_S313_comb	Lymphnode	2.30112
cy81_Bulk_CD45_neg_A10_S106_comb	Lymphnode	2.48737
cy53_1_CD45_neg_E04_S340_comb	Subcutaneous back lesion	0
cy79_p5_CD45_neg_PDL1_neg_C03_S795_comb	Lymphnode	1.03599
cy78_CD45_neg_3_D04_S712_comb	Small bowel	1.04704
cy79_p1_CD45_neg_PDL1_pos_AS_C1_R1_A10_S10_comb	Lymphnode	1.91731
cy81_FNA_CD45_neg_B01_S973_comb	Lymphnode	1.12907
Cy81_FNA_CD45_E05_S341_comb	Lymphnode	1.73795
cy78_CD45_neg_3_E02_S722_comb	Small bowel	1.65715
cy79_p3_CD45_neg_PDL1_neg_H12_S288_comb	Lymphnode	2.09361
cy79_p5_CD45_neg_PDL1_pos_D05_S713_comb	Lymphnode	0.358203
cy78_CD45_neg_3_D10_S718_comb	Small bowel	1.40339
cy79_p1_CD45_neg_PDL1_pos_AS_C1_R1_G10_S82_comb	Lymphnode	1.68882
cy78_CD45_neg_1_G05_S557_comb	Small bowel	1.01305
CY88_5_C12_S708_comb	Cutanoues met	2.34575
cy79_p5_CD45_neg_PDL1_pos_B02_S686_comb	Lymphnode	1.84986
Cy81_Bulk_CD45_E10_S154_comb	Lymphnode	0.823457
CY88CD45_150813_G04_S364_comb	Cutanoues met	2.10988
Cy80_II_CD45_H07_S955_comb	Lymphnode	1.50579
cy79_p4_CD45_neg_PDL1_neg_B08_S1076_comb	Lymphnode	2.10913
cy79_p1_CD45_neg_PDL1_pos_AS_C1_R1_B07_S19_comb	Lymphnode	2.09185
cy79_p4_CD45_neg_PDL1_neg_C12_S1092_comb	Lymphnode	2.11488
cy78_CD45_neg_3_G11_S755_comb	Small bowel	0.515549
Cy81_FNA_CD45_D09_S333_comb	Lymphnode	0
cy79_p3_CD45_neg_PDL1_neg_A08_S200_comb	Lymphnode	2.81711
Cy71_CD45_E12_S540_comb	Transverse colon	0.336658
cy94_cd45neg_cd90pos_G07_S367_comb	Lymphnode	2.35542
cy78_CD45_neg_1_H01_S565_comb	Small bowel	1.32304
CY89CORE11_F05_S161_comb	Lymphnode	1.44982
CY89NEG_C03_S27_comb	Lymphnode	2.98101
cy81_Bulk_CD45_neg_G01_S169_comb	Lymphnode	0.69123
CY89CORE11_B10_S118_comb	Lymphnode	1.385
cy78_CD45_neg_1_C02_S506_comb	Small bowel	1.01223
CY88_5_G04_S748_comb	Cutanoues met	2.38447
cy79_p3_CD45_neg_PDL1_neg_H04_S280_comb	Lymphnode	2.33355
CY88_3_F05_S641_comb	Cutanoues met	0
cy79_p1_CD45_neg_PDL1_neg_AS_C4_R1_B10_S118_comb	Lymphnode	2.00188
Cy71_CD45_G02_S554_comb	Transverse colon	0.0695323
cy78_CD45_neg_1_A05_S485_comb	Small bowel	0.424857
cy81_Bulk_CD45_neg_C03_S123_comb	Lymphnode	1.81671
cy79_p4_CD45_neg_PDL1_neg_C03_S1083_comb	Lymphnode	2.59685
cy94_cd45neg_cd90pos_E08_S344_comb	Lymphnode	2.16732
cy81_FNA_CD45_neg_C09_S993_comb	Lymphnode	2.20079
cy80_CD45_neg_G04_S940_comb	Lymphnode	1.84384
Cy80_II_CD45_H09_S957_comb	Lymphnode	1.60644
cy80_CD45_neg_A09_S873_comb	Lymphnode	2.47088
CY88_3_H11_S671_comb	Cutanoues met	2.5969
Cy80_II_CD45_B11_S887_comb	Lymphnode	1.30233
cy79_p1_CD45_neg_PDL1_neg_AS_C4_R1_D12_S144_comb	Lymphnode	2.22503
CY89NEG_B03_S15_comb	Lymphnode	1.11124
Cy81_Bulk_CD45_E04_S148_comb	Lymphnode	1.88181
Cy80_II_CD45_D11_S911_comb	Lymphnode	0.825397
cy79_p1_CD45_neg_PDL1_neg_AS_C4_R1_D05_S137_comb	Lymphnode	1.84714
cy78_CD45_neg_1_E03_S531_comb	Small bowel	1.63983
CY88_3_C10_S610_comb	Cutanoues met	0
cy79_p3_CD45_neg_PD1_pos_AS_C3_R1_B08_S308_comb	Lymphnode	0.72932
cy78_CD45_neg_1_E07_S535_comb	Small bowel	1.72841
cy79_p1_CD45_neg_PDL1_pos_AS_C1_R1_B12_S24_comb	Lymphnode	2.57143
CY89NEG_G01_S73_comb	Lymphnode	0.237413
cy79_p1_CD45_neg_PDL1_pos_AS_C1_R1_B02_S14_comb	Lymphnode	2.29939
cy79_p4_CD45_neg_PDL1_pos_G08_S464_comb	Lymphnode	3.0347
cy81_FNA_CD45_neg_F09_S1029_comb	Lymphnode	2.96614
cy78_CD45_neg_2_C06_S606_comb	Small bowel	0
Cy81_FNA_CD45_G10_S370_comb	Lymphnode	1.87749
Cy71_CD45_E11_S539_comb	Transverse colon	0.846433
CY88_5_D11_S719_comb	Cutanoues met	0.0808073
CY89FNAQ2_F06_S450_comb	Lymphnode	1.63702
cy79_p1_CD45_neg_PDL1_pos_AS_C1_R1_C08_S32_comb	Lymphnode	1.2643
cy78_CD45_neg_3_G02_S746_comb	Small bowel	1.51978
Cy81_FNA_CD45_C09_S321_comb	Lymphnode	0
cy79_p1_CD45_neg_PDL1_pos_AS_C1_R1_F06_S66_comb	Lymphnode	0.933065
cy78_CD45_neg_1_B02_S494_comb	Small bowel	1.39217
cy79_p1_CD45_neg_PDL1_pos_AS_C1_R1_E01_S49_comb	Lymphnode	2.18889
cy80_CD45_neg_D04_S904_comb	Lymphnode	2.73501
cy79_p1_CD45_neg_PDL1_neg_AS_C4_R1_F01_S157_comb	Lymphnode	2.54712
cy79_p4_CD45_neg_PDL1_pos_A02_S386_comb	Lymphnode	2.10736
cy80_CD45_neg_E02_S914_comb	Lymphnode	2.17203
cy79_p1_CD45_neg_PDL1_pos_AS_C1_R1_D09_S45_comb	Lymphnode	0.413767
cy78_CD45_neg_1_H07_S571_comb	Small bowel	0
Cy80_II_CD45_G07_S943_comb	Lymphnode	0.337096
cy78_CD45_neg_1_F06_S546_comb	Small bowel	0.296388
cy81_FNA_CD45_neg_E04_S1012_comb	Lymphnode	1.85975
cy81_Bulk_CD45_neg_E04_S148_comb	Lymphnode	3.03419
cy79_p1_CD45_neg_PDL1_neg_AS_C4_R1_H01_S181_comb	Lymphnode	1.3865
cy81_Bulk_CD45_neg_C11_S131_comb	Lymphnode	1.89207
cy79_p1_CD45_neg_PDL1_pos_AS_C1_R1_A04_S4_comb	Lymphnode	1.86597
cy81_Bulk_CD45_neg_D09_S141_comb	Lymphnode	0
Cy71_CD45_G08_S560_comb	Transverse colon	0
CY89CORE11_A04_S100_comb	Lymphnode	1.35029
cy80_CD45_neg_G02_S938_comb	Lymphnode	1.78494
CY88_5_H03_S759_comb	Cutanoues met	0.64693
cy79_p1_CD45_neg_PDL1_pos_AS_C1_R1_B08_S20_comb	Lymphnode	2.84821
CY88_5_E04_S724_comb	Cutanoues met	2.09649
CY89NEG_H11_S95_comb	Lymphnode	2.04877
cy79_p3_CD45_neg_PD1_pos_AS_C3_R1_D11_S335_comb	Lymphnode	0.713788
cy79_p5_CD45_neg_PDL1_neg_E02_S818_comb	Lymphnode	0.382877
cy81_FNA_CD45_neg_F08_S1028_comb	Lymphnode	2.19201
CY88_3_D07_S619_comb	Cutanoues met	0.0180904
cy79_p3_CD45_neg_PDL1_neg_F09_S261_comb	Lymphnode	2.47104
CY88_3_G09_S657_comb	Cutanoues met	1.23637
cy79_p5_CD45_neg_PDL1_neg_D03_S807_comb	Lymphnode	0.364557
CY88_5_H08_S764_comb	Cutanoues met	1.63165
cy79_p4_CD45_neg_PDL1_neg_F08_S1124_comb	Lymphnode	3.72078
cy81_FNA_CD45_neg_G12_S1044_comb	Lymphnode	0.440118
CY88_3_B04_S592_comb	Cutanoues met	2.6906
cy79_p5_CD45_neg_PDL1_pos_A11_S683_comb	Lymphnode	2.77168
Cy71_CD45_F06_S546_comb	Transverse colon	0
cy79_p5_CD45_neg_PDL1_pos_G11_S755_comb	Lymphnode	2.94345
cy79_p5_CD45_neg_PDL1_pos_C10_S706_comb	Lymphnode	3.16435
cy79_p3_CD45_neg_PDL1_neg_F08_S260_comb	Lymphnode	2.87204
cy53_1_CD45_neg_B02_S302_comb	Subcutaneous back lesion	2.77859
CY89NEG_F05_S65_comb	Lymphnode	1.67586
cy80_CD45_neg_H08_S956_comb	Lymphnode	2.74019
cy79_p3_CD45_neg_PDL1_neg_G03_S267_comb	Lymphnode	2.18505
Cy81_Bulk_CD45_D10_S142_comb	Lymphnode	1.37444
CY89NEG_F07_S67_comb	Lymphnode	0
cy79_p5_CD45_neg_PDL1_pos_H06_S762_comb	Lymphnode	2.49066
cy79_p4_CD45_neg_PDL1_neg_F12_S1128_comb	Lymphnode	0
cy78_CD45_neg_1_A04_S484_comb	Small bowel	0
Cy81_FNA_CD45_C05_S317_comb	Lymphnode	0.376187
Cy80_II_CD45_B01_S877_comb	Lymphnode	1.17593
CY89CORE11_E10_S154_comb	Lymphnode	1.45577
cy80_CD45_neg_A05_S869_comb	Lymphnode	2.23508
cy79_p4_CD45_neg_PDL1_pos_D03_S423_comb	Lymphnode	2.87092
cy79_p4_CD45_neg_PDL1_pos_A04_S388_comb	Lymphnode	2.07623
CY89NEG_E06_S54_comb	Lymphnode	0.954634
cy79_p5_CD45_neg_PDL1_neg_C02_S794_comb	Lymphnode	3.27898
CY88_3_A10_S586_comb	Cutanoues met	0
CY89FNAQ2_G07_S463_comb	Lymphnode	1.38945
cy80_CD45_neg_F05_S929_comb	Lymphnode	3.17761
Cy81_Bulk_CD45_G12_S180_comb	Lymphnode	1.47375
cy81_FNA_CD45_neg_F06_S1026_comb	Lymphnode	3.30415
cy79_p4_CD45_neg_PDL1_pos_C02_S410_comb	Lymphnode	3.05965
cy79_p5_CD45_neg_PDL1_pos_C11_S707_comb	Lymphnode	0.501317
cy79_p5_CD45_neg_PDL1_pos_F09_S741_comb	Lymphnode	3.07377
cy79_p4_CD45_neg_PDL1_pos_E10_S442_comb	Lymphnode	2.40657
cy79_p3_CD45_neg_PD1_pos_AS_C3_R1_H01_S373_comb	Lymphnode	1.99071
cy78_CD45_neg_1_H08_S572_comb	Small bowel	0
CY89CORE11_B04_S112_comb	Lymphnode	1.50314
cy79_p1_CD45_neg_PDL1_neg_AS_C4_R1_F03_S159_comb	Lymphnode	2.33149
cy79_p3_CD45_neg_PDL1_neg_H10_S286_comb	Lymphnode	3.00179
cy78_CD45_neg_1_F02_S542_comb	Small bowel	0.502834
CY89CORE11_A05_S101_comb	Lymphnode	1.98399
CY89CORE11_B06_S114_comb	Lymphnode	2.26804
cy79_p1_CD45_neg_PDL1_pos_AS_C1_R1_E08_S56_comb	Lymphnode	1.78198
cy79_p3_CD45_neg_PDL1_neg_C07_S223_comb	Lymphnode	2.91405
cy78_CD45_neg_3_G07_S751_comb	Small bowel	0
CY89NEG_A06_S6_comb	Lymphnode	1.35271
cy79_p4_CD45_neg_PDL1_neg_B04_S1072_comb	Lymphnode	2.98112
Cy81_FNA_CD45_F02_S350_comb	Lymphnode	1.46098
cy79_p4_CD45_neg_PDL1_neg_H01_S1141_comb	Lymphnode	2.50028
CY89CORE11_D09_S141_comb	Lymphnode	0.772064
cy78_CD45_neg_1_F10_S550_comb	Small bowel	1.50924
cy79_p4_CD45_neg_PDL1_pos_H11_S479_comb	Lymphnode	3.7811
cy81_FNA_CD45_neg_H09_S1053_comb	Lymphnode	1.6975
cy78_CD45_neg_3_E05_S725_comb	Small bowel	1.77163
cy78_CD45_neg_1_H04_S568_comb	Small bowel	1.62676
cy79_p1_CD45_neg_PDL1_pos_AS_C1_R1_A07_S7_comb	Lymphnode	1.71787
CY89FNAQ2_B02_S398_comb	Lymphnode	2.41023
Cy71_CD45_H06_S570_comb	Transverse colon	0
cy79_p3_CD45_neg_PDL1_neg_D09_S237_comb	Lymphnode	2.91082
CY88_5_B12_S696_comb	Cutanoues met	0
CY88_3_H10_S670_comb	Cutanoues met	3.07883
cy79_p1_CD45_neg_PDL1_neg_AS_C4_R1_B11_S119_comb	Lymphnode	2.58475
CY89FNAQ2_C04_S412_comb	Lymphnode	0.0845939
cy79_p5_CD45_neg_PDL1_pos_E10_S730_comb	Lymphnode	1.10439
Cy80_II_CD45_B09_S885_comb	Lymphnode	0.720431
cy79_p5_CD45_neg_PDL1_pos_G02_S746_comb	Lymphnode	3.14245
cy79_p1_CD45_neg_PDL1_neg_AS_C4_R1_G02_S170_comb	Lymphnode	2.80259
cy79_p3_CD45_neg_PDL1_neg_E05_S245_comb	Lymphnode	3.11431
CY88_5_H05_S761_comb	Cutanoues met	0.288681
Cy81_FNA_CD45_H12_S384_comb	Lymphnode	0.898161
cy79_p5_CD45_neg_PDL1_neg_G04_S844_comb	Lymphnode	2.5831
CY88_5_D08_S716_comb	Cutanoues met	1.53046
cy79_p4_CD45_neg_PDL1_pos_B11_S407_comb	Lymphnode	2.58433
cy79_p3_CD45_neg_PDL1_neg_B11_S215_comb	Lymphnode	2.33894
CY88_3_B12_S600_comb	Cutanoues met	2.78698
cy81_FNA_CD45_neg_F02_S1022_comb	Lymphnode	1.88844
cy79_p4_CD45_neg_PDL1_pos_D05_S425_comb	Lymphnode	2.40547
cy94_cd45neg_cd90pos_A11_S299_comb	Lymphnode	2.94966
cy60_1_cd_45_neg_3_F06_S546_comb	Spleen	0
cy79_p4_CD45_neg_PDL1_pos_D01_S421_comb	Lymphnode	1.87885
CY88_5_D10_S718_comb	Cutanoues met	0
CY89NEG_H06_S90_comb	Lymphnode	0
cy79_p3_CD45_neg_PD1_pos_AS_C3_R1_H03_S375_comb	Lymphnode	1.28347
Cy81_Bulk_CD45_E08_S152_comb	Lymphnode	1.99809
CY89FNAQ2_H03_S471_comb	Lymphnode	1.57453
cy79_p4_CD45_neg_PDL1_neg_H09_S1149_comb	Lymphnode	2.54439
cy81_FNA_CD45_neg_B04_S976_comb	Lymphnode	1.69913
cy79_p1_CD45_neg_PDL1_neg_AS_C4_R1_F11_S167_comb	Lymphnode	1.24659
cy79_p4_CD45_neg_PDL1_neg_F03_S1119_comb	Lymphnode	2.29941
cy79_p4_CD45_neg_PDL1_pos_C04_S412_comb	Lymphnode	2.32214
Cy80_II_CD45_G09_S945_comb	Lymphnode	0.928221
cy79_p5_CD45_neg_PDL1_pos_G05_S749_comb	Lymphnode	1.5061
cy79_p4_CD45_neg_PDL1_pos_F06_S450_comb	Lymphnode	2.31056
cy79_p3_CD45_neg_PD1_pos_AS_C3_R1_C04_S316_comb	Lymphnode	0.554752
cy79_p1_CD45_neg_PDL1_neg_AS_C4_R1_F06_S162_comb	Lymphnode	2.83309
CY88_3_C12_S612_comb	Cutanoues met	0
Cy80_II_CD45_D09_S909_comb	Lymphnode	1.04941
cy81_FNA_CD45_neg_E12_S1020_comb	Lymphnode	2.33508
cy78_CD45_neg_3_G09_S753_comb	Small bowel	0.666618
cy79_p4_CD45_neg_PDL1_neg_A12_S1068_comb	Lymphnode	1.12037
cy79_p4_CD45_neg_PDL1_neg_B11_S1079_comb	Lymphnode	1.45038
cy79_p5_CD45_neg_PDL1_neg_A05_S773_comb	Lymphnode	1.56612
Cy71_CD45_D11_S527_comb	Transverse colon	1.18528
cy80_CD45_neg_D03_S903_comb	Lymphnode	2.8873
cy78_CD45_neg_1_B08_S500_comb	Small bowel	0.585269
cy81_Bulk_CD45_neg_E09_S153_comb	Lymphnode	0.935708
cy79_p3_CD45_neg_PDL1_neg_B06_S210_comb	Lymphnode	2.30144
cy78_CD45_neg_3_D07_S715_comb	Small bowel	0
cy79_p5_CD45_neg_PDL1_neg_F05_S833_comb	Lymphnode	2.63352
cy80_CD45_neg_B01_S877_comb	Lymphnode	3.02901
Cy81_Bulk_CD45_B09_S117_comb	Lymphnode	0.848397
cy78_CD45_neg_1_A03_S483_comb	Small bowel	0.662663
cy79_p5_CD45_neg_PDL1_neg_H06_S858_comb	Lymphnode	0.513516
cy79_p4_CD45_neg_PDL1_neg_A03_S1059_comb	Lymphnode	3.1943
cy78_CD45_neg_1_F08_S548_comb	Small bowel	1.79537
cy60_1_cd_45_neg_3_C10_S514_comb	Spleen	0
CY88_3_C08_S608_comb	Cutanoues met	0
cy79_p1_CD45_neg_PDL1_neg_AS_C4_R1_A12_S108_comb	Lymphnode	2.55439
cy79_p5_CD45_neg_PDL1_neg_H10_S862_comb	Lymphnode	2.08485
Cy71_CD45_G09_S561_comb	Transverse colon	0
cy80_CD45_neg_C09_S897_comb	Lymphnode	2.58968
Cy71_CD45_F11_S551_comb	Transverse colon	1.42104
cy79_p3_CD45_neg_PD1_pos_AS_C3_R1_B04_S304_comb	Lymphnode	2.56749
cy78_CD45_neg_3_D08_S716_comb	Small bowel	1.17041
cy79_p5_CD45_neg_PDL1_pos_E03_S723_comb	Lymphnode	2.20448
cy79_p1_CD45_neg_PDL1_neg_AS_C4_R1_F04_S160_comb	Lymphnode	2.02374
cy79_p4_CD45_neg_PDL1_pos_C12_S420_comb	Lymphnode	2.28162
cy79_p1_CD45_neg_PDL1_neg_AS_C4_R1_C08_S128_comb	Lymphnode	2.36805
cy79_p5_CD45_neg_PDL1_pos_E08_S728_comb	Lymphnode	1.81727
cy80_CD45_neg_D07_S907_comb	Lymphnode	2.49001
cy79_p1_CD45_neg_PDL1_pos_AS_C1_R1_F03_S63_comb	Lymphnode	2.57444
cy79_p5_CD45_neg_PDL1_neg_H07_S859_comb	Lymphnode	1.72204
cy80_CD45_neg_A03_S867_comb	Lymphnode	2.79567
Cy81_FNA_CD45_B10_S310_comb	Lymphnode	1.49582
cy79_p1_CD45_neg_PDL1_neg_AS_C4_R1_H07_S187_comb	Lymphnode	1.34409
cy79_p1_CD45_neg_PDL1_neg_AS_C4_R1_B07_S115_comb	Lymphnode	1.73211
cy79_p5_CD45_neg_PDL1_neg_G09_S849_comb	Lymphnode	2.74643
cy79_p5_CD45_neg_PDL1_neg_C09_S801_comb	Lymphnode	2.66443
CY88_5_E02_S722_comb	Cutanoues met	0.198318
cy80_CD45_neg_H09_S957_comb	Lymphnode	2.32294
cy53_1_CD45_neg_E12_S348_comb	Subcutaneous back lesion	0.304641
cy80_CD45_neg_H02_S950_comb	Lymphnode	2.71804
cy78_CD45_neg_2_C05_S605_comb	Small bowel	0
cy79_p1_CD45_neg_PDL1_neg_AS_C4_R1_G04_S172_comb	Lymphnode	1.99462
cy79_p5_CD45_neg_PDL1_neg_G03_S843_comb	Lymphnode	2.17922
cy78_CD45_neg_1_G04_S556_comb	Small bowel	0.351807
cy78_CD45_neg_1_D05_S521_comb	Small bowel	1.13933
Cy71_CD45_H10_S574_comb	Transverse colon	1.75324
cy79_p4_CD45_neg_PDL1_pos_D12_S432_comb	Lymphnode	2.55084
cy81_Bulk_CD45_neg_C08_S128_comb	Lymphnode	0.300772
cy79_p1_CD45_neg_PDL1_pos_AS_C1_R1_G07_S79_comb	Lymphnode	2.0648
cy79_p4_CD45_neg_PDL1_pos_A08_S392_comb	Lymphnode	1.90359
cy78_CD45_neg_1_C10_S514_comb	Small bowel	0.885193
cy78_CD45_neg_3_D09_S717_comb	Small bowel	0.572336
cy79_p1_CD45_neg_PDL1_neg_AS_C4_R1_G12_S180_comb	Lymphnode	1.41051
Cy81_FNA_CD45_H10_S382_comb	Lymphnode	0
Cy80_II_CD45_B02_S878_comb	Lymphnode	0.342725
cy79_p3_CD45_neg_PD1_pos_AS_C3_R1_B10_S310_comb	Lymphnode	2.12923
cy80_CD45_neg_E01_S913_comb	Lymphnode	1.23597
Cy81_FNA_CD45_B11_S311_comb	Lymphnode	0
cy81_Bulk_CD45_neg_C04_S124_comb	Lymphnode	1.72947
CY88_3_G07_S655_comb	Cutanoues met	2.28224
Cy81_Bulk_CD45_B12_S120_comb	Lymphnode	0.601773
cy79_p1_CD45_neg_PDL1_pos_AS_C1_R1_G03_S75_comb	Lymphnode	2.37122
cy79_p4_CD45_neg_PDL1_pos_F11_S455_comb	Lymphnode	2.95826
cy78_CD45_neg_3_B08_S692_comb	Small bowel	1.55349
cy78_CD45_neg_3_C09_S705_comb	Small bowel	1.72178
cy79_p1_CD45_neg_PDL1_pos_AS_C1_R1_G09_S81_comb	Lymphnode	1.14197
CY88_5_F11_S743_comb	Cutanoues met	0
cy79_p1_CD45_neg_PDL1_neg_AS_C4_R1_B04_S112_comb	Lymphnode	1.38902
cy80_CD45_neg_H03_S951_comb	Lymphnode	2.41394
cy78_CD45_neg_1_H02_S566_comb	Small bowel	1.03352
CY88_5_C09_S705_comb	Cutanoues met	2.30434
cy79_p1_CD45_neg_PDL1_pos_AS_C1_R1_C10_S34_comb	Lymphnode	2.27393
cy81_Bulk_CD45_neg_B03_S111_comb	Lymphnode	2.50408
cy81_Bulk_CD45_neg_E08_S152_comb	Lymphnode	2.28021
cy84_Primary_CD45_neg_G07_S1039_comb	Acral primary	1.09668
cy79_p4_CD45_neg_PDL1_neg_D06_S1098_comb	Lymphnode	2.53383
cy79_p4_CD45_neg_PDL1_neg_B09_S1077_comb	Lymphnode	3.55003
Cy71_CD45_A10_S490_comb	Transverse colon	1.18616
cy79_p4_CD45_neg_PDL1_pos_B10_S406_comb	Lymphnode	0
Cy80_II_CD45_F12_S936_comb	Lymphnode	2.25323
cy80_CD45_neg_D10_S910_comb	Lymphnode	2.51063
Cy80_II_CD45_B06_S882_comb	Lymphnode	1.75498
cy79_p5_CD45_neg_PDL1_pos_F02_S734_comb	Lymphnode	3.93629
cy79_p5_CD45_neg_PDL1_neg_G07_S847_comb	Lymphnode	0.149797
cy79_p1_CD45_neg_PDL1_pos_AS_C1_R1_E11_S59_comb	Lymphnode	1.30307
Cy71_CD45_F10_S550_comb	Transverse colon	1.12795
cy84_Primary_CD45_neg_A03_S963_comb	Acral primary	0.758759
cy79_p1_CD45_neg_PDL1_neg_AS_C4_R1_C07_S127_comb	Lymphnode	2.35397
Cy71_CD45_D09_S525_comb	Transverse colon	0
cy79_p4_CD45_neg_PDL1_neg_H03_S1143_comb	Lymphnode	1.59805
cy79_p4_CD45_neg_PDL1_neg_H10_S1150_comb	Lymphnode	3.11574
CY89FNAQ2_B10_S406_comb	Lymphnode	1.94165
cy79_p4_CD45_neg_PDL1_pos_D02_S422_comb	Lymphnode	3.35856
cy79_p1_CD45_neg_PDL1_pos_AS_C1_R1_D10_S46_comb	Lymphnode	2.54101
Cy80_II_CD45_F07_S931_comb	Lymphnode	0.273297
cy79_p4_CD45_neg_PDL1_pos_A11_S395_comb	Lymphnode	2.27519
cy79_p1_CD45_neg_PDL1_pos_AS_C1_R1_G06_S78_comb	Lymphnode	1.89142
CY88_5_B03_S687_comb	Cutanoues met	0.232615
Cy71_CD45_E10_S538_comb	Transverse colon	1.99531
cy84_Primary_CD45_neg_E12_S1020_comb	Acral primary	0.0935716
CY89NEG_A03_S3_comb	Lymphnode	1.87532
cy79_p4_CD45_neg_PDL1_neg_G07_S1135_comb	Lymphnode	1.931
cy78_CD45_neg_1_F05_S545_comb	Small bowel	0.820243
CY88_5_B07_S691_comb	Cutanoues met	2.15859
cy79_p4_CD45_neg_PDL1_pos_C10_S418_comb	Lymphnode	2.33037
cy79_p4_CD45_neg_PDL1_pos_E02_S434_comb	Lymphnode	2.8457
CY88_5_B01_S685_comb	Cutanoues met	0
cy79_p3_CD45_neg_PD1_pos_AS_C3_R1_H02_S374_comb	Lymphnode	3.0492
cy79_p4_CD45_neg_PDL1_pos_F09_S453_comb	Lymphnode	2.83172
CY89FNAQ2_C01_S409_comb	Lymphnode	2.45082
Cy80_II_CD45_B12_S888_comb	Lymphnode	1.23367
cy80_CD45_neg_D09_S909_comb	Lymphnode	1.63289
CY89CORE11_G08_S176_comb	Lymphnode	2.64589
CY88_3_E10_S634_comb	Cutanoues met	0
cy79_p4_CD45_neg_PDL1_neg_C11_S1091_comb	Lymphnode	2.99799
Cy80_II_CD45_A09_S873_comb	Lymphnode	1.79548
cy79_p5_CD45_neg_PDL1_pos_B04_S688_comb	Lymphnode	2.46656
cy79_p5_CD45_neg_PDL1_pos_E06_S726_comb	Lymphnode	0
cy81_FNA_CD45_neg_G03_S1035_comb	Lymphnode	0.705704
cy82_CD45_neg_1_D05_S233_comb	Lymphnode	2.17689
cy79_p5_CD45_neg_PDL1_neg_F11_S839_comb	Lymphnode	1.92275
cy79_p5_CD45_neg_PDL1_neg_F02_S830_comb	Lymphnode	0.291925
cy81_FNA_CD45_neg_G09_S1041_comb	Lymphnode	0.965324
cy79_p1_CD45_neg_PDL1_neg_AS_C4_R1_B09_S117_comb	Lymphnode	2.66939
CY89NEG_A02_S2_comb	Lymphnode	1.70567
cy78_CD45_neg_3_F12_S744_comb	Small bowel	0.90625
cy79_p4_CD45_neg_PDL1_pos_G03_S459_comb	Lymphnode	2.29637
Cy80_II_CD45_F11_S935_comb	Lymphnode	0.593243
CY89NEG_E02_S50_comb	Lymphnode	2.26734
cy79_p3_CD45_neg_PDL1_neg_A11_S203_comb	Lymphnode	2.96621
CY89CORE11_F07_S163_comb	Lymphnode	2.5867
cy78_CD45_neg_3_A05_S677_comb	Small bowel	0.757858
CY89CORE11_A09_S105_comb	Lymphnode	0.98524
cy79_p1_CD45_neg_PDL1_neg_AS_C4_R1_H09_S189_comb	Lymphnode	1.88918
cy78_CD45_neg_1_D09_S525_comb	Small bowel	0.517618
cy79_p5_CD45_neg_PDL1_neg_A12_S780_comb	Lymphnode	3.296
cy78_CD45_neg_1_D12_S528_comb	Small bowel	0.805444
cy79_p4_CD45_neg_PDL1_neg_A08_S1064_comb	Lymphnode	3.26119
cy80_CD45_neg_D11_S911_comb	Lymphnode	3.14716
Cy81_Bulk_CD45_E03_S147_comb	Lymphnode	1.708
CY89NEG_D12_S48_comb	Lymphnode	1.78471
cy79_p4_CD45_neg_PDL1_neg_E01_S1105_comb	Lymphnode	1.53491
cy82_CD45_neg_3_D09_S813_comb	Lymphnode	0
cy79_p4_CD45_neg_PDL1_neg_B03_S1071_comb	Lymphnode	0.221681
CY88_5_C08_S704_comb	Cutanoues met	1.13916
cy78_CD45_neg_3_C01_S697_comb	Small bowel	0.845048
cy79_p5_CD45_neg_PDL1_neg_A11_S779_comb	Lymphnode	2.04861
cy79_p3_CD45_neg_PD1_pos_AS_C3_R1_B06_S306_comb	Lymphnode	2.72966
CY89CORE11_C08_S128_comb	Lymphnode	1.26053
cy79_p4_CD45_neg_PDL1_neg_D04_S1096_comb	Lymphnode	2.61652
cy80_CD45_neg_E06_S918_comb	Lymphnode	1.3638
Cy80_II_CD45_D04_S904_comb	Lymphnode	0.410538
CY89CORE11_D11_S143_comb	Lymphnode	1.72863
cy79_p5_CD45_neg_PDL1_pos_H03_S759_comb	Lymphnode	1.81661
cy79_p3_CD45_neg_PD1_pos_AS_C3_R1_C05_S317_comb	Lymphnode	3.5176
cy79_p5_CD45_neg_PDL1_neg_A07_S775_comb	Lymphnode	0
cy79_p4_CD45_neg_PDL1_pos_C05_S413_comb	Lymphnode	2.56533
cy79_p4_CD45_neg_PDL1_pos_D08_S428_comb	Lymphnode	1.81727
cy79_p3_CD45_neg_PD1_pos_AS_C3_R1_D07_S331_comb	Lymphnode	2.39808
cy79_p5_CD45_neg_PDL1_pos_H11_S767_comb	Lymphnode	1.73365
cy80_CD45_neg_B04_S880_comb	Lymphnode	2.34778
Cy71_CD45_B12_S504_comb	Transverse colon	1.76912
cy79_p1_CD45_neg_PDL1_neg_AS_C4_R1_A10_S106_comb	Lymphnode	1.36861
cy79_p4_CD45_neg_PDL1_neg_B10_S1078_comb	Lymphnode	3.41795
cy78_CD45_neg_3_A12_S684_comb	Small bowel	0.0344968
CY88_5_F05_S737_comb	Cutanoues met	1.5707
CY88_5_C05_S701_comb	Cutanoues met	0
cy53_1_CD45_neg_B07_S307_comb	Subcutaneous back lesion	1.28263
CY88_3_G11_S659_comb	Cutanoues met	0
Cy81_Bulk_CD45_A11_S107_comb	Lymphnode	0.222892
cy79_p3_CD45_neg_PDL1_neg_B03_S207_comb	Lymphnode	2.48739
CY89CORE11_H06_S186_comb	Lymphnode	1.06089
cy79_p1_CD45_neg_PDL1_pos_AS_C1_R1_G08_S80_comb	Lymphnode	1.66097
cy79_p1_CD45_neg_PDL1_pos_AS_C1_R1_E04_S52_comb	Lymphnode	2.10876
CY89FNAQ2_F12_S456_comb	Lymphnode	1.3505
cy81_FNA_CD45_neg_F12_S1032_comb	Lymphnode	2.60953
cy79_p4_CD45_neg_PDL1_neg_F02_S1118_comb	Lymphnode	2.54706
cy78_CD45_neg_2_A12_S588_comb	Small bowel	0.600418
Cy71_CD45_E02_S530_comb	Transverse colon	0.370681
cy79_p3_CD45_neg_PD1_pos_AS_C3_R1_E11_S347_comb	Lymphnode	2.77756
Cy71_CD45_B03_S495_comb	Transverse colon	2.32042
Cy81_FNA_CD45_C08_S320_comb	Lymphnode	1.50757
CY88_3_D03_S615_comb	Cutanoues met	0
cy79_p5_CD45_neg_PDL1_pos_G03_S747_comb	Lymphnode	1.60684
CY89NEG_F04_S64_comb	Lymphnode	1.03957
Cy81_Bulk_CD45_C05_S125_comb	Lymphnode	0.580607
cy79_p4_CD45_neg_PDL1_pos_A12_S396_comb	Lymphnode	2.53003
cy79_p5_CD45_neg_PDL1_pos_H10_S766_comb	Lymphnode	0.672099
cy80_CD45_neg_D01_S901_comb	Lymphnode	1.80385
CY89NEG_D05_S41_comb	Lymphnode	1.58183
cy80_CD45_neg_C02_S890_comb	Lymphnode	1.13133
CY88_3_D09_S621_comb	Cutanoues met	1.00208
cy78_CD45_neg_1_D01_S517_comb	Small bowel	0.600867
cy79_p1_CD45_neg_PDL1_pos_AS_C1_R1_B04_S16_comb	Lymphnode	1.69068
cy78_CD45_neg_3_B01_S685_comb	Small bowel	1.45945
cy80_CD45_neg_E10_S922_comb	Lymphnode	0.885793
cy79_p4_CD45_neg_PDL1_neg_H04_S1144_comb	Lymphnode	2.23018
cy79_p4_CD45_neg_PDL1_neg_C02_S1082_comb	Lymphnode	3.66624
cy78_CD45_neg_1_B11_S503_comb	Small bowel	0.777658
CY88_3_A07_S583_comb	Cutanoues met	0.0324387
cy79_p4_CD45_neg_PDL1_pos_C11_S419_comb	Lymphnode	1.4741
CY88_5_C02_S698_comb	Cutanoues met	0
cy79_p4_CD45_neg_PDL1_neg_G03_S1131_comb	Lymphnode	2.54927
cy78_CD45_neg_2_B10_S598_comb	Small bowel	0.114575
Cy71_CD45_F01_S541_comb	Transverse colon	0.961423
cy79_p4_CD45_neg_PDL1_neg_F07_S1123_comb	Lymphnode	2.99316
cy79_p4_CD45_neg_PDL1_neg_C09_S1089_comb	Lymphnode	2.79397
cy79_p5_CD45_neg_PDL1_neg_D10_S814_comb	Lymphnode	1.81358
CY89NEG_F08_S68_comb	Lymphnode	1.20298
CY89CORE11_D05_S137_comb	Lymphnode	0.727412
cy78_CD45_neg_1_B06_S498_comb	Small bowel	0.988787
CY88_3_A02_S578_comb	Cutanoues met	0.185331
cy81_Bulk_CD45_neg_G04_S172_comb	Lymphnode	1.38048
cy79_p5_CD45_neg_PDL1_neg_F08_S836_comb	Lymphnode	1.1881
cy79_p3_CD45_neg_PDL1_neg_E01_S241_comb	Lymphnode	1.75402
CY89CORE11_A03_S99_comb	Lymphnode	1.17954
cy79_p3_CD45_neg_PD1_pos_AS_C3_R1_D08_S332_comb	Lymphnode	1.1969
cy78_CD45_neg_1_H03_S567_comb	Small bowel	1.89625
cy79_p4_CD45_neg_PDL1_neg_D11_S1103_comb	Lymphnode	2.55995
Cy71_CD45_G05_S557_comb	Transverse colon	0
cy79_p3_CD45_neg_PD1_pos_AS_C3_R1_F03_S351_comb	Lymphnode	2.65655
cy79_p3_CD45_neg_PDL1_neg_C10_S226_comb	Lymphnode	2.61202
CY89NEG_A07_S7_comb	Lymphnode	1.61489
cy79_p4_CD45_neg_PDL1_neg_F09_S1125_comb	Lymphnode	0
cy79_p1_CD45_neg_PDL1_neg_AS_C4_R1_C05_S125_comb	Lymphnode	2.96148
cy78_CD45_neg_3_E07_S727_comb	Small bowel	1.30887
cy79_p5_CD45_neg_PDL1_pos_G07_S751_comb	Lymphnode	2.21484
cy79_p3_CD45_neg_PDL1_neg_C09_S225_comb	Lymphnode	1.04044
cy78_CD45_neg_1_G12_S564_comb	Small bowel	0.022073
cy84_Primary_CD45_neg_E05_S1013_comb	Acral primary	0
cy81_Bulk_CD45_neg_G07_S175_comb	Lymphnode	0
cy79_p3_CD45_neg_PDL1_neg_B09_S213_comb	Lymphnode	2.78091
cy78_CD45_neg_3_H02_S758_comb	Small bowel	0
cy78_CD45_neg_3_F09_S741_comb	Small bowel	0
cy79_p3_CD45_neg_PDL1_neg_H02_S278_comb	Lymphnode	2.15287
cy79_p5_CD45_neg_PDL1_pos_G04_S748_comb	Lymphnode	3.0414
cy79_p4_CD45_neg_PDL1_pos_B06_S402_comb	Lymphnode	1.89696
cy79_p3_CD45_neg_PDL1_neg_C02_S218_comb	Lymphnode	2.58064
Cy81_FNA_CD45_F03_S351_comb	Lymphnode	1.88484
CY89FNAQ2_G05_S461_comb	Lymphnode	1.65273
cy79_p5_CD45_neg_PDL1_pos_F05_S737_comb	Lymphnode	2.54624
cy60_1_cd_45_neg_3_F09_S549_comb	Spleen	0.493278
CY88_3_B08_S596_comb	Cutanoues met	1.55672
cy79_p4_CD45_neg_PDL1_neg_A11_S1067_comb	Lymphnode	2.37573
cy79_p1_CD45_neg_PDL1_pos_AS_C1_R1_E05_S53_comb	Lymphnode	1.53652
cy79_p1_CD45_neg_PDL1_neg_AS_C4_R1_E01_S145_comb	Lymphnode	1.95862
CY89NEG_B01_S13_comb	Lymphnode	2.29602
cy79_p4_CD45_neg_PDL1_neg_G06_S1134_comb	Lymphnode	2.13462
cy79_p1_CD45_neg_PDL1_pos_AS_C1_R1_A11_S11_comb	Lymphnode	2.46003
CY88_3_G03_S651_comb	Cutanoues met	0.102634
CY89FNAQ2_C06_S414_comb	Lymphnode	2.34047
Cy81_Bulk_CD45_B05_S113_comb	Lymphnode	1.5645
cy79_p1_CD45_neg_PDL1_pos_AS_C1_R1_G05_S77_comb	Lymphnode	2.81982
CY88_3_H08_S668_comb	Cutanoues met	0
Cy71_CD45_F07_S547_comb	Transverse colon	0
cy80_CD45_neg_C03_S891_comb	Lymphnode	2.20215
CY89CORE11_B08_S116_comb	Lymphnode	2.53114
cy79_p1_CD45_neg_PDL1_pos_AS_C1_R1_G11_S83_comb	Lymphnode	1.87543
cy78_CD45_neg_1_A11_S491_comb	Small bowel	0
cy79_p5_CD45_neg_PDL1_pos_B09_S693_comb	Lymphnode	2.24632
cy79_p3_CD45_neg_PD1_pos_AS_C3_R1_G06_S366_comb	Lymphnode	2.67257
cy79_p3_CD45_neg_PD1_pos_AS_C3_R1_G01_S361_comb	Lymphnode	2.31065
CY88_5_A05_S677_comb	Cutanoues met	1.29763
CY89CORE11_E12_S156_comb	Lymphnode	2.30654
cy79_p5_CD45_neg_PDL1_neg_D05_S809_comb	Lymphnode	2.71064
cy79_p1_CD45_neg_PDL1_pos_AS_C1_R1_F10_S70_comb	Lymphnode	2.12475
Cy80_II_CD45_C02_S890_comb	Lymphnode	0.565302
cy79_p1_CD45_neg_PDL1_pos_AS_C1_R1_F02_S62_comb	Lymphnode	0.980393
Cy80_II_CD45_F01_S925_comb	Lymphnode	1.28931
cy79_p4_CD45_neg_PDL1_neg_G12_S1140_comb	Lymphnode	3.35826
CY88_3_B09_S597_comb	Cutanoues met	0
cy79_p1_CD45_neg_PDL1_pos_AS_C1_R1_E02_S50_comb	Lymphnode	2.07051
cy79_p1_CD45_neg_PDL1_neg_AS_C4_R1_C12_S132_comb	Lymphnode	0.651316
CY88_5_C01_S697_comb	Cutanoues met	2.02122
cy79_p1_CD45_neg_PDL1_pos_AS_C1_R1_A06_S6_comb	Lymphnode	2.31024
CY89FNAQ2_D06_S426_comb	Lymphnode	1.8761
cy79_p1_CD45_neg_PDL1_neg_AS_C4_R1_B05_S113_comb	Lymphnode	2.58318
Cy80_II_CD45_E01_S913_comb	Lymphnode	0.570562
CY89NEG_G08_S80_comb	Lymphnode	0.428632
cy53_1_CD45_neg_A12_S300_comb	Subcutaneous back lesion	0
Cy81_FNA_CD45_B02_S302_comb	Lymphnode	1.79159
cy78_CD45_neg_2_C07_S607_comb	Small bowel	1.0037
cy60_1_cd_45_neg_1_D11_S239_comb	Spleen	0
CY88_3_E02_S626_comb	Cutanoues met	1.82203
CY88_3_A12_S588_comb	Cutanoues met	0.0967451
cy80_CD45_neg_F01_S925_comb	Lymphnode	1.12084
cy81_Bulk_CD45_neg_G06_S174_comb	Lymphnode	2.18882
cy79_p4_CD45_neg_PDL1_pos_G04_S460_comb	Lymphnode	2.23145
cy79_p3_CD45_neg_PDL1_neg_B07_S211_comb	Lymphnode	0.827667
CY88_5_G02_S746_comb	Cutanoues met	0
cy79_p5_CD45_neg_PDL1_pos_F10_S742_comb	Lymphnode	2.81611
cy80_CD45_neg_D02_S902_comb	Lymphnode	2.53063
CY89CORE11_F10_S166_comb	Lymphnode	1.09914
cy79_p4_CD45_neg_PDL1_pos_B03_S399_comb	Lymphnode	1.52947
cy78_CD45_neg_1_C01_S505_comb	Small bowel	0.637193
cy80_CD45_neg_B08_S884_comb	Lymphnode	1.62543
cy78_CD45_neg_2_A05_S581_comb	Small bowel	0
cy79_p5_CD45_neg_PDL1_pos_D09_S717_comb	Lymphnode	2.24242
cy79_p3_CD45_neg_PDL1_neg_F03_S255_comb	Lymphnode	2.14185
CY89FNAQ2_G04_S460_comb	Lymphnode	1.9327
cy80_CD45_neg_F08_S932_comb	Lymphnode	2.67564
cy79_p1_CD45_neg_PDL1_neg_AS_C4_R1_A02_S98_comb	Lymphnode	1.8803
Cy81_FNA_CD45_F07_S355_comb	Lymphnode	0
CY88_3_G05_S653_comb	Cutanoues met	2.55624
cy81_FNA_CD45_neg_E09_S1017_comb	Lymphnode	2.39279
cy79_p1_CD45_neg_PDL1_neg_AS_C4_R1_G09_S177_comb	Lymphnode	0.962189
Cy80_II_CD45_H11_S959_comb	Lymphnode	0.623508
cy78_CD45_neg_1_H05_S569_comb	Small bowel	1.47297
cy79_p3_CD45_neg_PD1_pos_AS_C3_R1_D02_S326_comb	Lymphnode	2.21012
Cy81_FNA_CD45_E04_S340_comb	Lymphnode	1.59305
cy79_p1_CD45_neg_PDL1_neg_AS_C4_R1_C04_S124_comb	Lymphnode	0
cy79_p5_CD45_neg_PDL1_pos_C04_S700_comb	Lymphnode	1.89776
cy79_p4_CD45_neg_PDL1_pos_D09_S429_comb	Lymphnode	3.06989
cy78_CD45_neg_3_E06_S726_comb	Small bowel	0
cy82_CD45_neg_3_A11_S779_comb	Lymphnode	2.53758
CY89NEG_A10_S10_comb	Lymphnode	0
cy79_p4_CD45_neg_PDL1_pos_H05_S473_comb	Lymphnode	3.2973
Cy81_FNA_CD45_H09_S381_comb	Lymphnode	0
CY88_3_E07_S631_comb	Cutanoues met	2.31695
cy80_CD45_neg_E05_S917_comb	Lymphnode	1.88876
Cy80_II_CD45_A01_S865_comb	Lymphnode	1.15357
CY89NEG_A12_S12_comb	Lymphnode	2.85856
cy79_p1_CD45_neg_PDL1_neg_AS_C4_R1_B03_S111_comb	Lymphnode	0
cy79_p3_CD45_neg_PDL1_neg_G12_S276_comb	Lymphnode	1.45951
cy79_p4_CD45_neg_PDL1_pos_C06_S414_comb	Lymphnode	3.2169
Cy81_Bulk_CD45_F12_S168_comb	Lymphnode	0
CY88_3_A08_S584_comb	Cutanoues met	0.05435
cy81_FNA_CD45_neg_D01_S997_comb	Lymphnode	1.46589
cy79_p5_CD45_neg_PDL1_pos_H09_S765_comb	Lymphnode	2.53667
cy79_p3_CD45_neg_PD1_pos_AS_C3_R1_E03_S339_comb	Lymphnode	3.35726
Cy71_CD45_E06_S534_comb	Transverse colon	0.681778
cy79_p4_CD45_neg_PDL1_neg_C08_S1088_comb	Lymphnode	2.516
cy79_p5_CD45_neg_PDL1_neg_A09_S777_comb	Lymphnode	3.26338
CY88_3_C06_S606_comb	Cutanoues met	0
cy79_p3_CD45_neg_PDL1_neg_C03_S219_comb	Lymphnode	1.92207
cy81_FNA_CD45_neg_D03_S999_comb	Lymphnode	0.497178
cy81_FNA_CD45_neg_E06_S1014_comb	Lymphnode	1.72532
CY88_3_F11_S647_comb	Cutanoues met	0.74466
CY89NEG_C10_S34_comb	Lymphnode	1.28984
cy79_p4_CD45_neg_PDL1_pos_B07_S403_comb	Lymphnode	2.00056
cy81_FNA_CD45_neg_C11_S995_comb	Lymphnode	1.01936
CY88_5_A06_S678_comb	Cutanoues met	0
cy80_CD45_neg_B03_S879_comb	Lymphnode	1.89634
cy78_CD45_neg_3_C04_S700_comb	Small bowel	0
CY84_PRIM_POS_ALL_6_D06_S426_comb	Acral primary	0.86485
cy79_p4_CD45_neg_PDL1_pos_A06_S390_comb	Lymphnode	2.66119
cy79_p3_CD45_neg_PDL1_neg_H05_S281_comb	Lymphnode	2.61025
Cy71_CD45_C12_S516_comb	Transverse colon	0
cy79_p4_CD45_neg_PDL1_neg_H05_S1145_comb	Lymphnode	2.40342
cy79_p1_CD45_neg_PDL1_neg_AS_C4_R1_C06_S126_comb	Lymphnode	1.93292
CY88_3_A11_S587_comb	Cutanoues met	2.95531
CY88_3_F10_S646_comb	Cutanoues met	0.0400971
cy79_p1_CD45_neg_PDL1_neg_AS_C4_R1_C09_S129_comb	Lymphnode	2.17969
cy79_p4_CD45_neg_PDL1_neg_E09_S1113_comb	Lymphnode	3.20157
CY88_3_G12_S660_comb	Cutanoues met	2.42075
CY88_5_H04_S760_comb	Cutanoues met	0
cy79_p3_CD45_neg_PDL1_neg_H01_S277_comb	Lymphnode	0.976311
CY89NEG_E03_S51_comb	Lymphnode	2.27825
CY88_3_G01_S649_comb	Cutanoues met	1.68002
cy81_Bulk_CD45_neg_D01_S133_comb	Lymphnode	0.0191675
cy78_CD45_neg_1_C06_S510_comb	Small bowel	1.04635
Cy71_CD45_A06_S486_comb	Transverse colon	1.20813
cy79_p5_CD45_neg_PDL1_neg_G08_S848_comb	Lymphnode	2.75746
Cy80_II_CD45_E11_S923_comb	Lymphnode	1.87459
cy79_p4_CD45_neg_PDL1_pos_F04_S448_comb	Lymphnode	2.10389
CY88_5_F03_S735_comb	Cutanoues met	0
cy79_p3_CD45_neg_PD1_pos_AS_C3_R1_C12_S324_comb	Lymphnode	2.64801
cy79_p1_CD45_neg_PDL1_neg_AS_C4_R1_A08_S104_comb	Lymphnode	1.73831
Cy71_CD45_C09_S513_comb	Transverse colon	0.391927
cy79_p1_CD45_neg_PDL1_pos_AS_C1_R1_G02_S74_comb	Lymphnode	1.84644
cy79_p4_CD45_neg_PDL1_neg_D08_S1100_comb	Lymphnode	3.42214
Cy71_CD45_E05_S533_comb	Transverse colon	2.56969
cy84_Primary_CD45_neg_A10_S970_comb	Acral primary	1.76497
cy79_p3_CD45_neg_PD1_pos_AS_C3_R1_D03_S327_comb	Lymphnode	3.06571
CY84_PRIM_POS_ALL_6_G01_S457_comb	Acral primary	0.732747
CY88_5_A03_S675_comb	Cutanoues met	0
cy79_p1_CD45_neg_PDL1_neg_AS_C4_R1_G07_S175_comb	Lymphnode	2.52606
cy81_Bulk_CD45_neg_B02_S110_comb	Lymphnode	2.37512
cy80_CD45_neg_A06_S870_comb	Lymphnode	2.87643
cy78_CD45_neg_3_G10_S754_comb	Small bowel	1.4584
cy79_p4_CD45_neg_PDL1_pos_B12_S408_comb	Lymphnode	1.8422
cy79_p4_CD45_neg_PDL1_pos_G09_S465_comb	Lymphnode	2.81836
cy79_p3_CD45_neg_PDL1_neg_C01_S217_comb	Lymphnode	2.22707
Cy71_CD45_H12_S576_comb	Transverse colon	0.877996
cy81_Bulk_CD45_neg_B04_S112_comb	Lymphnode	0
cy79_p5_CD45_neg_PDL1_neg_H11_S863_comb	Lymphnode	1.61174
cy79_p3_CD45_neg_PD1_pos_AS_C3_R1_B12_S312_comb	Lymphnode	2.55183
cy78_CD45_neg_3_H04_S760_comb	Small bowel	0.137391
cy79_p3_CD45_neg_PD1_pos_AS_C3_R1_G11_S371_comb	Lymphnode	2.16619
CY88_5_F06_S738_comb	Cutanoues met	0
CY88_5_H06_S762_comb	Cutanoues met	0.534073
cy79_p5_CD45_neg_PDL1_neg_D02_S806_comb	Lymphnode	2.66187
cy79_p5_CD45_neg_PDL1_neg_B07_S787_comb	Lymphnode	3.15348
Cy80_II_CD45_E08_S920_comb	Lymphnode	2.05704
cy78_CD45_neg_1_D04_S520_comb	Small bowel	1.31509
cy79_p4_CD45_neg_PDL1_pos_F01_S445_comb	Lymphnode	1.44451
cy79_p3_CD45_neg_PD1_pos_AS_C3_R1_F08_S356_comb	Lymphnode	2.52895
Cy81_FNA_CD45_H05_S377_comb	Lymphnode	0.215061
cy81_FNA_CD45_neg_D12_S1008_comb	Lymphnode	2.93614
cy79_p5_CD45_neg_PDL1_neg_A08_S776_comb	Lymphnode	2.04885
cy79_p4_CD45_neg_PDL1_neg_B12_S1080_comb	Lymphnode	2.83284
cy79_p4_CD45_neg_PDL1_neg_G02_S1130_comb	Lymphnode	1.84593
cy79_p5_CD45_neg_PDL1_pos_C05_S701_comb	Lymphnode	1.11291
Cy81_FNA_CD45_D12_S336_comb	Lymphnode	2.01861
cy79_p3_CD45_neg_PD1_pos_AS_C3_R1_G03_S363_comb	Lymphnode	1.21245
cy81_FNA_CD45_neg_E08_S1016_comb	Lymphnode	1.34396
cy81_Bulk_CD45_neg_A07_S103_comb	Lymphnode	0
cy79_p5_CD45_neg_PDL1_pos_E01_S721_comb	Lymphnode	2.13953
CY88_3_F09_S645_comb	Cutanoues met	0
cy78_CD45_neg_3_A11_S683_comb	Small bowel	1.3439
cy94_cd45neg_cd90pos_D01_S325_comb	Lymphnode	2.59968
cy81_Bulk_CD45_neg_H07_S187_comb	Lymphnode	0.898494
CY88_5_A12_S684_comb	Cutanoues met	0
cy79_p4_CD45_neg_PDL1_neg_A10_S1066_comb	Lymphnode	2.96432
cy78_CD45_neg_2_B05_S593_comb	Small bowel	1.4196
cy79_p1_CD45_neg_PDL1_neg_AS_C4_R1_F08_S164_comb	Lymphnode	2.90411
cy79_p1_CD45_neg_PDL1_neg_AS_C4_R1_H04_S184_comb	Lymphnode	0
cy79_p4_CD45_neg_PDL1_pos_G10_S466_comb	Lymphnode	3.55049
cy79_p3_CD45_neg_PD1_pos_AS_C3_R1_C09_S321_comb	Lymphnode	2.03744
Cy71_CD45_A07_S487_comb	Transverse colon	1.56611
Cy71_CD45_G11_S563_comb	Transverse colon	0
cy79_p4_CD45_neg_PDL1_pos_F10_S454_comb	Lymphnode	3.73894
CY88_3_G10_S658_comb	Cutanoues met	1.1099
cy81_FNA_CD45_neg_E01_S1009_comb	Lymphnode	1.34024
cy79_p1_CD45_neg_PDL1_neg_AS_C4_R1_C03_S123_comb	Lymphnode	3.25914
cy79_p5_CD45_neg_PDL1_pos_G06_S750_comb	Lymphnode	3.06708
cy81_FNA_CD45_neg_F01_S1021_comb	Lymphnode	1.83284
CY88_3_D11_S623_comb	Cutanoues met	0
cy79_p1_CD45_neg_PDL1_neg_AS_C4_R1_F12_S168_comb	Lymphnode	2.3492
cy79_p5_CD45_neg_PDL1_pos_C02_S698_comb	Lymphnode	1.41178
cy79_p4_CD45_neg_PDL1_neg_A02_S1058_comb	Lymphnode	3.47395
cy79_p5_CD45_neg_PDL1_pos_D07_S715_comb	Lymphnode	4.24827
cy81_FNA_CD45_neg_H02_S1046_comb	Lymphnode	1.39899
cy79_p1_CD45_neg_PDL1_neg_AS_C4_R1_B01_S109_comb	Lymphnode	0
cy79_p1_CD45_neg_PDL1_neg_AS_C4_R1_D08_S140_comb	Lymphnode	1.75695
cy79_p1_CD45_neg_PDL1_neg_AS_C4_R1_D10_S142_comb	Lymphnode	3.32451
cy81_FNA_CD45_neg_B03_S975_comb	Lymphnode	3.17074
cy81_Bulk_CD45_neg_H02_S182_comb	Lymphnode	0.913778
cy80_CD45_neg_A10_S874_comb	Lymphnode	1.33654
CY88_3_H04_S664_comb	Cutanoues met	2.47274
cy79_p1_CD45_neg_PDL1_neg_AS_C4_R1_B06_S114_comb	Lymphnode	1.10989
cy79_p5_CD45_neg_PDL1_neg_E04_S820_comb	Lymphnode	2.28757
cy79_p3_CD45_neg_PD1_pos_AS_C3_R1_G10_S370_comb	Lymphnode	2.11355
cy78_CD45_neg_3_B10_S694_comb	Small bowel	0
cy53_1_CD45_neg_F07_S355_comb	Subcutaneous back lesion	0
cy79_p1_CD45_neg_PDL1_pos_AS_C1_R1_B06_S18_comb	Lymphnode	1.45711
Cy81_Bulk_CD45_F05_S161_comb	Lymphnode	1.19636
cy79_p3_CD45_neg_PD1_pos_AS_C3_R1_C08_S320_comb	Lymphnode	2.05095
CY88_5_B02_S686_comb	Cutanoues met	1.75296
cy79_p3_CD45_neg_PD1_pos_AS_C3_R1_F09_S357_comb	Lymphnode	2.83502
cy60_1_cd_45_neg_1_C08_S224_comb	Spleen	1.48106
cy78_CD45_neg_3_G08_S752_comb	Small bowel	1.35309
cy81_FNA_CD45_neg_E10_S1018_comb	Lymphnode	2.10449
cy78_CD45_neg_1_C05_S509_comb	Small bowel	0.278274
cy79_p4_CD45_neg_PDL1_pos_G02_S458_comb	Lymphnode	2.13053
Cy81_Bulk_CD45_D08_S140_comb	Lymphnode	0.942415
cy79_p1_CD45_neg_PDL1_pos_AS_C1_R1_G12_S84_comb	Lymphnode	1.85904
cy79_p3_CD45_neg_PD1_pos_AS_C3_R1_E12_S348_comb	Lymphnode	2.86855
cy78_CD45_neg_3_D11_S719_comb	Small bowel	0
CY88_3_F06_S642_comb	Cutanoues met	0
cy79_p5_CD45_neg_PDL1_pos_B08_S692_comb	Lymphnode	1.41105
Cy81_FNA_CD45_B04_S304_comb	Lymphnode	1.57562
cy78_CD45_neg_3_B05_S689_comb	Small bowel	0.347815
CY88_3_D05_S617_comb	Cutanoues met	0.200862
Cy80_II_CD45_H12_S960_comb	Lymphnode	0.589642
CY88_5_A07_S679_comb	Cutanoues met	1.59194
cy79_p1_CD45_neg_PDL1_pos_AS_C1_R1_D07_S43_comb	Lymphnode	1.27934
cy78_CD45_neg_3_G03_S747_comb	Small bowel	0
cy81_FNA_CD45_neg_H10_S1054_comb	Lymphnode	1.47136
cy79_p4_CD45_neg_PDL1_neg_H07_S1147_comb	Lymphnode	3.25576
cy79_p3_CD45_neg_PD1_pos_AS_C3_R1_C10_S322_comb	Lymphnode	2.74546
cy79_p5_CD45_neg_PDL1_pos_F03_S735_comb	Lymphnode	1.97667
CY88_5_A09_S681_comb	Cutanoues met	1.26211
cy79_p5_CD45_neg_PDL1_pos_B12_S696_comb	Lymphnode	2.43716
cy79_p1_CD45_neg_PDL1_pos_AS_C1_R1_D11_S47_comb	Lymphnode	2.17199
cy79_p3_CD45_neg_PD1_pos_AS_C3_R1_H06_S378_comb	Lymphnode	2.69803
Cy81_FNA_CD45_H01_S373_comb	Lymphnode	0
cy79_p5_CD45_neg_PDL1_neg_D08_S812_comb	Lymphnode	2.13698
cy81_FNA_CD45_neg_H11_S1055_comb	Lymphnode	2.51522
cy84_Primary_CD45_neg_H02_S1046_comb	Acral primary	1.5972
Cy71_CD45_C07_S511_comb	Transverse colon	0
cy79_p1_CD45_neg_PDL1_neg_AS_C4_R1_G01_S169_comb	Lymphnode	1.58309
Cy81_Bulk_CD45_A12_S108_comb	Lymphnode	0.0447288
CY88_3_A05_S581_comb	Cutanoues met	0
cy79_p1_CD45_neg_PDL1_neg_AS_C4_R1_A09_S105_comb	Lymphnode	3.07539
Cy80_II_CD45_A06_S870_comb	Lymphnode	1.20265
cy79_p4_CD45_neg_PDL1_neg_F04_S1120_comb	Lymphnode	3.13515
CY88_3_E08_S632_comb	Cutanoues met	2.37478
cy79_p3_CD45_neg_PDL1_neg_D08_S236_comb	Lymphnode	2.90685
cy78_CD45_neg_1_B12_S504_comb	Small bowel	1.63614
cy79_p1_CD45_neg_PDL1_neg_AS_C4_R1_C11_S131_comb	Lymphnode	1.6852
cy79_p1_CD45_neg_PDL1_pos_AS_C1_R1_E06_S54_comb	Lymphnode	1.95445
cy79_p5_CD45_neg_PDL1_pos_D10_S718_comb	Lymphnode	2.4851
cy79_p3_CD45_neg_PD1_pos_AS_C3_R1_E06_S342_comb	Lymphnode	2.64791
Cy81_Bulk_CD45_E06_S150_comb	Lymphnode	1.1697
cy79_p3_CD45_neg_PDL1_neg_H11_S287_comb	Lymphnode	0
cy79_p1_CD45_neg_PDL1_pos_AS_C1_R1_A08_S8_comb	Lymphnode	2.51304
cy79_p1_CD45_neg_PDL1_pos_AS_C1_R1_A03_S3_comb	Lymphnode	1.15528
cy79_p3_CD45_neg_PDL1_neg_F02_S254_comb	Lymphnode	2.21155
cy79_p4_CD45_neg_PDL1_neg_H02_S1142_comb	Lymphnode	2.67566
cy78_CD45_neg_2_A10_S586_comb	Small bowel	1.27887
cy79_p4_CD45_neg_PDL1_pos_B09_S405_comb	Lymphnode	3.20343
cy79_p5_CD45_neg_PDL1_pos_B11_S695_comb	Lymphnode	3.04824
cy79_p5_CD45_neg_PDL1_pos_G08_S752_comb	Lymphnode	2.2427
Cy71_CD45_C10_S514_comb	Transverse colon	1.15769
cy79_p1_CD45_neg_PDL1_neg_AS_C4_R1_H12_S192_comb	Lymphnode	1.62848
cy79_p5_CD45_neg_PDL1_neg_H08_S860_comb	Lymphnode	1.77892
cy78_CD45_neg_3_F10_S742_comb	Small bowel	1.28486
cy53_1_CD45_neg_F08_S356_comb	Subcutaneous back lesion	0
Cy71_CD45_C02_S506_comb	Transverse colon	0.260079
cy79_p1_CD45_neg_PDL1_neg_AS_C4_R1_H06_S186_comb	Lymphnode	0.56491
cy79_p3_CD45_neg_PDL1_neg_D07_S235_comb	Lymphnode	2.38447
cy79_p3_CD45_neg_PD1_pos_AS_C3_R1_A03_S291_comb	Lymphnode	1.73679
cy79_p1_CD45_neg_PDL1_pos_AS_C1_R1_C09_S33_comb	Lymphnode	2.34216
cy79_p3_CD45_neg_PDL1_neg_D05_S233_comb	Lymphnode	3.73158
cy78_CD45_neg_3_A09_S681_comb	Small bowel	0.571837
cy78_CD45_neg_1_A06_S486_comb	Small bowel	0.327458
cy79_p4_CD45_neg_PDL1_pos_E07_S439_comb	Lymphnode	1.90188
Cy71_CD45_F08_S548_comb	Transverse colon	0.38196
cy79_p4_CD45_neg_PDL1_pos_A05_S389_comb	Lymphnode	1.57341
cy78_CD45_neg_1_F11_S551_comb	Small bowel	0.417275
cy80_CD45_neg_C11_S899_comb	Lymphnode	2.51076
cy79_p3_CD45_neg_PD1_pos_AS_C3_R1_E02_S338_comb	Lymphnode	1.37338
Cy71_CD45_C04_S508_comb	Transverse colon	0
CY88_3_F08_S644_comb	Cutanoues met	1.42939
cy79_p3_CD45_neg_PDL1_neg_E12_S252_comb	Lymphnode	0.0251734
Cy81_FNA_CD45_D11_S335_comb	Lymphnode	2.0894
cy80_CD45_neg_C07_S895_comb	Lymphnode	2.3187
CY88_5_D12_S720_comb	Cutanoues met	0
cy79_p5_CD45_neg_PDL1_pos_A08_S680_comb	Lymphnode	2.82166
Cy71_CD45_H04_S568_comb	Transverse colon	0.42692
cy79_p1_CD45_neg_PDL1_neg_AS_C4_R1_H08_S188_comb	Lymphnode	2.6718
Cy81_FNA_CD45_C10_S322_comb	Lymphnode	0.934646
cy84_Primary_CD45_neg_H07_S1051_comb	Acral primary	0
cy79_p4_CD45_neg_PDL1_pos_B01_S397_comb	Lymphnode	2.03482
Cy71_CD45_D01_S517_comb	Transverse colon	0
cy79_p4_CD45_neg_PDL1_pos_G01_S457_comb	Lymphnode	3.31062
cy79_p5_CD45_neg_PDL1_pos_F07_S739_comb	Lymphnode	0.55257
cy79_p4_CD45_neg_PDL1_pos_F08_S452_comb	Lymphnode	2.58738
cy79_p5_CD45_neg_PDL1_neg_F09_S837_comb	Lymphnode	1.93483
CY89NEG_C02_S26_comb	Lymphnode	1.81654
cy81_Bulk_CD45_neg_E11_S155_comb	Lymphnode	1.53359
cy80_CD45_neg_B02_S878_comb	Lymphnode	2.9588
cy79_p3_CD45_neg_PDL1_neg_B10_S214_comb	Lymphnode	2.90419
cy79_p3_CD45_neg_PDL1_neg_B08_S212_comb	Lymphnode	3.22598
cy94_cd45neg_cd90pos_C09_S321_comb	Lymphnode	1.51194
cy79_p4_CD45_neg_PDL1_pos_E04_S436_comb	Lymphnode	3.62143
Cy71_CD45_B09_S501_comb	Transverse colon	0.792703
CY89NEG_H01_S85_comb	Lymphnode	0.704446
cy79_p5_CD45_neg_PDL1_pos_E12_S732_comb	Lymphnode	2.55073
CY88_5_E11_S731_comb	Cutanoues met	0
cy80_CD45_neg_B12_S888_comb	Lymphnode	2.28262
cy79_p1_CD45_neg_PDL1_neg_AS_C4_R1_A04_S100_comb	Lymphnode	2.66218
CY89CORE11_A07_S103_comb	Lymphnode	2.03269
cy79_p4_CD45_neg_PDL1_neg_D10_S1102_comb	Lymphnode	2.77844
cy81_FNA_CD45_neg_C07_S991_comb	Lymphnode	0.997378
cy78_CD45_neg_3_A03_S675_comb	Small bowel	1.49871
Cy81_Bulk_CD45_G06_S174_comb	Lymphnode	1.99265
Cy71_CD45_H11_S575_comb	Transverse colon	0.490635
cy79_p1_CD45_neg_PDL1_pos_AS_C1_R1_D01_S37_comb	Lymphnode	0.275156
cy94_cd45neg_cd90pos_D05_S329_comb	Lymphnode	0
cy53_1_CD45_neg_B06_S306_comb	Subcutaneous back lesion	0.360937
CY88_3_A04_S580_comb	Cutanoues met	0
cy79_p1_CD45_neg_PDL1_pos_AS_C1_R1_C07_S31_comb	Lymphnode	1.42703
Cy71_CD45_D06_S522_comb	Transverse colon	0
CY89NEG_B08_S20_comb	Lymphnode	1.06178
CY88_5_G08_S752_comb	Cutanoues met	0
cy53_1_CD45_neg_G03_S363_comb	Subcutaneous back lesion	0.355675
CY88_5_C11_S707_comb	Cutanoues met	1.35884
CY88_5_A10_S682_comb	Cutanoues met	0
cy79_p4_CD45_neg_PDL1_neg_G11_S1139_comb	Lymphnode	2.68365
cy78_CD45_neg_1_C07_S511_comb	Small bowel	0.534643
CY89CORE11_E04_S148_comb	Lymphnode	1.99465
cy80_CD45_neg_B10_S886_comb	Lymphnode	2.33181
cy79_p3_CD45_neg_PD1_pos_AS_C3_R1_C02_S314_comb	Lymphnode	3.29592
CY88_5_D04_S712_comb	Cutanoues met	1.06353
Cy80_II_CD45_C08_S896_comb	Lymphnode	1.75709
cy79_p3_CD45_neg_PD1_pos_AS_C3_R1_G12_S372_comb	Lymphnode	2.09903
cy80_CD45_neg_A07_S871_comb	Lymphnode	2.50731
Cy71_CD45_H01_S565_comb	Transverse colon	1.69773
cy78_CD45_neg_3_D06_S714_comb	Small bowel	0.609907
cy78_CD45_neg_3_C10_S706_comb	Small bowel	0.574251
cy79_p3_CD45_neg_PD1_pos_AS_C3_R1_F12_S360_comb	Lymphnode	2.71278
cy80_CD45_neg_E04_S916_comb	Lymphnode	2.2926
cy79_p3_CD45_neg_PD1_pos_AS_C3_R1_E10_S346_comb	Lymphnode	2.40714
Cy81_FNA_CD45_E01_S337_comb	Lymphnode	0
CY89CORE11_H03_S183_comb	Lymphnode	1.58169
CY88_5_B04_S688_comb	Cutanoues met	1.76975
Cy71_CD45_B10_S502_comb	Transverse colon	1.68667
CY88_3_H03_S663_comb	Cutanoues met	0
CY89NEG_H10_S94_comb	Lymphnode	2.54775
cy79_p1_CD45_neg_PDL1_neg_AS_C4_R1_H10_S190_comb	Lymphnode	1.28043
Cy81_Bulk_CD45_D12_S144_comb	Lymphnode	1.36455
cy78_CD45_neg_3_C03_S699_comb	Small bowel	0.232737
cy78_CD45_neg_3_H08_S764_comb	Small bowel	1.3464
cy53_1_CD45_neg_A07_S295_comb	Subcutaneous back lesion	0
cy79_p4_CD45_neg_PDL1_pos_B04_S400_comb	Lymphnode	1.30513
cy79_p1_CD45_neg_PDL1_neg_AS_C4_R1_G10_S178_comb	Lymphnode	1.37226
CY89NEG_C08_S32_comb	Lymphnode	2.24352
cy79_p3_CD45_neg_PD1_pos_AS_C3_R1_A02_S290_comb	Lymphnode	2.46317
Cy71_CD45_F05_S545_comb	Transverse colon	1.1187
cy81_Bulk_CD45_neg_D05_S137_comb	Lymphnode	2.01276
CY88_5_G12_S756_comb	Cutanoues met	0
CY88_5_C07_S703_comb	Cutanoues met	0
cy80_CD45_neg_C01_S889_comb	Lymphnode	0.647709
cy81_Bulk_CD45_neg_E10_S154_comb	Lymphnode	1.34841
cy81_Bulk_CD45_neg_H11_S191_comb	Lymphnode	1.46598
cy79_p5_CD45_neg_PDL1_pos_H12_S768_comb	Lymphnode	2.54369
CY89CORE11_G10_S178_comb	Lymphnode	1.39478
cy79_p1_CD45_neg_PDL1_neg_AS_C4_R1_G03_S171_comb	Lymphnode	2.05958
CY89FNAQ2_G02_S458_comb	Lymphnode	1.24254
cy79_p1_CD45_neg_PDL1_pos_AS_C1_R1_E03_S51_comb	Lymphnode	3.10047
CY88_5_H01_S757_comb	Cutanoues met	2.04221
cy79_p4_CD45_neg_PDL1_neg_A04_S1060_comb	Lymphnode	0.340896
cy60_1_cd_45_neg_3_H06_S570_comb	Spleen	0.106585
cy79_p1_CD45_neg_PDL1_pos_AS_C1_R1_G04_S76_comb	Lymphnode	1.42836
cy78_CD45_neg_3_B04_S688_comb	Small bowel	0
cy84_Primary_CD45_neg_A07_S967_comb	Acral primary	1.41253
cy79_p4_CD45_neg_PDL1_neg_C05_S1085_comb	Lymphnode	2.37644
cy81_Bulk_CD45_neg_D10_S142_comb	Lymphnode	1.39123
cy53_1_CD45_neg_D05_S329_comb	Subcutaneous back lesion	1.39233
cy79_p4_CD45_neg_PDL1_neg_B05_S1073_comb	Lymphnode	2.29548
cy79_p5_CD45_neg_PDL1_pos_D02_S710_comb	Lymphnode	3.10889
cy79_p3_CD45_neg_PDL1_neg_G01_S265_comb	Lymphnode	2.31842
Cy81_Bulk_CD45_D11_S143_comb	Lymphnode	1.24129
CY89FNAQ2_H05_S473_comb	Lymphnode	1.34568
cy79_p4_CD45_neg_PDL1_neg_G09_S1137_comb	Lymphnode	2.31913
CY88_5_E08_S728_comb	Cutanoues met	0
cy84_Primary_CD45_neg_F05_S1025_comb	Acral primary	0
cy79_p1_CD45_neg_PDL1_pos_AS_C1_R1_B01_S13_comb	Lymphnode	0.918008
cy78_CD45_neg_3_A08_S680_comb	Small bowel	0
cy81_Bulk_CD45_neg_F02_S158_comb	Lymphnode	0.7497
cy79_p3_CD45_neg_PD1_pos_AS_C3_R1_D09_S333_comb	Lymphnode	3.09913
cy78_CD45_neg_3_F08_S740_comb	Small bowel	2.30892
cy79_p5_CD45_neg_PDL1_neg_C12_S804_comb	Lymphnode	2.01135
Cy80_II_CD45_G03_S939_comb	Lymphnode	1.47162
CY88_5_C04_S700_comb	Cutanoues met	0.017449
cy79_p4_CD45_neg_PDL1_neg_G05_S1133_comb	Lymphnode	2.86676
cy84_Primary_CD45_neg_H12_S1056_comb	Acral primary	1.15705
cy79_p4_CD45_neg_PDL1_neg_E03_S1107_comb	Lymphnode	2.77906
cy78_CD45_neg_3_G06_S750_comb	Small bowel	0.619229
cy81_FNA_CD45_neg_G07_S1039_comb	Lymphnode	0.500949
cy80_CD45_neg_A12_S876_comb	Lymphnode	1.62745
cy78_CD45_neg_3_E10_S730_comb	Small bowel	0
cy81_FNA_CD45_neg_G05_S1037_comb	Lymphnode	0.770644
cy79_p5_CD45_neg_PDL1_neg_G02_S842_comb	Lymphnode	2.76178
cy79_p3_CD45_neg_PDL1_neg_C04_S220_comb	Lymphnode	2.26934
cy53_1_CD45_neg_H11_S383_comb	Subcutaneous back lesion	1.85342
cy81_Bulk_CD45_neg_H03_S183_comb	Lymphnode	1.15576
cy79_p5_CD45_neg_PDL1_neg_A10_S778_comb	Lymphnode	1.62774
cy79_p3_CD45_neg_PDL1_neg_F11_S263_comb	Lymphnode	2.79009
cy79_p4_CD45_neg_PDL1_pos_E06_S438_comb	Lymphnode	3.07773
cy79_p5_CD45_neg_PDL1_neg_H12_S864_comb	Lymphnode	1.59767
Cy71_CD45_C03_S507_comb	Transverse colon	0
cy60_1_cd_45_neg_3_G10_S562_comb	Spleen	0
cy79_p4_CD45_neg_PDL1_pos_F05_S449_comb	Lymphnode	2.80165
Cy71_CD45_H08_S572_comb	Transverse colon	1.00342
cy78_CD45_neg_1_G01_S553_comb	Small bowel	0.791212
cy79_p5_CD45_neg_PDL1_pos_H02_S758_comb	Lymphnode	3.60793
cy79_p1_CD45_neg_PDL1_pos_AS_C1_R1_B05_S17_comb	Lymphnode	2.29727
cy79_p5_CD45_neg_PDL1_pos_G10_S754_comb	Lymphnode	0.372759
CY89NEG_G05_S77_comb	Lymphnode	3.07752
Cy81_FNA_CD45_B12_S312_comb	Lymphnode	1.56504
Cy81_FNA_CD45_H04_S376_comb	Lymphnode	0.872345
CY89CORE11_G11_S179_comb	Lymphnode	1.3429
CY89CORE11_B07_S115_comb	Lymphnode	1.51305
cy60_1_cd_45_neg_1_D07_S235_comb	Spleen	0.83803
cy79_p3_CD45_neg_PDL1_neg_D01_S229_comb	Lymphnode	3.70097
cy78_CD45_neg_3_B11_S695_comb	Small bowel	0.941965
Cy81_Bulk_CD45_D04_S136_comb	Lymphnode	2.33028
Cy81_FNA_CD45_H08_S380_comb	Lymphnode	0.0943355
cy79_p1_CD45_neg_PDL1_pos_AS_C1_R1_D12_S48_comb	Lymphnode	2.69849
Cy71_CD45_B11_S503_comb	Transverse colon	1.87297
CY89CORE11_D03_S135_comb	Lymphnode	1.19896
Cy71_CD45_H02_S566_comb	Transverse colon	1.98322
cy79_p3_CD45_neg_PDL1_neg_E02_S242_comb	Lymphnode	2.35857
cy79_p1_CD45_neg_PDL1_pos_AS_C1_R1_D08_S44_comb	Lymphnode	1.44281
CY89CORE11_D04_S136_comb	Lymphnode	0.722885
CY88_5_C10_S706_comb	Cutanoues met	0.123131
cy79_p4_CD45_neg_PDL1_pos_E09_S441_comb	Lymphnode	3.23607
cy79_p4_CD45_neg_PDL1_pos_D06_S426_comb	Lymphnode	1.44912
cy79_p4_CD45_neg_PDL1_pos_C07_S415_comb	Lymphnode	3.46192
cy79_p5_CD45_neg_PDL1_neg_E03_S819_comb	Lymphnode	3.05497
cy79_p5_CD45_neg_PDL1_pos_F06_S738_comb	Lymphnode	1.61171
cy79_p3_CD45_neg_PDL1_neg_D11_S239_comb	Lymphnode	2.45954
cy79_p1_CD45_neg_PDL1_neg_AS_C4_R1_B02_S110_comb	Lymphnode	2.29765
Cy80_II_CD45_C01_S889_comb	Lymphnode	0
cy78_CD45_neg_1_F07_S547_comb	Small bowel	0
cy79_p4_CD45_neg_PDL1_pos_C09_S417_comb	Lymphnode	3.16015
cy79_p3_CD45_neg_PD1_pos_AS_C3_R1_F10_S358_comb	Lymphnode	2.98412
cy79_p5_CD45_neg_PDL1_neg_H05_S857_comb	Lymphnode	1.66725
CY88_5_B05_S689_comb	Cutanoues met	1.3512
cy79_p1_CD45_neg_PDL1_neg_AS_C4_R1_H02_S182_comb	Lymphnode	0.504877
CY89FNAQ2_F08_S452_comb	Lymphnode	1.79461
cy79_p3_CD45_neg_PD1_pos_AS_C3_R1_A06_S294_comb	Lymphnode	1.89905
Cy71_CD45_G03_S555_comb	Transverse colon	0
cy79_p4_CD45_neg_PDL1_pos_E11_S443_comb	Lymphnode	2.51801
cy79_p3_CD45_neg_PD1_pos_AS_C3_R1_A12_S300_comb	Lymphnode	2.68637
cy79_p1_CD45_neg_PDL1_pos_AS_C1_R1_F09_S69_comb	Lymphnode	1.1375
cy79_p3_CD45_neg_PD1_pos_AS_C3_R1_G04_S364_comb	Lymphnode	2.78634
cy79_p5_CD45_neg_PDL1_neg_A03_S771_comb	Lymphnode	2.27001
cy79_p3_CD45_neg_PD1_pos_AS_C3_R1_G05_S365_comb	Lymphnode	2.27191
cy79_p3_CD45_neg_PDL1_neg_F05_S257_comb	Lymphnode	0
cy79_p3_CD45_neg_PD1_pos_AS_C3_R1_B09_S309_comb	Lymphnode	2.13053
Cy80_II_CD45_E12_S924_comb	Lymphnode	1.68019
cy79_p1_CD45_neg_PDL1_neg_AS_C4_R1_G06_S174_comb	Lymphnode	2.33648
cy80_CD45_neg_G06_S942_comb	Lymphnode	2.52654
cy79_p1_CD45_neg_PDL1_neg_AS_C4_R1_F09_S165_comb	Lymphnode	3.02629
cy79_p1_CD45_neg_PDL1_neg_AS_C4_R1_A05_S101_comb	Lymphnode	2.21216
cy79_p5_CD45_neg_PDL1_neg_E06_S822_comb	Lymphnode	2.91816
Cy80_II_CD45_B08_S884_comb	Lymphnode	2.54489
cy79_p5_CD45_neg_PDL1_pos_E02_S722_comb	Lymphnode	1.13669
Cy80_II_CD45_E06_S918_comb	Lymphnode	1.62954
cy79_p3_CD45_neg_PD1_pos_AS_C3_R1_C06_S318_comb	Lymphnode	1.3907
CY88_3_E06_S630_comb	Cutanoues met	2.76364
Cy71_CD45_E08_S536_comb	Transverse colon	0
cy78_CD45_neg_1_C03_S507_comb	Small bowel	0.675459
cy80_CD45_neg_G09_S945_comb	Lymphnode	1.26746
CY89NEG_E04_S52_comb	Lymphnode	1.09944
cy79_p1_CD45_neg_PDL1_pos_AS_C1_R1_C11_S35_comb	Lymphnode	0.223499
cy79_p4_CD45_neg_PDL1_neg_F11_S1127_comb	Lymphnode	2.92333
cy79_p3_CD45_neg_PD1_pos_AS_C3_R1_B07_S307_comb	Lymphnode	1.61113
cy79_p3_CD45_neg_PDL1_neg_D12_S240_comb	Lymphnode	2.11092
Cy71_CD45_B06_S498_comb	Transverse colon	0
CY88_3_A01_S577_comb	Cutanoues met	0
cy79_p5_CD45_neg_PDL1_neg_D07_S811_comb	Lymphnode	1.15437
cy79_p5_CD45_neg_PDL1_pos_D03_S711_comb	Lymphnode	2.55269
cy79_p5_CD45_neg_PDL1_neg_B11_S791_comb	Lymphnode	2.42964
cy79_p5_CD45_neg_PDL1_pos_E07_S727_comb	Lymphnode	2.54036
cy78_CD45_neg_1_D06_S522_comb	Small bowel	0.430607
cy79_p3_CD45_neg_PD1_pos_AS_C3_R1_D12_S336_comb	Lymphnode	1.35128
cy79_p3_CD45_neg_PDL1_neg_B01_S205_comb	Lymphnode	1.17065
cy79_p1_CD45_neg_PDL1_neg_AS_C4_R1_C10_S130_comb	Lymphnode	1.69024
CY84_PRIM_POS_ALL_6_E04_S436_comb	Acral primary	1.27091
cy81_FNA_CD45_neg_B07_S979_comb	Lymphnode	2.0125
cy78_CD45_neg_3_F11_S743_comb	Small bowel	1.10295
CY89NEG_D08_S44_comb	Lymphnode	0.603106
cy79_p1_CD45_neg_PDL1_pos_AS_C1_R1_F08_S68_comb	Lymphnode	2.14122
cy79_p5_CD45_neg_PDL1_pos_C12_S708_comb	Lymphnode	2.71928
CY88_5_H11_S767_comb	Cutanoues met	1.71573
cy79_p4_CD45_neg_PDL1_neg_B01_S1069_comb	Lymphnode	3.59755
CY89FNAQ2_C08_S416_comb	Lymphnode	2.09027
CY89CORE11_E08_S152_comb	Lymphnode	2.11432
cy79_p1_CD45_neg_PDL1_pos_AS_C1_R1_D06_S42_comb	Lymphnode	2.85677
CY89NEG_F12_S72_comb	Lymphnode	1.1327
CY89NEG_A08_S8_comb	Lymphnode	0.195051
cy79_p5_CD45_neg_PDL1_pos_H07_S763_comb	Lymphnode	2.56395
cy78_CD45_neg_3_A07_S679_comb	Small bowel	0.45915
Cy80_II_CD45_A02_S866_comb	Lymphnode	0.450956
cy80_CD45_neg_F11_S935_comb	Lymphnode	2.19189
Cy80_II_CD45_D07_S907_comb	Lymphnode	0
cy79_p1_CD45_neg_PDL1_pos_AS_C1_R1_E07_S55_comb	Lymphnode	1.90834
CY89CORE11_G05_S173_comb	Lymphnode	1.63183
cy79_p4_CD45_neg_PDL1_pos_E03_S435_comb	Lymphnode	2.48419
cy79_p1_CD45_neg_PDL1_neg_AS_C4_R1_G11_S179_comb	Lymphnode	2.59584
cy79_p3_CD45_neg_PD1_pos_AS_C3_R1_E07_S343_comb	Lymphnode	3.12428
cy79_p3_CD45_neg_PDL1_neg_C12_S228_comb	Lymphnode	1.67285
cy79_p1_CD45_neg_PDL1_neg_AS_C4_R1_F02_S158_comb	Lymphnode	1.65072
CY89NEG_G07_S79_comb	Lymphnode	1.89939
cy78_CD45_neg_1_H10_S574_comb	Small bowel	1.6828
CY89CORE11_F06_S162_comb	Lymphnode	0.801728
CY88_5_E10_S730_comb	Cutanoues met	0
cy78_CD45_neg_1_G02_S554_comb	Small bowel	2.01409
CY89NEG_F06_S66_comb	Lymphnode	2.06093
cy81_Bulk_CD45_neg_C01_S121_comb	Lymphnode	1.22646
Cy81_FNA_CD45_F10_S358_comb	Lymphnode	0.527514
cy80_CD45_neg_E09_S921_comb	Lymphnode	1.74326
cy79_p3_CD45_neg_PDL1_neg_G05_S269_comb	Lymphnode	2.94789
CY88_5_G11_S755_comb	Cutanoues met	0
cy79_p3_CD45_neg_PD1_pos_AS_C3_R1_E05_S341_comb	Lymphnode	2.75256
CY89NEG_E10_S58_comb	Lymphnode	1.58758
CY89NEG_H12_S96_comb	Lymphnode	0.500735
cy80_CD45_neg_G08_S944_comb	Lymphnode	1.76826
Cy80_II_CD45_F10_S934_comb	Lymphnode	1.84645
cy79_p3_CD45_neg_PDL1_neg_G10_S274_comb	Lymphnode	2.72775
cy79_p3_CD45_neg_PDL1_neg_D02_S230_comb	Lymphnode	3.39049
CY88_5_D01_S709_comb	Cutanoues met	0
cy79_p4_CD45_neg_PDL1_neg_E05_S1109_comb	Lymphnode	2.67597
Cy80_II_CD45_D12_S912_comb	Lymphnode	0
cy79_p1_CD45_neg_PDL1_neg_AS_C4_R1_F10_S166_comb	Lymphnode	1.10734
cy79_p3_CD45_neg_PDL1_neg_B12_S216_comb	Lymphnode	3.30659
cy81_Bulk_CD45_neg_A02_S98_comb	Lymphnode	2.35739
Cy71_CD45_A03_S483_comb	Transverse colon	1.57292
cy79_p1_CD45_neg_PDL1_pos_AS_C1_R1_C01_S25_comb	Lymphnode	1.99024
cy60_1_cd_45_neg_1_B11_S215_comb	Spleen	1.79037
CY89CORE11_C02_S122_comb	Lymphnode	1.86532
Cy81_FNA_CD45_C02_S314_comb	Lymphnode	1.07403
cy79_p3_CD45_neg_PDL1_neg_A09_S201_comb	Lymphnode	0
cy79_p3_CD45_neg_PD1_pos_AS_C3_R1_H11_S383_comb	Lymphnode	3.09255
CY88_3_G04_S652_comb	Cutanoues met	2.02421
CY89NEG_C04_S28_comb	Lymphnode	1.01487
Cy81_Bulk_CD45_E01_S145_comb	Lymphnode	1.59941
CY89CORE11_A10_S106_comb	Lymphnode	0.23586
CY88_5_H07_S763_comb	Cutanoues met	1.85218
cy79_p4_CD45_neg_PDL1_pos_A09_S393_comb	Lymphnode	2.60554
cy79_p1_CD45_neg_PDL1_pos_AS_C1_R1_B11_S23_comb	Lymphnode	1.05739
CY88_3_F04_S640_comb	Cutanoues met	1.96343
CY89NEG_G11_S83_comb	Lymphnode	1.79926
CY88_5_G10_S754_comb	Cutanoues met	0
CY88_5_C03_S699_comb	Cutanoues met	0
cy78_CD45_neg_3_A10_S682_comb	Small bowel	1.72891
cy79_p1_CD45_neg_PDL1_pos_AS_C1_R1_D04_S40_comb	Lymphnode	1.6668
cy79_p4_CD45_neg_PDL1_neg_F06_S1122_comb	Lymphnode	2.75885
cy78_CD45_neg_1_E09_S537_comb	Small bowel	1.09798
CY88_3_E11_S635_comb	Cutanoues met	1.00501
Cy80_II_CD45_C04_S892_comb	Lymphnode	1.55358
cy79_p4_CD45_neg_PDL1_neg_D02_S1094_comb	Lymphnode	2.89722
Cy81_Bulk_CD45_C11_S131_comb	Lymphnode	0.80672
cy79_p1_CD45_neg_PDL1_pos_AS_C1_R1_C02_S26_comb	Lymphnode	2.09674
cy79_p1_CD45_neg_PDL1_neg_AS_C4_R1_D01_S133_comb	Lymphnode	2.37133
Cy71_CD45_B01_S493_comb	Transverse colon	0.325083
CY89COREQ1_A09_S297_comb	Lymphnode	1.45159
cy79_p3_CD45_neg_PD1_pos_AS_C3_R1_A09_S297_comb	Lymphnode	2.13936
Cy71_CD45_E09_S537_comb	Transverse colon	0.65947
cy81_FNA_CD45_neg_C06_S990_comb	Lymphnode	1.22039
cy79_p1_CD45_neg_PDL1_neg_AS_C4_R1_H03_S183_comb	Lymphnode	2.20487
cy81_FNA_CD45_neg_H03_S1047_comb	Lymphnode	2.00467
Cy81_FNA_CD45_C07_S319_comb	Lymphnode	0.478692
cy78_CD45_neg_1_C04_S508_comb	Small bowel	0
Cy80_II_CD45_B10_S886_comb	Lymphnode	1.51055
cy78_CD45_neg_3_A04_S676_comb	Small bowel	0.6896
Cy71_CD45_G12_S564_comb	Transverse colon	0.935188
cy78_CD45_neg_3_G12_S756_comb	Small bowel	1.11458
CY88_5_F10_S742_comb	Cutanoues met	0
cy84_Primary_CD45_neg_D05_S1001_comb	Acral primary	0.0429688
cy79_p5_CD45_neg_PDL1_neg_G01_S841_comb	Lymphnode	0
cy79_p1_CD45_neg_PDL1_neg_AS_C4_R1_H05_S185_comb	Lymphnode	2.02742
cy79_p5_CD45_neg_PDL1_pos_B05_S689_comb	Lymphnode	2.6465
CY88_5_B09_S693_comb	Cutanoues met	0.0254037
cy78_CD45_neg_3_E04_S724_comb	Small bowel	0.699257
cy79_p1_CD45_neg_PDL1_pos_AS_C1_R1_F01_S61_comb	Lymphnode	2.1578
cy79_p5_CD45_neg_PDL1_pos_C07_S703_comb	Lymphnode	1.27891
cy79_p4_CD45_neg_PDL1_pos_C01_S409_comb	Lymphnode	3.48556
CY89FNAQ2_A09_S393_comb	Lymphnode	1.8466
CY88_3_G06_S654_comb	Cutanoues met	0
cy78_CD45_neg_3_H09_S765_comb	Small bowel	0.184568
cy79_p4_CD45_neg_PDL1_pos_D10_S430_comb	Lymphnode	0.792633
cy81_Bulk_CD45_neg_E07_S151_comb	Lymphnode	1.58284
cy79_p5_CD45_neg_PDL1_pos_A10_S682_comb	Lymphnode	2.96623
CY88_3_B02_S590_comb	Cutanoues met	2.63137
cy79_p5_CD45_neg_PDL1_neg_D04_S808_comb	Lymphnode	2.95061
cy82_CD45_neg_2_B02_S206_comb	Lymphnode	3.13359
cy78_CD45_neg_2_C08_S608_comb	Small bowel	0
cy79_p4_CD45_neg_PDL1_neg_G08_S1136_comb	Lymphnode	2.23411
cy78_CD45_neg_3_D02_S710_comb	Small bowel	0
cy60_1_cd_45_neg_3_H07_S571_comb	Spleen	0
CY89FNAQ2_C11_S419_comb	Lymphnode	1.05345
cy79_p3_CD45_neg_PD1_pos_AS_C3_R1_D04_S328_comb	Lymphnode	0
CY88_5_F08_S740_comb	Cutanoues met	1.48257
Cy71_CD45_H07_S571_comb	Transverse colon	0
cy79_p3_CD45_neg_PDL1_neg_A07_S199_comb	Lymphnode	0
CY88_3_H12_S672_comb	Cutanoues met	0.946299
CY88_3_D06_S618_comb	Cutanoues met	0
cy79_p5_CD45_neg_PDL1_neg_B04_S784_comb	Lymphnode	0
Cy71_CD45_A04_S484_comb	Transverse colon	0
CY88CD45_150813_F03_S351_comb	Cutanoues met	0
CY88_5_F12_S744_comb	Cutanoues met	1.44347
cy79_p4_CD45_neg_PDL1_neg_G01_S1129_comb	Lymphnode	2.49247
Cy71_CD45_D04_S520_comb	Transverse colon	0
cy80_CD45_neg_B05_S881_comb	Lymphnode	1.42517
CY89FNAQ2_D04_S424_comb	Lymphnode	1.23003
cy78_CD45_neg_3_B03_S687_comb	Small bowel	2.00379
cy80_CD45_neg_G02_S458_comb	Lymphnode	0.727373
CY84_PRIM_POS_ALL_7_F02_S254_comb	Acral primary	0
cy81_Bulk_CD45_neg_G02_S170_comb	Lymphnode	0
CY89FNAQ2_A03_S387_comb	Lymphnode	0.7625
CY88_3_E09_S633_comb	Cutanoues met	1.14447
cy78_CD45_neg_2_B11_S599_comb	Small bowel	0
Cy71_CD45_B04_S496_comb	Transverse colon	0.190562
cy78_CD45_neg_3_A06_S678_comb	Small bowel	0.841069
CY89CORE11_E07_S151_comb	Lymphnode	0
cy79_p5_CD45_neg_PDL1_pos_A05_S677_comb	Lymphnode	2.97663
CY89NEG_D04_S40_comb	Lymphnode	0
cy79_p4_CD45_neg_PDL1_neg_B07_S1075_comb	Lymphnode	0
cy79_p3_CD45_neg_PDL1_neg_G06_S270_comb	Lymphnode	3.28197
cy79_p3_CD45_neg_PDL1_neg_H06_S282_comb	Lymphnode	2.6955
cy79_p1_CD45_neg_PDL1_pos_AS_C1_R1_A09_S9_comb	Lymphnode	2.00725
cy79_p4_CD45_neg_PDL1_pos_B08_S404_comb	Lymphnode	3.13205
Cy71_CD45_F02_S542_comb	Transverse colon	1.63419
CY88_5_H12_S768_comb	Cutanoues met	0.878149
cy79_p3_CD45_neg_PDL1_neg_E11_S251_comb	Lymphnode	2.45595
CY88_5_E01_S721_comb	Cutanoues met	1.17724
cy79_p5_CD45_neg_PDL1_pos_B03_S687_comb	Lymphnode	0
cy79_p1_CD45_neg_PDL1_pos_AS_C1_R1_E09_S57_comb	Lymphnode	0.601818
cy79_p5_CD45_neg_PDL1_neg_F04_S832_comb	Lymphnode	2.82353
cy82_CD45_neg_1_D01_S229_comb	Lymphnode	1.79943
Cy71_CD45_H12_S672_comb	Transverse colon	0
Cy81_Bulk_CD45_F07_S163_comb	Lymphnode	0.752681
cy82_CD45_neg_3_D03_S807_comb	Lymphnode	0.0380958
cy60_1_cd_45_neg_1_D12_S240_comb	Spleen	0.308036
CY84_PRIM_POS_ALL_6_H12_S480_comb	Acral primary	0.864742
cy79_p3_CD45_neg_PDL1_neg_G08_S272_comb	Lymphnode	1.77379
cy78_CD45_neg_1_H12_S576_comb	Small bowel	1.09032
cy79_p5_CD45_neg_PDL1_neg_B12_S792_comb	Lymphnode	0.907135
Cy71_CD45_H03_S663_comb	Transverse colon	0
cy79_p3_CD45_neg_PDL1_neg_E06_S246_comb	Lymphnode	1.90524
CY88_3_C09_S609_comb	Cutanoues met	0
cy78_CD45_neg_2_B07_S595_comb	Small bowel	0.907267
cy53_1_CD45_neg_G02_S362_comb	Subcutaneous back lesion	0
CY89FNAQ2_A11_S395_comb	Lymphnode	0.701096
CY89FNAQ2_C12_S420_comb	Lymphnode	0
Cy71_CD45_G01_S553_comb	Transverse colon	0
cy79_p4_CD45_neg_PDL1_neg_C06_S1086_comb	Lymphnode	2.8538
cy79_p3_CD45_neg_PDL1_neg_F10_S262_comb	Lymphnode	2.51528
CY88_5_H02_S758_comb	Cutanoues met	2.82658
cy79_p3_CD45_neg_PDL1_neg_E07_S247_comb	Lymphnode	1.43485
cy60_1_cd_45_neg_3_H01_S565_comb	Spleen	0
cy79_p3_CD45_neg_PD1_pos_AS_C3_R1_H12_S384_comb	Lymphnode	2.30699
CY88_3_C02_S602_comb	Cutanoues met	1.6122
cy79_p4_CD45_neg_PDL1_neg_C10_S1090_comb	Lymphnode	3.33966
cy79_p4_CD45_neg_PDL1_neg_F05_S1121_comb	Lymphnode	2.6444
CY89CORE11_E02_S146_comb	Lymphnode	0.571466
cy79_p1_CD45_neg_PDL1_neg_AS_C4_R1_D03_S135_comb	Lymphnode	1.54372
cy80_CD_90_pos_C07_S895_comb	Lymphnode	0
merck_cd45negcd90neg_PL3_S247	Anterior shoulder subcutaneous	0
merck_cd45negcd90neg_PL3_S270	Anterior shoulder subcutaneous	0
merck_cd45negcd90neg_PL3_S268	Anterior shoulder subcutaneous	2.33176
merck_cd45negcd90neg_PL3_S241	Anterior shoulder subcutaneous	1.98171
merck_cd45negcd90neg_PL3_S195	Anterior shoulder subcutaneous	2.3353
merck_cd45negcd90neg_PL3_S223	Anterior shoulder subcutaneous	1.88382
merck_cd45negcd90neg_PL3_S245	Anterior shoulder subcutaneous	1.62306
merck_cd45negcd90neg_PL3_S227	Anterior shoulder subcutaneous	0
merck_cd45negcd90neg_PL3_S221	Anterior shoulder subcutaneous	1.44632
merck_cd45negcd90neg_PL3_S275	Anterior shoulder subcutaneous	0
merck_cd45negcd90neg_PL3_S232	Anterior shoulder subcutaneous	0.789505
merck_cd45negcd90neg_PL3_S250	Anterior shoulder subcutaneous	0
merck_cd45negcd90neg_PL3_S278	Anterior shoulder subcutaneous	2.88878
merck_cd45negcd90neg_PL3_S238	Anterior shoulder subcutaneous	1.74737
merck_cd45negcd90neg_PL3_S236	Anterior shoulder subcutaneous	0
merck_cd45negcd90neg_PL3_S231	Anterior shoulder subcutaneous	0
merck_cd45negcd90neg_PL3_S197	Anterior shoulder subcutaneous	0
merck_cd45negcd90neg_PL3_S277	Anterior shoulder subcutaneous	0
merck_cd45negcd90neg_PL3_S202	Anterior shoulder subcutaneous	1.79978
merck_cd45negcd90neg_PL3_S204	Anterior shoulder subcutaneous	0
merck_cd45negcd90neg_PL3_S213	Anterior shoulder subcutaneous	0
merck_cd45negcd90neg_PL3_S217	Anterior shoulder subcutaneous	2.25614
merck_cd45negcd90neg_PL3_S287	Anterior shoulder subcutaneous	0
merck_cd45negcd90neg_PL3_S219	Anterior shoulder subcutaneous	0
merck_cd45negcd90neg_PL3_S243	Anterior shoulder subcutaneous	0.0545825
merck_cd45negcd90neg_PL3_S214	Anterior shoulder subcutaneous	2.70734
merck_cd45negcd90neg_PL3_S260	Anterior shoulder subcutaneous	0
merck_cd45negcd90neg_PL3_S211	Anterior shoulder subcutaneous	1.29994
merck_cd45negcd90neg_PL3_S276	Anterior shoulder subcutaneous	0.442657
merck_cd45negcd90neg_PL3_S205	Anterior shoulder subcutaneous	1.89554
merck_cd45negcd90neg_PL3_S240	Anterior shoulder subcutaneous	1.70571
merck_cd45negcd90neg_PL3_S248	Anterior shoulder subcutaneous	0.732401
merck_cd45negcd90neg_PL3_S209	Anterior shoulder subcutaneous	0
merck_cd45negcd90neg_PL3_S252	Anterior shoulder subcutaneous	2.29808
merck_cd45negcd90neg_PL3_S198	Anterior shoulder subcutaneous	1.64041
merck_cd45negcd90neg_PL3_S196	Anterior shoulder subcutaneous	0
merck_cd45negcd90neg_PL3_S208	Anterior shoulder subcutaneous	2.1699
merck_cd45negcd90neg_PL3_S230	Anterior shoulder subcutaneous	1.29031
merck_cd45negcd90neg_PL3_S274	Anterior shoulder subcutaneous	0
merck_cd45negcd90neg_PL3_S271	Anterior shoulder subcutaneous	0
merck_cd45negcd90neg_PL3_S255	Anterior shoulder subcutaneous	2.70119
merck_cd45negcd90neg_PL3_S272	Anterior shoulder subcutaneous	0
merck_cd45negcd90neg_PL3_S256	Anterior shoulder subcutaneous	0
merck_cd45negcd90neg_PL3_S253	Anterior shoulder subcutaneous	0
merck_cd45negcd90neg_PL3_S235	Anterior shoulder subcutaneous	0
merck_cd45negcd90neg_PL3_S218	Anterior shoulder subcutaneous	1.88197
merck_cd45negcd90neg_PL3_S193	Anterior shoulder subcutaneous	2.3809
merck_cd45negcd90neg_PL3_S207	Anterior shoulder subcutaneous	0
merck_cd45negcd90neg_PL3_S239	Anterior shoulder subcutaneous	1.06965
merck_cd45negcd90neg_PL3_S242	Anterior shoulder subcutaneous	0
Merck_CD45neg_EPCAMpos_pl4_S108	Anterior shoulder subcutaneous	1.83344
Merck_CD45neg_EPCAMpos_pl4_S164	Anterior shoulder subcutaneous	2.30962
Merck_CD45neg_EPCAMpos_pl4_S131	Anterior shoulder subcutaneous	1.64371
Merck_CD45neg_EPCAMpos_pl4_S168	Anterior shoulder subcutaneous	0
Merck_CD45neg_EPCAMpos_pl4_S127	Anterior shoulder subcutaneous	0
Merck_CD45neg_EPCAMpos_pl4_S166	Anterior shoulder subcutaneous	1.61444
Merck_CD45neg_EPCAMpos_pl4_S137	Anterior shoulder subcutaneous	0
Merck_CD45neg_EPCAMpos_pl4_S157	Anterior shoulder subcutaneous	0
Merck_CD45neg_EPCAMpos_pl4_S175	Anterior shoulder subcutaneous	0
Merck_CD45neg_EPCAMpos_pl4_S124	Anterior shoulder subcutaneous	1.49664
Merck_CD45neg_EPCAMpos_pl4_S107	Anterior shoulder subcutaneous	0
Merck_CD45neg_EPCAMpos_pl4_S177	Anterior shoulder subcutaneous	1.17144
Merck_CD45neg_EPCAMpos_pl4_S171	Anterior shoulder subcutaneous	2.19086
Merck_CD45neg_EPCAMpos_pl4_S133	Anterior shoulder subcutaneous	0.520649
Merck_CD45neg_EPCAMpos_pl4_S185	Anterior shoulder subcutaneous	0
Merck_CD45neg_EPCAMpos_pl4_S128	Anterior shoulder subcutaneous	0
Merck_CD45neg_EPCAMpos_pl4_S140	Anterior shoulder subcutaneous	0
Merck_CD45neg_EPCAMpos_pl4_S145	Anterior shoulder subcutaneous	0
Merck_CD45neg_EPCAMpos_pl4_S123	Anterior shoulder subcutaneous	0
Merck_CD45neg_EPCAMpos_pl4_S190	Anterior shoulder subcutaneous	1.57021
Merck_CD45neg_EPCAMpos_pl4_S97	Anterior shoulder subcutaneous	1.71385
Merck_CD45neg_EPCAMpos_pl4_S176	Anterior shoulder subcutaneous	2.48686
Merck_CD45neg_EPCAMpos_pl4_S188	Anterior shoulder subcutaneous	0
Merck_CD45neg_EPCAMpos_pl4_S138	Anterior shoulder subcutaneous	0
Merck_CD45neg_EPCAMpos_pl4_S170	Anterior shoulder subcutaneous	0
Merck_CD45neg_EPCAMpos_pl4_S132	Anterior shoulder subcutaneous	0
Merck_CD45neg_EPCAMpos_pl4_S119	Anterior shoulder subcutaneous	1.15272
Merck_CD45neg_EPCAMpos_pl4_S162	Anterior shoulder subcutaneous	2.56374
Merck_CD45neg_EPCAMpos_pl4_S142	Anterior shoulder subcutaneous	2.01919
Merck_CD45neg_EPCAMpos_pl4_S187	Anterior shoulder subcutaneous	2.02984
Merck_CD45neg_EPCAMpos_pl4_S143	Anterior shoulder subcutaneous	2.14011
Merck_CD45neg_EPCAMpos_pl4_S172	Anterior shoulder subcutaneous	0
Merck_CD45neg_EPCAMpos_pl4_S181	Anterior shoulder subcutaneous	0
Merck_CD45neg_EPCAMpos_pl4_S101	Anterior shoulder subcutaneous	1.83063
Merck_CD45neg_EPCAMpos_pl4_S103	Anterior shoulder subcutaneous	0
Merck_CD45neg_EPCAMpos_pl4_S149	Anterior shoulder subcutaneous	0
Merck_CD45neg_EPCAMpos_pl4_S139	Anterior shoulder subcutaneous	0
Merck_CD45neg_EPCAMpos_pl4_S165	Anterior shoulder subcutaneous	0
Merck_CD45neg_EPCAMpos_pl4_S184	Anterior shoulder subcutaneous	2.05324
Merck_CD45neg_EPCAMpos_pl4_S106	Anterior shoulder subcutaneous	0
Merck_CD45neg_EPCAMpos_pl4_S158	Anterior shoulder subcutaneous	1.70577
Merck_CD45neg_EPCAMpos_pl4_S144	Anterior shoulder subcutaneous	2.29215
Merck_CD45neg_EPCAMpos_pl4_S121	Anterior shoulder subcutaneous	1.75884
Merck_CD45neg_EPCAMpos_pl4_S173	Anterior shoulder subcutaneous	1.31909
Merck_CD45neg_EPCAMpos_pl4_S178	Anterior shoulder subcutaneous	1.55815
Merck_CD45neg_EPCAMpos_pl4_S161	Anterior shoulder subcutaneous	0
cy102_CD45neg_CD90neg_S94	Adrenal metastasis	0.85097
cy102_CD45neg_CD90neg_S2	Adrenal metastasis	1.2441
cy102_CD45neg_CD90neg_S6	Adrenal metastasis	0
cy110_CD45neg_CD90neg_S221	Adrenal metastasis	0
cy110_CD45neg_CD90neg_S251	Adrenal metastasis	0.0157816
cy103_CD45neg_CD90neg_S104	Lymph node	0.240292
cy102_CD45neg_CD90neg_S27	Adrenal metastasis	0.924661
cy110_CD45neg_CD90neg_S201	Adrenal metastasis	0
cy103_CD45neg_CD90neg_S106	Lymph node	0
cy110_CD45neg_CD90neg_S206	Adrenal metastasis	0
cy103_CD45neg_CD90neg_S149	Lymph node	1.45609
cy103_CD45neg_CD90neg_S131	Lymph node	0
cy102_CD45neg_CD90neg_S82	Adrenal metastasis	0
cy103_CD45neg_CD90neg_S116	Lymph node	1.7255
cy103_CD45neg_CD90neg_S126	Lymph node	0
cy102_CD45neg_CD90neg_S33	Adrenal metastasis	1.55197
cy102_CD45neg_CD90neg_S51	Adrenal metastasis	0
cy102_CD45neg_CD90neg_S22	Adrenal metastasis	0
cy103_CD45neg_CD90neg_S169	Lymph node	0
cy102_CD45neg_CD90neg_S91	Adrenal metastasis	1.09351
cy112_CD45neg_CD90neg_S323	Bulky axillary metastasis	0.02833
cy103_CD45neg_CD90neg_S108	Lymph node	0
cy102_CD45neg_CD90neg_S7	Adrenal metastasis	0
cy103_CD45neg_CD90neg_S166	Lymph node	0
cy103_CD45neg_CD90neg_S164	Lymph node	1.93292
cy110_CD45neg_CD90neg_S286	Adrenal metastasis	0
cy102_CD45neg_CD90neg_S62	Adrenal metastasis	0
cy110_CD45neg_CD90neg_S208	Adrenal metastasis	0
cy110_CD45neg_CD90neg_S256	Adrenal metastasis	0
cy103_CD45neg_CD90neg_S185	Lymph node	2.07112
cy102_CD45neg_CD90neg_S93	Adrenal metastasis	0.0218658
cy110_CD45neg_CD90neg_S266	Adrenal metastasis	0
cy102_CD45neg_CD90neg_S80	Adrenal metastasis	0
cy112_CD45neg_CD90neg_S340	Bulky axillary metastasis	0.336238
cy103_CD45neg_CD90neg_S160	Lymph node	2.0742
cy103_CD45neg_CD90neg_S154	Lymph node	0
cy102_CD45neg_CD90neg_S75	Adrenal metastasis	0.0106672
cy103_CD45neg_CD90neg_S139	Lymph node	0
cy103_CD45neg_CD90neg_S153	Lymph node	0
cy110_CD45neg_CD90neg_S249	Adrenal metastasis	0
cy110_CD45neg_CD90neg_S248	Adrenal metastasis	0
cy110_CD45neg_CD90neg_S200	Adrenal metastasis	0
cy102_CD45neg_CD90neg_S55	Adrenal metastasis	0
cy103_CD45neg_CD90neg_S182	Lymph node	0
cy102_CD45neg_CD90neg_S11	Adrenal metastasis	0
cy110_CD45neg_CD90neg_S241	Adrenal metastasis	0.133285
cy102_CD45neg_CD90neg_S4	Adrenal metastasis	0
cy103_CD45neg_CD90neg_S133	Lymph node	1.0654
cy110_CD45neg_CD90neg_S229	Adrenal metastasis	0.397169
cy103_CD45neg_CD90neg_S138	Lymph node	0
cy102_CD45neg_CD90neg_S74	Adrenal metastasis	0
cy102_CD45neg_CD90neg_S73	Adrenal metastasis	0
cy102_CD45neg_CD90neg_S34	Adrenal metastasis	0
cy102_CD45neg_CD90neg_S24	Adrenal metastasis	0
cy103_CD45neg_CD90neg_S161	Lymph node	0.622691
cy103_CD45neg_CD90neg_S125	Lymph node	1.53381
cy103_CD45neg_CD90neg_S141	Lymph node	0
cy110_CD45neg_CD90neg_S238	Adrenal metastasis	0.0489526
cy110_CD45neg_CD90neg_S209	Adrenal metastasis	0.220447
cy103_CD45neg_CD90neg_S150	Lymph node	0.238935
cy102_CD45neg_CD90neg_S20	Adrenal metastasis	0
cy102_CD45neg_CD90neg_S29	Adrenal metastasis	0
cy110_CD45neg_CD90neg_S193	Adrenal metastasis	0
cy102_CD45neg_CD90neg_S35	Adrenal metastasis	0.0775272
cy103_CD45neg_CD90neg_S123	Lymph node	0
cy102_CD45neg_CD90neg_S9	Adrenal metastasis	0
cy103_CD45neg_CD90neg_S173	Lymph node	2.74687
cy112_CD45neg_CD90neg_S310	Bulky axillary metastasis	2.66524
cy102_CD45neg_CD90neg_S81	Adrenal metastasis	0.0499785
cy110_CD45neg_CD90neg_S198	Adrenal metastasis	0
cy102_CD45neg_CD90neg_S66	Adrenal metastasis	0
cy102_CD45neg_CD90neg_S68	Adrenal metastasis	1.72233
cy102_CD45neg_CD90neg_S43	Adrenal metastasis	0
cy102_CD45neg_CD90neg_S23	Adrenal metastasis	0
cy102_CD45neg_CD90neg_S57	Adrenal metastasis	0
cy103_CD45neg_CD90neg_S172	Lymph node	0
cy110_CD45neg_CD90neg_S232	Adrenal metastasis	0
cy103_CD45neg_CD90neg_S181	Lymph node	2.24945
cy110_CD45neg_CD90neg_S250	Adrenal metastasis	0.227472
cy103_CD45neg_CD90neg_S135	Lymph node	0
cy110_CD45neg_CD90neg_S246	Adrenal metastasis	0.731701
cy110_CD45neg_CD90neg_S216	Adrenal metastasis	0
cy103_CD45neg_CD90neg_S180	Lymph node	0
cy110_CD45neg_CD90neg_S278	Adrenal metastasis	0
cy103_CD45neg_CD90neg_S122	Lymph node	0.153779
cy110_CD45neg_CD90neg_S287	Adrenal metastasis	0.00947635
cy103_CD45neg_CD90neg_S140	Lymph node	2.06686
cy102_CD45neg_CD90neg_S30	Adrenal metastasis	0
cy102_CD45neg_CD90neg_S15	Adrenal metastasis	0
cy103_CD45neg_CD90neg_S119	Lymph node	1.86325
cy110_CD45neg_CD90neg_S218	Adrenal metastasis	0
cy102_CD45neg_CD90neg_S1	Adrenal metastasis	0
cy103_CD45neg_CD90neg_S128	Lymph node	0
cy102_CD45neg_CD90neg_S64	Adrenal metastasis	0
cy103_CD45neg_CD90neg_S99	Lymph node	0
cy102_CD45neg_CD90neg_S83	Adrenal metastasis	1.58929
cy110_CD45neg_CD90neg_S194	Adrenal metastasis	0
cy110_CD45neg_CD90neg_S237	Adrenal metastasis	0.024046
cy102_CD45neg_CD90neg_S84	Adrenal metastasis	0
cy102_CD45neg_CD90neg_S40	Adrenal metastasis	0.0495072
cy103_CD45neg_CD90neg_S163	Lymph node	0
cy103_CD45neg_CD90neg_S178	Lymph node	0
cy103_CD45neg_CD90neg_S130	Lymph node	1.3774
cy103_CD45neg_CD90neg_S168	Lymph node	1.69514
cy103_CD45neg_CD90neg_S184	Lymph node	0
cy103_CD45neg_CD90neg_S100	Lymph node	0
cy102_CD45neg_CD90neg_S95	Adrenal metastasis	0.75956
cy110_CD45neg_CD90neg_S223	Adrenal metastasis	0
cy103_CD45neg_CD90neg_S189	Lymph node	0
cy103_CD45neg_CD90neg_S137	Lymph node	0
cy102_CD45neg_CD90neg_S92	Adrenal metastasis	0
cy112_CD45neg_CD90neg_S341	Bulky axillary metastasis	0
cy110_CD45neg_CD90neg_S276	Adrenal metastasis	0
cy103_CD45neg_CD90neg_S136	Lymph node	1.56138
cy102_CD45neg_CD90neg_S53	Adrenal metastasis	0
cy102_CD45neg_CD90neg_S48	Adrenal metastasis	0.0113748
cy110_CD45neg_CD90neg_S267	Adrenal metastasis	0.61491
cy102_CD45neg_CD90neg_S49	Adrenal metastasis	0
cy110_CD45neg_CD90neg_S255	Adrenal metastasis	0
cy103_CD45neg_CD90neg_S162	Lymph node	3.13345
cy102_CD45neg_CD90neg_S54	Adrenal metastasis	0.65823
cy103_CD45neg_CD90neg_S109	Lymph node	0
cy103_CD45neg_CD90neg_S188	Lymph node	2.48831
cy103_CD45neg_CD90neg_S145	Lymph node	0
cy102_CD45neg_CD90neg_S69	Adrenal metastasis	0
cy102_CD45neg_CD90neg_S60	Adrenal metastasis	0.773868
cy110_CD45neg_CD90neg_S254	Adrenal metastasis	0
cy102_CD45neg_CD90neg_S17	Adrenal metastasis	0
cy103_CD45neg_CD90neg_S190	Lymph node	1.46694
cy102_CD45neg_CD90neg_S58	Adrenal metastasis	0
cy110_CD45neg_CD90neg_S252	Adrenal metastasis	0.20091
cy102_CD45neg_CD90neg_S65	Adrenal metastasis	0
cy102_CD45neg_CD90neg_S13	Adrenal metastasis	0
cy102_CD45neg_CD90neg_S90	Adrenal metastasis	0.762076
cy102_CD45neg_CD90neg_S32	Adrenal metastasis	0
cy102_CD45neg_CD90neg_S19	Adrenal metastasis	0
cy110_CD45neg_CD90neg_S205	Adrenal metastasis	0.0157137
cy102_CD45neg_CD90neg_S46	Adrenal metastasis	0
cy102_CD45neg_CD90neg_S61	Adrenal metastasis	0
cy102_CD45neg_CD90neg_S31	Adrenal metastasis	0
cy103_CD45neg_CD90neg_S152	Lymph node	2.87601
cy103_CD45neg_CD90neg_S118	Lymph node	2.87412
cy112_CD45neg_CD90neg_S330	Bulky axillary metastasis	3.40533
cy103_CD45neg_CD90neg_S165	Lymph node	0
cy110_CD45neg_CD90neg_S213	Adrenal metastasis	0
cy110_CD45neg_CD90neg_S285	Adrenal metastasis	0.828631
cy103_CD45neg_CD90neg_S157	Lymph node	0
cy102_CD45neg_CD90neg_S36	Adrenal metastasis	1.49076
cy103_CD45neg_CD90neg_S114	Lymph node	0
cy102_CD45neg_CD90neg_S78	Adrenal metastasis	0.105147
cy112_CD45neg_CD90neg_S291	Bulky axillary metastasis	3.73306
cy103_CD45neg_CD90neg_S120	Lymph node	2.79436
cy102_CD45neg_CD90neg_S76	Adrenal metastasis	0
cy103_CD45neg_CD90neg_S159	Lymph node	0
cy110_CD45neg_CD90neg_S282	Adrenal metastasis	0
cy110_CD45neg_CD90neg_S235	Adrenal metastasis	0
cy110_CD45neg_CD90neg_S203	Adrenal metastasis	0
cy103_CD45neg_CD90neg_S134	Lymph node	2.20266
cy103_CD45neg_CD90neg_S115	Lymph node	0
cy102_CD45neg_CD90neg_S88	Adrenal metastasis	0.0781271
cy103_CD45neg_CD90neg_S97	Lymph node	1.0403
cy110_CD45neg_CD90neg_S202	Adrenal metastasis	0
cy110_CD45neg_CD90neg_S197	Adrenal metastasis	0
cy102_CD45neg_CD90neg_S5	Adrenal metastasis	0
cy102_CD45neg_CD90neg_S59	Adrenal metastasis	0
cy102_CD45neg_CD90neg_S77	Adrenal metastasis	0
cy102_CD45neg_CD90neg_S37	Adrenal metastasis	0
cy103_CD45neg_CD90neg_S105	Lymph node	0
cy103_CD45neg_CD90neg_S151	Lymph node	0
cy102_CD45neg_CD90neg_S79	Adrenal metastasis	0.319242
cy110_CD45neg_CD90neg_S288	Adrenal metastasis	0
cy103_CD45neg_CD90neg_S143	Lymph node	0
cy102_CD45neg_CD90neg_S85	Adrenal metastasis	0
cy103_CD45neg_CD90neg_S179	Lymph node	0.12425
cy102_CD45neg_CD90neg_S86	Adrenal metastasis	0
cy102_CD45neg_CD90neg_S47	Adrenal metastasis	0
cy102_CD45neg_CD90neg_S18	Adrenal metastasis	0.0131389
cy110_CD45neg_CD90neg_S271	Adrenal metastasis	0
cy103_CD45neg_CD90neg_S186	Lymph node	0
cy112_CD45neg_CD90neg_S297	Bulky axillary metastasis	2.83864
cy112_CD45neg_CD90neg_S348	Bulky axillary metastasis	2.49638
cy102_CD45neg_CD90neg_S45	Adrenal metastasis	0
cy112_CD45neg_CD90neg_S320	Bulky axillary metastasis	1.86887
cy102_CD45neg_CD90neg_S42	Adrenal metastasis	0
cy110_CD45neg_CD90neg_S243	Adrenal metastasis	0.0105273
cy112_CD45neg_CD90neg_S314	Bulky axillary metastasis	4.31289
cy102_CD45neg_CD90neg_S89	Adrenal metastasis	0.815779
cy102_CD45neg_CD90neg_S16	Adrenal metastasis	2.22251
cy102_CD45neg_CD90neg_S71	Adrenal metastasis	1.33276
cy110_CD45neg_CD90neg_S226	Adrenal metastasis	0
cy103_CD45neg_CD90neg_S110	Lymph node	1.05321
cy103_CD45neg_CD90neg_S155	Lymph node	0
cy110_CD45neg_CD90neg_S225	Adrenal metastasis	0.104786
cy102_CD45neg_CD90neg_S72	Adrenal metastasis	0.0108263
cy102_CD45neg_CD90neg_S26	Adrenal metastasis	0
cy102_CD45neg_CD90neg_S50	Adrenal metastasis	0
cy110_CD45neg_CD90neg_S212	Adrenal metastasis	0.216581
cy103_CD45neg_CD90neg_S127	Lymph node	0
cy102_CD45neg_CD90neg_S14	Adrenal metastasis	0.38205
cy103_CD45neg_CD90neg_S107	Lymph node	1.78622
cy103_CD45neg_CD90neg_S101	Lymph node	2.14067
cy103_CD45neg_CD90neg_S183	Lymph node	1.21808
cy103_CD45neg_CD90neg_S129	Lymph node	0
cy112_CD45neg_CD90neg_S299	Bulky axillary metastasis	0
cy102_CD45neg_CD90neg_S21	Adrenal metastasis	0.438361
cy103_CD45neg_CD90neg_S170	Lymph node	2.17995
cy110_CD45neg_CD90neg_S264	Adrenal metastasis	0.220923
cy103_CD45neg_CD90neg_S156	Lymph node	0
cy110_CD45neg_CD90neg_S275	Adrenal metastasis	0.00633381
cy110_CD45neg_CD90neg_S277	Adrenal metastasis	0
cy102_CD45neg_CD90neg_S67	Adrenal metastasis	0.0109271
cy102_CD45neg_CD90neg_S63	Adrenal metastasis	0.973068
cy102_CD45neg_CD90neg_S28	Adrenal metastasis	0.0438793
cy112_CD45neg_CD90neg_S358	Bulky axillary metastasis	0.813882
cy110_CD45neg_CD90neg_S234	Adrenal metastasis	0
cy106_CD45neg_S330	Lymphnode	0
cy106_CD45neg_S293	Lymphnode	0
cy105_CD45neg_S220	Skin	0
cy106_CD45neg_S376	Lymphnode	0
cy106_CD45neg_S370	Lymphnode	0
cy105_CD45neg_S288	Skin	1.4704
cy106_CD45neg_S348	Lymphnode	0
cy105_CD45neg_S236	Skin	0.091997
cy106_CD45neg_S383	Lymphnode	0
cy106_CD45neg_S332	Lymphnode	0
cy106_CD45neg_S335	Lymphnode	0
cy106_CD45neg_S328	Lymphnode	0
cy106_CD45neg_S343	Lymphnode	0
cy106_CD45neg_S317	Lymphnode	0
cy106_CD45neg_S375	Lymphnode	0
cy106_CD45neg_S303	Lymphnode	0
cy106_CD45neg_S315	Lymphnode	0
cy105_CD45neg_S278	Skin	0
cy106_CD45neg_S356	Lymphnode	0
cy106_CD45neg_S296	Lymphnode	0
cy106_CD45neg_S320	Lymphnode	0
cy106_CD45neg_S369	Lymphnode	0
cy106_CD45neg_S380	Lymphnode	0
cy106_CD45neg_S373	Lymphnode	0
cy106_CD45neg_S381	Lymphnode	0
cy106_CD45neg_S377	Lymphnode	0
cy105_CD45neg_S249	Skin	0
cy106_CD45neg_S331	Lymphnode	0
cy106_CD45neg_S304	Lymphnode	0
cy106_CD45neg_S345	Lymphnode	0
cy106_CD45neg_S289	Lymphnode	0
cy105_CD45neg_S215	Skin	0.451514
cy106_CD45neg_S357	Lymphnode	0
cy106_CD45neg_S290	Lymphnode	0
cy98_CD45neg_CD90neg_S44	Thigh soft tissue metastasis	0
cy98_CD45neg_CD90neg_S14	Thigh soft tissue metastasis	0
cy98_CD45neg_CD90neg_S46	Thigh soft tissue metastasis	0
cy98_CD45neg_CD90neg_S32	Thigh soft tissue metastasis	0.498343
cy98_CD45neg_CD90neg_S35	Thigh soft tissue metastasis	2.77633
cy98_CD45neg_CD90neg_S33	Thigh soft tissue metastasis	0
cy98_CD45neg_CD90neg_S96	Thigh soft tissue metastasis	0
cy98_CD45neg_CD90neg_S3	Thigh soft tissue metastasis	0
cy98_CD45neg_CD90neg_S78	Thigh soft tissue metastasis	2.30238
cy98_CD45neg_CD90neg_S70	Thigh soft tissue metastasis	0.774478
cy98_CD45neg_CD90neg_S48	Thigh soft tissue metastasis	0
cy98_CD45neg_CD90neg_S72	Thigh soft tissue metastasis	0
cy98_CD45neg_CD90neg_S56	Thigh soft tissue metastasis	2.88743
cy98_CD45neg_CD90neg_S71	Thigh soft tissue metastasis	0.64681
cy98_CD45neg_CD90neg_S84	Thigh soft tissue metastasis	2.02499
cy98_CD45neg_CD90neg_S30	Thigh soft tissue metastasis	0
cy98_CD45neg_CD90neg_S23	Thigh soft tissue metastasis	0.256724
cy98_CD45neg_CD90neg_S5	Thigh soft tissue metastasis	0
cy98_CD45neg_CD90neg_S6	Thigh soft tissue metastasis	0
cy98_CD45neg_CD90neg_S49	Thigh soft tissue metastasis	0
cy105_Zombineg_CD45neg_CD90neg_S148	Skin	0
cy98_CD45neg_CD90neg_S74	Thigh soft tissue metastasis	1.68647
cy98_CD45neg_CD90neg_S13	Thigh soft tissue metastasis	1.6296
cy98_CD45neg_CD90neg_S19	Thigh soft tissue metastasis	0
cy98_CD45neg_CD90neg_S31	Thigh soft tissue metastasis	0
cy98_CD45neg_CD90neg_S61	Thigh soft tissue metastasis	0
cy98_CD45neg_CD90neg_S76	Thigh soft tissue metastasis	0
cy98_CD45neg_CD90neg_S80	Thigh soft tissue metastasis	0
cy98_CD45neg_CD90neg_S8	Thigh soft tissue metastasis	1.07069
cy98_CD45neg_CD90neg_S93	Thigh soft tissue metastasis	0
cy98_CD45neg_CD90neg_S15	Thigh soft tissue metastasis	0
cy105_Zombineg_CD45neg_CD90neg_S109	Skin	0.954043
cy98_CD45neg_CD90neg_S45	Thigh soft tissue metastasis	0
cy98_CD45neg_CD90neg_S34	Thigh soft tissue metastasis	3.13055
cy98_CD45neg_CD90neg_S43	Thigh soft tissue metastasis	0
cy98_CD45neg_CD90neg_S54	Thigh soft tissue metastasis	0.0349519
cy98_CD45neg_CD90neg_S28	Thigh soft tissue metastasis	1.52116
cy98_CD45neg_CD90neg_S10	Thigh soft tissue metastasis	1.97727
cy98_CD45neg_CD90neg_S69	Thigh soft tissue metastasis	1.29875
cy98_CD45neg_CD90neg_S67	Thigh soft tissue metastasis	2.78838
cy98_CD45neg_CD90neg_S77	Thigh soft tissue metastasis	2.56951
cy98_CD45neg_CD90neg_S41	Thigh soft tissue metastasis	0.990381
cy98_CD45neg_CD90neg_S55	Thigh soft tissue metastasis	0
cy105_Zombineg_CD45neg_CD90neg_S192	Skin	0.707496
cy98_CD45neg_CD90neg_S38	Thigh soft tissue metastasis	1.75703
cy98_CD45neg_CD90neg_S68	Thigh soft tissue metastasis	0
cy98_CD45neg_CD90neg_S37	Thigh soft tissue metastasis	2.0746
cy105_Zombineg_CD45neg_CD90neg_S180	Skin	0
cy98_CD45neg_CD90neg_S83	Thigh soft tissue metastasis	2.62644
cy105_Zombineg_CD45neg_CD90neg_S101	Skin	0
cy98_CD45neg_CD90neg_S53	Thigh soft tissue metastasis	0
cy98_CD45neg_CD90neg_S58	Thigh soft tissue metastasis	0
cy98_CD45neg_CD90neg_S64	Thigh soft tissue metastasis	0
cy98_CD45neg_CD90neg_S91	Thigh soft tissue metastasis	0
cy98_CD45neg_CD90neg_S86	Thigh soft tissue metastasis	2.17034
cy98_CD45neg_CD90neg_S62	Thigh soft tissue metastasis	0
cy98_CD45neg_CD90neg_S92	Thigh soft tissue metastasis	1.79371
cy98_CD45neg_CD90neg_S24	Thigh soft tissue metastasis	1.5957
cy98_CD45neg_CD90neg_S2	Thigh soft tissue metastasis	0
cy98_CD45neg_CD90neg_S94	Thigh soft tissue metastasis	0
cy98_CD45neg_CD90neg_S60	Thigh soft tissue metastasis	1.05576
cy98_CD45neg_CD90neg_S26	Thigh soft tissue metastasis	2.13348
cy98_CD45neg_CD90neg_S11	Thigh soft tissue metastasis	0
cy98_CD45neg_CD90neg_S36	Thigh soft tissue metastasis	2.50202
cy105_Zombineg_CD45neg_CD90neg_S172	Skin	0
cy105_Zombineg_CD45neg_CD90neg_S170	Skin	0
cy98_CD45neg_CD90neg_S25	Thigh soft tissue metastasis	1.76163
cy98_CD45neg_CD90neg_S40	Thigh soft tissue metastasis	1.74614
cy98_CD45neg_CD90neg_S75	Thigh soft tissue metastasis	0
cy98_CD45neg_CD90neg_S66	Thigh soft tissue metastasis	2.07797
cy98_CD45neg_CD90neg_S18	Thigh soft tissue metastasis	1.18718
cy98_CD45neg_CD90neg_S50	Thigh soft tissue metastasis	0
cy98_CD45neg_CD90neg_S29	Thigh soft tissue metastasis	1.81567
cy98_CD45neg_CD90neg_S88	Thigh soft tissue metastasis	2.59252
cy98_CD45neg_CD90neg_S57	Thigh soft tissue metastasis	0
cy98_CD45neg_CD90neg_S22	Thigh soft tissue metastasis	0
cy98_CD45neg_CD90neg_S51	Thigh soft tissue metastasis	2.32694
cy105_Zombineg_CD45neg_CD90neg_S134	Skin	2.00996
cy98_CD45neg_CD90neg_S90	Thigh soft tissue metastasis	0
cy98_CD45neg_CD90neg_S27	Thigh soft tissue metastasis	0
cy98_CD45neg_CD90neg_S16	Thigh soft tissue metastasis	2.60924
cy98_CD45neg_CD90neg_S4	Thigh soft tissue metastasis	0
cy98_CD45neg_CD90neg_S7	Thigh soft tissue metastasis	0
cy98_CD45neg_CD90neg_S1	Thigh soft tissue metastasis	0
cy102_CD45neg_CD90neg_S340	Adrenal metastasis	0
cy102_CD45neg_CD90neg_S376	Adrenal metastasis	0
cy102_CD45neg_CD90neg_S290	Adrenal metastasis	0.16474
cy102_CD45neg_CD90neg_S331	Adrenal metastasis	0.0279298
cy112_CD45neg_CD90neg_S181	Bulky axillary metastasis	0
cy102_CD45neg_CD90neg_S318	Adrenal metastasis	0
cy102_CD45neg_CD90neg_S360	Adrenal metastasis	0
cy102_CD45neg_CD90neg_S316	Adrenal metastasis	0
cy102_CD45neg_CD90neg_S372	Adrenal metastasis	0
cy102_CD45neg_CD90neg_S298	Adrenal metastasis	0
cy102_CD45neg_CD90neg_S378	Adrenal metastasis	0
cy102_CD45neg_CD90neg_S345	Adrenal metastasis	0.027425
cy102_CD45neg_CD90neg_S377	Adrenal metastasis	0
cy102_CD45neg_CD90neg_S382	Adrenal metastasis	0
cy102_CD45neg_CD90neg_S295	Adrenal metastasis	0.230892
cy112_CD45neg_CD90neg_S127	Bulky axillary metastasis	1.12405
cy102_CD45neg_CD90neg_S307	Adrenal metastasis	0
cy102_CD45neg_CD90neg_S365	Adrenal metastasis	0
cy102_CD45neg_CD90neg_S363	Adrenal metastasis	0
cy102_CD45neg_CD90neg_S293	Adrenal metastasis	0
cy102_CD45neg_CD90neg_S300	Adrenal metastasis	0
cy102_CD45neg_CD90neg_S311	Adrenal metastasis	0
cy102_CD45neg_CD90neg_S330	Adrenal metastasis	0
cy112_CD45neg_CD90neg_S108	Bulky axillary metastasis	0
cy112_CD45neg_CD90neg_S178	Bulky axillary metastasis	3.43363
cy102_CD45neg_CD90neg_S291	Adrenal metastasis	0
cy102_CD45neg_CD90neg_S359	Adrenal metastasis	0
cy102_CD45neg_CD90neg_S310	Adrenal metastasis	0.00943953
cy102_CD45neg_CD90neg_S319	Adrenal metastasis	1.43228
cy102_CD45neg_CD90neg_S301	Adrenal metastasis	0
cy102_CD45neg_CD90neg_S371	Adrenal metastasis	0.297217
cy102_CD45neg_CD90neg_S344	Adrenal metastasis	0
cy102_CD45neg_CD90neg_S358	Adrenal metastasis	0
cy102_CD45neg_CD90neg_S380	Adrenal metastasis	0
cy102_CD45neg_CD90neg_S370	Adrenal metastasis	0
cy102_CD45neg_CD90neg_S381	Adrenal metastasis	1.41913
cy102_CD45neg_CD90neg_S354	Adrenal metastasis	0.426445
cy112_CD45neg_CD90neg_S102	Bulky axillary metastasis	0
cy102_CD45neg_CD90neg_S342	Adrenal metastasis	0
cy102_CD45neg_CD90neg_S334	Adrenal metastasis	0.420153
cy112_CD45neg_CD90neg_S176	Bulky axillary metastasis	1.59936
cy102_CD45neg_CD90neg_S302	Adrenal metastasis	0
cy102_CD45neg_CD90neg_S315	Adrenal metastasis	0
cy102_CD45neg_CD90neg_S289	Adrenal metastasis	0.127215
cy102_CD45neg_CD90neg_S362	Adrenal metastasis	0.351275
cy102_CD45neg_CD90neg_S314	Adrenal metastasis	0
cy102_CD45neg_CD90neg_S299	Adrenal metastasis	0
cy102_CD45neg_CD90neg_S343	Adrenal metastasis	0
cy102_CD45neg_CD90neg_S364	Adrenal metastasis	0
cy102_CD45neg_CD90neg_S335	Adrenal metastasis	1.26974
cy102_CD45neg_CD90neg_S336	Adrenal metastasis	1.04862
cy102_CD45neg_CD90neg_S323	Adrenal metastasis	0
cy102_CD45neg_CD90neg_S374	Adrenal metastasis	0
cy102_CD45neg_CD90neg_S337	Adrenal metastasis	0.399571
cy102_CD45neg_CD90neg_S327	Adrenal metastasis	0
cy102_CD45neg_CD90neg_S308	Adrenal metastasis	0
cy102_CD45neg_CD90neg_S356	Adrenal metastasis	0
cy102_CD45neg_CD90neg_S341	Adrenal metastasis	0.749677
cy102_CD45neg_CD90neg_S361	Adrenal metastasis	0
cy102_CD45neg_CD90neg_S383	Adrenal metastasis	0
cy102_CD45neg_CD90neg_S368	Adrenal metastasis	0.412876
cy102_CD45neg_CD90neg_S375	Adrenal metastasis	0
cy102_CD45neg_CD90neg_S366	Adrenal metastasis	0
cy102_CD45neg_CD90neg_S369	Adrenal metastasis	0
cy102_CD45neg_CD90neg_S350	Adrenal metastasis	0
cy102_CD45neg_CD90neg_S322	Adrenal metastasis	0
cy112_CD45neg_CD90neg_S188	Bulky axillary metastasis	0.777171
cy102_CD45neg_CD90neg_S339	Adrenal metastasis	0
cy102_CD45neg_CD90neg_S349	Adrenal metastasis	0
cy102_CD45neg_CD90neg_S304	Adrenal metastasis	0
cy102_CD45neg_CD90neg_S320	Adrenal metastasis	0
cy102_CD45neg_CD90neg_S351	Adrenal metastasis	0
cy102_CD45neg_CD90neg_S306	Adrenal metastasis	0.171908
cy112_CD45neg_CD90neg_S149	Bulky axillary metastasis	0.0446321
cy102_CD45neg_CD90neg_S325	Adrenal metastasis	0.670829
cy102_CD45neg_CD90neg_S367	Adrenal metastasis	0
cy102_CD45neg_CD90neg_S292	Adrenal metastasis	0
cy102_CD45neg_CD90neg_S338	Adrenal metastasis	0
cy102_CD45neg_CD90neg_S328	Adrenal metastasis	0
cy102_CD45neg_CD90neg_S296	Adrenal metastasis	0
cy102_CD45neg_CD90neg_S373	Adrenal metastasis	0
cy102_CD45neg_CD90neg_S347	Adrenal metastasis	1.25275
cy102_CD45neg_CD90neg_S353	Adrenal metastasis	0
cy102_CD45neg_CD90neg_S355	Adrenal metastasis	0.379449
cy102_CD45neg_CD90neg_S352	Adrenal metastasis	0.0856589
cy102_CD45neg_CD90neg_S309	Adrenal metastasis	0.253643
cy102_CD45neg_CD90neg_S305	Adrenal metastasis	0
cy112_CD45neg_CD90neg_S129	Bulky axillary metastasis	0
cy102_CD45neg_CD90neg_S346	Adrenal metastasis	0
cy102_CD45neg_CD90neg_S294	Adrenal metastasis	0
cy102_CD45neg_CD90neg_S329	Adrenal metastasis	0
cy102_CD45neg_CD90neg_S303	Adrenal metastasis	0
cy102_CD45neg_CD90neg_S333	Adrenal metastasis	0
cy102_CD45neg_CD90neg_S297	Adrenal metastasis	0
cy102_CD45neg_CD90neg_S326	Adrenal metastasis	0.256068
cy102_CD45neg_CD90neg_S321	Adrenal metastasis	0
cy106_CD45neg_CD90neg_S309_11	Lymphnode	0
cy106_CD45neg_CD90neg_S378_12	Lymphnode	0
cy106_CD45neg_CD90neg_S333	Lymphnode	0
cy106_CD45neg_CD90neg_S304	Lymphnode	0
cy106_CD45neg_CD90neg_S369	Lymphnode	0
cy106_CD45neg_CD90neg_S322	Lymphnode	0
cy106_CD45neg_CD90neg_S330	Lymphnode	0
cy106_CD45neg_CD90neg_S316	Lymphnode	0
cy106_CD45neg_CD90neg_S292	Lymphnode	0
cy106_CD45neg_CD90neg_S355	Lymphnode	0
cy106_CD45neg_CD90neg_S336	Lymphnode	0
cy106_CD45neg_CD90neg_S321	Lymphnode	0
cy106_CD45neg_CD90neg_S300	Lymphnode	0
cy106_CD45neg_CD90neg_S313	Lymphnode	0
cy106_CD45neg_CD90neg_S365_14	Lymphnode	0
cy106_CD45neg_CD90neg_S354	Lymphnode	0
cy106_CD45neg_CD90neg_S380	Lymphnode	0
cy106_CD45neg_CD90neg_S350	Lymphnode	0
cy106_CD45neg_CD90neg_S344_16	Lymphnode	0
cy106_CD45neg_CD90neg_S306_17	Lymphnode	0
cy106_CD45neg_CD90neg_S295	Lymphnode	0
cy106_CD45neg_CD90neg_S368	Lymphnode	0
cy110_CD45neg_CD90neg_S12	Adrenal metastasis	0
cy110_CD45neg_CD90neg_S60	Adrenal metastasis	0
cy110_CD45neg_CD90neg_S56	Adrenal metastasis	0
cy110_CD45neg_CD90neg_S86	Adrenal metastasis	0.652022
cy112_CD45neg_CD90neg_S128	Bulky axillary metastasis	0
cy110_CD45neg_CD90neg_S11	Adrenal metastasis	0.598725
cy110_CD45neg_CD90neg_S29	Adrenal metastasis	0
cy112_CD45neg_CD90neg_S137	Bulky axillary metastasis	0
cy110_CD45neg_CD90neg_S45	Adrenal metastasis	0.387138
cy110_CD45neg_CD90neg_S72	Adrenal metastasis	0
cy110_CD45neg_CD90neg_S8	Adrenal metastasis	0
cy110_CD45neg_CD90neg_S35	Adrenal metastasis	0.307821
cy110_CD45neg_CD90neg_S42	Adrenal metastasis	0
cy110_CD45neg_CD90neg_S52	Adrenal metastasis	0
cy110_CD45neg_CD90neg_S61	Adrenal metastasis	0
cy112_CD45neg_CD90neg_S110	Bulky axillary metastasis	3.74221
cy110_CD45neg_CD90neg_S7	Adrenal metastasis	0
cy110_CD45neg_CD90neg_S34	Adrenal metastasis	0
cy112_CD45neg_CD90neg_S126	Bulky axillary metastasis	2.21316
cy110_CD45neg_CD90neg_S46	Adrenal metastasis	0.431119
cy110_CD45neg_CD90neg_S78	Adrenal metastasis	0
cy110_CD45neg_CD90neg_S62	Adrenal metastasis	0.691393
cy112_CD45neg_CD90neg_S170	Bulky axillary metastasis	0
cy110_CD45neg_CD90neg_S74	Adrenal metastasis	0
cy110_CD45neg_CD90neg_S26	Adrenal metastasis	0
cy110_CD45neg_CD90neg_S17	Adrenal metastasis	0
cy110_CD45neg_CD90neg_S92	Adrenal metastasis	0
cy110_CD45neg_CD90neg_S80	Adrenal metastasis	0
cy110_CD45neg_CD90neg_S69	Adrenal metastasis	0
cy110_CD45neg_CD90neg_S79	Adrenal metastasis	0
cy110_CD45neg_CD90neg_S64	Adrenal metastasis	0
cy112_CD45neg_CD90neg_S103	Bulky axillary metastasis	0
cy112_CD45neg_CD90neg_S97	Bulky axillary metastasis	1.53055
cy110_CD45neg_CD90neg_S43	Adrenal metastasis	0
cy110_CD45neg_CD90neg_S50	Adrenal metastasis	0
cy110_CD45neg_CD90neg_S3	Adrenal metastasis	0
cy110_CD45neg_CD90neg_S54	Adrenal metastasis	0
cy110_CD45neg_CD90neg_S95	Adrenal metastasis	0
cy110_CD45neg_CD90neg_S21	Adrenal metastasis	0
cy110_CD45neg_CD90neg_S68	Adrenal metastasis	0.389479
cy110_CD45neg_CD90neg_S135	Adrenal metastasis	0
cy103_CD45neg_CD90neg_S60	Lymph node	0.0647618
cy103_CD45neg_CD90neg_S28	Lymph node	0
cy110_CD45neg_CD90neg_S184	Adrenal metastasis	0
cy103_CD45neg_CD90neg_S68	Lymph node	0
cy103_CD45neg_CD90neg_S18	Lymph node	0.786944
cy110_CD45neg_CD90neg_S190	Adrenal metastasis	0
cy110_CD45neg_CD90neg_S120	Adrenal metastasis	0.0134804
cy103_CD45neg_CD90neg_S64	Lymph node	0
cy103_CD45neg_CD90neg_S1	Lymph node	0.107568
cy103_CD45neg_CD90neg_S30	Lymph node	0
cy103_CD45neg_CD90neg_S13	Lymph node	0
cy103_CD45neg_CD90neg_S35	Lymph node	0
cy110_CD45neg_CD90neg_S115	Adrenal metastasis	0
cy103_CD45neg_CD90neg_S45	Lymph node	0
cy103_CD45neg_CD90neg_S52	Lymph node	0
cy110_CD45neg_CD90neg_S117	Adrenal metastasis	0
cy103_CD45neg_CD90neg_S24	Lymph node	0
cy103_CD45neg_CD90neg_S11	Lymph node	0
cy110_CD45neg_CD90neg_S132	Adrenal metastasis	0
cy110_CD45neg_CD90neg_S128	Adrenal metastasis	0
cy103_CD45neg_CD90neg_S87	Lymph node	0
cy103_CD45neg_CD90neg_S94	Lymph node	0
cy103_CD45neg_CD90neg_S57	Lymph node	0.0473919
cy110_CD45neg_CD90neg_S97	Adrenal metastasis	0
cy110_CD45neg_CD90neg_S123	Adrenal metastasis	0.157475
cy103_CD45neg_CD90neg_S7	Lymph node	0
cy103_CD45neg_CD90neg_S49	Lymph node	0
cy103_CD45neg_CD90neg_S20	Lymph node	0
cy110_CD45neg_CD90neg_S114	Adrenal metastasis	0
cy103_CD45neg_CD90neg_S79	Lymph node	0
cy103_CD45neg_CD90neg_S88	Lymph node	0
cy103_CD45neg_CD90neg_S38	Lymph node	0
cy110_CD45neg_CD90neg_S110	Adrenal metastasis	0
cy103_CD45neg_CD90neg_S9	Lymph node	1.0201
cy103_CD45neg_CD90neg_S61	Lymph node	0
cy103_CD45neg_CD90neg_S23	Lymph node	0.224111
cy103_CD45neg_CD90neg_S78	Lymph node	0
cy110_CD45neg_CD90neg_S153	Adrenal metastasis	0
cy103_CD45neg_CD90neg_S95	Lymph node	0
cy103_CD45neg_CD90neg_S22	Lymph node	0
cy103_CD45neg_CD90neg_S51	Lymph node	0.00877969
[truncated: 231 more rows]

## Sheet: ED Fig.4a CCLE
Cell lines	A2058	CJM	COLO679	COLO741	COLO783	COLO792	HS294T	HS695T	HS944T	HT144	IGR1	IGR37	MALME3M	MEWO	RPMI7951	RVH421	SH4	SKMEL1	SKMEL24	SKMEL30	SKMEL3	SKMEL5	WM2664	A101D	A375	C32	COLO800	COLO829	G361	HMCB	HS852T	HS936T	HS939T	IGR39	IPC298	K029AX	LOXIMVI	MELJUSO	SKMEL28	SKMEL31	UACC257	UACC62	WM115	WM1799	WM793	WM88	WM983B
[truncated: 2 more rows]

[truncated: 2 more sheets: ED Fig. 4b, ED Fig. 4c]
