# Supplementary material for: MCSP+ metastasis founder cells activate immunosuppression early in human melanoma metastatic colonization
Source: Nat Cancer. 2025 May 16;6(6):1017–34. doi: 10.1038/s43018-025-00963-w (PMC12202500; doi:10.1038/s43018-025-00963-w)
Supplement: Supplementary file 16 — Data values. [file 43018_2025_963_MOESM16_ESM.xlsx]

## Sheet: ED Fig. 5a
Sample ID	Patient-ID	ED Fig. 5aUMAP1	ED Fig. 5a_UMAP2
CoK-216	38	-0.352562	11.5977
CoK-226	17	0.862171	10.8625
CoK-227	17	0.197133	10.7583
CoK-228	17	-0.38343	10.6317
CoK-229	17	-0.0818125	11.7438
CoK-231	17	5.92063	8.14782
CoK-232	18	0.394796	11.6307
CoK-233	18	0.653332	12.2194
CoK-234	18	0.934825	11.4421
CoK-235	18	3.49914	10.1528
CoK-236	18	0.66262	11.3097
CoK-238	20	5.56012	8.38611
CoK-239	20	5.42474	7.95692
CoK-240	20	5.61514	7.83895
CoK-241	20	-0.0338659	10.6293
CoK-242	20	-0.181186	11.8806
CoK-243	20	5.65746	8.26424
CoK-244	52	3.88391	9.06317
CoK-247	43	0.86404	11.7089
CoK-248	21	1.40553	7.47163
CoK-249	21	1.64692	7.04291
CoK-250	21	1.43991	7.09999
CoK-251	21	1.27874	7.41776
CoK-252	21	1.20278	12.0242
CoK-253	21	2.00955	7.09886
CoK-254	44	2.41007	7.60589
CoK-255	45	2.9191	7.47339
CoK-258	22	-0.253373	10.6114
CoK-261	23	4.17701	10.2209
CoK-273	17	-0.4429	11.3096
CoK-274	42	0.827141	11.9837
CoK-275	44	2.64045	7.22545
CoK-277	50	3.78042	8.13487
CoK-279	37	1.57602	6.90994
CoK-287	44	1.95763	11.0536
CoK-290	33	-0.506639	10.8256
CoK-291	38	2.64746	10.6973
CoK-294	46	2.2509	10.8796
CoK-295	47	1.19146	9.34967
CoK-296	39	1.63999	6.74137
CoK-297	48	1.01536	9.66226
CoK-304	27	0.972883	10.9417
CoK-305	24	0.353694	12.1395
CoK-306	25	1.12841	10.2653
CoK-307	26	6.53331	9.58502
CoK-308	26	6.62078	9.94965
CoK-309	26	6.65858	9.92383
CoK-310	26	6.06136	9.65313
CoK-313	27	-0.502868	11.2901
CoK-315	28	1.38693	10.072
CoK-316	28	1.78158	10.4593
CoK-317	32	2.37903	8.58448
CoK-318	24	3.77697	9.98851
CoK-319	24	0.319747	12.0608
CoK-320	29	2.6975	10.5717
CoK-321	25	2.09736	8.84578
CoK-322	25	1.62084	9.1343
CoK-323	26	6.409	9.73482
CoK-324	26	6.30398	9.77827
CoK-325	30	4.00866	8.84579
CoK-326	31	1.91406	11.5188
CoK-327	33	-0.135362	10.719
CoK-328	34	0.281708	11.4453
CoK-329	34	0.516836	11.0979
CoK-330	34	0.458692	11.0452
CoK-334	36	0.606688	11.6889
CoK-336	36	0.287976	10.8771
CoK-338	36	0.264814	11.6175
CoK-339	37	1.49818	6.85309
CoK-340	37	1.4597	7.00029
CoK-341	37	0.212921	11.3331
CoK-342	37	0.183468	11.2576
CoK-343	38	-0.364475	10.9534
CoK-345	40	1.78217	8.1491
CoK-347	21	1.31242	7.33245
CoK-348	39	6.27791	9.32656
CoK-379	62	2.77148	7.41917
SMG-007-2	66	-0.243249	11.0773
SMG-013	67	3.10334	9.74223
SMG-018	68	1.31647	10.5223
SMG-020-2	69	3.4145	8.04276
SMG-024	70	2.7207	10.6289
SMG-025	70	0.559447	11.4533
SMG-027-2	71	4.3664	9.28019
SMG-028-2	71	1.86342	7.30998
SMG-029	71	4.04224	8.51544
SMG-030-2	71	3.57371	8.6543
SMG-032	72	3.95757	8.65236
SMG-034-2	72	0.65995	10.3321
SMG-036-2	73	4.50109	9.24435
SMG-041-2	33	0.342421	10.8828
SMG-042	34	3.07914	7.81942
SMG-048-2	74	3.18855	7.70707
SMG-055	35	3.63888	7.46831
SMG-056	37	1.47883	6.77748
SMG-058	75	4.77939	7.87643
SMG-060	75	5.06827	7.92162
SMG-061	75	4.86868	8.87168
SMG-063	75	0.877	9.59687
SMG-064	75	5.17818	7.97736
SMG-066	76	0.116363	10.3741
SMG-071	77	3.95251	8.72339
SMG-072	78	1.59396	6.94537
SMG-076	9	4.5024	9.03066
SMG-077	51	4.02655	7.94817
SMG-084	39	6.09543	9.43601
SMG-085	79	4.02364	8.28465
SMG-086	40	1.4441	7.58304
SMG-090	27	2.78763	8.14333
SMG-092	80	2.93277	8.39001
SMG-097	80	2.90452	8.53367
SMG-098	80	3.32263	9.08132
SMG-099	43	1.18382	11.2565
SMG-100	43	1.24032	11.6546
SMG-101	43	1.29021	11.1563
SMG-102	43	1.6606	11.0907
SMG-108	45	2.73929	7.3583
SMG-109	45	3.40808	7.48728
SMG-110	45	4.26374	10.3691
SMG-111	45	4.2352	8.47424
SMG-112	81	1.39125	10.3965
SMG-113	81	2.90991	10.4955
SMG-114	81	4.34264	9.85232
SMG-115	81	4.79762	10.0383
SMG-121	46	1.81879	10.9589
SMG-123	46	-0.156825	10.4259
SMG-124	46	0.217887	10.3387
SMG-126	47	1.50239	9.505
SMG-127	47	5.42282	7.62101
SMG-128	47	1.40213	9.45133
SMG-129	47	1.37646	9.2892
SMG-130	18	3.00907	9.37042
SMG-131	20	5.91951	8.73499
SMG-132	20	2.89211	10.5177
SMG-133	20	5.4353	8.04181
SMG-134	20	5.26476	8.73607
SMG-135	20	5.68446	7.8301
SMG-136	20	5.58792	8.02321
SMG-138	82	4.32731	10.1567
SMG-139	82	3.83346	10.5144
SMG-140	83	4.15367	7.63715
SMG-141	83	4.9224	7.53719
SMG-142	83	4.41336	7.69561
SMG-143	83	4.27929	7.56641
SMG-144	83	4.19383	7.6804
SMG-145	83	4.42629	7.52065
SMG-146	26	6.51521	10.2247
SMG-147	26	6.75522	10.0675
SMG-148	26	6.27815	10.1441
SMG-149	26	6.35469	9.9074
SMG-150	26	6.08689	10.0724
SMG-151	26	6.47141	10.1821
SMG-152	26	6.67716	10.0123
SMG-153	26	5.72192	9.46147
SMG-154	84	2.9508	8.94434
SMG-155	84	2.59044	8.97262
SMG-156	84	3.22607	9.12368
SMG-157	84	2.98248	9.27576
SMG-158	84	2.80482	9.00649
SMG-160	85	4.5809	9.09676
SMG-163	86	3.48686	9.4344
SMG-165	86	5.40485	9.94421
SMG-166	86	3.51095	9.41664
SMG-167	86	4.03982	9.12503

## Sheet: ED Fig. 5b
Sample ID	ED Fig. 5b_Undiff_score	ED Fig. 5b_NC_score	ED Fig. 5b_Trans_score	ED Fig. 5b_Melanocytic_score	ED Fig. 5b_ElPI_T1	ED Fig.5b_ElPI_T2	ED Fig. 5b_ElPI_T3
CoK-216	0.0370396	0.0542132	0.263683	0.228451	6.4154	NA	NA
CoK-226	0.0234751	0.142759	0.274516	0.211686	5.78854	NA	NA
CoK-227	0.0376275	0.0439968	0.177888	0.200521	6.2935	NA	NA
CoK-228	0.023287	0.0843274	0.253236	0.143734	6.4154	NA	NA
CoK-229	0.0334491	0.053572	0.195847	0.342796	6.4154	NA	NA
CoK-231	0.12475	0.148608	0.167436	0.234908	NA	NA	3.89323
CoK-232	0.0843843	0.0873698	0.251842	0.223153	6.4154	NA	NA
CoK-233	0.0703748	0.0562802	0.219181	0.207239	6.4154	NA	NA
CoK-234	0.0954037	0.114031	0.191228	0.198069	6.0386	NA	NA
CoK-235	0.0357662	0.0642884	0.165229	0.302055	3.20008	NA	NA
CoK-236	0.0600137	0.121928	0.175718	0.24727	6.19708	NA	NA
CoK-238	0.0467785	0.0752573	0.298736	0.167866	NA	NA	3.89323
CoK-239	0.0621373	0.114254	0.462529	0.113804	NA	NA	3.89323
CoK-240	0.0430595	0.0779407	0.33645	0.162665	NA	NA	3.89323
CoK-241	0.123131	0.141546	0.242261	0.169335	6.4154	NA	NA
CoK-242	0.0332483	0.0712495	0.320539	0.194446	6.4154	NA	NA
CoK-243	0.0589501	0.0638849	0.264956	0.166948	NA	NA	3.89323
CoK-244	0.0714474	0.167048	0.157838	0.148082	2.23378	2.23378	2.23378
CoK-247	0.0496816	0.0815772	0.260305	0.146431	6.2416	NA	NA
CoK-248	0.0468056	0.0906102	0.183832	0.387833	NA	4.53949	NA
CoK-249	0.0355112	0.0728981	0.155859	0.461198	NA	4.53949	NA
CoK-250	0.0280443	0.0927243	0.0830764	0.430496	NA	4.53949	NA
CoK-251	0.0744736	0.0686675	0.122696	0.268695	NA	4.53949	NA
CoK-252	0.0383312	0.0700934	0.203502	0.254939	6.12524	NA	NA
CoK-253	0.0412506	0.0578719	0.0972823	0.402637	NA	4.53949	NA
CoK-254	0.0624629	0.107919	0.267051	0.268703	NA	4.34103	NA
CoK-255	0.0453676	0.107882	0.265663	0.297852	NA	4.06225	NA
CoK-258	0.0636513	0.116407	0.169954	0.142254	6.4154	NA	NA
CoK-261	0.0578449	0.128505	0.0949173	0.261387	1.58792	1.58792	1.58792
CoK-273	0.0406718	0.0617881	0.201591	0.297519	6.4154	NA	NA
CoK-274	0.0827039	0.100554	0.174594	0.264045	6.4154	NA	NA
CoK-275	0.048732	0.0893824	0.175629	0.27708	NA	4.43507	NA
CoK-277	0.0737049	0.139536	0.226186	0.187354	NA	NA	3.07727
CoK-279	0.0638431	0.0699572	0.150004	0.412863	NA	4.53949	NA
CoK-287	0.0479488	0.08079	0.176178	0.189197	4.9672	NA	NA
CoK-290	0.106971	0.094222	0.339432	0.279384	6.4154	NA	NA
CoK-291	0.0329245	0.0582829	0.283638	0.155593	4.21074	NA	NA
CoK-294	0.0529195	0.155171	0.175254	0.159624	4.62634	NA	NA
CoK-295	0.0510564	0.128908	0.340356	0.232417	4.69818	NA	NA
CoK-296	0.0255354	0.0931154	0.190537	0.320143	NA	4.53949	NA
CoK-297	0.0801425	0.13527	0.349014	0.247494	5.01463	NA	NA
CoK-304	0.0349812	0.0562901	0.233007	0.263504	5.73771	NA	NA
CoK-305	0.0562984	0.0730368	0.374512	0.217059	6.4154	NA	NA
CoK-306	0.0581524	0.0815524	0.289445	0.213036	5.2432	NA	NA
CoK-307	0.0606034	0.106372	0.37353	0.165866	0	0	0
CoK-308	0.0631846	0.0481853	0.304749	0.161044	0	0	0
CoK-309	0.042307	0.0554633	0.363769	0.158501	0	0	0
CoK-310	0.05598	0.0533962	0.254471	0.202206	0	0	0
CoK-313	0.0574506	0.0502177	0.256736	0.169869	6.4154	NA	NA
CoK-315	0.049517	0.0926599	0.206606	0.137096	4.92128	NA	NA
CoK-316	0.059538	0.0645038	0.317841	0.140485	4.79645	NA	NA
CoK-317	0.0542544	0.133726	0.153758	0.286227	NA	3.69115	NA
CoK-318	0.0347985	0.145304	0.242071	0.239811	2.87777	NA	NA
CoK-319	0.0758502	0.115759	0.358416	0.244973	6.4154	NA	NA
CoK-320	0.0393116	0.114689	0.224444	0.161265	4.09941	NA	NA
CoK-321	0.0545565	0.170353	0.248622	0.132423	NA	3.71624	NA
CoK-322	0.0446205	0.129347	0.355064	0.163224	4.19764	NA	NA
CoK-323	0.0364789	0.0480467	0.318015	0.167354	0	0	0
CoK-324	0.0127053	0.0725565	0.327591	0.225213	0	0	0
CoK-325	0.0982707	0.149014	0.0567128	0.132873	NA	NA	2.79574
CoK-326	0.0454851	0.0839611	0.218225	0.231343	5.25382	NA	NA
CoK-327	0.116126	0.105604	0.268656	0.252224	6.4154	NA	NA
CoK-328	0.0575591	0.105914	0.13072	0.22857	6.4154	NA	NA
CoK-329	0.120999	0.147299	0.10424	0.215236	6.20628	NA	NA
CoK-330	0.0890402	0.13376	0.161222	0.217091	6.227	NA	NA
CoK-334	0.0710169	0.110436	0.295505	0.239569	6.4154	NA	NA
CoK-336	0.0850065	0.121428	0.32984	0.194188	6.28071	NA	NA
CoK-338	0.0944396	0.135008	0.197832	0.230276	6.4154	NA	NA
CoK-339	0.0229452	0.0368303	0.0846549	0.402062	NA	4.53949	NA
CoK-340	0.0735963	0.0378007	0.100767	0.430902	NA	4.53949	NA
CoK-341	0.135862	0.15201	0.126966	0.28613	6.4154	NA	NA
CoK-342	0.149387	0.0837878	0.145733	0.230583	6.4154	NA	NA
CoK-343	0.0559728	0.0311788	0.307885	0.183411	6.4154	NA	NA
CoK-345	0.0627704	0.0569164	0.134025	0.150327	NA	4.42395	NA
CoK-347	0.0790844	0.0809806	0.138111	0.388137	NA	4.53949	NA
CoK-348	0.0492982	0.0657984	0.322613	0.231182	0	0	0
CoK-379	0.157952	0.105795	0.105581	0.155661	NA	4.20677	NA
SMG-007-2	0.0893242	0.110402	0.196771	0.20398	6.4154	NA	NA
SMG-013	0.00813979	0.13982	0.210032	0.208727	3.30156	NA	NA
SMG-018	0.0616001	0.0939422	0.30476	0.15197	5.22259	NA	NA
SMG-020-2	0.0359616	0.180904	0.225727	0.170823	NA	3.3111	NA
SMG-024	0.0577111	0.100344	0.103939	0.215369	4.11183	NA	NA
SMG-025	0.110167	0.209738	0.137794	0.125729	6.36122	NA	NA
SMG-027-2	0.0998336	0.150188	0.147	0.326109	1.70734	1.70734	1.70734
SMG-028-2	0.0515502	0.184996	0.157812	0.382254	NA	4.53949	NA
SMG-029	0.11092	0.193551	0.201845	0.258859	NA	NA	3.03361
SMG-030-2	0.0837204	0.171781	0.167832	0.290312	NA	2.77521	NA
SMG-032	0.0466229	0.209691	0.315149	0.0621322	NA	NA	2.88078
SMG-034-2	0.0539161	0.109048	0.295511	0.163242	5.67423	NA	NA
SMG-036-2	0.106159	0.127606	0.132494	0.333033	1.59102	1.59102	1.59102
SMG-041-2	0.165272	0.154255	0.230357	0.182027	6.23782	NA	NA
SMG-042	0.0515538	0.106003	0.21698	0.271158	NA	3.7082	NA
SMG-048-2	0.0321829	0.107894	0.251098	0.250409	NA	3.70592	NA
SMG-055	0.109198	0.141264	0.246004	0.262016	NA	NA	3.39677
SMG-056	0.0441412	0.0457792	0.108052	0.325233	NA	4.53949	NA
SMG-058	0.0617719	0.123685	0.235942	0.119796	NA	NA	3.89323
SMG-060	0.0291079	0.119219	0.330817	0.213915	NA	NA	3.89323
SMG-061	0.0438499	0.10725	0.335447	0.194516	NA	NA	3.43841
SMG-063	0.0401165	0.146881	0.261888	0.254495	5.0962	NA	NA
SMG-064	0.0274673	0.134394	0.366451	0.144998	NA	NA	3.89323
SMG-066	0.123558	0.187303	0.170767	0.182568	6.15526	NA	NA
SMG-071	0.0568121	0.172269	0.250359	0.262978	NA	NA	2.83129
SMG-072	0.0458487	0.0546959	0.119053	0.42222	NA	4.53949	NA
SMG-076	0.111852	0.132243	0.0591782	0.187697	1.65769	1.65769	1.65769
SMG-077	0.0254866	0.152245	0.348402	0.196305	NA	NA	3.38584
SMG-084	0.040017	0.0748612	0.286077	0.300284	0.0184268	0.0184268	0.0184268
SMG-085	0.0075284	0.126136	0.24244	0.12744	NA	NA	3.16755
SMG-086	0.0574886	0.0999973	0.126555	0.305901	NA	4.53949	NA
SMG-090	0.0433272	0.0836591	0.241691	0.262404	NA	3.69743	NA
SMG-092	0.0361461	0.147744	0.339432	0.224225	NA	3.42247	NA
SMG-097	0.10778	0.171279	0.0937348	0.129406	NA	3.34428	NA
SMG-098	0.0415871	0.233839	0.366551	0.173294	2.75242	NA	NA
SMG-099	0.0809493	0.112518	0.213152	0.206248	5.7289	NA	NA
SMG-100	0.0440851	0.0977297	0.251689	0.200175	5.89504	NA	NA
SMG-101	0.045874	0.0665138	0.230283	0.174282	5.58529	NA	NA
SMG-102	0.0725725	0.0805697	0.255379	0.143674	5.23763	NA	NA
SMG-108	0.0623689	0.0761286	0.298715	0.309061	NA	4.27197	NA
SMG-109	0.0863215	0.107394	0.199617	0.257553	NA	3.69746	NA
SMG-110	0.0308498	0.116665	0.231507	0.26618	1.4586	1.4586	1.4586
SMG-111	0.044058	0.145942	0.248247	0.061625	NA	NA	3.20799
SMG-112	0.0494447	0.0810276	0.238381	0.159234	5.09196	NA	NA
SMG-113	0.0589176	0.0581244	0.248284	0.169367	3.8804	NA	NA
SMG-114	0.0459084	0.11841	0.241728	0.20377	1.54804	1.54804	1.54804
SMG-115	0.0434194	0.0677714	0.259296	0.15429	1.05754	1.05754	1.05754
SMG-121	0.0544118	0.150648	0.270931	0.212102	5.03344	NA	NA
SMG-123	0.0708559	0.124844	0.290781	0.149258	6.41354	NA	NA
SMG-124	0.051429	0.168737	0.215369	0.157655	6.05063	NA	NA
SMG-126	0.0672111	0.0952765	0.32757	0.185777	4.50186	NA	NA
SMG-127	0.0420176	0.125282	0.250808	0.236399	NA	NA	3.89323
SMG-128	0.0420899	0.0956825	0.320048	0.156277	4.57509	NA	NA
SMG-129	0.0448484	0.121811	0.306554	0.151892	4.4869	NA	NA
SMG-130	0.0290826	0.103428	0.238143	0.314258	3.1737	NA	NA
SMG-131	0.0351386	0.0242771	0.388923	0.177749	0.408022	0.408022	0.408022
SMG-132	0.0516641	0.041202	0.215142	0.15404	3.90753	NA	NA
SMG-133	0.0531691	0.0767401	0.336318	0.127882	NA	NA	3.89323
SMG-134	0.0492692	0.0649642	0.18105	0.177437	NA	NA	3.82912
SMG-135	0.035399	0.10178	0.309247	0.146277	NA	NA	3.89323
SMG-136	0.0480302	0.0394914	0.325158	0.0942593	NA	NA	3.89323
SMG-138	0.0525631	0.111167	0.23553	0.221983	1.46583	1.46583	1.46583
SMG-139	0.0633963	0.0489527	0.279251	0.156176	3.12254	NA	NA
SMG-140	0.0115874	0.159884	0.241696	0.211894	NA	NA	3.68301
SMG-141	0.0400423	0.09392	0.299523	0.299472	NA	NA	3.89323
SMG-142	0.0359164	0.116078	0.268667	0.290794	NA	NA	3.84454
SMG-143	0.0213027	0.111251	0.272352	0.274939	NA	NA	3.82473
SMG-144	0.0313961	0.0899938	0.257744	0.265428	NA	NA	3.68601
SMG-145	0.0216175	0.104453	0.349901	0.321969	NA	NA	3.89323
SMG-146	0.0525487	0.0750766	0.290659	0.249098	0	0	0
SMG-147	0.00936256	0.0370259	0.285512	0.133299	0	0	0
SMG-148	0.0384704	0.0763044	0.332475	0.215478	0	0	0
SMG-149	0.0265122	0.0804187	0.370769	0.192636	0	0	0
SMG-150	0.0281872	0.0605653	0.346475	0.223819	0	0	0
SMG-151	0.0169724	0.0270199	0.325058	0.271462	0	0	0
SMG-152	0.0612618	0.0869292	0.287376	0.142873	0	0	0
SMG-153	0.0756204	0.0636621	0.219086	0.155991	0.364484	0.364484	0.364484
SMG-154	0.00961942	0.114264	0.225421	0.21494	NA	3.02847	NA
SMG-155	0.0320129	0.100641	0.230262	0.189874	3.30126	NA	NA
SMG-156	0.04983	0.128817	0.206585	0.147005	2.85626	NA	NA
SMG-157	0.0373236	0.172098	0.108474	0.219491	3.1433	NA	NA
SMG-158	0.0215867	0.140684	0.182935	0.229751	3.1417	NA	NA
SMG-160	0.103998	0.106716	0.100381	0.126836	1.56226	1.56226	1.56226
SMG-163	0.0657225	0.150064	0.16326	0.147073	2.81168	NA	NA
SMG-165	0.0546867	0.176621	0.180976	0.144202	0.511696	0.511696	0.511696
SMG-166	0.0442967	0.181389	0.157332	0.147689	2.7818	NA	NA
SMG-167	0.0470136	0.191417	0.151013	0.103635	2.06629	2.06629	2.06629

## Sheet: ED Fig. 5b statistical tests
gamlineage
	EiPI_lineage1_Undiff	EiPI_lineage1_NC	EiPI_lineage1_Trans	EiPI_lineage1_Mela	EiPI_lineage3_Undiff	EiPI_lineage3_NC	EiPI_lineage3_Trans	EiPI_lineage3_Mela	EiPI_lineage2_Undiff	EiPI_lineage2_NC	EiPI_lineage2_Trans	EiPI_lineage2_Mela
nonparametric	0.00421501	6.24755e-06	5.16057e-06	0.181235	0.00511382	4.86926e-09	2.38141e-08	0.227275	0.0266106	2.53648e-09	2.65004e-06	0.000517387
parametric	0.00013408	0.0937548	0.0398762	0.484853	0.661207	8.75175e-06	0.58313	0.712937	0.218074	0.0698796	1.02011e-10	4.46772e-08

## Sheet: ED Fig. 5c
Sample ID	Patient-ID	ED Fig. 5a_c_ElPI_T1	ED Fig. 5a_c_ElPI_T2	ED Fig. 5a_c_ElPI_T3	ED Fig. 5c_slingshot_T1	ED Fig. 5c_slingshot_T2	ED Fig. 5c_slingshot_T3
CoK-216	38	6.4154	NA	NA	8.16499	NA	NA
CoK-226	17	5.78854	NA	NA	6.85962	NA	NA
CoK-227	17	6.2935	NA	NA	7.78761	NA	NA
CoK-228	17	6.4154	NA	NA	8.41659	NA	NA
CoK-229	17	6.4154	NA	NA	7.88479	NA	NA
CoK-231	17	NA	NA	3.89323	NA	NA	7.14962
CoK-232	18	6.4154	NA	NA	7.50645	NA	NA
CoK-233	18	6.4154	NA	NA	7.351	NA	NA
CoK-234	18	6.0386	NA	NA	7.06588	NA	NA
CoK-235	18	3.20008	NA	NA	NA	2.74493	3.05092
CoK-236	18	6.19708	NA	NA	7.24928	NA	NA
CoK-238	20	NA	NA	3.89323	NA	NA	6.92415
CoK-239	20	NA	NA	3.89323	NA	NA	6.62329
CoK-240	20	NA	NA	3.89323	NA	NA	6.75114
CoK-241	20	6.4154	NA	NA	8.06927	NA	NA
CoK-242	20	6.4154	NA	NA	7.94999	NA	NA
CoK-243	20	NA	NA	3.89323	NA	NA	6.9623
CoK-244	52	2.23378	2.23378	2.23378	3.06502	3.13203	3.10339
CoK-247	43	6.2416	NA	NA	7.17993	NA	NA
CoK-248	21	NA	4.53949	NA	NA	6.26715	NA
CoK-249	21	NA	4.53949	NA	NA	6.21873	NA
CoK-250	21	NA	4.53949	NA	NA	6.38572	NA
CoK-251	21	NA	4.53949	NA	NA	6.40338	NA
CoK-252	21	6.12524	NA	NA	7.06588	NA	NA
CoK-253	21	NA	4.53949	NA	NA	5.85971	NA
CoK-254	44	NA	4.34103	NA	NA	5.29265	NA
CoK-255	45	NA	4.06225	NA	NA	4.9127	NA
CoK-258	22	6.4154	NA	NA	8.29442	NA	NA
CoK-261	23	1.58792	1.58792	1.58792	2.20928	2.36939	2.51681
CoK-273	17	6.4154	NA	NA	8.31798	NA	NA
CoK-274	42	6.4154	NA	NA	7.23695	NA	NA
CoK-275	44	NA	4.43507	NA	NA	5.24954	NA
CoK-277	50	NA	NA	3.07727	3.24822	3.9562	4.87672
CoK-279	37	NA	4.53949	NA	NA	6.33842	NA
CoK-287	44	4.9672	NA	NA	6.21055	NA	NA
CoK-290	33	6.4154	NA	NA	8.49168	NA	NA
CoK-291	38	4.21074	NA	NA	5.55164	NA	NA
CoK-294	46	4.62634	NA	NA	5.92536	NA	NA
CoK-295	47	4.69818	NA	NA	5.33483	NA	NA
CoK-296	39	NA	4.53949	NA	NA	6.34831	NA
CoK-297	48	5.01463	NA	NA	5.67416	NA	NA
CoK-304	27	5.73771	NA	NA	6.79842	NA	NA
CoK-305	24	6.4154	NA	NA	7.52206	NA	NA
CoK-306	25	5.2432	NA	NA	6.11713	NA	NA
CoK-307	26	0	0	0	0.337035	0.336605	0.336748
CoK-308	26	0	0	0	0.160307	0.160308	0.16031
CoK-309	26	0	0	0	0.130423	0.130436	0.130431
CoK-310	26	0	0	0	0.769391	0.766163	0.766088
CoK-313	27	6.4154	NA	NA	8.38072	NA	NA
CoK-315	28	4.92128	NA	NA	5.78729	NA	NA
CoK-316	28	4.79645	NA	NA	5.86915	NA	NA
CoK-317	32	NA	3.69115	NA	4.25706	4.63664	4.04405
CoK-318	24	2.87777	NA	NA	NA	2.66402	2.90465
CoK-319	24	6.4154	NA	NA	7.5383	NA	NA
CoK-320	29	4.09941	NA	NA	5.4169	NA	NA
CoK-321	25	NA	3.71624	NA	4.49951	NA	NA
CoK-322	25	4.19764	NA	NA	4.99898	NA	NA
CoK-323	26	0	0	0	0.418333	0.418423	0.41823
CoK-324	26	0	0	0	0.508881	0.508392	0.508146
CoK-325	30	NA	NA	2.79574	3.00074	3.25182	3.06833
CoK-326	31	5.25382	NA	NA	6.49572	NA	NA
CoK-327	33	6.4154	NA	NA	8.15343	NA	NA
CoK-328	34	6.4154	NA	NA	7.60589	NA	NA
CoK-329	34	6.20628	NA	NA	7.37472	NA	NA
CoK-330	34	6.227	NA	NA	7.43688	NA	NA
CoK-334	36	6.4154	NA	NA	7.351	NA	NA
CoK-336	36	6.28071	NA	NA	7.66068	NA	NA
CoK-338	36	6.4154	NA	NA	7.6073	NA	NA
CoK-339	37	NA	4.53949	NA	NA	6.4331	NA
CoK-340	37	NA	4.53949	NA	NA	6.40826	NA
CoK-341	37	6.4154	NA	NA	7.68251	NA	NA
CoK-342	37	6.4154	NA	NA	7.72038	NA	NA
CoK-343	38	6.4154	NA	NA	8.32381	NA	NA
CoK-345	40	NA	4.42395	NA	NA	5.67767	NA
CoK-347	21	NA	4.53949	NA	NA	6.40739	NA
CoK-348	39	0	0	0	0.632691	0.630875	0.634043
CoK-379	62	NA	4.20677	NA	NA	5.05976	NA
SMG-007-2	66	6.4154	NA	NA	8.17695	NA	NA
SMG-013	67	3.30156	NA	NA	4.2588	NA	3.39684
SMG-018	68	5.22259	NA	NA	6.20407	NA	NA
SMG-020-2	69	NA	3.3111	NA	3.47327	4.22812	4.65375
SMG-024	70	4.11183	NA	NA	5.44923	NA	NA
SMG-025	70	6.36122	NA	NA	7.35667	NA	NA
SMG-027-2	71	1.70734	1.70734	1.70734	2.50484	2.58834	2.4945
SMG-028-2	71	NA	4.53949	NA	NA	5.91479	NA
SMG-029	71	NA	NA	3.03361	3.03868	3.5347	4.86227
SMG-030-2	71	NA	2.77521	NA	3.39029	3.64159	4.25885
SMG-032	72	NA	NA	2.88078	3.08029	3.45651	4.66438
SMG-034-2	72	5.67423	NA	NA	6.59493	NA	NA
SMG-036-2	73	1.59102	1.59102	1.59102	2.40587	2.46438	2.35528
SMG-041-2	33	6.23782	NA	NA	7.5958	NA	NA
SMG-042	34	NA	3.7082	NA	NA	4.60574	4.59131
SMG-048-2	74	NA	3.70592	NA	NA	4.60514	4.69367
SMG-055	35	NA	NA	3.39677	NA	4.47486	5.04951
SMG-056	37	NA	4.53949	NA	NA	6.48172	NA
SMG-058	75	NA	NA	3.89323	NA	NA	5.97689
SMG-060	75	NA	NA	3.89323	NA	NA	6.27521
SMG-061	75	NA	NA	3.43841	2.26842	2.10319	2.03516
SMG-063	75	5.0962	NA	NA	5.70083	NA	NA
SMG-064	75	NA	NA	3.89323	NA	NA	6.39768
SMG-066	76	6.15526	NA	NA	7.96644	NA	NA
SMG-071	77	NA	NA	2.83129	3.07749	3.39602	4.52776
SMG-072	78	NA	4.53949	NA	NA	6.30766	NA
SMG-076	9	1.65769	1.65769	1.65769	2.50992	2.60879	2.388
SMG-077	51	NA	NA	3.38584	NA	3.96959	5.19912
SMG-084	39	0.0184268	0.0184268	0.0184268	0.780645	0.772802	0.772607
SMG-085	79	NA	NA	3.16755	3.08029	3.73341	5.02889
SMG-086	40	NA	4.53949	NA	NA	6.19027	NA
SMG-090	27	NA	3.69743	NA	3.872	4.59246	4.29721
SMG-092	80	NA	3.42247	NA	3.83118	4.27491	4.21693
SMG-097	80	NA	3.34428	NA	3.8818	4.15334	4.1344
SMG-098	80	2.75242	NA	NA	3.67942	3.39172	3.65577
SMG-099	43	5.7289	NA	NA	6.80464	NA	NA
SMG-100	43	5.89504	NA	NA	6.91693	NA	NA
SMG-101	43	5.58529	NA	NA	6.66874	NA	NA
SMG-102	43	5.23763	NA	NA	6.40431	NA	NA
SMG-108	45	NA	4.27197	NA	NA	5.10916	NA
SMG-109	45	NA	3.69746	NA	NA	4.59887	4.90638
SMG-110	45	1.4586	1.4586	1.4586	NA	2.31414	2.42606
SMG-111	45	NA	NA	3.20799	2.91352	3.47777	5.22927
SMG-112	81	5.09196	NA	NA	6.0538	NA	NA
SMG-113	81	3.8804	NA	NA	5.17318	NA	NA
SMG-114	81	1.54804	1.54804	1.54804	2.24601	2.36782	2.42919
SMG-115	81	1.05754	1.05754	1.05754	1.81588	1.94742	1.96405
SMG-121	46	5.03344	NA	NA	6.21362	NA	NA
SMG-123	46	6.41354	NA	NA	8.24232	NA	NA
SMG-124	46	6.05063	NA	NA	7.84967	NA	NA
SMG-126	47	4.50186	NA	NA	5.28131	NA	NA
SMG-127	47	NA	NA	3.89323	NA	NA	6.50347
SMG-128	47	4.57509	NA	NA	5.29793	NA	NA
SMG-129	47	4.4869	NA	NA	5.19773	NA	NA
SMG-130	18	3.1737	NA	NA	4.12447	3.30594	3.60051
SMG-131	20	0.408022	0.408022	0.408022	NA	NA	7.40662
SMG-132	20	3.90753	NA	NA	5.22193	NA	NA
SMG-133	20	NA	NA	3.89323	NA	NA	6.66502
SMG-134	20	NA	NA	3.82912	NA	NA	6.79116
SMG-135	20	NA	NA	3.89323	NA	NA	6.8052
SMG-136	20	NA	NA	3.89323	NA	NA	6.79735
SMG-138	82	1.46583	1.46583	1.46583	2.11776	2.31438	2.40886
SMG-139	82	3.12254	NA	NA	NA	NA	2.75862
SMG-140	83	NA	NA	3.68301	NA	NA	5.39838
SMG-141	83	NA	NA	3.89323	NA	NA	6.05118
SMG-142	83	NA	NA	3.84454	NA	NA	5.60887
SMG-143	83	NA	NA	3.82473	NA	NA	5.50391
SMG-144	83	NA	NA	3.68601	NA	NA	5.42234
SMG-145	83	NA	NA	3.89323	NA	NA	5.62377
SMG-146	26	0	0	0	0.191867	0.191864	0.191693
SMG-147	26	0	0	0	0	0	0
SMG-148	26	0	0	0	0.444936	0.44683	0.44513
SMG-149	26	0	0	0	0.428716	0.428697	0.428737
SMG-150	26	0	0	0	0.654257	0.655135	0.658485
SMG-151	26	0	0	0	0.245803	0.245599	0.245308
SMG-152	26	0	0	0	0.0896676	0.08968	0.0896638
SMG-153	26	0.364484	0.364484	0.364484	1.14621	1.12184	1.1232
SMG-154	84	NA	3.02847	NA	3.98622	3.70622	3.85382
SMG-155	84	3.30126	NA	NA	4.27514	NA	3.85382
SMG-156	84	2.85626	NA	NA	3.792	3.40198	3.66702
SMG-157	84	3.1433	NA	NA	4.09706	3.3884	3.66374
SMG-158	84	3.1417	NA	NA	4.13038	3.72622	3.84415
SMG-160	85	1.56226	1.56226	1.56226	2.41168	2.46021	2.28599
SMG-163	86	2.81168	NA	NA	3.56821	3.0698	3.30813
SMG-165	86	0.511696	0.511696	0.511696	1.33625	1.37563	1.37321
SMG-166	86	2.7818	NA	NA	3.54153	3.06971	3.29714
SMG-167	86	2.06629	2.06629	2.06629	2.88496	2.98342	2.87702
