# Supplementary material for: MCSP+ metastasis founder cells activate immunosuppression early in human melanoma metastatic colonization
Source: Nat Cancer. 2025 May 16;6(6):1017–34. doi: 10.1038/s43018-025-00963-w (PMC12202500; doi:10.1038/s43018-025-00963-w)
Supplement: Supplementary file 17 — Data values. [file 43018_2025_963_MOESM17_ESM.xlsx]

## Sheet: ED Fig.6a Regulaton 
Transcription factor	ANOVA P value	maxcluster	minP	minPcluster	maxP	maxPcluster
IRF1_126g	9.543e-14	NC	1.4953e-10	Undiff	1.25439e-05	Mela
IRF1_extended_552g	2.1797e-11	NC	1.54308e-08	Undiff	0.000707584	LTrans
STAT1_102g	1.08907e-09	NC	3.59998e-09	Undiff	0.0165112	Mela
HIVEP3_46g	7.44119e-11	NC	1.89363e-08	Undiff	0.0241269	LTrans
STAT1_extended_233g	1.59349e-10	NC	2.05205e-10	Undiff	0.0318593	Mela
IRF9_extended_248g	2.30149e-09	NC	2.04954e-09	Undiff	0.033771	ETrans
TCF3_extended_36g	1.33219e-06	NC	4.32859e-05	Undiff	0.0362475	Melanocyte
IRF9_133g	8.43107e-10	NC	2.03325e-08	Undiff	0.0487376	ETrans
PRDM4_13g	1.08293e-05	NC	0.00015838	Melanocyte	0.0603892	LTrans
PRDM1_extended_539g	0.000520336	NC	0.00223464	Undiff	0.069039	Mela
XBP1_extended_188g	0.000354474	NC	0.00101699	Melanocyte	0.0988701	Mela
IRF7_extended_193g	9.09165e-05	NC	5.91026e-05	Undiff	0.117251	Mela
TCF3_16g	5.81558e-05	NC	0.000134801	Undiff	0.127776	LTrans
SPI1_extended_715g	0.020291	NC	0.0687481	Undiff	0.143891	Mela
SPI1_609g	0.0178336	NC	0.0496937	Undiff	0.147647	Mela
E2F1_extended_562g	0.00527113	NC	0.0506673	ETrans	0.1546	Undiff
E2F1_232g	0.00923326	NC	0.0376965	ETrans	0.163567	Undiff
IRF7_74g	9.20131e-05	NC	4.77204e-05	Undiff	0.234584	Mela
RELB_186g	0.000158842	NC	0.000341255	ETrans	0.243634	Mela
DUS3L_37g	0.0161635	NC	0.0250321	Undiff	0.258933	LTrans
REL_extended_455g	0.0582774	NC	0.159784	Melanocyte	0.3445	LTrans
HEYL_extended_19g	0.0119846	NC	0.0221655	ETrans	0.359436	LTrans
ATF3_extended_401g	0.00015391	NC	2.72794e-05	Undiff	0.377161	Mela
STAT3_extended_67g	8.36755e-05	NC	7.05886e-06	Undiff	0.389057	Melanocyte
KLF16_extended_706g	0.00102355	NC	0.00389227	Undiff	0.3916	LTrans
XBP1_73g	0.0123257	NC	0.0259415	Melanocyte	0.398251	LTrans
HOXC10_extended_13g	0.0176008	NC	0.00912455	Undiff	0.403666	LTrans
IKZF1_extended_559g	0.0439315	NC	0.0801247	Undiff	0.428854	Mela
RELB_extended_543g	0.000286462	NC	0.000777134	ETrans	0.467569	Melanocyte
SPIB_extended_470g	0.104633	NC	0.202184	Undiff	0.521749	Mela
SPIB_334g	0.115332	NC	0.216457	LTrans	0.529922	Mela
KLF2_extended_73g	0.181518	NC	0.315395	LTrans	0.538918	ETrans
NFKB2_223g	0.000335664	NC	0.00353739	ETrans	0.555138	Mela
ATF3_106g	0.000662937	NC	0.000105088	Undiff	0.568447	Melanocyte
IKZF1_220g	0.0364435	NC	0.0486264	Undiff	0.569381	Mela
REL_239g	0.223732	NC	0.523889	ETrans	0.572558	Undiff
DLX1_extended_15g	0.00308086	NC	0.0120016	ETrans	0.575038	Mela
HEYL_11g	0.280211	NC	0.501575	ETrans	0.625317	LTrans
KLF16_26g	0.184778	NC	0.341342	Melanocyte	0.651619	ETrans
FOXP1_12g	0.266058	NC	0.398434	Mela	0.658207	ETrans
EHF_extended_330g	0.0590464	NC	0.0990734	Undiff	0.667422	Mela
ETV6_600g	8.16944e-05	NC	0.000157976	Undiff	0.670183	Melanocyte
IRF6_extended_116g	0.0327487	NC	0.0880238	Undiff	0.674648	Melanocyte
RFXAP_19g	0.145158	NC	0.162906	Undiff	0.675625	ETrans
IRF2_42g	0.219561	NC	0.411895	Mela	0.678141	ETrans
OLIG2_15g	0.297883	NC	0.64555	ETrans	0.703727	LTrans
NFKB1_extended_183g	0.000408647	NC	0.000181789	Undiff	0.730004	Melanocyte
MAFB_extended_103g	0.0163122	NC	0.0272395	Undiff	0.73953	Melanocyte
ETV6_extended_1796g	1.83638e-06	NC	2.6286e-06	Undiff	0.751633	Melanocyte
PBX3_extended_183g	0.0993026	NC	0.351198	LTrans	0.772852	Undiff
FOXP1_extended_21g	0.349998	NC	0.624412	Mela	0.78799	Melanocyte
STAT2_58g	3.25993e-05	NC	1.68034e-05	Undiff	0.813154	Melanocyte
TRIM28_extended_13g	0.0877118	NC	0.151094	Undiff	0.817334	Melanocyte
NFATC1_extended_46g	0.365911	NC	0.596739	ETrans	0.832778	LTrans
MAFG_22g	3.59858e-05	NC	0.000284004	ETrans	0.83313	Mela
NFKB2_extended_384g	0.000958084	NC	0.0154307	Melanocyte	0.83439	Mela
NFATC3_48g	0.170272	NC	0.158787	Melanocyte	0.836942	ETrans
SREBF1_extended_2984g	9.96843e-05	NC	3.79719e-05	Undiff	0.845695	Mela
FLI1_345g	0.062755	NC	0.183647	ETrans	0.846694	Mela
MAFG_extended_49g	0.000408675	NC	0.000516761	ETrans	0.85263	Mela
BHLHE40_32g	0.5759	NC	0.863536	ETrans	0.863536	ETrans
MAFB_37g	0.00401114	NC	0.005486	Undiff	0.866495	Melanocyte
RREB1_14g	0.45882	NC	0.771293	Mela	0.87444	Undiff
STAT4_41g	0.219279	NC	0.445989	ETrans	0.879463	Mela
KLF4_extended_15g	0.399962	NC	0.544766	Melanocyte	0.891462	ETrans
EHF_36g	0.254728	NC	0.45747	ETrans	0.893282	Mela
NR1H3_extended_65g	0.447001	NC	0.546475	Undiff	0.899943	ETrans
DLX6_extended_16g	0.618841	NC	0.901647	ETrans	0.901647	ETrans
TCF4_extended_15g	0.661975	NC	0.902761	ETrans	0.902761	ETrans
ZNF780A_30g	0.796218	NC	0.9072	ETrans	0.9072	ETrans
FLI1_extended_572g	0.0585829	NC	0.15999	ETrans	0.908596	Mela
ETV3_extended_2543g	2.23646e-10	NC	6.28564e-09	Undiff	0.910347	Mela
TBP_extended_26g	0.734589	NC	0.919435	ETrans	0.919435	ETrans
FOXJ2_extended_34g	0.955565	NC	0.927474	ETrans	0.927474	ETrans
ZBTB7B_10g	0.77096	NC	0.924387	ETrans	0.935735	Undiff
FOXD2_22g	0.893815	NC	0.93621	ETrans	0.93621	ETrans
OLIG2_extended_24g	0.717823	NC	0.939853	ETrans	0.939853	ETrans
EMX1_extended_38g	0.326497	NC	0.669654	Mela	0.949312	LTrans
POU2F2_extended_17g	0.801591	NC	0.951627	ETrans	0.951627	ETrans
RORA_extended_40g	0.369966	NC	0.69213	LTrans	0.960566	ETrans
FOS_33g	0.00864491	NC	0.00452166	Undiff	0.972511	Melanocyte
PBX3_71g	0.0898341	NC	0.312492	ETrans	0.974275	Undiff
HES1_extended_79g	0.804558	NC	0.975141	ETrans	0.975141	ETrans
ELF4_extended_496g	1.12206e-05	NC	0.000112033	ETrans	0.978216	Melanocyte
NFATC1_17g	0.747403	NC	0.929115	ETrans	0.978452	LTrans
ZNF71_extended_12g	0.865456	NC	0.94839	LTrans	0.983074	ETrans
ZNF841_19g	0.287666	NC	0.548389	ETrans	0.987165	Mela
GABPA_572g	0.408687	NC	0.544342	Mela	0.988158	ETrans
TBP_19g	0.617199	NC	0.951013	ETrans	0.990854	Mela
GABPA_extended_587g	0.379894	NC	0.503424	Mela	0.996303	ETrans
ZNF28_28g	0.932896	NC	0.996783	ETrans	0.996783	ETrans
GABPB1_extended_469g	0.0539427	NC	0.112987	ETrans	0.999389	Undiff

## Sheet: ED Fig. 6a NCTF target
TF	gene	highConfAnnot	nMotifs	bestMotif	NES	motifDb	coexModule	spearCor	CoexWeight
HIVEP3	LYG2	TRUE	1	cisbp__M5189	3.82	10kb	top50	0.117726	0.0114176
HIVEP3	NOX4	TRUE	1	cisbp__M5189	3.82	10kb	top50	0.137458	0.010911
HIVEP3	SEMA4B	TRUE	1	cisbp__M5189	3.82	10kb	top50	0.311862	0.00994338
HIVEP3	TNC	TRUE	1	cisbp__M5189	3.82	10kb	top50	0.357868	0.0133093
HIVEP3	ADCY1	TRUE	1	bergman__shn-ZFP1	3.04	10kb	top50perTarget	0.276378	0.0114159
HIVEP3	ARHGAP18	TRUE	1	bergman__shn-ZFP1	3.04	10kb	top50perTarget	0.129271	0.0044596
HIVEP3	ARNT2	TRUE	1	bergman__shn-ZFP1	3.04	10kb	top50perTarget	0.311786	0.0042071
HIVEP3	BAHD1	TRUE	1	bergman__shn-ZFP1	3.04	10kb	top50perTarget	0.270822	0.0036609
HIVEP3	C1orf21	TRUE	1	bergman__shn-ZFP1	3.04	10kb	top50perTarget	0.265194	0.00322129
HIVEP3	CEACAM1	TRUE	1	bergman__shn-ZFP1	3.04	10kb	top50perTarget	0.259814	0.00341047
HIVEP3	CLCN4	TRUE	1	bergman__shn-ZFP1	3.04	10kb	top50perTarget	0.318084	0.0034772
HIVEP3	CNR2	TRUE	1	bergman__shn-ZFP1	3.04	10kb	top50perTarget	0.130922	0.00487621
HIVEP3	CRHR2	TRUE	1	bergman__shn-ZFP1	3.04	10kb	top50perTarget	0.101691	0.00581486
HIVEP3	CSPG4	TRUE	1	bergman__shn-ZFP1	3.04	10kb	top50perTarget	0.273148	0.00358571
HIVEP3	FGF1	TRUE	1	bergman__shn-ZFP1	3.04	10kb	top50perTarget	0.313058	0.0031938
HIVEP3	FRY	TRUE	1	bergman__shn-ZFP1	3.04	10kb	top50perTarget	0.175135	0.00577417
HIVEP3	GALNT2	TRUE	1	bergman__shn-ZFP1	3.04	10kb	top50perTarget	0.251362	0.00294834
HIVEP3	GINS2	TRUE	1	bergman__shn-ZFP1	3.04	10kb	top50perTarget	0.205656	0.00370673
HIVEP3	GLI2	TRUE	1	bergman__shn-ZFP1	3.04	10kb	top50perTarget	0.178135	0.00593351
HIVEP3	GPRC5C	TRUE	1	bergman__shn-ZFP1	3.04	10kb	top50perTarget	0.0714534	0.00392165
HIVEP3	HIVEP3	TRUE	1	bergman__shn-ZFP1	3.04	10kb	top50perTarget	1	NA
HIVEP3	HLA-C	TRUE	1	bergman__shn-ZFP1	3.04	10kb	top50perTarget	0.270619	0.0032561
HIVEP3	HYOU1	TRUE	1	bergman__shn-ZFP1	3.04	10kb	top50perTarget	0.329194	0.00357384
HIVEP3	INPP5B	TRUE	1	bergman__shn-ZFP1	3.04	10kb	top50perTarget	0.207471	0.00247626
HIVEP3	IRF1	TRUE	1	bergman__shn-ZFP1	3.04	10kb	top50perTarget	0.121939	0.00283931
HIVEP3	KIAA0040	TRUE	1	bergman__shn-ZFP1	3.04	10kb	top50perTarget	0.224127	0.00405307
HIVEP3	LMAN2	TRUE	1	bergman__shn-ZFP1	3.04	10kb	top50perTarget	0.243026	0.00299911
HIVEP3	MAPK9	TRUE	1	bergman__shn-ZFP1	3.04	10kb	top50perTarget	0.261236	0.00428264
HIVEP3	MATN2	TRUE	1	bergman__shn-ZFP1	3.04	10kb	top50perTarget	0.270317	0.00447803
HIVEP3	MCRS1	TRUE	1	bergman__shn-ZFP1	3.04	10kb	top50perTarget	0.195285	0.00665398
HIVEP3	NFKBIA	TRUE	1	bergman__shn-ZFP1	3.04	10kb	top50perTarget	0.150661	0.00271984
HIVEP3	NMT1	TRUE	1	bergman__shn-ZFP1	3.04	10kb	top50perTarget	0.33016	0.00449228
HIVEP3	NUAK2	TRUE	1	bergman__shn-ZFP1	3.04	10kb	top50perTarget	0.127352	0.0213323
HIVEP3	PDXK	TRUE	1	bergman__shn-ZFP1	3.04	10kb	top50perTarget	0.253879	0.00261657
HIVEP3	PGS1	TRUE	1	bergman__shn-ZFP1	3.04	10kb	top50perTarget	0.169808	0.00276943
HIVEP3	PHOX2A	TRUE	1	bergman__shn-ZFP1	3.04	10kb	top50perTarget	0.131981	0.004878
HIVEP3	PIPOX	TRUE	1	bergman__shn-ZFP1	3.04	10kb	top50perTarget	0.102334	0.00826941
HIVEP3	PLEKHG1	TRUE	1	bergman__shn-ZFP1	3.04	10kb	top50perTarget	0.231808	0.00420728
HIVEP3	PPFIBP1	TRUE	1	bergman__shn-ZFP1	3.04	10kb	top50perTarget	0.331807	0.00424954
HIVEP3	PSD2	TRUE	1	bergman__shn-ZFP1	3.04	10kb	top50perTarget	0.112462	0.00606795
HIVEP3	SLC5A3	TRUE	1	bergman__shn-ZFP1	3.04	10kb	top50perTarget	0.300642	0.00533767
HIVEP3	SOX13	TRUE	1	bergman__shn-ZFP1	3.04	10kb	top50perTarget	0.232564	0.00317646
HIVEP3	STARD13	TRUE	1	bergman__shn-ZFP1	3.04	10kb	top50perTarget	0.352564	0.00808553
HIVEP3	TSC22D3	TRUE	1	bergman__shn-ZFP1	3.04	10kb	top50perTarget	0.275694	0.0038177
HIVEP3	WIPF1	TRUE	1	bergman__shn-ZFP1	3.04	10kb	top50perTarget	0.237747	0.00259485
HIVEP3	ZBTB34	TRUE	1	bergman__shn-ZFP1	3.04	10kb	top50perTarget	0.0766851	0.00361051
IRF1	CD74	TRUE	10	dbcorrdb__IRF1__ENCSR000EGU_1__m1	9.71	10kb	top5perTarget	0.339919	0.00921969
IRF1	CRTAC1	TRUE	23	dbcorrdb__IRF1__ENCSR000EGU_1__m1	9.71	10kb	top5perTarget	0.292951	0.0085736
IRF1	GBP1	TRUE	24	dbcorrdb__IRF1__ENCSR000EGU_1__m1	9.71	10kb	top5perTarget	0.343872	0.0158279
IRF1	HLA-DRA	TRUE	3	dbcorrdb__IRF1__ENCSR000EGU_1__m1	9.71	10kb	top5perTarget	0.268441	0.0125538
IRF1	NECAB1	TRUE	10	dbcorrdb__IRF1__ENCSR000EGU_1__m1	9.71	10kb	top5perTarget	0.0885312	0.0176045
IRF1	PLSCR1	TRUE	24	dbcorrdb__IRF1__ENCSR000EGU_1__m1	9.71	10kb	top5perTarget	0.220524	0.00689817
IRF1	TCF7	TRUE	10	dbcorrdb__IRF1__ENCSR000EGU_1__m1	9.71	10kb	top5perTarget	0.30606	0.014392
IRF1	UBD	TRUE	5	dbcorrdb__IRF1__ENCSR000EGU_1__m1	9.71	10kb	top5perTarget	0.282206	0.0105551
IRF1	SMOX	TRUE	18	dbcorrdb__IRF1__ENCSR000EGL_1__m1	8.24	10kb	top5perTarget	0.163952	0.0117801
IRF1	AFAP1L1	TRUE	9	jaspar__MA0050.2	7.95	10kb	top5perTarget	0.201864	0.00806211
IRF1	ADAP1	TRUE	3	homer__GAAAGTGAAAGT_IRF1	7.74	10kb	top50perTarget	0.123274	0.00608765
IRF1	ANO10	TRUE	7	homer__GAAAGTGAAAGT_IRF1	7.74	10kb	top50perTarget	0.0965374	0.00258467
IRF1	APOL4	TRUE	20	homer__GAAAGTGAAAGT_IRF1	7.74	10kb	top50perTarget	0.0996247	0.00785503
IRF1	APOL6	TRUE	2	homer__GAAAGTGAAAGT_IRF1	7.74	10kb	top50perTarget	0.28006	0.0049733
IRF1	ARPC4	TRUE	1	homer__GAAAGTGAAAGT_IRF1	7.74	10kb	top50perTarget	0.1195	0.00389212
IRF1	ATP10D	TRUE	6	homer__GAAAGTGAAAGT_IRF1	7.74	10kb	top50perTarget	0.131732	0.00357629
IRF1	BATF	TRUE	9	homer__GAAAGTGAAAGT_IRF1	7.74	10kb	top50perTarget	0.249689	0.00380115
IRF1	BBS12	TRUE	1	homer__GAAAGTGAAAGT_IRF1	7.74	10kb	top50perTarget	0.176985	0.0036341
IRF1	BDNF	TRUE	28	homer__GAAAGTGAAAGT_IRF1	7.74	10kb	top50perTarget	0.175471	0.00538162
IRF1	BTG1	TRUE	9	homer__GAAAGTGAAAGT_IRF1	7.74	10kb	top50perTarget	0.345817	0.00342747
IRF1	BVES	TRUE	6	homer__GAAAGTGAAAGT_IRF1	7.74	10kb	top50perTarget	0.0495635	0.00399518
IRF1	C1RL	TRUE	3	homer__GAAAGTGAAAGT_IRF1	7.74	10kb	top50perTarget	0.0555267	0.00364365
IRF1	CALN1	TRUE	6	homer__GAAAGTGAAAGT_IRF1	7.74	10kb	top50perTarget	0.219112	0.00531137
IRF1	CAMK2B	TRUE	7	homer__GAAAGTGAAAGT_IRF1	7.74	10kb	top50perTarget	0.18118	0.0058153
IRF1	CD6	TRUE	3	homer__GAAAGTGAAAGT_IRF1	7.74	10kb	top50perTarget	0.201338	0.00468262
IRF1	CDC42SE2	TRUE	9	homer__GAAAGTGAAAGT_IRF1	7.74	10kb	top50perTarget	0.222661	0.00358968
IRF1	CFB	TRUE	6	homer__GAAAGTGAAAGT_IRF1	7.74	10kb	top50perTarget	0.227707	0.00690668
IRF1	CPT1A	TRUE	11	homer__GAAAGTGAAAGT_IRF1	7.74	10kb	top50perTarget	0.158981	0.00268912
IRF1	CSF1	TRUE	20	homer__GAAAGTGAAAGT_IRF1	7.74	10kb	top50perTarget	0.276263	0.0151028
IRF1	CXCL10	TRUE	12	homer__GAAAGTGAAAGT_IRF1	7.74	10kb	top50perTarget	0.137973	0.00594687
IRF1	DDX60L	TRUE	8	homer__GAAAGTGAAAGT_IRF1	7.74	10kb	top50perTarget	0.264059	0.00306915
IRF1	DOCK9	TRUE	5	homer__GAAAGTGAAAGT_IRF1	7.74	10kb	top50perTarget	0.256867	0.00336192
IRF1	DTX3L	TRUE	11	homer__GAAAGTGAAAGT_IRF1	7.74	10kb	top50perTarget	0.231806	0.00348958
IRF1	EYA1	TRUE	8	homer__GAAAGTGAAAGT_IRF1	7.74	10kb	top50perTarget	0.154456	0.0033425
IRF1	FOXO1	TRUE	3	homer__GAAAGTGAAAGT_IRF1	7.74	10kb	top50perTarget	0.201522	0.00289702
IRF1	FRMD4B	TRUE	4	homer__GAAAGTGAAAGT_IRF1	7.74	10kb	top50perTarget	0.20806	0.00288143
IRF1	GBP2	TRUE	5	homer__GAAAGTGAAAGT_IRF1	7.74	10kb	top50perTarget	0.223135	0.00530948
IRF1	GRM1	TRUE	18	homer__GAAAGTGAAAGT_IRF1	7.74	10kb	top50perTarget	0.0388872	0.0143676
IRF1	HIVEP3	TRUE	10	homer__GAAAGTGAAAGT_IRF1	7.74	10kb	top50perTarget	0.121939	0.00263229
IRF1	HLA-F	TRUE	4	homer__GAAAGTGAAAGT_IRF1	7.74	10kb	top50perTarget	0.259188	0.00590986
IRF1	HMGN5	TRUE	5	homer__GAAAGTGAAAGT_IRF1	7.74	10kb	top50perTarget	0.054288	0.00313821
IRF1	HSPBAP1	TRUE	3	homer__GAAAGTGAAAGT_IRF1	7.74	10kb	top50perTarget	0.0574285	0.00362085
IRF1	IFI27	TRUE	10	homer__GAAAGTGAAAGT_IRF1	7.74	10kb	top50perTarget	0.219346	0.00532022
IRF1	IFI44L	TRUE	19	homer__GAAAGTGAAAGT_IRF1	7.74	10kb	top50perTarget	0.26476	0.00804874
IRF1	IFIT5	TRUE	9	homer__GAAAGTGAAAGT_IRF1	7.74	10kb	top50perTarget	0.160792	0.00321335
IRF1	IL18BP	TRUE	5	homer__GAAAGTGAAAGT_IRF1	7.74	10kb	top50perTarget	0.129485	0.00309844
IRF1	IL6R	TRUE	11	homer__GAAAGTGAAAGT_IRF1	7.74	10kb	top50perTarget	0.123964	0.00279438
IRF1	LAP3	TRUE	8	homer__GAAAGTGAAAGT_IRF1	7.74	10kb	top50perTarget	0.274606	0.00336833
IRF1	LASP1	TRUE	7	homer__GAAAGTGAAAGT_IRF1	7.74	10kb	top50perTarget	0.220263	0.00271483
IRF1	LCP2	TRUE	19	homer__GAAAGTGAAAGT_IRF1	7.74	10kb	top50perTarget	0.350576	0.00541928
IRF1	LGALS9	TRUE	6	homer__GAAAGTGAAAGT_IRF1	7.74	10kb	top50perTarget	0.177519	0.00523325
IRF1	LMNA	TRUE	7	homer__GAAAGTGAAAGT_IRF1	7.74	10kb	top50perTarget	0.191012	0.00356831
IRF1	LPO	TRUE	18	homer__GAAAGTGAAAGT_IRF1	7.74	10kb	top50perTarget	0.214769	0.00552893
IRF1	LRRC17	TRUE	3	homer__GAAAGTGAAAGT_IRF1	7.74	10kb	top50perTarget	0.0981635	0.00501098
IRF1	MAN1A1	TRUE	8	homer__GAAAGTGAAAGT_IRF1	7.74	10kb	top50perTarget	0.0481202	0.00805873
IRF1	MED27	TRUE	5	homer__GAAAGTGAAAGT_IRF1	7.74	10kb	top50perTarget	0.0782296	0.00410608
IRF1	NFATC2	TRUE	7	homer__GAAAGTGAAAGT_IRF1	7.74	10kb	top50perTarget	0.264982	0.00405798
IRF1	NFIX	TRUE	12	homer__GAAAGTGAAAGT_IRF1	7.74	10kb	top50perTarget	0.159851	0.0035368
IRF1	NFKBIZ	TRUE	11	homer__GAAAGTGAAAGT_IRF1	7.74	10kb	top50perTarget	0.131675	0.00326038
IRF1	NKX3-1	TRUE	15	homer__GAAAGTGAAAGT_IRF1	7.74	10kb	top50perTarget	0.175881	0.00633573
IRF1	NMI	TRUE	28	homer__GAAAGTGAAAGT_IRF1	7.74	10kb	top50perTarget	0.193756	0.00769463
IRF1	PDE11A	TRUE	20	homer__GAAAGTGAAAGT_IRF1	7.74	10kb	top50perTarget	0.186231	0.013032
IRF1	PIK3CG	TRUE	4	homer__GAAAGTGAAAGT_IRF1	7.74	10kb	top50perTarget	0.198254	0.00646862
IRF1	PLA1A	TRUE	9	homer__GAAAGTGAAAGT_IRF1	7.74	10kb	top50perTarget	0.155868	0.00269494
IRF1	PLEKHG6	TRUE	10	homer__GAAAGTGAAAGT_IRF1	7.74	10kb	top50perTarget	0.0884094	0.00908599
IRF1	PLK2	TRUE	15	homer__GAAAGTGAAAGT_IRF1	7.74	10kb	top50perTarget	0.325729	0.00551952
IRF1	PPP3CC	TRUE	13	homer__GAAAGTGAAAGT_IRF1	7.74	10kb	top50perTarget	0.0818103	0.00571875
IRF1	PSMB10	TRUE	9	homer__GAAAGTGAAAGT_IRF1	7.74	10kb	top50perTarget	0.230333	0.00382772
IRF1	PSMB9	TRUE	19	homer__GAAAGTGAAAGT_IRF1	7.74	10kb	top50perTarget	0.281674	0.00516048
IRF1	PSME2	TRUE	10	homer__GAAAGTGAAAGT_IRF1	7.74	10kb	top50perTarget	0.353481	0.0077445
IRF1	RAP1GAP	TRUE	8	homer__GAAAGTGAAAGT_IRF1	7.74	10kb	top50perTarget	0.113548	0.00297121
IRF1	RAPH1	TRUE	4	homer__GAAAGTGAAAGT_IRF1	7.74	10kb	top50perTarget	0.166139	0.00303338
IRF1	RELT	TRUE	7	homer__GAAAGTGAAAGT_IRF1	7.74	10kb	top50perTarget	0.1512	0.00324752
IRF1	RHBDF2	TRUE	12	homer__GAAAGTGAAAGT_IRF1	7.74	10kb	top50perTarget	0.182027	0.00266425
IRF1	RP2	TRUE	8	homer__GAAAGTGAAAGT_IRF1	7.74	10kb	top50perTarget	0.0331527	0.00396103
IRF1	RSPRY1	TRUE	5	homer__GAAAGTGAAAGT_IRF1	7.74	10kb	top50perTarget	0.255253	0.00353805
IRF1	SAMD9L	TRUE	9	homer__GAAAGTGAAAGT_IRF1	7.74	10kb	top50perTarget	0.21711	0.0038462
IRF1	SDC4	TRUE	5	homer__GAAAGTGAAAGT_IRF1	7.74	10kb	top50perTarget	0.141	0.00261102
IRF1	SENP8	TRUE	10	homer__GAAAGTGAAAGT_IRF1	7.74	10kb	top50perTarget	0.110974	0.00413857
IRF1	SERPINE1	TRUE	16	homer__GAAAGTGAAAGT_IRF1	7.74	10kb	top50perTarget	0.12418	0.0126064
IRF1	SFMBT1	TRUE	21	homer__GAAAGTGAAAGT_IRF1	7.74	10kb	top50perTarget	0.198599	0.00566588
IRF1	SLC15A3	TRUE	11	homer__GAAAGTGAAAGT_IRF1	7.74	10kb	top50perTarget	0.177579	0.00309335
IRF1	SLC25A25	TRUE	12	homer__GAAAGTGAAAGT_IRF1	7.74	10kb	top50perTarget	0.304535	0.00530674
IRF1	SLC25A43	TRUE	14	homer__GAAAGTGAAAGT_IRF1	7.74	10kb	top50perTarget	0.142976	0.00617727
IRF1	SLC2A13	TRUE	1	homer__GAAAGTGAAAGT_IRF1	7.74	10kb	top50perTarget	0.249564	0.00334978
IRF1	SLC39A11	TRUE	6	homer__GAAAGTGAAAGT_IRF1	7.74	10kb	top50perTarget	0.183249	0.00295894
IRF1	SP100	TRUE	9	homer__GAAAGTGAAAGT_IRF1	7.74	10kb	top50perTarget	0.24399	0.00330955
IRF1	SP140L	TRUE	7	homer__GAAAGTGAAAGT_IRF1	7.74	10kb	top50perTarget	0.110631	0.00375329
IRF1	STAT1	TRUE	21	homer__GAAAGTGAAAGT_IRF1	7.74	10kb	top50perTarget	0.31125	0.00670828
IRF1	STK38L	TRUE	4	homer__GAAAGTGAAAGT_IRF1	7.74	10kb	top50perTarget	0.187331	0.0082333
IRF1	STX1A	TRUE	9	homer__GAAAGTGAAAGT_IRF1	7.74	10kb	top50perTarget	0.127369	0.00520125
IRF1	TAP2	TRUE	13	homer__GAAAGTGAAAGT_IRF1	7.74	10kb	top50perTarget	0.293319	0.00318998
IRF1	TC2N	TRUE	8	homer__GAAAGTGAAAGT_IRF1	7.74	10kb	top50perTarget	0.115322	0.0049506
IRF1	TMEM50B	TRUE	5	homer__GAAAGTGAAAGT_IRF1	7.74	10kb	top50perTarget	0.197725	0.0034389
IRF1	TRIM22	TRUE	3	homer__GAAAGTGAAAGT_IRF1	7.74	10kb	top50perTarget	0.228761	0.00522463
IRF1	USP38	TRUE	2	homer__GAAAGTGAAAGT_IRF1	7.74	10kb	top50perTarget	0.167421	0.00345628
IRF1	USP44	TRUE	15	homer__GAAAGTGAAAGT_IRF1	7.74	10kb	top50perTarget	0.12625	0.00613541
IRF1	VASH1	TRUE	5	homer__GAAAGTGAAAGT_IRF1	7.74	10kb	top50perTarget	0.152956	0.00314654
IRF1	VGLL4	TRUE	13	homer__GAAAGTGAAAGT_IRF1	7.74	10kb	top50perTarget	0.137597	0.00284367
IRF1	WDR17	TRUE	5	homer__GAAAGTGAAAGT_IRF1	7.74	10kb	top50perTarget	0.154851	0.00537088
IRF1	XAF1	TRUE	12	homer__GAAAGTGAAAGT_IRF1	7.74	10kb	top50perTarget	0.253038	0.00467691
IRF1	XRCC2	TRUE	6	homer__GAAAGTGAAAGT_IRF1	7.74	10kb	top50perTarget	0.15157	0.00400517
IRF1	ZC3HAV1	TRUE	12	homer__GAAAGTGAAAGT_IRF1	7.74	10kb	top50perTarget	0.225311	0.00322335
IRF1	ICA1L	TRUE	4	cisbp__M6307	6.63	10kb	top50perTarget	0.0834095	0.00622668
IRF1	JUND	TRUE	7	cisbp__M6307	6.63	10kb	top50perTarget	0.186538	0.00570003
IRF1	LRRFIP2	TRUE	14	cisbp__M6307	6.63	10kb	top50perTarget	0.331353	0.00642911
IRF1	MX2	TRUE	6	cisbp__M6307	6.63	10kb	top50perTarget	0.216251	0.00376413
IRF1	SPTB	TRUE	7	cisbp__M6307	6.63	10kb	top50perTarget	0.0747196	0.00626132
IRF1	TNFAIP3	TRUE	6	cisbp__M6307	6.63	10kb	top50perTarget	0.246059	0.0050657
IRF1	TTC30A	TRUE	3	cisbp__M6307	6.63	10kb	top50perTarget	0.0528265	0.00417158
IRF1	LATS2	TRUE	4	tfdimers__MD00138	6.16	10kb	top10perTarget	0.119531	0.00497059
IRF1	RGS1	TRUE	8	tfdimers__MD00138	6.16	10kb	top10perTarget	0.122624	0.00702817
IRF1	GPR160	TRUE	16	transfac_pro__M07045	3.66	10kb	top50perTarget	0.121583	0.00691353
IRF1	RASAL2	TRUE	7	transfac_pro__M07045	3.66	10kb	top50perTarget	0.113637	0.00252907
IRF1	PODXL	TRUE	1	transfac_pro__M00772	3.12	10kb	top10perTarget	0.157184	0.0123841
IRF1	BIRC3	TRUE	63	swissregulon__hs__IRF1_2_7.p3	10.8	10kb	top5perTarget	0.314022	0.010081
IRF1	BST2	TRUE	35	swissregulon__hs__IRF1_2_7.p3	10.8	10kb	top5perTarget	0.261582	0.00701144
IRF1	ERAP1	TRUE	58	swissregulon__hs__IRF1_2_7.p3	10.8	10kb	top5perTarget	0.32675	0.00717224
IRF1	HLA-B	TRUE	53	swissregulon__hs__IRF1_2_7.p3	10.8	10kb	top5perTarget	0.410304	0.0197876
IRF1	HLA-C	TRUE	63	swissregulon__hs__IRF1_2_7.p3	10.8	10kb	top5perTarget	0.342443	0.0105654
IRF1	IFIT3	TRUE	52	swissregulon__hs__IRF1_2_7.p3	10.8	10kb	top5perTarget	0.298446	0.00982993
IRF1	IRF1	TRUE	58	swissregulon__hs__IRF1_2_7.p3	10.8	10kb	top5perTarget	1	NA
IRF1	NLRC5	TRUE	57	swissregulon__hs__IRF1_2_7.p3	10.8	10kb	top5perTarget	0.372685	0.015132
IRF1	PARP14	TRUE	56	swissregulon__hs__IRF1_2_7.p3	10.8	10kb	top5perTarget	0.308699	0.0108874
IRF1	TAP1	TRUE	29	swissregulon__hs__IRF1_2_7.p3	10.8	10kb	top5perTarget	0.323725	0.0112033
IRF1	UBE2L6	TRUE	50	swissregulon__hs__IRF1_2_7.p3	10.8	10kb	top5perTarget	0.348279	0.0128183
IRF9	AK5	TRUE	6	taipale__IRF9_full_AWCGAAACCGAAACY	7	10kb	top50perTarget	0.1669	0.00487943
IRF9	APOL1	TRUE	5	taipale__IRF9_full_AWCGAAACCGAAACY	7	10kb	top50perTarget	0.241089	0.00322933
IRF9	APOL6	TRUE	11	taipale__IRF9_full_AWCGAAACCGAAACY	7	10kb	top50perTarget	0.307139	0.00543727
IRF9	ARHGAP10	TRUE	2	taipale__IRF9_full_AWCGAAACCGAAACY	7	10kb	top50perTarget	0.184392	0.00509376
IRF9	B2M	TRUE	11	taipale__IRF9_full_AWCGAAACCGAAACY	7	10kb	top50perTarget	0.254723	0.00417966
IRF9	BAK1	TRUE	17	taipale__IRF9_full_AWCGAAACCGAAACY	7	10kb	top50perTarget	0.258106	0.00473328
IRF9	BATF2	TRUE	35	taipale__IRF9_full_AWCGAAACCGAAACY	7	10kb	top50perTarget	0.214835	0.00428817
IRF9	C3orf38	TRUE	4	taipale__IRF9_full_AWCGAAACCGAAACY	7	10kb	top50perTarget	0.329672	0.0164324
IRF9	CBWD5	TRUE	27	taipale__IRF9_full_AWCGAAACCGAAACY	7	10kb	top50perTarget	0.271834	0.00376285
IRF9	CBX8	TRUE	28	taipale__IRF9_full_AWCGAAACCGAAACY	7	10kb	top50perTarget	0.120136	0.00309973
IRF9	CCDC117	TRUE	1	taipale__IRF9_full_AWCGAAACCGAAACY	7	10kb	top50perTarget	0.160505	0.00349418
IRF9	CCL5	TRUE	33	taipale__IRF9_full_AWCGAAACCGAAACY	7	10kb	top50perTarget	0.111798	0.00411089
IRF9	COL27A1	TRUE	19	taipale__IRF9_full_AWCGAAACCGAAACY	7	10kb	top50perTarget	0.179445	0.00241989
IRF9	COL4A1	TRUE	15	taipale__IRF9_full_AWCGAAACCGAAACY	7	10kb	top50perTarget	0.185129	0.00384377
IRF9	CRTC1	TRUE	3	taipale__IRF9_full_AWCGAAACCGAAACY	7	10kb	top50perTarget	0.224997	0.0068041
IRF9	CXorf38	TRUE	4	taipale__IRF9_full_AWCGAAACCGAAACY	7	10kb	top50perTarget	0.219017	0.00663159
IRF9	DCP2	TRUE	17	taipale__IRF9_full_AWCGAAACCGAAACY	7	10kb	top50perTarget	0.120927	0.00509671
IRF9	ELMO2	TRUE	16	taipale__IRF9_full_AWCGAAACCGAAACY	7	10kb	top50perTarget	0.263021	0.00856432
IRF9	EPSTI1	TRUE	25	taipale__IRF9_full_AWCGAAACCGAAACY	7	10kb	top50perTarget	0.260897	0.00346534
IRF9	FH	TRUE	4	taipale__IRF9_full_AWCGAAACCGAAACY	7	10kb	top50perTarget	0.235304	0.00402198
IRF9	FN1	TRUE	17	taipale__IRF9_full_AWCGAAACCGAAACY	7	10kb	top50perTarget	0.129372	0.0033164
IRF9	FRMD5	TRUE	3	taipale__IRF9_full_AWCGAAACCGAAACY	7	10kb	top50perTarget	0.162594	0.00315525
IRF9	FUT6	TRUE	1	taipale__IRF9_full_AWCGAAACCGAAACY	7	10kb	top50perTarget	0.155301	0.00672531
IRF9	FXYD6	TRUE	21	taipale__IRF9_full_AWCGAAACCGAAACY	7	10kb	top50perTarget	0.138801	0.00366853
IRF9	GAB1	TRUE	9	taipale__IRF9_full_AWCGAAACCGAAACY	7	10kb	top50perTarget	0.251796	0.0033752
IRF9	GNL3L	TRUE	1	taipale__IRF9_full_AWCGAAACCGAAACY	7	10kb	top50perTarget	0.350906	0.00378324
IRF9	GTF2H1	TRUE	3	taipale__IRF9_full_AWCGAAACCGAAACY	7	10kb	top50perTarget	0.290883	0.00277066
IRF9	HDX	TRUE	31	taipale__IRF9_full_AWCGAAACCGAAACY	7	10kb	top50perTarget	0.136589	0.00691931
IRF9	HERC3	TRUE	3	taipale__IRF9_full_AWCGAAACCGAAACY	7	10kb	top50perTarget	0.204689	0.00441075
IRF9	HERC6	TRUE	74	taipale__IRF9_full_AWCGAAACCGAAACY	7	10kb	top50perTarget	0.241845	0.0115281
IRF9	HIVEP3	TRUE	16	taipale__IRF9_full_AWCGAAACCGAAACY	7	10kb	top50perTarget	0.219317	0.00292776
IRF9	HLA-B	TRUE	28	taipale__IRF9_full_AWCGAAACCGAAACY	7	10kb	top50perTarget	0.255966	0.00344283
IRF9	HLA-C	TRUE	56	taipale__IRF9_full_AWCGAAACCGAAACY	7	10kb	top50perTarget	0.30521	0.00859333
IRF9	HOXC9	TRUE	16	taipale__IRF9_full_AWCGAAACCGAAACY	7	10kb	top50perTarget	0.228729	0.0051481
IRF9	IDH2	TRUE	26	taipale__IRF9_full_AWCGAAACCGAAACY	7	10kb	top50perTarget	0.225588	0.00357498
IRF9	IFI27	TRUE	10	taipale__IRF9_full_AWCGAAACCGAAACY	7	10kb	top50perTarget	0.213028	0.00321824
IRF9	IFI44	TRUE	27	taipale__IRF9_full_AWCGAAACCGAAACY	7	10kb	top50perTarget	0.259709	0.00537578
IRF9	IFI44L	TRUE	22	taipale__IRF9_full_AWCGAAACCGAAACY	7	10kb	top50perTarget	0.275596	0.00420934
IRF9	IFIH1	TRUE	36	taipale__IRF9_full_AWCGAAACCGAAACY	7	10kb	top50perTarget	0.220989	0.0129616
IRF9	IFIT1	TRUE	65	taipale__IRF9_full_AWCGAAACCGAAACY	7	10kb	top50perTarget	0.287406	0.0142791
IRF9	KEAP1	TRUE	2	taipale__IRF9_full_AWCGAAACCGAAACY	7	10kb	top50perTarget	0.278493	0.0036633
IRF9	KHNYN	TRUE	5	taipale__IRF9_full_AWCGAAACCGAAACY	7	10kb	top50perTarget	0.286809	0.00393636
IRF9	KLHL21	TRUE	1	taipale__IRF9_full_AWCGAAACCGAAACY	7	10kb	top50perTarget	0.210075	0.00303872
IRF9	LRRFIP2	TRUE	9	taipale__IRF9_full_AWCGAAACCGAAACY	7	10kb	top50perTarget	0.238147	0.00287935
IRF9	MAPK10	TRUE	9	taipale__IRF9_full_AWCGAAACCGAAACY	7	10kb	top50perTarget	0.245086	0.00437495
IRF9	MAX	TRUE	29	taipale__IRF9_full_AWCGAAACCGAAACY	7	10kb	top50perTarget	0.263137	0.00406948
IRF9	MOV10	TRUE	33	taipale__IRF9_full_AWCGAAACCGAAACY	7	10kb	top50perTarget	0.239464	0.00313896
IRF9	MYOT	TRUE	18	taipale__IRF9_full_AWCGAAACCGAAACY	7	10kb	top50perTarget	0.165765	0.00592223
IRF9	N4BP1	TRUE	28	taipale__IRF9_full_AWCGAAACCGAAACY	7	10kb	top50perTarget	0.237525	0.00260006
IRF9	NLRC5	TRUE	58	taipale__IRF9_full_AWCGAAACCGAAACY	7	10kb	top50perTarget	0.269271	0.00834558
IRF9	NSMCE4A	TRUE	18	taipale__IRF9_full_AWCGAAACCGAAACY	7	10kb	top50perTarget	0.142787	0.00819299
IRF9	OAS3	TRUE	15	taipale__IRF9_full_AWCGAAACCGAAACY	7	10kb	top50perTarget	0.317369	0.00869752
IRF9	OGFR	TRUE	9	taipale__IRF9_full_AWCGAAACCGAAACY	7	10kb	top50perTarget	0.198316	0.00310483
IRF9	PARP11	TRUE	21	taipale__IRF9_full_AWCGAAACCGAAACY	7	10kb	top50perTarget	0.218257	0.00698114
IRF9	PARP9	TRUE	38	taipale__IRF9_full_AWCGAAACCGAAACY	7	10kb	top50perTarget	0.287405	0.00368899
IRF9	PDIK1L	TRUE	3	taipale__IRF9_full_AWCGAAACCGAAACY	7	10kb	top50perTarget	0.0859217	0.00481112
IRF9	PHACTR2	TRUE	9	taipale__IRF9_full_AWCGAAACCGAAACY	7	10kb	top50perTarget	0.226342	0.00333302
IRF9	PNP	TRUE	2	taipale__IRF9_full_AWCGAAACCGAAACY	7	10kb	top50perTarget	0.151	0.00302458
IRF9	PSME1	TRUE	6	taipale__IRF9_full_AWCGAAACCGAAACY	7	10kb	top50perTarget	0.176459	0.00349965
IRF9	RFX8	TRUE	17	taipale__IRF9_full_AWCGAAACCGAAACY	7	10kb	top50perTarget	0.12323	0.00509971
IRF9	RNF213	TRUE	32	taipale__IRF9_full_AWCGAAACCGAAACY	7	10kb	top50perTarget	0.277659	0.00329468
IRF9	RNF24	TRUE	24	taipale__IRF9_full_AWCGAAACCGAAACY	7	10kb	top50perTarget	0.264065	0.00484856
IRF9	RUFY4	TRUE	5	taipale__IRF9_full_AWCGAAACCGAAACY	7	10kb	top50perTarget	0.0955441	0.00812412
IRF9	SAMHD1	TRUE	6	taipale__IRF9_full_AWCGAAACCGAAACY	7	10kb	top50perTarget	0.271598	0.00530159
IRF9	SBNO2	TRUE	37	taipale__IRF9_full_AWCGAAACCGAAACY	7	10kb	top50perTarget	0.253566	0.00443294
IRF9	SIAH1	TRUE	23	taipale__IRF9_full_AWCGAAACCGAAACY	7	10kb	top50perTarget	0.0641615	0.00321477
IRF9	SLC2A13	TRUE	4	taipale__IRF9_full_AWCGAAACCGAAACY	7	10kb	top50perTarget	0.257713	0.0081872
IRF9	SMAD1	TRUE	36	taipale__IRF9_full_AWCGAAACCGAAACY	7	10kb	top50perTarget	0.168458	0.00695348
IRF9	SSBP2	TRUE	29	taipale__IRF9_full_AWCGAAACCGAAACY	7	10kb	top50perTarget	0.164409	0.00558768
IRF9	STAT1	TRUE	27	taipale__IRF9_full_AWCGAAACCGAAACY	7	10kb	top50perTarget	0.311249	0.00401215
IRF9	SULT1B1	TRUE	5	taipale__IRF9_full_AWCGAAACCGAAACY	7	10kb	top50perTarget	0.0300662	0.00586391
IRF9	TAP1	TRUE	25	taipale__IRF9_full_AWCGAAACCGAAACY	7	10kb	top50perTarget	0.472886	0.0353005
IRF9	TAP2	TRUE	34	taipale__IRF9_full_AWCGAAACCGAAACY	7	10kb	top50perTarget	0.309615	0.00415508
IRF9	TAPBP	TRUE	25	taipale__IRF9_full_AWCGAAACCGAAACY	7	10kb	top50perTarget	0.318771	0.00330854
IRF9	TEX264	TRUE	14	taipale__IRF9_full_AWCGAAACCGAAACY	7	10kb	top50perTarget	0.204436	0.00235515
IRF9	TFIP11	TRUE	4	taipale__IRF9_full_AWCGAAACCGAAACY	7	10kb	top50perTarget	0.286323	0.0149297
IRF9	TRAFD1	TRUE	3	taipale__IRF9_full_AWCGAAACCGAAACY	7	10kb	top50perTarget	0.117397	0.00440266
IRF9	XAF1	TRUE	48	taipale__IRF9_full_AWCGAAACCGAAACY	7	10kb	top50perTarget	0.228224	0.00509085
IRF9	ZBTB44	TRUE	23	taipale__IRF9_full_AWCGAAACCGAAACY	7	10kb	top50perTarget	0.181498	0.00274636
IRF9	ZC3HAV1	TRUE	49	taipale__IRF9_full_AWCGAAACCGAAACY	7	10kb	top50perTarget	0.312761	0.00593786
IRF9	ZMIZ1	TRUE	11	taipale__IRF9_full_AWCGAAACCGAAACY	7	10kb	top50perTarget	0.14131	0.0039347
IRF9	ZNF317	TRUE	3	taipale__IRF9_full_AWCGAAACCGAAACY	7	10kb	top50perTarget	0.25855	0.00292921
IRF9	ZNF445	TRUE	1	taipale__IRF9_full_AWCGAAACCGAAACY	7	10kb	top50perTarget	0.220817	0.00302493
IRF9	DEK	TRUE	8	taipale_cyt_meth__IRF9_NYGAAASYGAAACYN_FL	6.55	10kb	top50perTarget	0.274132	0.00342117
IRF9	GNL2	TRUE	6	taipale_cyt_meth__IRF9_NYGAAASYGAAACYN_FL	6.55	10kb	top50perTarget	0.232974	0.00275651
IRF9	MAP3K11	TRUE	29	taipale_cyt_meth__IRF9_NYGAAASYGAAACYN_FL	6.55	10kb	top50perTarget	0.245491	0.00380499
IRF9	MTMR4	TRUE	7	taipale_cyt_meth__IRF9_NYGAAASYGAAACYN_FL	6.55	10kb	top50perTarget	0.229673	0.00329264
IRF9	NFKBIZ	TRUE	11	taipale_cyt_meth__IRF9_NYGAAASYGAAACYN_FL	6.55	10kb	top50perTarget	0.257789	0.00333855
IRF9	ZNF710	TRUE	45	taipale_cyt_meth__IRF9_NYGAAASYGAAACYN_FL	6.55	10kb	top50perTarget	0.142687	0.0106142
IRF9	CDC42EP3	TRUE	15	taipale_cyt_meth__IRF9_NYGAAASYGAAACYN_FL_meth	6.33	10kb	top50perTarget	0.289564	0.0037572
IRF9	GJA5	TRUE	18	taipale_cyt_meth__IRF9_NYGAAASYGAAACYN_FL_meth	6.33	10kb	top50perTarget	0.208236	0.00441124
IRF9	SNHG5	TRUE	8	taipale_cyt_meth__IRF9_NYGAAASYGAAACYN_FL_meth	6.33	10kb	top50perTarget	0.302999	0.00584306
IRF9	ZNF574	TRUE	8	taipale_cyt_meth__IRF9_NYGAAASYGAAACYN_FL_meth	6.33	10kb	top50perTarget	0.309878	0.00502179
IRF9	ARHGEF19	TRUE	3	transfac_pro__M02771	6.09	10kb	w0.005	0.172135	0.0162308
IRF9	BAIAP3	TRUE	2	transfac_pro__M02771	6.09	10kb	w0.005	0.0764589	0.00640651
IRF9	BDH1	TRUE	7	transfac_pro__M02771	6.09	10kb	w0.005	0.194939	0.00882429
IRF9	GRPEL1	TRUE	2	transfac_pro__M02771	6.09	10kb	w0.005	0.331434	0.00991805
IRF9	IRF9	TRUE	7	transfac_pro__M02771	6.09	10kb	w0.005	1	NA
IRF9	KCNV2	TRUE	4	transfac_pro__M02771	6.09	10kb	w0.005	0.219835	0.0099782
IRF9	KDM4D	TRUE	12	transfac_pro__M02771	6.09	10kb	w0.005	0.0913771	0.00786492
IRF9	LGALS9	TRUE	12	transfac_pro__M02771	6.09	10kb	w0.005	0.2598	0.00534507
IRF9	NCKAP5L	TRUE	5	transfac_pro__M02771	6.09	10kb	w0.005	0.173211	0.00600708
IRF9	NCOA7	TRUE	5	transfac_pro__M02771	6.09	10kb	w0.005	0.36233	0.00760144
IRF9	NEXN	TRUE	3	transfac_pro__M02771	6.09	10kb	w0.005	0.149691	0.00658178
IRF9	OAS1	TRUE	1	transfac_pro__M02771	6.09	10kb	w0.005	0.262736	0.00513638
IRF9	PBLD	TRUE	3	transfac_pro__M02771	6.09	10kb	w0.005	0.214443	0.010187
IRF9	PPAN	TRUE	4	transfac_pro__M02771	6.09	10kb	w0.005	0.194741	0.00513354
IRF9	RNF44	TRUE	3	transfac_pro__M02771	6.09	10kb	w0.005	0.219845	0.0130533
IRF9	CDIPT	TRUE	14	transfac_pro__M08887	5.3	10kb	w0.005	0.273556	0.0058704
IRF9	DDI2	TRUE	12	transfac_pro__M08887	5.3	10kb	w0.005	0.313219	0.00510542
IRF9	GLP2R	TRUE	8	transfac_pro__M08887	5.3	10kb	w0.005	0.225404	0.00634035
IRF9	LOX	TRUE	16	transfac_pro__M08887	5.3	10kb	w0.005	0.0596397	0.006362
IRF9	BANP	TRUE	7	transfac_public__M00258	4.74	10kb	top50perTarget	0.140737	0.00338429
IRF9	BSCL2	TRUE	8	transfac_public__M00258	4.74	10kb	top50perTarget	0.277707	0.00777645
IRF9	CBLB	TRUE	4	transfac_public__M00258	4.74	10kb	top50perTarget	0.160471	0.0037728
IRF9	DCBLD2	TRUE	5	transfac_public__M00258	4.74	10kb	top50perTarget	0.24914	0.0040505
IRF9	DPP3	TRUE	1	transfac_public__M00258	4.74	10kb	top50perTarget	0.129734	0.00342373
IRF9	FBXO33	TRUE	3	transfac_public__M00258	4.74	10kb	top50perTarget	0.223118	0.00327428
IRF9	INTS12	TRUE	6	transfac_public__M00258	4.74	10kb	top50perTarget	0.0600468	0.00248856
IRF9	LIMK1	TRUE	1	transfac_public__M00258	4.74	10kb	top50perTarget	0.25343	0.00393505
IRF9	PAFAH1B2	TRUE	5	transfac_public__M00258	4.74	10kb	top50perTarget	0.277522	0.00351273
IRF9	PLEKHG3	TRUE	14	transfac_public__M00258	4.74	10kb	top50perTarget	0.258466	0.0039034
IRF9	PPP2CA	TRUE	5	transfac_public__M00258	4.74	10kb	top50perTarget	0.225068	0.00387485
IRF9	PTMS	TRUE	9	transfac_public__M00258	4.74	10kb	top50perTarget	0.284742	0.00493736
IRF9	RNF145	TRUE	3	transfac_public__M00258	4.74	10kb	top50perTarget	0.269442	0.00334696
IRF9	SLC7A8	TRUE	3	transfac_public__M00258	4.74	10kb	top50perTarget	0.259249	0.00264341
IRF9	TMEM167B	TRUE	2	transfac_public__M00258	4.74	10kb	top50perTarget	0.243265	0.00357298
IRF9	TMEM63A	TRUE	9	transfac_public__M00258	4.74	10kb	top50perTarget	0.199377	0.00262933
IRF9	WDR61	TRUE	3	transfac_public__M00258	4.74	10kb	top50perTarget	0.176901	0.00287423
IRF9	ZNF365	TRUE	5	transfac_public__M00258	4.74	10kb	top50perTarget	0.241801	0.00450678
IRF9	BMPR1B	TRUE	5	transfac_pro__M00972	3.51	10kb	w0.005	0.148201	0.0153983
IRF9	C15orf61	TRUE	1	transfac_pro__M00972	3.51	10kb	w0.005	0.0840437	0.00511401
IRF9	MTUS2	TRUE	6	transfac_pro__M00972	3.51	10kb	w0.005	0.0855772	0.00770146
STAT1	ADAR	TRUE	19	factorbook__STAT2	9.17	10kb	top5perTarget	0.421488	0.00867314
STAT1	ANKIB1	TRUE	10	factorbook__STAT2	9.17	10kb	top5perTarget	0.356119	0.00826696
STAT1	ANO10	TRUE	17	factorbook__STAT2	9.17	10kb	top5perTarget	0.351515	0.00679395
STAT1	ANXA2	TRUE	16	factorbook__STAT2	9.17	10kb	top5perTarget	0.283866	0.00744764
STAT1	APOL1	TRUE	19	factorbook__STAT2	9.17	10kb	top5perTarget	0.314811	0.0178439
STAT1	APOL2	TRUE	28	factorbook__STAT2	9.17	10kb	top5perTarget	0.357033	0.00935895
STAT1	APOL3	TRUE	15	factorbook__STAT2	9.17	10kb	top5perTarget	0.305111	0.0135883
STAT1	APOL6	TRUE	20	factorbook__STAT2	9.17	10kb	top5perTarget	0.43175	0.0193494
STAT1	B2M	TRUE	13	factorbook__STAT2	9.17	10kb	top5perTarget	0.447584	0.0185607
STAT1	BST2	TRUE	24	factorbook__STAT2	9.17	10kb	top5perTarget	0.351849	0.0126361
STAT1	CACNA2D2	TRUE	3	factorbook__STAT2	9.17	10kb	top5perTarget	0.0955954	0.019594
STAT1	CAPZA1	TRUE	7	factorbook__STAT2	9.17	10kb	top5perTarget	0.271771	0.0103725
STAT1	CCNL1	TRUE	28	factorbook__STAT2	9.17	10kb	top5perTarget	0.334428	0.0109674
STAT1	CEP170P1	TRUE	17	factorbook__STAT2	9.17	10kb	top5perTarget	0.204611	0.00760432
STAT1	CEP350	TRUE	24	factorbook__STAT2	9.17	10kb	top5perTarget	0.331938	0.00807845
STAT1	CHRNA1	TRUE	9	factorbook__STAT2	9.17	10kb	top5perTarget	0.143523	0.0165582
STAT1	CREBBP	TRUE	17	factorbook__STAT2	9.17	10kb	top5perTarget	0.343704	0.00932885
STAT1	DDX60L	TRUE	26	factorbook__STAT2	9.17	10kb	top5perTarget	0.371457	0.00802889
STAT1	DTX3L	TRUE	32	factorbook__STAT2	9.17	10kb	top5perTarget	0.217215	0.00666938
STAT1	EPSTI1	TRUE	30	factorbook__STAT2	9.17	10kb	top5perTarget	0.363155	0.0323107
STAT1	FGF1	TRUE	20	factorbook__STAT2	9.17	10kb	top5perTarget	0.259229	0.0126235
STAT1	FKBP5	TRUE	20	factorbook__STAT2	9.17	10kb	top5perTarget	0.151177	0.00572748
STAT1	G3BP2	TRUE	9	factorbook__STAT2	9.17	10kb	top5perTarget	0.359645	0.00970359
STAT1	GABRP	TRUE	18	factorbook__STAT2	9.17	10kb	top5perTarget	0.0652647	0.0176155
STAT1	GLIS3	TRUE	38	factorbook__STAT2	9.17	10kb	top5perTarget	0.0866027	0.0126782
STAT1	HLA-B	TRUE	32	factorbook__STAT2	9.17	10kb	top5perTarget	0.438473	0.0192873
STAT1	HLA-C	TRUE	39	factorbook__STAT2	9.17	10kb	top5perTarget	0.452538	0.0176993
STAT1	HLA-E	TRUE	4	factorbook__STAT2	9.17	10kb	top5perTarget	0.489114	0.0204693
STAT1	HLA-F	TRUE	19	factorbook__STAT2	9.17	10kb	top5perTarget	0.386667	0.0172434
STAT1	IFI27	TRUE	10	factorbook__STAT2	9.17	10kb	top5perTarget	0.283389	0.00952284
STAT1	IFI44L	TRUE	30	factorbook__STAT2	9.17	10kb	top5perTarget	0.265982	0.012681
STAT1	IFI6	TRUE	31	factorbook__STAT2	9.17	10kb	top5perTarget	0.396209	0.0279021
STAT1	IFIH1	TRUE	23	factorbook__STAT2	9.17	10kb	top5perTarget	0.318086	0.013572
STAT1	IFIT2	TRUE	35	factorbook__STAT2	9.17	10kb	top5perTarget	0.268921	0.0115802
STAT1	IFIT3	TRUE	31	factorbook__STAT2	9.17	10kb	top5perTarget	0.351275	0.00906223
STAT1	IP6K3	TRUE	18	factorbook__STAT2	9.17	10kb	top5perTarget	0.187871	0.0197271
STAT1	IRF1	TRUE	38	factorbook__STAT2	9.17	10kb	top5perTarget	0.31125	0.0134159
STAT1	KANK1	TRUE	31	factorbook__STAT2	9.17	10kb	top5perTarget	0.400172	0.0108496
STAT1	LAP3	TRUE	23	factorbook__STAT2	9.17	10kb	top5perTarget	0.449597	0.0166453
STAT1	LRP2	TRUE	25	factorbook__STAT2	9.17	10kb	top5perTarget	0.193101	0.00884705
STAT1	MTIF3	TRUE	28	factorbook__STAT2	9.17	10kb	top5perTarget	0.201145	0.00960124
STAT1	NLRC5	TRUE	30	factorbook__STAT2	9.17	10kb	top5perTarget	0.308811	0.00900899
STAT1	OAS2	TRUE	26	factorbook__STAT2	9.17	10kb	top5perTarget	0.292916	0.0147916
STAT1	P4HA2	TRUE	6	factorbook__STAT2	9.17	10kb	top5perTarget	0.171936	0.00536305
STAT1	PARP9	TRUE	37	factorbook__STAT2	9.17	10kb	top5perTarget	0.409674	0.0156171
STAT1	PHC2	TRUE	30	factorbook__STAT2	9.17	10kb	top5perTarget	0.401634	0.0125962
STAT1	PIK3C2B	TRUE	36	factorbook__STAT2	9.17	10kb	top5perTarget	0.226474	0.00966353
STAT1	PJA1	TRUE	29	factorbook__STAT2	9.17	10kb	top5perTarget	0.357045	0.00686728
STAT1	PSMB9	TRUE	31	factorbook__STAT2	9.17	10kb	top5perTarget	0.286316	0.0150647
STAT1	PWP1	TRUE	12	factorbook__STAT2	9.17	10kb	top5perTarget	0.46351	0.0214079
STAT1	RUSC1	TRUE	18	factorbook__STAT2	9.17	10kb	top5perTarget	0.0952561	0.00837972
STAT1	SAMD9	TRUE	15	factorbook__STAT2	9.17	10kb	top5perTarget	0.25485	0.00801753
STAT1	SAMD9L	TRUE	28	factorbook__STAT2	9.17	10kb	top5perTarget	0.357062	0.0117194
STAT1	SLC15A3	TRUE	35	factorbook__STAT2	9.17	10kb	top5perTarget	0.238613	0.012414
STAT1	SNX19	TRUE	9	factorbook__STAT2	9.17	10kb	top5perTarget	0.31962	0.0066242
STAT1	SOX13	TRUE	32	factorbook__STAT2	9.17	10kb	top5perTarget	0.217546	0.0054286
STAT1	SP100	TRUE	21	factorbook__STAT2	9.17	10kb	top5perTarget	0.404903	0.00903974
STAT1	STAT1	TRUE	30	factorbook__STAT2	9.17	10kb	top5perTarget	1	NA
STAT1	STAT3	TRUE	31	factorbook__STAT2	9.17	10kb	top5perTarget	0.399958	0.00917866
STAT1	SUB1	TRUE	12	factorbook__STAT2	9.17	10kb	top5perTarget	0.384644	0.00962632
STAT1	SUPT7L	TRUE	11	factorbook__STAT2	9.17	10kb	top5perTarget	0.316416	0.00615414
STAT1	SVIL	TRUE	18	factorbook__STAT2	9.17	10kb	top5perTarget	0.301352	0.00798781
STAT1	TAP1	TRUE	21	factorbook__STAT2	9.17	10kb	top5perTarget	0.452797	0.0161119
STAT1	TAP2	TRUE	36	factorbook__STAT2	9.17	10kb	top5perTarget	0.416354	0.0158685
STAT1	TAPBP	TRUE	35	factorbook__STAT2	9.17	10kb	top5perTarget	0.50655	0.0130983
STAT1	TMBIM1	TRUE	14	factorbook__STAT2	9.17	10kb	top5perTarget	0.393314	0.00822512
STAT1	TNFSF10	TRUE	28	factorbook__STAT2	9.17	10kb	top5perTarget	0.181599	0.0180457
STAT1	TOB1	TRUE	4	factorbook__STAT2	9.17	10kb	top5perTarget	0.242558	0.00609223
STAT1	TRIM22	TRUE	8	factorbook__STAT2	9.17	10kb	top5perTarget	0.30605	0.0124996
STAT1	TTC30A	TRUE	12	factorbook__STAT2	9.17	10kb	top5perTarget	0.219074	0.0199131
STAT1	UBD	TRUE	9	factorbook__STAT2	9.17	10kb	top5perTarget	0.258819	0.00957135
STAT1	UCP3	TRUE	20	factorbook__STAT2	9.17	10kb	top5perTarget	0.123742	0.0115654
STAT1	WIPF1	TRUE	31	factorbook__STAT2	9.17	10kb	top5perTarget	0.311361	0.0063152
STAT1	ZNF354A	TRUE	3	factorbook__STAT2	9.17	10kb	top5perTarget	0.0636911	0.0100702
STAT1	HLA-A	TRUE	12	cisbp__M4707	7.57	10kb	top3sd	0.400986	0.0100468
STAT1	KIAA1217	TRUE	5	cisbp__M4707	7.57	10kb	top3sd	0.11226	0.0102656
STAT1	LGALS3BP	TRUE	2	cisbp__M4707	7.57	10kb	top3sd	0.427867	0.012637
STAT1	ZBTB37	TRUE	3	cisbp__M4707	7.57	10kb	top3sd	0.453165	0.0121832
STAT1	ANKRD44	TRUE	13	dbcorrdb__STAT1__ENCSR000FAU_1__m1	7.4	10kb	top5perTarget	0.332054	0.00663254
STAT1	CC2D1B	TRUE	2	dbcorrdb__STAT1__ENCSR000FAU_1__m1	7.4	10kb	top5perTarget	0.392808	0.00851323
STAT1	COL8A2	TRUE	2	dbcorrdb__STAT1__ENCSR000FAU_1__m1	7.4	10kb	top5perTarget	0.13166	0.0147694
STAT1	IL16	TRUE	14	dbcorrdb__STAT1__ENCSR000FAU_1__m1	7.4	10kb	top5perTarget	0.183428	0.00627265
STAT1	INTS3	TRUE	4	dbcorrdb__STAT1__ENCSR000FAU_1__m1	7.4	10kb	top5perTarget	0.305698	0.00666702
STAT1	MARCKS	TRUE	3	dbcorrdb__STAT1__ENCSR000FAU_1__m1	7.4	10kb	top5perTarget	0.339965	0.00879359
STAT1	MDH1	TRUE	6	dbcorrdb__STAT1__ENCSR000FAU_1__m1	7.4	10kb	top5perTarget	0.410276	0.0179677
STAT1	PDXDC1	TRUE	14	dbcorrdb__STAT1__ENCSR000FAU_1__m1	7.4	10kb	top5perTarget	0.346441	0.0121226
STAT1	SLTM	TRUE	11	dbcorrdb__STAT1__ENCSR000FAU_1__m1	7.4	10kb	top5perTarget	0.397458	0.0101294
STAT1	USP13	TRUE	3	dbcorrdb__STAT1__ENCSR000FAU_1__m1	7.4	10kb	top5perTarget	0.300942	0.00820693
STAT1	ADAMTSL1	TRUE	11	dbcorrdb__STAT1__ENCSR000EZK_1__m2	3.75	10kb	top5perTarget	0.0800372	0.0435989
STAT1	CLPX	TRUE	9	dbcorrdb__STAT1__ENCSR000EZK_1__m2	3.75	10kb	top5perTarget	0.369313	0.00801102
STAT1	SLC46A3	TRUE	4	tfdimers__MD00336	3.54	10kb	top3sd	0.292207	0.00937548
STAT1	HDAC6	TRUE	3	homer__NATTTCCNGGAAAT_STAT1	3.52	10kb	top3sd	0.301097	0.0119596
STAT1	INA	TRUE	2	homer__NATTTCCNGGAAAT_STAT1	3.52	10kb	top3sd	0.127829	0.0125563
STAT1	LYPD6	TRUE	7	homer__NATTTCCNGGAAAT_STAT1	3.52	10kb	top3sd	0.177765	0.0157838
STAT1	TRIM46	TRUE	2	homer__NATTTCCNGGAAAT_STAT1	3.52	10kb	top3sd	0.0586121	0.0265473
STAT1	CHST10	TRUE	2	cisbp__M1955	3.03	10kb	top10perTarget	0.0629862	0.00523119
STAT1	CRTAC1	TRUE	1	cisbp__M1955	3.03	10kb	top10perTarget	0.242023	0.0045873
STAT1	EIF2AK2	TRUE	2	cisbp__M1955	3.03	10kb	top10perTarget	0.407589	0.00696612
STAT1	NFATC2	TRUE	2	cisbp__M1955	3.03	10kb	top10perTarget	0.229353	0.00531175
STAT1	ODC1	TRUE	2	cisbp__M1955	3.03	10kb	top10perTarget	0.366844	0.00718363
STAT1	RDX	TRUE	1	cisbp__M1955	3.03	10kb	top10perTarget	0.367295	0.00733255
STAT1	VAV3	TRUE	2	cisbp__M1955	3.03	10kb	top10perTarget	0.17056	0.00789764

## Sheet: ED Fig. 6c,d 
ID	Origin	Type	PD1+/Tim3+ of CD8	CD25+CD127- of CD4	DCCD	DCCD+1
SMG-01	Melanoma patient	SLN	0.039	NA	19000	19001
SMG-02	Melanoma patient	SLN	0.0014	NA	58	59
SMG-03	Melanoma patient	SLN	0.0159	NA	2470	2471
SMG-04	Melanoma patient	SLN	0.0288	NA	10907	10908
SMG-05	Melanoma patient	SLN	0.0152	NA	70000	70001
SMG-06	Melanoma patient	SLN	0.0022	NA	2780	2781
SMG-07	Melanoma patient	SLN	0.0018	NA	2359	2360
SMG-08	Melanoma patient	SLN	0.0095	NA	502	503
MWK-01	Melanoma patient	SLN	0.0363	0.0408	79	80
MWK-02	Melanoma patient	SLN	0.0091	0.018	1	2
MWK-03	Melanoma patient	SLN	0.009	NA	0	1
MWK-04	Melanoma patient	SLN	0.0453	NA	147.5	148.5
MWK-05	Melanoma patient	SLN	0.024	0.046	0	1
MWK-06	Melanoma patient	SLN	0.0457	NA	200000	200001
MWK-07	Melanoma patient	LADN	0.152	0.078	100000	100001
MWK-08	Melanoma patient	LADN	0.172	0.0561	100000	100001
MWK-09	Melanoma patient	LADN	0.0538	0.0806	1000	1001
MWK-10	Melanoma patient	LADN	0.0363	NA	1000	1001
MWK-11	Melanoma patient	LADN	0.0162	0.0433	0	1
MWK-12	Melanoma patient	LADN	0.012	NA	0	1
MWK-13	Melanoma patient	LADN	0.0098	0.0397	0	1
MWK-14	Melanoma patient	SLN	0.0128	0.0494	0.5	1.5
MWK-15	Melanoma patient	SLN	0.0111	0.0482	0	1
MWK-16	Melanoma patient	SLN	0.0249	NA	0	1
MWK-17	Melanoma patient	SLN	0.0587	NA	50000	50001
MWK-18	Melanoma patient	SLN	0.005	0.026	1	2
MWK-19	Melanoma patient	SLN	0.0083	0.0442	3.5	4.5
MWK-20	Melanoma patient	SLN	0.0036	0.0359	2.5	3.5
MWK-21	Melanoma patient	LADN	0.0486	0.167	29	30
MWK-22	Melanoma patient	LADN	0.507	0.202	300000	300001
MWK-23	Melanoma patient	LADN	0.0284	0.119	1041	1042
MWK-24	Melanoma patient	LADN	0.0245	0.124	7	8
MWK-25	Melanoma patient	LADN	0.024	0.12	34	35
SMG-09	Melanoma patient	LADN	0.009	0.11	298	299
SMG-10	Melanoma patient	SLN	0.00017	NA	2.5	3.5
SMG-11	Melanoma patient	SLN	0.00088	NA	3	4
MWK-26	Melanoma patient	SLN	0.021	0.0372	17	18
SMG-12	Melanoma patient	LADN	0.0043	0.0695	2	3
SMG-13	Melanoma patient	LADN	0.346	0.172	250000	250001
SMG-14	Melanoma patient	LADN	0.0011	0.0696	4	5
SMG-15	Melanoma patient	LADN	0.005	0.0753	19	20
SMG-16	Melanoma patient	LADN	0.00074	0.0821	78	79
MWK-27	Melanoma patient	LADN	0.0598	0.17	1	2
MWK-28	Melanoma patient	LADN	0.0705	0.142	1	2
MWK-29	Melanoma patient	LADN	0.0621	0.143	1	2
MWK-30	Melanoma patient	LADN	0.0537	0.13	1	2
MWK-31	Melanoma patient	LADN	0.252	0.151	1	2
MWK-32	Melanoma patient	LADN	0.556	NA	2500	2501
MWK-33	Melanoma patient	LADN	0.489	0.121	2500	2501
MWK-34	Melanoma patient	LADN	0.47	0.0994	2500	2501
MWK-35	Melanoma patient	LADN	0.511	0.0952	2500	2501
MWK-36	Melanoma patient	LADN	0.127	0.0932	500000	500001
MWK-37	Melanoma patient	LADN	0.165	0.121	300000	300001
MWK-38	Melanoma patient	LADN	0.0102	0.0749	1	2
MWK-39	Melanoma patient	LADN	0.044	0.0981	0	1
MWK-40	Melanoma patient	LADN	0.0111	0.0842	0	1
MWK-41	Melanoma patient	LADN	0.0266	0.0958	0	1
MWK-42	Melanoma patient	LADN	0.0079	0.097	0	1
MWK-43	Melanoma patient	LADN	0.0212	NA	500000	500001
MWK-44	Melanoma patient	LADN	0.0432	NA	750000	750001
MWK-45	Melanoma patient	LADN	0.006	NA	258	259
MWK-46	Melanoma patient	LADN	0.0283	NA	150000	150001
MWK-47	Melanoma patient	SLN	0.0085	NA	2	3
MWK-48	Melanoma patient	SLN	0	NA	10000	10001
MWK-49	Melanoma patient	LADN	0.0311	NA	900000	900001
MWK-50	Melanoma patient	LADN	0.0135	NA	50000	50001
MWK-51	Melanoma patient	LADN	0.0257	NA	42	43
MWK-52	Melanoma patient	SLN	0.0103	NA	0	1
SMG-17	Melanoma patient	SLN	0.00022	NA	146	147
SMG-18	Melanoma patient	SLN	0.0048	NA	1000	1001
SMG-19	Melanoma patient	SLN	0.0083	NA	333.5	334.5
SMG-20	Melanoma patient	SLN	0.0018	NA	2	3
SMG-21	Melanoma patient	SLN	0.00099	NA	302	303
SMG-22	Melanoma patient	SLN	0.0017	NA	5	6
SMG-23	Melanoma patient	SLN	0.0048	NA	3.5	4.5
SMG-24	Melanoma patient	SLN	0.0014	NA	1.5	2.5
SMG-25	Melanoma patient	SLN	4.78e-05	NA	15	16
SMG-26	Melanoma patient	SLN	0.0013	NA	1.5	2.5
SMG-27	Melanoma patient	SLN	0.00037	NA	15000	15001
SMG-28	Melanoma patient	SLN	0.00014	NA	8.5	9.5
SMG-29	Melanoma patient	LADN	0.0756	NA	170000	170001
SMG-30	Melanoma patient	LADN	0.00032	NA	0.5	1.5
SMG-31	Melanoma patient	LADN	0.0079	NA	10000	10001
SMG-32	Melanoma patient	LADN	0.0307	NA	10000	10001
SMG-33	Melanoma patient	SLN	0.002	NA	8	9
SMG-34	Melanoma patient	SLN	0.00093	NA	24.5	25.5
SMG-35	Melanoma patient	SLN	0.0081	NA	229.5	230.5
SMG-36	Melanoma patient	SLN	0.0065	NA	0	1
SMG-37	Melanoma patient	SLN	0	NA	0	1
SMG-38	Melanoma patient	SLN	0.00096	NA	51	52
SMG-39	Melanoma patient	SLN	0.00028	NA	111.5	112.5
SMG-40	Melanoma patient	SLN	0.0113	NA	415.5	416.5
SMG-41	Melanoma patient	SLN	0.0017	NA	16000	16001
SMG-42	Melanoma patient	SLN	0.402	NA	450000	450001
SMG-43	Melanoma patient	SLN	0.0044	NA	20000	20001
SMG-44	Melanoma patient	SLN	0.0016	NA	0	1
SMG-45	Melanoma patient	SLN	0.00018	NA	0	1
SMG-46	Melanoma patient	SLN	0.00035	NA	90	91
SMG-47	Melanoma patient	SLN	0.0011	NA	17.5	18.5
SMG-48	Melanoma patient	SLN	0.0067	NA	100000	100001
SMG-49	Melanoma patient	SLN	0.00061	NA	174.5	175.5
SMG-50	Melanoma patient	SLN	0.0584	NA	5000	5001
SMG-51	Melanoma patient	SLN	0.00022	NA	110000	110001
SMG-52	Melanoma patient	SLN	0.00052	NA	140000	140001
SMG-53	Melanoma patient	SLN	0.00034	NA	12.5	13.5
SMG-54	Melanoma patient	SLN	0.0038	NA	160000	160001
SMG-55	Melanoma patient	SLN	0.0085	NA	200000	200001
SMG-56	Melanoma patient	SLN	0.005	NA	38.5	39.5
SMG-57	Non tumor patient	control	0.0136	NA	NA	0.1
MWK-53	Non tumor patient	control	0.0076	NA	NA	0.1
MWK-54	Non tumor patient	control	0.023	0.0244	NA	0.1
MWK-55	Non tumor patient	control	0.00098	NA	NA	0.1
MWK-56	Non tumor patient	control	0.0056	NA	NA	0.1
MWK-57	Non tumor patient	control	0.0056	0.0498	NA	0.1
MWK-58	Non tumor patient	control	0.00096	NA	NA	0.1
MWK-59	Non tumor patient	control	0.0012	0.0577	NA	0.1
MWK-60	Melanoma patient	LADN	0.511	0.101	2500	2501
MWK-61	Melanoma patient	LADN	NA	0.0483	0	1
MWK-62	Melanoma patient	LADN	NA	0.045	3	4
MWK-63	Melanoma patient	LADN	NA	0.0684	0	1
MWK-64	Melanoma patient	LADN	NA	0.0418	0	1
MWK-65	Melanoma patient	LADN	NA	0.0202	0	1
MWK-66	Melanoma patient	LADN	NA	0.0215	0	1
MWK-67	Melanoma patient	LADN	NA	0.0174	0	1
MWK-68	Melanoma patient	LADN	0.127	0.136	500000	500001
MWK-69	Melanoma patient	SLN	NA	0.0424	0.5	1.5
MWK-70	Melanoma patient	SLN	NA	0.0648	0	1
