# Supplementary material for: MCSP+ metastasis founder cells activate immunosuppression early in human melanoma metastatic colonization
Source: Nat Cancer. 2025 May 16;6(6):1017–34. doi: 10.1038/s43018-025-00963-w (PMC12202500; doi:10.1038/s43018-025-00963-w)
Supplement: Supplementary file 18 — Data values. [file 43018_2025_963_MOESM18_ESM.xlsx]

## Sheet: ED Fig. 7a
Gene	DCC9_P8	DCC9_P9	DCC10a_P14	DCC10a_P15	DCC10a_P16	DCC11_P12	DCC11_P13	DCC11_P14	DCC1_P10	DCC1_P11	DCC2_P12	DCC2_P13	DCC3_P10	DCC3_P11	DCC4_P8	DCC4_P9	DCC5a_P11	DCC5a_P12	DCC6_P9	DCC6_P10	DCC7_P10	DCC7_P11	DCC8_P14	DCC8_P15	DCC10b_P8	DCC10b_P10	DCC12_P12	DCC12_P13	DCC13_P15	DCC13_P16
ABCB5	3.66043	3.38654	0.833038	1.39879	0.960802	4.58266	4.30311	4.48152	5.70723	4.82077	5.11125	5.19261	1.28603	0.644756	0.150097	0.464573	4.72567	4.6562	6.16984	5.60372	0.096718	0.0476474	3.86388	3.10379	0.158074	0.310471	4.362	4.60909	4.82767	5.52698
RUNX3	4.19999	4.86909	3.7245	4.23144	3.6044	3.73421	4.31785	3.91812	5.27995	4.63663	3.95028	4.1838	3.77177	3.47081	2.68644	2.26823	4.86721	5.6055	5.07181	4.63312	5.11606	4.26814	5.08157	4.76178	4.37947	4.85917	4.64414	5.83984	3.94243	3.85558
SLAMF7	3.58411	3.63794	0.478582	1.01616	0.645775	0	0.0716419	0	0.811057	0.220999	1.31554	0.959094	1.8804	1.95558	0.305164	0.58531	2.41262	3.18653	2.12741	1.05129	2.496	2.27441	3.78386	2.69976	1.13198	0.638301	1.17375	0.218335	5.6433	4.87731
CDH1	5.25182	4.50449	0.876258	0.854546	1.37823	2.20486	1.99927	1.11717	4.50525	4.70935	0.29866	0	0	0	0	0.0396887	3.00171	2.82657	2.77826	4.64932	0.31641	0	0.0476474	0.139136	0.0459105	0.158074	4.37189	4.95189	3.67359	3.46432
CAPG	5.68255	6.28651	4.72266	5.30674	4.94454	2.73238	2.23558	2.42525	6.27663	5.95042	1.79693	1.85275	1.50343	1.30426	2.66176	2.69924	7.59522	6.89489	6.44515	7.04864	2.51437	1.85206	3.94048	3.02419	5.9793	5.88591	7.18525	6.79272	5.45344	5.00783
CDH3	3.88092	5.00249	0.512791	0.0495279	0.0931274	1.98373	1.88566	2.10323	0.678463	0.611911	0.378298	0.338839	0.374179	0	0.267478	0.262417	3.29774	2.74954	5.12585	5.13504	2.69219	2.26548	4.44007	3.93274	0.291367	0.480012	4.23286	4.24777	4.73138	5.10323
KCNAB2	4.18799	4.16348	5.03022	4.37048	5.13696	5.48026	5.4118	6.02191	4.77293	5.25064	2.99268	2.53445	2.54574	2.70905	2.05984	1.51304	5.76069	6.02065	7.03789	6.91074	5.34331	5.19636	4.41812	3.65532	4.70627	5.03412	7.5214	7.14798	5.53993	4.69757
ADCY2	1.95837	1.47337	4.59508	3.89814	3.72369	4.31529	4.5853	4.08424	4.97807	4.05057	0.729538	1.12138	0.0491851	0.20449	0	0	4.17153	4.56061	0.799422	1.19595	0.0838795	0.0940972	0.692733	0.58531	2.68688	3.91836	4.24633	3.98006	2.25153	2.52821
LXN	1.85399	2.33562	0	0	0	4.54787	4.84875	4.38559	2.76279	1.65689	3.51142	3.41693	0.513878	0.447099	1.63121	0.865151	0	0.0738386	2.65385	3.42504	0	0	0	0	0	0	2.27724	3.08728	3.57674	3.27366
CEACAM1	4.39083	3.80259	3.22084	3.30199	3.93403	5.43637	6.35948	5.59158	3.65256	3.37774	3.85444	3.07165	4.0032	3.51946	1.75703	1.72241	3.64299	4.31404	4.04044	3.77667	3.05186	2.77285	2.91934	2.88469	2.81837	2.99045	4.69315	4.53777	3.76376	4.18265
IL12RB2	2.73943	2.50294	2.61241	2.80174	3.22399	4.57772	5.66624	5.02215	3.21954	2.41586	0	0.0898055	0.356367	0.149977	0	0.0738386	3.44842	4.37442	3.8272	3.18169	1.11529	0.767407	4.84452	4.71793	2.09569	2.7755	0.0689377	0.139036	4.2747	4.81747
TDRD3	4.60777	4.31383	4.40252	3.5852	3.37869	2.80449	3.11335	2.69863	6.14113	5.22066	3.84103	4.35986	3.07825	4.05175	2.54434	1.92723	4.3505	4.73932	4.34689	4.77566	2.58397	2.11642	2.91312	2.66204	2.76636	3.3271	2.99297	2.70033	2.95801	3.0974
TTC39A	4.54689	4.39492	1.03741	1.07221	1.32093	4.1593	5.14233	4.62364	3.18232	1.97376	0.513878	0.131854	0.228631	0.280367	0	0	4.02269	5.39395	2.87418	1.82669	2.07337	2.15952	5.22291	4.9902	1.17285	1.36371	0.915794	0.261079	4.46267	4.85768
HSD17B14	3.4216	3.12798	2.31356	2.52578	3.2076	1.92214	1.6507	1.79614	3.94845	2.76363	4.20386	3.2383	1.78774	1.01408	0.202059	0.0459105	2.98326	2.76035	1.88719	2.74963	3.68055	3.37971	4.25058	3.37612	1.98807	3.11061	0.960802	1.05694	3.43295	3.55084
CFAP61	0.048155	0.0689377	0.829758	0.636997	1.32805	0	0.0490823	0.0396887	0.220251	0.138441	0	0.123423	0.138785	0.184901	0.136629	0	1.42256	1.57963	0.249328	0.175471	0.206932	0.140843	0.107463	0	0	0.0953309	0	0.0541548	0.149224	0.12332
SLC7A8	5.35778	5.34131	1.92733	2.53118	2.66723	0.791799	0.795074	0.660769	3.22399	2.18032	5.81977	5.7088	4.61589	4.84152	2.22841	1.44496	5.00139	4.61148	3.12123	3.99379	3.52996	3.26087	5.27221	4.69567	3.4876	3.57536	5.55008	5.45522	5.96045	6.03268
SEMA6A	4.56067	4.39492	2.93246	3.21288	3.68083	5.68925	6.57056	5.87972	5.37331	4.49233	3.20522	2.49605	3.44125	2.81755	1.70262	2.11386	5.1277	6.23027	5.56773	5.09298	1.39889	1.09145	4.83837	4.71409	2.01154	2.7506	5.68978	5.22502	4.2628	4.71864
HMOX1	2.0517	2.74744	3.68629	3.27177	2.99726	2.49835	2.44005	2.27761	4.20157	3.81224	3.14086	2.63489	3.67935	2.84218	2.09291	2.27576	4.62559	4.51154	5.50975	3.96457	5.99529	6.38272	3.66	3.98863	5.27069	3.97445	4.85965	4.70634	2.65635	2.60659
GPR143	3.65378	3.64712	4.59526	4.20984	5.16302	5.22339	4.61961	4.80956	5.91396	4.70415	2.82287	2.33817	0	0.0689377	0.829758	0.658186	5.37713	5.69332	4.79022	4.63734	1.66528	1.2166	4.10379	4.7417	3.63944	3.76922	5.1506	5.50186	5.38149	5.94484
ABCD1	4.52869	4.51276	4.83105	4.89149	4.48225	4.04577	4.07419	4.45958	5.20835	5.26974	4.0108	3.83055	3.29443	3.88404	3.06071	3.16509	4.93841	5.31288	5.67824	5.02549	4.56744	3.85432	5.08353	4.99372	5.39383	5.21447	5.87859	5.83871	4.82929	5.17895
PYCARD	2.85299	2.01274	3.67017	4.07259	3.80458	1.45215	1.34643	1.18459	4.49262	3.72745	4.36618	4.37545	4.71551	3.74483	2.10495	1.63693	4.96766	4.71942	5.15983	4.656	2.78388	2.78359	0.0719859	0	4.40675	4.30592	4.10768	5.09752	2.90095	3.85384
OCA2	0	0.0689377	0.261079	0.150111	0.291367	4.30832	3.73887	3.50094	3.24986	2.77238	0.282957	0.233272	0	0	0	0.139136	4.56869	5.32324	4.29549	4.03711	0.324374	0.140843	5.21305	4.53203	0.0428768	0.18236	3.24775	3.25326	5.44369	5.17269
PRUNE2	0.0396552	0.10893	1.49256	1.07013	2.17793	2.38674	1.70699	1.91712	0.15262	0	2.14127	1.81846	0	0	1.00805	1.2672	3.63058	3.95974	4.11771	4.19732	3.31639	2.50228	4.06846	5.15074	1.68489	1.53811	3.01426	2.74916	0.560582	0.89839
SLC16A6	4.843	4.8883	3.71139	4.04599	4.05237	4.13331	4.2639	4.62988	4.91909	4.40739	1.00237	1.32093	2.21661	3.46578	1.38066	0.984163	5.46662	6.20886	6.66606	7.0485	5.30709	4.42181	4.79013	4.13041	4.41502	4.17243	7.02917	7.252	3.66791	3.49306
ADAM23	4.33374	4.4055	5.29948	5.40278	5.06614	2.22125	2.51235	3.14726	3.99555	4.23477	5.60591	5.28342	4.73383	5.65617	1.97428	3.01316	4.19464	4.51921	1.38346	0.921255	2.2402	1.34085	3.77466	3.97522	5.48917	5.37924	5.52667	5.35432	4.80049	5.28492
QPCT	5.5043	6.31824	4.987	5.61958	5.52691	6.17909	6.12633	6.64125	6.12719	5.88696	5.81485	5.82333	4.00782	3.11262	2.62137	3.17246	7.01292	6.61283	4.95992	5.61421	5.10278	3.98865	3.15542	2.11565	4.26722	4.68907	6.32577	6.04588	7.2613	6.57219
NR4A3	2.14228	3.34491	3.01601	4.2722	4.24846	4.43572	4.34662	4.97633	2.6165	1.85073	1.07328	1.29855	0.656381	0.739017	0.499472	1.06272	4.03605	4.04025	4.26213	3.43591	4.18001	1.75997	4.0719	3.43154	2.09291	3.11662	4.83705	4.08028	2.91138	2.00032
MLANA	6.1114	6.10632	4.22015	4.5069	4.36773	6.30589	6.64655	6.75009	7.05097	6.59344	7.44434	7.68235	4.5544	5.06495	2.61407	2.08663	7.24173	7.71529	6.56379	7.41499	0.184203	0.037644	5.69848	5.11082	3.64905	3.80925	6.43392	6.52716	8.37372	8.02778
PRDM7	2.88502	3.08831	1.25395	1.63523	1.42309	0.433512	0.356427	0.22203	5.01498	4.93842	1.01931	0.59051	0.0778622	0.0481022	0	0.0893309	2.93034	2.08836	4.09773	4.67324	0.261256	0.0898055	0.8261	0.499096	0.037644	0.378298	4.1631	4.93984	2.85299	1.98303
TRPM1	4.65904	4.02001	2.53268	2.61965	2.92381	3.37386	2.81315	2.48939	4.16284	3.2768	2.34734	1.49097	0.40064	0.138441	1.36013	1.62378	5.66256	5.33244	4.01657	4.33873	0.210993	0.158074	2.72651	2.75806	0.524549	0.960603	6.09536	5.86068	5.29009	5.31023
KCP	4.13481	4.04787	0.622281	0.681082	0.557557	0.131854	0.158074	0.0396552	1.89874	1.4395	0.792972	1.11254	0.597174	0.393326	0.336537	0.345152	1.92323	1.92384	4.27976	3.97396	2.1309	1.41887	0.150111	0.239493	0.962123	0.768744	5.03958	5.37208	1.32093	0.816016
RNF144B	2.16852	2.70728	1.36955	1.49104	1.91957	3.89295	3.42036	3.20619	3.30741	2.78621	2.48709	3.05541	2.01172	1.99427	1.96011	2.73473	3.36244	4.09856	2.71854	2.66106	2.21917	1.18438	1.2186	0.910439	2.76601	2.64993	3.94229	3.36506	3.34871	2.94573
DNAJA4	4.88138	4.70182	3.57558	3.03283	2.40479	2.97575	3.28547	2.6246	1.93165	1.21267	5.71672	6.30688	3.4041	3.35108	3.13785	3.2826	4.92276	4.9926	1.84404	2.23956	4.12516	4.75648	2.98734	2.0349	4.13577	4.74796	6.34684	6.92717	6.02512	5.91661
MAPK4	0.0739221	0.652115	0.815528	0.859251	0.74861	3.89302	3.85462	4.26951	0.477555	0.149224	2.3956	2.64077	0.761699	0.29866	0	0	1.46129	1.3128	0.0778622	0.137876	2.18262	0.474603	0.233272	0.201565	0.226238	0.256814	0.0719859	0.0459105	3.93026	3.29773
EPHA5	2.10106	2.69885	1.67776	1.23441	0.97837	2.96533	2.80211	2.50705	2.52882	2.01553	2.52631	1.96952	3.1096	3.32496	0.925546	1.38049	2.05313	1.89276	2.4073	1.8144	1.3939	0.765233	0	0.107463	1.84806	1.26439	0	0	2.13497	2.21418
GFOD1	2.39902	3.47402	1.54336	2.27579	1.83629	3.48792	3.51326	3.99525	2.1987	1.71556	2.28618	2.31517	1.36766	1.65371	0.899212	1.85818	3.36042	3.18808	4.42983	4.19557	2.72486	2.06281	4.44812	3.78477	1.14185	1.31717	4.33873	4.14486	3.53039	2.90321
ATP6V0D2	0.300098	0.927955	0.692733	0.261079	0.499472	1.29154	0.526564	0.301694	2.21243	1.57767	0.0716141	0.131172	0	0	0.0495279	0	3.594	2.5303	2.01591	1.61844	2.24083	1.5592	1.03494	1.55684	0.848813	0.300456	0.18236	0.15262	1.82952	1.96978
MAT1A	2.68672	2.61833	3.89977	4.26802	3.85257	2.57149	1.71213	1.27802	1.84361	1.57	0.172206	0.228631	0.0777976	0.037644	0.429462	0.0491851	2.13861	2.08638	2.23725	2.87941	4.37555	3.432	0.42947	0.267155	4.1323	4.92488	0.094804	0	3.46312	3.39459
GOLGA7B	2.27561	1.77405	2.80091	3.27206	2.69895	3.47894	2.90311	2.45116	4.96342	4.75221	2.38414	2.20239	2.61005	2.66852	1.8146	1.17479	4.09561	4.96379	5.15799	4.14039	3.67432	3.38714	5.32235	4.51275	3.65247	3.36176	4.67584	4.92004	4.30404	3.82163
TNFRSF14	5.96451	5.23842	4.96691	5.53413	5.11464	5.52346	5.21637	5.19641	6.886	6.06378	6.17185	6.46774	5.4429	4.40665	3.35099	2.45902	6.95437	6.70556	7.75787	7.11445	5.03718	4.24156	5.82811	5.3305	5.14797	4.97679	6.15242	7.02865	6.32505	6.85718
TRIM63	3.70924	3.98457	3.41818	3.0301	3.00591	1.27569	1.16938	1.53468	4.31464	3.24331	3.27731	3.06736	2.88216	1.82169	2.00894	1.76227	5.26837	6.49806	4.82485	4.57487	0.218335	0.0719859	3.9026	4.45863	0.977773	1.49347	5.14776	4.4514	5.07268	4.55806
RGS12	5.05164	4.71617	2.20838	2.48879	2.06168	5.82968	5.01591	4.91346	5.79509	5.12919	5.61505	4.97681	4.15816	4.25442	3.78684	3.11263	4.72462	4.5378	4.55418	5.16274	3.51652	2.78402	3.95142	3.92538	3.3835	3.11883	5.02833	5.50501	5.7336	6.45768
DENND2D	3.28103	4.26476	0.419414	0.184901	0.0476474	1.24217	0.81911	0.8261	2.32464	1.96002	0.378298	0.096064	0.20449	0.201153	0.300456	0.530722	1.76883	1.34496	2.07616	2.11699	1.31193	0.794476	0.58531	0.474593	0.38768	0.268535	0.533152	0.310701	0.296353	0.418503
CCDC171	1.38066	1.18933	0.549284	0.851655	0.587049	1.94503	1.33268	1.50205	2.63004	1.41724	3.22544	2.63355	1.50513	1.77514	1.35723	0.799422	1.48913	1.69789	3.48198	3.30557	0.829758	0.570597	2.31579	2.46654	0.745146	0.593182	1.28419	1.5181	1.98888	2.91621
PRKCB	0	0	0.351003	0.838815	0.713998	0.34089	0.0931274	0	0.172206	0.414595	0.184203	0.10893	0.568904	0.374135	0	0	0.605613	0.300164	2.70905	2.13497	0.393932	0.12332	0.332655	0.405189	0	0.0396924	0.18478	0.0741903	4.05169	3.88969
NAV2	4.9049	5.36063	4.30875	4.10824	4.4584	5.85242	5.26306	6.29202	5.72058	4.57591	4.74831	4.91118	5.26153	5.54482	2.99027	2.52947	5.57451	5.73182	5.97719	5.76364	4.2726	4.27481	5.78987	5.37873	4.39425	4.30193	4.42112	5.16519	5.06806	4.8873
TPPP	4.01159	4.07178	2.17974	2.51347	2.11135	2.673	3.11109	3.05292	4.08694	3.27434	3.73177	4.55141	3.20819	3.85245	1.12632	0.506862	3.14854	4.01884	3.55172	4.01409	3.58775	1.97077	1.60642	1.1207	2.3964	2.37989	1.23934	1.84865	4.34287	3.96244
IL16	4.36147	3.65303	3.87579	3.81032	4.14827	3.80504	4.33646	3.6044	5.55141	5.63212	2.69555	3.40263	2.95858	1.95241	1.01175	0.728385	4.56715	4.59358	3.02314	3.3121	1.76698	0.69036	2.27269	2.81916	4.67253	4.00695	5.16947	5.33096	4.47576	4.05802
ENTHD1	3.60158	3.44077	3.01426	3.01585	2.80073	1.46774	0.592795	0.502075	3.01495	2.83212	1.69093	1.12479	0.0428768	0.0953309	0.804963	0.511491	4.56271	4.10262	3.81225	4.88899	1.00805	0.24954	1.34582	1.61036	1.13555	1.54422	3.47175	3.68643	2.55468	3.87723
MYO1D	5.76217	5.73967	2.48912	2.54757	2.55595	4.8285	5.25985	5.3117	5.95921	5.45117	4.86609	5.07903	4.1644	4.91488	3.26139	3.07102	6.02114	6.25177	4.95707	6.10089	2.78812	1.91017	4.50374	4.08566	2.84626	2.98895	5.19614	5.4564	6.99775	6.6523
APOLD1	4.39647	4.4349	2.62785	2.18926	2.35267	5.12796	4.3303	4.96153	6.90524	4.98756	3.84717	4.78649	4.71816	4.41457	0.819215	1.13826	5.41496	5.62655	4.8327	3.84877	2.16346	1.56298	3.81849	3.91167	2.38638	2.11487	6.77597	5.84327	5.74705	5.75993
ANKRD30B	1.34582	2.17227	0.263779	0.184348	0.296353	0.910198	0.247116	0.718278	2.8158	2.3795	1.44004	1.76672	3.41785	4.06679	0.592795	0.834773	1.66609	1.13701	3.42134	3.16033	1.95241	1.3085	1.35723	1.11808	0.101914	0.0838795	4.34985	4.80144	1.82789	1.47264
FAM83H	3.59889	3.41748	3.72299	3.12832	2.67066	3.59204	4.11788	3.69466	3.69555	2.77841	3.50891	3.76039	1.09489	0.947455	3.19765	2.9891	4.35309	4.4423	4.47986	4.51064	2.12608	2.62998	5.22363	4.57539	3.23476	3.72281	3.67215	4.22519	4.74839	4.56935
TSPAN10	4.84337	4.54519	0.422898	0.79648	0.869707	3.98194	3.57166	3.71511	5.12906	3.51903	3.95568	2.79327	1.15792	0.630428	1.75388	1.28949	6.39842	6.10134	4.41997	4.97086	2.56872	2.87866	2.77739	2.04726	0.500865	0.942495	4.70867	4.71409	5.51627	5.55802
RNLS	0.971346	1.1436	1.40543	1.38044	1.69867	0.814333	0.547406	0.780549	1.69643	1.03749	1.08871	0.419414	0.141781	0.256814	0.557557	0.754965	2.43767	1.94403	1.51056	1.9644	1.46496	1.93143	1.51842	0.929532	1.81664	2.30941	1.41495	1.27395	1.5699	1.42487
FAM174B	3.194	2.9681	2.62998	2.0603	2.0349	2.62717	2.80488	2.39424	3.82203	2.40081	3.23012	3.85135	0.837587	0.810016	1.32123	0.739664	3.13788	3.94068	2.99453	2.64541	0.300098	0.220473	3.50861	2.94178	0.499472	1.39731	0.526564	0.263779	3.15573	3.3038
C2orf88	1.98931	2.0675	2.12307	1.83148	2.50401	3.58712	3.07022	3.22706	3.27305	2.53611	0.917107	0.651662	0.220473	0.356427	0.29866	0.0778693	2.92259	3.30828	1.19819	1.10669	0.179912	0.4662	1.6223	2.43165	1.05116	0.884468	0.0931274	0.420341	3.03845	3.81451
VEPH1	3.82392	4.01481	1.58541	1.12075	1.89482	3.45641	3.29759	3.8834	2.94434	3.09565	4.68647	4.07313	2.18062	2.43252	1.31554	1.09355	3.31302	3.44332	3.92961	3.95057	0.658186	0.990016	3.08864	2.89615	1.27847	1.07221	5.13651	4.58251	4.98736	4.56727
ZDHHC11B	3.16249	2.3795	0.901795	1.19811	0.686422	2.6154	1.87203	1.65245	3.9593	2.18775	2.79213	2.11366	1.34745	1.01175	0.345152	0.154388	0.827444	0.717827	2.73471	2.53066	2.13514	0.678935	0.516715	0.431186	0.50319	0.499435	0.296353	0.939638	2.41876	2.9233
CCL18	1.72362	2.27848	0	0	0	0.101914	0.161264	0	0.496113	0	1.78169	2.21766	1.26452	0.301694	0.0778622	0.0939964	3.95842	3.83657	0.581195	0.419414	0.226238	0	3.09999	2.70807	0	0	0.037644	0.324374	0.979711	2.37552
SEMA3B	4.04858	4.37415	5.37019	5.78937	4.9027	3.17716	3.82995	3.39237	5.02687	4.22266	4.90049	5.45212	5.14018	5.2259	5.20457	4.70148	4.58637	4.7335	5.97458	5.37998	3.45033	2.9292	1.80517	1.80851	5.91707	6.57339	5.35699	6.62029	5.6443	5.35764
NRXN3	1.85596	1.90805	3.09894	3.10733	3.35908	0.403608	0.217483	0.18478	2.6009	2.25149	0.830985	1.42402	2.33741	2.71225	3.47802	2.62492	2.08031	1.66666	0	0	2.14419	1.27785	0.142754	0.378298	3.53732	4.24003	3.67935	3.15403	0.048801	0.220999
EML1	0.8948	1.51304	2.88896	2.72182	3.08374	1.46588	1.41531	1.82602	2.28027	1.19819	1.76095	2.03503	3.26168	3.15982	2.09107	1.92871	2.0349	2.0071	1.87539	1.39964	3.49204	1.84042	2.66641	3.40775	2.61404	2.97582	0.712846	0.422461	3.31622	3.72716
GLI2	0.433117	0.996039	1.05391	2.15397	1.62809	0.096718	0.0476474	0.202059	0.0459105	0.082157	1.66542	2.40941	3.82327	4.17014	2.94048	2.61198	1.50513	1.5688	0.601256	0.848248	0.728942	0.556027	2.05515	2.39714	2.59752	1.95063	0.126899	0	2.06585	1.99006
SERTAD4	0.158074	0.184203	0.237859	0.478135	0.504038	2.11152	2.01967	1.59794	0.500865	0.455579	2.82162	3.28651	2.46489	3.08277	2.94365	2.79508	0.150111	0.340682	2.58361	1.43975	2.38682	2.69114	2.2707	1.85937	2.79541	2.66197	0.410618	0.218335	0.599409	0.686422
TFAP2C	2.34251	2.43051	4.37265	4.5467	4.07404	3.18303	2.77487	2.41189	3.18554	3.63422	4.72491	5.30597	3.16691	3.45234	3.21832	2.67492	4.3886	4.09014	2.50268	2.84803	4.01923	3.31174	4.30202	3.93535	4.93188	5.27766	2.98793	3.0232	3.58284	3.89138
PCSK5	0.0689377	0	0.184364	0.065461	0	1.0155	0.830985	0.734344	0	0	4.21167	4.03742	3.60815	3.78515	0.513878	0.172206	0	0.0396552	0	0	1.56467	1.77127	2.65987	2.40479	0.262417	0.601256	0	0	0	0
MAP1LC3A	0.802875	0.910198	0.558209	0.89404	0.7498	1.1255	1.11502	1.60058	1.89276	2.48158	3.25651	3.07624	3.19662	2.91197	2.22806	2.28627	2.13388	2.41612	1.98314	1.78384	3.29051	2.37139	2.8524	3.14398	1.88988	1.72561	3.52078	3.61204	3.10142	2.96011
ST8SIA5	0.0716141	0.131172	3.86629	3.16249	2.82084	0	0	0	0.158074	0.0777976	1.14684	2.65728	5.11446	6.76747	2.49655	1.53389	0.048801	0.15262	0.105527	0.052255	0.819215	0.75831	1.12158	0.95208	4.94427	5.43069	0.325742	0.140562	0.150097	0.137876
FLT1	0.0893309	0.581195	4.03742	3.9778	3.73633	0	0.210993	0.294537	1.57752	1.14684	4.76367	4.64388	6.55684	6.77577	3.24511	3.52658	1.41894	1.11808	0.463789	0.197821	2.20181	2.1477	3.51208	3.39956	5.08598	5.35191	0.0958678	0.249519	0.824713	1.43326
CEMIP	1.6762	1.98184	4.02635	4.13891	4.03669	2.06476	2.6479	2.72439	1.91476	1.42503	3.87041	4.72699	2.58684	3.33904	5.41769	3.29572	2.78057	3.5239	2.50376	2.64014	3.42135	2.96794	4.32599	3.33838	3.4397	3.42695	4.25348	4.03003	3.42357	3.12737
SFRP1	2.95108	2.91882	5.50338	4.71485	5.36895	3.19215	3.18035	4.01475	0.534038	1.34449	6.06185	5.87428	6.01027	6.32253	5.09812	5.29169	4.03145	4.14019	4.41802	3.87713	3.5499	4.18368	6.13788	5.65525	5.8708	5.99442	4.33636	3.82746	4.4873	4.07985
ITGB8	2.47141	3.75535	5.6159	4.75585	4.84205	3.1781	2.6165	3.06017	4.04303	3.84654	5.69026	5.52268	3.96089	4.70526	4.03877	3.75076	4.56627	5.16479	5.29554	4.64773	5.26974	3.87832	3.90994	3.88824	5.41242	5.00135	6.88217	5.84273	4.36688	5.16804
TSPAN13	2.65335	3.56005	2.20276	2.00751	2.58485	2.30501	3.00995	2.6282	2.59183	2.12843	3.46309	3.55059	2.87565	3.79617	2.15717	2.39714	2.41972	2.3869	1.73482	1.68448	2.98134	1.71829	3.22274	3.2925	3.03767	4.06516	2.66197	2.26506	4.72304	5.10177
SH3PXD2A	4.53376	5.80493	4.12675	3.37911	3.57677	5.39608	4.9676	4.88076	2.85681	2.54485	5.26998	5.1004	5.07446	5.92956	4.88511	4.2314	2.70861	2.97942	5.5605	5.44508	5.51327	4.60222	4.98021	4.88856	5.81239	5.12769	5.3361	4.6361	5.1547	5.72283
CCL2	0.260117	0.233375	0.76559	0.728385	0.245484	0	0	0	0	0	0.757876	1.1521	2.64561	3.62896	2.48257	2.17874	0.260025	0.209942	0.718278	0.201565	4.51335	4.67688	1.86388	1.39964	2.53048	1.18335	0	0	0	0.107463
BST1	2.42882	2.21563	2.833	2.1226	1.78347	0.587888	0.455579	0.636771	0.052255	0	3.18376	3.51074	3.03204	3.3832	2.14908	2.32644	2.05946	2.06468	0.524664	0.748398	2.14266	3.31068	2.72734	2.23292	3.69839	4.02152	1.95452	2.65229	1.69556	1.82731
WNT5A	0	0	3.22255	3.37684	3.34696	2.4566	2.22125	2.17874	0.910198	0.87615	2.53051	2.15954	3.4521	3.92648	3.71556	3.21728	1.57963	1.07898	0	0.0738386	5.57562	5.77756	0.8801	0.696946	5.07696	5.06291	0	0	0.233089	0.180097
OPRD1	1.4139	1.59485	1.03356	0.593182	0.49507	3.99871	3.58595	4.4976	1.24025	0.475798	0.397438	0.317144	0.732635	2.4226	2.41897	2.40596	3.35298	3.54753	5.35398	4.28287	1.32441	1.91712	5.09726	4.50699	2.9625	2.56059	3.86222	4.54551	2.23039	2.19913
MUC5B	2.35408	3.6461	1.28079	1.10367	0.854546	0.401889	0.32897	0.279044	0.421986	0.138021	0.538652	0.369835	1.18402	2.23228	0.932256	0.836371	0.150097	0.40064	2.49005	1.46261	0.718278	0.369237	1.68962	1.27716	2.57198	1.87851	2.38389	1.44366	1.44944	2.1322
TGFBI	0.581195	0.138785	3.38731	2.4202	2.85767	1.44496	1.50645	1.00775	0.10893	0	1.73846	2.91621	6.24075	6.2713	5.83035	5.75263	0.245484	0.279044	1.75243	1.15394	7.79273	6.87727	6.18412	6.57255	5.2773	4.5787	0.310701	0.332337	6.07058	5.66558
DEPDC7	0.443739	0.57707	2.24436	1.67189	2.34362	0.448733	0.207151	0.69126	0.941123	1.14916	4.38418	3.74092	3.90017	4.87149	2.74597	2.32501	2.06842	2.34398	2.53633	2.48809	2.10503	2.50941	3.3139	2.54724	2.75603	3.21089	1.64045	1.48402	2.21315	1.92871
PMEPA1	1.08812	1.9966	4.63806	4.24371	3.96089	1.81507	1.84274	1.58384	3.02114	2.46741	3.82681	4.49985	7.31013	7.31879	4.80939	4.62083	4.44142	4.38523	5.32574	2.96556	5.52332	5.65545	5.02582	5.87297	6.37817	5.68803	2.39355	1.49571	1.63275	1.71556
RAMP1	0.096718	0.0476474	2.81388	2.14205	2.97455	0	0	0	0	0	0.368541	0.198069	1.9949	2.13057	0.636771	0.393932	0.12332	0.048155	0	0.139036	0.310727	0.291367	0.932256	0.472302	3.90122	4.34299	1.53424	0.531109	3.25144	2.7322
NES	6.23109	6.12004	5.28456	4.70277	4.15473	5.76573	6.29385	5.95605	5.51529	4.71568	5.99333	6.61016	4.76473	5.13965	5.76972	6.36696	6.22071	6.63487	5.65331	5.2475	5.00121	6.38151	7.65221	7.0318	6.2026	6.32897	7.26491	7.48757	6.84296	6.6941
EHF	0.89839	0.898644	0.547467	0.568904	0.224801	0	0	0	0.0953309	0.285001	2.00141	2.29304	1.77493	1.67547	0.0689377	0.0485251	0.0778693	0.065461	0.143254	0	1.31174	0.734344	0.138441	0.0456626	0.946373	0.817775	0	0	0.202059	0.131854
IER3	3.99684	3.85086	4.89638	4.9805	4.68594	0.652084	0	0.265934	5.11167	5.08482	4.13738	4.85657	4.15483	4.37173	5.49088	4.5772	5.75697	5.4161	6.06303	6.253	7.09817	6.13071	5.59812	5.03404	5.49602	5.69699	4.62385	4.64952	5.79823	5.98779
SULF1	0.613633	0.791799	0	0	0	0.706984	1.51442	0.638301	0.566236	0.178316	6.57532	6.55887	5.99642	5.34293	1.80232	2.59061	0.534038	1.14916	0	0	0	0.15262	0.154388	0	0	0	0	0	2.68135	3.26705
PLA2G7	0.675756	0.0839904	0.048801	0.0792186	0.0541548	0	0	0	0	0	0.547446	1.17325	0	0.0490823	0.184348	0.137876	0	0	0	0	1.03953	1.49624	0.678197	0.447099	0.228631	0.114538	0.037644	0	1.96012	2.90385
TMEM47	0	0.292929	0.511886	0.300456	0.470089	0.220999	0.288098	0.357083	0.838315	0.525123	2.93231	2.64453	5.19951	6.22429	4.33893	3.99499	0	0	0	0	0.233272	0.138785	2.20533	2.14187	1.87539	1.68068	0.356367	0.0777976	0.92998	1.28247
FAM135B	0.0476474	0.0719859	2.77763	3.14686	2.17097	0.237859	0.142598	0.096064	1.07454	0.712846	0.894334	1.11529	0.506533	0.32897	0.279044	0.0838795	1.82927	2.19649	0	0.0396924	0	0	0.95928	0.776623	2.44629	2.81774	0	0	0.260635	0.141781
DRD2	0.149224	0.0838795	0.0940972	0.0689377	0.094804	0.24954	0.475526	0.207855	0.472302	0.217464	0.0939964	0.138441	0.706984	1.39161	0.260635	0.141781	0.218335	0.420341	0.248331	0.294537	0.738217	0.632502	0.765233	0.591467	0.44932	0.597174	0	0	0	0
FEZ1	2.05807	1.82627	3.41273	3.08141	3.58162	0.248331	0.618565	0.474231	1.47609	1.80134	4.46251	5.33119	4.93977	4.31272	2.81861	3.0461	3.32784	3.50376	1.55152	1.49365	3.57074	2.89064	1.4251	1.92944	4.67325	4.32085	2.67012	3.39378	3.6111	3.13574
KIAA1755	1.83954	1.6662	1.83758	1.06106	1.00836	1.1521	1.14941	0.836371	0.830985	0.887504	2.92688	2.56192	3.91723	3.36948	3.45691	2.98015	3.78063	3.28987	2.74448	2.34424	1.44944	1.66609	1.92397	2.6261	3.88225	3.30314	4.23361	4.71154	2.00141	1.91598
HHEX	2.20297	2.56774	0.442427	0.279044	0.45027	0	0.0689377	0.0485251	0.44908	0.291367	1.97934	1.59411	2.20353	2.72724	2.67496	2.19083	3.32022	2.92541	0.819503	0.940642	2.06266	1.10531	2.86368	1.8144	0.851283	1.38346	1.01687	2.38602	2.5674	1.83372
STK32B	2.33474	3.22544	4.10617	3.51565	3.55414	2.27611	1.74573	1.71556	4.12832	3.77448	3.56671	3.23527	4.67514	5.25173	3.61826	3.08084	3.44699	3.81875	4.44661	4.08511	3.26156	2.59758	3.57172	3.52748	4.81188	4.0779	3.55517	3.44744	3.62385	4.40767
CD96	0.571339	0.217296	0.207151	0.324374	0.140843	0.292929	0.418641	0.198069	0.139792	0.0792186	0.511491	0.728942	1.50406	1.94152	0.72781	0.807833	0.0778693	0	2.16346	1.53085	0.150097	0.367072	1.32093	0.91432	1.17346	1.92871	0	0	1.34452	1.19455
ABCA6	0.693723	0.301694	0.280578	0.137876	0.418503	0	0.33224	0.0717982	0.0495279	0.0476474	4.12923	3.89498	1.40672	0.570181	1.2287	1.3035	0.264277	0	0.315798	0.0839904	0.18236	0.0792186	0.406019	0.149224	0.267155	0.75831	1.07397	0.49858	1.02302	1.49295
PXYLP1	2.26558	1.83256	3.62452	3.9802	3.35845	2.34121	2.6431	2.66723	2.92895	2.72732	2.74322	3.18175	2.90362	4.27577	2.0603	1.70819	1.77157	2.19572	2.53775	3.26804	1.93239	1.75039	2.79748	2.26917	4.86834	4.59249	1.05911	1.33517	2.01661	1.89853
TMEM171	0.590375	0.267155	1.86046	1.79107	1.68185	2.01203	2.36146	2.6884	2.36166	1.19627	3.94559	4.11914	4.51428	6.04068	2.64626	1.9077	1.85893	2.33505	0.637969	0.932665	2.2422	1.92146	3.38204	3.29822	4.45799	3.88225	1.22657	1.53705	2.31757	2.09469
CACNA2D3	0	0.0689377	0.49858	0.150111	0.516715	0	0.0490823	0.150097	0	0	0.474603	1.17346	1.56786	1.54896	0.840541	0.851655	0	0	0	0.0739221	1.89775	0.880296	0	0	1.10367	1.20912	0	0	0	0.0428189
CADM3	0.601256	0.406019	2.47568	1.99977	1.88322	0	0	0	5.00952	4.55744	3.91401	3.86029	1.40001	1.19437	5.32635	6.24625	3.71474	3.58589	1.19199	1.28437	3.7764	3.3464	1.98931	1.8577	3.32856	4.08735	1.2186	0.816515	1.16017	1.74065
CTSS	1.59478	1.7372	0.315689	0.0893309	0.33224	0.369237	0.265934	0.178316	0.370073	0.0459105	3.77798	3.0104	2.21605	2.61893	1.71151	1.80914	1.36009	0.857851	1.5688	1.82354	3.83388	3.30636	2.35492	2.63016	0.72781	0.665114	2.43415	3.10807	4.33993	4.10701
TGFA	1.48402	2.62998	4.63959	4.2398	3.89521	0.557557	0.172206	0.356367	3.36425	2.89005	3.27496	3.57191	4.27378	4.53761	2.77151	2.6066	0.728385	0.774085	4.26049	3.05457	2.84382	2.96963	0.932704	0.813244	5.62895	5.61876	0.22437	0.249519	0	0.138441
AIM2	0.206932	0.224801	3.10077	2.02947	1.20053	0	0	0	1.52479	0.799743	0.180097	0.0689377	0.22203	0.368384	0.475526	0.0741903	1.86925	2.02272	0.907588	1.04943	3.09003	4.14942	3.93664	3.85772	3.33348	3.70092	2.16926	2.78228	0	0.037644
FAT3	0	0	0.0396552	0.037644	0	0	0	0	0	0	3.41547	3.35734	4.49439	5.02373	1.83716	1.89284	0	0	0.126899	0	1.33951	0.848468	0.367072	0.4662	0.558209	1.91397	0	0	0	0
CYB5R2	1.50783	1.12479	2.69166	2.43382	2.88942	0.511491	0.463789	0.300098	0.0940972	0.133428	1.64415	1.62719	2.13317	3.08864	1.49765	1.28969	0.296353	0.555268	0.87615	1.21329	3.99586	3.13707	1.42841	1.60058	3.09106	3.69002	3.23605	3.41773	1.50964	1.18438
ANGPTL4	3.69422	3.71324	3.49703	3.46046	2.75161	0.114642	0	0.0741903	3.51748	3.12419	3.21881	4.88867	3.25973	5.05494	5.18978	4.25649	2.47507	3.28377	3.93709	1.29594	5.6979	4.68488	4.39356	3.9651	6.85455	6.00213	2.81967	1.90974	0.974113	0.871795
GDNF	0.451684	0.528334	2.88846	3.42422	3.46203	0.791799	0.830985	1.02029	2.50835	2.07461	4.10059	3.66072	4.71025	4.74915	3.5106	2.86164	1.40672	1.23172	0.142754	0.0738386	3.18389	3.0749	1.91591	2.04726	3.61787	3.94229	1.74573	0.754492	2.19303	2.12823
CXCL8	3.71009	5.10219	1.98813	2.26407	2.02947	0.780631	0.559714	1.19645	2.07393	1.78991	3.8854	4.54165	2.42909	2.16981	2.96229	3.05211	2.36335	2.12765	5.5164	3.88974	5.06036	4.14534	3.44085	2.44844	5.24185	3.6322	2.07211	1.75648	1.02896	0.547043
TCAF2	0.296353	1.2166	1.37205	1.8944	1.26156	0.096718	0.293867	0.370073	0.0459105	0.748175	2.34811	2.55064	3.81317	3.61353	2.27579	0.418641	0.505092	0.788582	2.24166	0.799422	0.999388	0.893519	2.02305	2.8069	2.43725	2.16254	0.432567	0.207855	1.27135	1.34393
LRRC15	0.133428	0.139036	1.89742	2.36146	1.83047	0	0	0	0.0716141	0	0.652084	0.138785	1.6611	2.70518	3.10335	2.53403	0.571339	0.149977	0.175471	0	1.78182	1.60357	0.968486	0.929532	4.67165	4.49654	0.981868	0.463789	0.0838795	0.048155
CHST2	1.94977	2.98492	3.02057	2.39814	2.21904	1.92014	1.23634	1.80038	2.28014	1.70958	5.00586	4.51352	4.14043	4.23241	2.85559	2.80962	3.02631	3.09767	3.68887	2.65717	3.12266	3.11905	2.51257	2.25586	3.93171	3.90077	1.54167	1.3853	3.04014	3.74426
CSRP2	0.584593	0.838815	2.47385	2.09915	2.07675	2.65928	2.07946	2.82381	1.4903	1.12217	3.13522	3.03072	4.04183	4.6126	2.96527	2.83048	4.21865	4.10428	2.7117	2.0573	2.73151	2.71676	3.78666	3.48005	3.31734	3.87393	1.39089	1.62712	2.29448	2.68007
CHST1	0.178316	0.513878	1.52986	1.82828	1.0511	0.10893	0.0738386	0	0.950998	0.74861	1.08904	1.72295	3.5914	4.0339	2.51548	1.81846	0.984821	1.12158	0	0.0778693	2.21026	1.93585	1.42775	1.48181	3.45321	3.52745	0	0.233272	1.05116	0.84163
FOXC2	0	0	0.268535	0.140562	0.0778622	0.0939964	0.4662	0.171332	0	0	0	0	2.33505	2.99474	1.84195	1.4903	0	0.206932	0.859169	1.03503	2.2478	1.64975	0.955652	0.942495	1.99387	1.19595	0	0	0	0
SHISA2	0.248331	0.228631	0.0396552	0	0	0.224801	0.292929	0.0716419	0.363318	0.336537	3.12881	2.68333	1.96978	1.27569	2.54097	2.58592	2.40187	2.37943	2.61874	1.49639	1.94398	1.14607	0.40064	0.418503	0.0893309	0.123423	1.45285	0.905218	2.74359	3.18997
SOX2	0.31641	0.566236	0	0.139136	0	0.158074	0.0396552	0.037644	1.36406	0.722079	2.16499	1.80012	2.92141	3.1948	1.4387	1.09972	1.05694	1.39095	1.37624	1.02397	0.29866	0.474593	3.29753	3.27389	0.670814	0.368355	1.95461	2.2707	3.60264	4.61739
PHLDA2	2.61767	2.62311	3.84491	4.21415	4.42645	2.4348	1.75396	1.8518	3.93403	2.93886	5.13385	4.48597	4.04669	4.18227	3.75126	3.53679	4.09571	3.65378	3.94869	4.04203	3.81918	4.2879	4.7482	3.98264	4.36967	4.88092	3.95607	3.92225	4.82609	5.06215
NTM	0	0	3.1012	3.68386	3.08851	0.0839904	0.0953309	0.220999	1.46762	0.560199	3.56633	4.17264	5.38039	5.29899	4.05573	4.00337	0.207855	0.183344	1.83471	0.757713	3.3062	3.07935	0.946373	0.676865	3.98727	3.8792	0.513878	0.210993	0	0
CADM1	3.61066	4.29475	3.88446	3.44052	3.54692	2.23956	1.53563	2.40829	4.40112	3.46011	5.30517	6.1919	6.51197	7.30016	3.90934	3.74877	4.98616	4.63804	3.3602	3.01842	3.55523	3.20297	3.25094	3.02741	5.227	5.07398	5.15144	5.62035	3.41397	3.37076
SLITRK6	0.523708	1.16861	2.35164	1.53563	2.28251	0.0717982	0	0.136629	0.0719859	0	0	0.0777976	2.19491	3.37944	3.54753	4.45007	0	0	0.048801	0.0792186	0.0541548	0	0.45027	0.259282	3.98685	3.23918	0.184364	0.556274	1.04672	0.791799
SLC24A3	0	0	0	0	0	2.09642	1.35683	1.46331	0	0	0.0490823	0.0396887	0	0	0.131172	0.652084	0	0	0	0	0.505449	0.294537	0.474231	0.429872	0	0.408226	0	0	0	0
S100A6	5.77805	6.58011	5.15264	5.94047	5.35709	3.85558	3.53034	4.06601	6.39443	6.7822	4.64079	4.69615	7.59951	6.87508	7.57171	7.02944	5.48873	5.71446	6.72384	6.10484	6.07752	5.91734	6.09084	6.27353	6.78604	6.37919	8.1026	8.1475	6.98339	6.78361
ZNF469	0.291367	0.431186	0.373466	0.499435	0.40064	0	0	0	0.369237	0	0.0476474	0.0719859	1.2226	2.09272	1.8144	1.82731	1.17011	0.998461	0.44932	0	2.66152	1.96029	0.942495	0.748089	2.49357	1.96359	0.525123	0.19401	0.094804	0.0396924
CX3CL1	1.74409	1.55152	1.8133	2.03305	1.92675	2.51918	3.11109	3.2473	3.18183	2.72201	3.35325	3.57224	0.773819	1.8333	1.48708	0.566236	2.83933	3.36695	2.66323	3.70698	3.24869	2.38498	1.21658	0.671862	2.92842	2.49655	2.70639	3.43098	4.8163	4.44495
MCAM	6.41908	6.01274	6.85067	7.25793	7.03766	6.46942	6.1342	6.33285	7.89679	7.35013	7.27926	7.70826	8.03583	7.57408	5.46446	5.61367	7.18609	6.85326	8.20811	7.26438	5.85248	5.28806	5.74667	5.20487	7.88252	7.11191	6.67501	7.40573	6.65509	7.44677
FXYD3	4.35231	3.37028	3.23747	3.5525	3.39913	0.848522	0.964557	0.962123	6.48408	6.19984	5.78504	6.39292	3.72924	4.86144	2.81133	1.64162	4.18004	4.17617	1.8713	3.02985	0.0396552	0	0.142598	0.473109	4.23676	4.7385	4.44399	4.60038	1.0345	1.09972
RAPGEF4	1.48708	1.51606	1.84361	2.20399	2.05569	0.082157	0	0	0.524549	0.0491851	3.01553	2.84439	3.52731	3.40972	0.555015	0.200973	1.97723	1.5699	0	0.0689377	0.334881	0.0396924	0.73353	0.991123	1.3128	0.947397	0.0481022	0	1.20479	2.29583
MMP15	3.52536	3.08711	5.55587	6.12679	5.77843	4.58612	3.96869	3.42862	6.08621	6.48111	6.7073	6.97428	5.57966	5.62569	4.36773	3.82101	4.48209	5.25492	3.02713	2.99653	4.08807	3.81441	3.83003	3.55171	7.59037	7.08652	3.62182	3.73749	5.06664	4.67008
PRSS33	0.86766	0.405189	0.829758	0.280601	1.06272	0.325742	0.338224	0.368355	1.21353	1.3972	1.70206	2.32193	0	0.304114	0.0476474	0	1.98725	1.9572	0	0.0739221	0	0.096064	3.42134	2.58435	0.233375	0.300164	0.15262	0.0541548	3.18972	2.73109
XYLT1	0.884046	1.46129	4.84156	4.57882	4.86267	4.1477	3.90001	4.97745	4.28612	3.5873	3.91487	4.42189	6.64306	7.374	2.45087	2.30408	1.78861	1.36713	0.44932	0.260117	3.13516	2.26197	4.34821	4.16658	5.08154	4.6951	1.12233	1.33063	3.40079	3.12071
EBF3	0.345152	0.32897	1.14606	1.22559	1.51557	3.43778	3.01755	2.90189	0	0	3.77644	3.70068	0.0481022	0.0716141	1.63149	2.703	0.138785	0.0495279	0	0	0	0	2.79802	2.91114	0.611375	0.441194	0	0	0.876258	0.788582
SOD3	2.2644	1.97935	0.0778622	0	0.20108	1.45173	2.33474	2.24982	0.184901	0	1.38269	0.776807	2.85386	1.60227	0.429872	1.26098	0	0	0	0.0428768	0.61529	0.345152	0.154388	0.101914	0	0	0	0	4.38553	5.00635
COL9A1	0	0	3.28854	3.03757	3.31586	3.48967	3.73857	3.43154	0.40101	0.656381	2.79204	2.68964	0.340682	0.207855	0	0.0396887	0	0.0716141	0	0	0	0	0.0931274	0.0719859	2.19051	3.33121	0.757367	0.76586	0.0738386	0
BCHE	4.19209	4.04389	2.88781	2.35581	2.67172	4.59138	4.09073	5.02836	5.19497	4.38352	5.9549	6.44327	5.79991	5.59194	2.7225	2.72182	4.7583	4.28564	2.97478	3.47994	0.143254	0.0490823	3.86199	4.15698	2.35869	2.53265	5.5863	5.18437	5.66571	5.77246
PLBD1	0.172206	0.469618	1.21985	0.92998	1.6367	0.302253	0.519208	0.712846	0.0428768	0	0.401889	0.245484	2.33545	2.24069	0.048155	0	3.05104	2.8794	0.291367	0.325742	2.18018	1.46324	4.50794	4.98913	1.29831	2.55121	0	0.141781	0.0931274	0.202059
RNASE1	7.05418	6.43082	0.048801	0	0.154388	0.357083	0.161264	0.048155	0.305164	0.261079	7.50746	7.93379	4.49409	3.32733	0.150097	0.40064	0.0716141	0	0	0	0.265934	0.429708	0.370073	0.248331	0.228631	0.0396552	0.037644	0	6.45174	7.3526
GDF11	3.02028	3.75018	3.60769	3.38187	4.35495	3.2127	3.94349	3.55155	4.00604	3.60979	4.5066	3.96561	4.37147	4.16906	2.58656	2.59129	4.63163	4.31771	3.02292	3.22917	2.95549	2.1389	4.50957	5.03654	2.47143	3.86354	3.21166	3.08737	4.50049	4.88614
SORL1	3.32883	3.65942	2.69289	2.42413	2.28513	2.11702	2.2401	2.05302	3.87971	4.09902	5.86892	5.1666	5.7595	5.34438	0.443739	0.460969	3.63225	3.22478	0	0	3.16103	2.88252	0.591467	1.2186	2.99268	2.18444	3.03276	3.37116	0.544313	0.463789
PCSK6	1.98992	2.3989	2.51582	2.5966	3.48285	3.85554	4.54054	3.95961	3.02278	2.62364	1.82854	1.81171	4.39625	3.51586	0.747864	1.42117	3.86036	4.59188	0	0.233375	0.470089	0.285001	3.79711	3.59912	1.15922	1.24319	5.05497	4.32127	5.17003	5.61401
SELENBP1	4.15035	4.09828	0.0485251	0	0	0.0741903	0	0	0	0	3.83758	4.59641	3.8628	2.90768	2.04569	1.90914	0.0898055	0.294537	1.87203	1.8696	2.70964	1.8788	3.00995	2.44638	0	0	0	0	5.70971	5.37964
ANO4	2.37546	2.70547	3.02312	2.79204	2.673	4.04923	4.02511	3.62896	0	0	2.49619	1.75997	4.96378	4.53026	1.20467	1.03163	3.38482	3.0407	0.228631	0.217296	0.429872	1.01616	3.53291	4.42186	3.24485	2.99858	0.833038	1.31387	2.05984	1.84226
TSPAN7	3.12506	2.33518	1.44709	1.78279	1.82055	1.05694	0.580807	1.02101	4.33273	3.90054	4.72557	4.9652	2.7444	1.47489	0.449045	0.710415	2.61161	1.87382	3.45339	3.1434	0.622281	0.218335	2.16194	1.18022	1.63121	1.21985	0.10893	0.0738386	3.68688	4.58612
SCRG1	1.41116	2.79283	1.30014	1.13458	1.83859	0	0	0.0716419	0.0839904	0.0953309	3.06166	3.25756	1.22788	2.22663	0.781158	1.31158	0.369835	0.114642	0	0	0.0490823	0.0778622	1.95461	2.45242	2.5691	3.37564	3.01328	2.61694	3.33348	3.94797
MAMDC2	0.965527	1.3972	0.171332	0.838815	0.467192	0.0495279	0.0931274	0.0719859	0.587049	0.663661	0.61491	0.454523	4.71613	4.81834	3.18402	2.75402	0.876258	1.16331	0.401889	0.288098	0.393932	0.267155	0.332655	0.656381	1.21984	0.776674	0.432567	0.571046	0.533152	0.422866
ALDH1A1	4.00315	3.99794	2.31314	1.74834	2.3518	0.657724	0.729538	1.3241	2.66092	2.28737	7.00048	6.74624	4.26922	4.65041	1.42838	1.52479	3.05663	3.34046	2.09642	1.29068	0.899212	0.666349	3.37633	2.62671	1.49097	1.94056	1.98931	1.86662	7.18649	6.68436
NELL1	1.55969	1.38049	0	0	0	0.114538	0	0	0	0	4.77174	4.45423	3.69657	4.24382	0.665784	0.318825	0	0	0.0689377	0	0.0778693	0	0.65448	0.338224	0.114632	1.57767	0.418503	0.0456626	0.123423	0.260635
NPR1	3.13277	2.15092	0.304114	0.329596	0.715379	3.23037	3.65963	2.85782	0.10893	0.0738386	0.408226	1.31447	0.260117	0.0428768	0	0.0792186	3.46038	3.48256	0.161264	0.220473	0.133428	0	0.280601	0.666349	0.268535	0.22437	5.57749	6.00372	5.37356	4.8899
PCDH7	4.69116	4.44924	4.41149	4.40206	4.81974	3.86688	4.42229	3.79699	3.70161	3.63996	4.97035	5.76341	6.37691	5.82829	4.24371	4.71524	3.83388	4.23906	2.96847	2.24975	0.133428	0.181393	3.96934	4.63359	5.28083	4.74708	4.32408	4.73182	5.66224	5.14286
SEMA3E	0.544313	0.529084	1.93241	1.94857	2.62287	0	0	0	3.0083	2.3851	3.63238	3.7353	4.87799	4.38034	0.33224	0.201565	1.33306	1.14652	0.139136	0.0459105	0	0	0.142754	0.206932	2.39167	3.38741	0.968486	0.605613	4.49391	5.00493
LRRTM4	2.86797	2.50926	1.5038	1.69643	1.56536	0	0	0	0.0476474	0	3.7062	4.00632	2.3823	2.60879	0.834109	0.374135	0.292929	0.0716419	0	0	0	0	0.052255	0.0838795	0.686458	0.915794	0	0	2.47585	2.48596
LSAMP	3.31741	2.95391	2.24091	2.37286	2.23508	0.194396	0.267155	0.296642	4.85677	4.15806	4.72017	5.35565	5.02705	4.68541	2.66167	2.38468	4.39575	3.8644	4.88157	4.0202	2.77125	1.60977	4.17042	3.99322	2.93894	2.38603	4.54154	5.34919	4.87496	5.82891
COL11A2	2.86413	2.77384	2.69214	3.68954	2.91526	1.27669	1.47035	1.74031	3.09515	2.38111	2.93417	3.11174	5.59998	5.58952	2.01203	2.23951	3.09563	2.79383	2.38309	2.57432	3.19095	1.73556	5.89196	5.69812	2.97986	3.15063	2.70523	2.35043	5.99365	4.91909
MGST1	3.62702	3.37484	1.17346	0.817775	0.536989	2.78661	2.8955	2.40278	0	0	1.8577	2.40835	1.21476	1.94774	3.71796	3.08835	0.300164	0.601256	1.37355	1.03812	3.73332	3.48349	4.2916	3.58501	1.43479	1.43022	0	0	2.03866	2.33822
GPRC5A	1.23854	1.17121	3.86702	3.45583	3.12427	1.72062	1.36766	1.23441	4.25536	4.64405	0.379853	0.140562	3.35524	3.80787	3.83486	3.49663	4.75535	4.46049	4.02243	3.79726	4.17617	3.85997	3.40495	2.3748	4.18242	4.61821	3.12585	4.03383	3.7534	3.28033
CCDC88C	0.762486	0.865706	1.59407	1.72646	1.57346	2.30544	2.45902	2.79532	0.383364	0.718278	0.419414	0.410618	0.397438	1.05292	1.18022	1.40672	0.898644	1.00293	1.23903	0.671862	3.26522	2.89903	2.44358	2.20848	1.97173	1.74573	0.590375	0.392878	2.62302	2.88561
ZIC2	0.445105	1.25159	2.90931	2.33135	2.27576	1.96298	1.68068	2.36798	0.474231	0.454523	0.429462	0.408226	0.584529	0.939883	1.1181	1.14756	1.63355	1.63275	0.827444	0.893519	0.710987	1.40337	0	0.0778693	2.29555	2.39894	0	0.280578	1.47038	1.95837
PKP2	0	0	0	0.142754	0.142598	0.591467	0.810016	0.74861	0	0	0.345152	0.154388	0.052255	0	1.89812	2.69771	0	0	0	0	1.28536	1.25567	0.0481022	0.138441	0.131172	1.28847	0	0	0	0
PITX1	0	0	0.416595	0.663661	0.217296	1.1096	1.59092	1.15305	0	0	0.0428768	0	0	0	0.149224	0.161264	0.048155	0	0	0	1.62118	2.1182	0.44043	0.499435	0.332337	0.511725	0	0	0	0.0495279
NUAK1	0.943956	1.15932	0.831039	0.826528	1.01931	1.28536	1.05166	1.28419	0	0	1.28847	0.997718	2.71907	2.97766	3.43416	3.00875	2.51675	1.98376	0.237859	0.324374	4.05642	4.06741	2.97008	2.27398	1.34824	1.83677	1.09972	1.55922	0.628597	0.686458
IL4R	1.26294	1.40543	3.24092	3.06377	2.51522	1.87896	1.8518	2.3009	1.61304	1.64935	2.59202	2.08031	3.59538	4.1388	2.95883	3.08616	1.58584	1.75039	3.59889	2.04841	4.56626	3.86993	3.39393	3.27169	4.03539	3.42297	1.16297	1.01159	2.73151	3.03004
ATP8B1	0.319069	0.158074	3.61643	3.47635	4.25352	0.183703	0.107463	0	1.96477	1.86427	3.48607	3.22047	3.38207	3.51692	2.9954	3.36896	0.971088	0.848522	1.56621	0.613633	2.25149	2.02806	0.0939964	0.20108	3.44879	4.36982	1.10189	0.819503	1.2212	1.71435
MECOM	0.0792186	0	0.318825	0.392878	0.220473	0.618657	0.369835	0.474593	0	0	0.50319	0.699214	0.802875	1.10011	1.00382	1.98861	0	0	0.218335	0.261256	1.69803	2.21206	0	0	0.524549	0.837587	0	0	0	0
TMEM40	0.0490823	0	0.0939964	0	0	0	0.0717982	0.0495279	0	0	0	0	0.114538	0.175471	1.82633	1.78182	0	0	0.0839904	0.18236	3.03823	1.80236	0	0	0.40101	0.19401	0.0485251	0	0.291367	0.207855
TBC1D2	0.927955	1.51918	0.69036	0.61535	0.630987	0.65448	0.791799	0.547406	1.41209	1.53424	1.20479	2.34738	2.36809	2.28593	2.19216	2.78665	2.5525	3.21445	1.63434	1.56815	3.83327	3.01106	1.50783	1.23864	1.58005	1.39889	1.14533	0.939281	1.11136	0.893519
FERMT1	0	0.0485251	0.865706	1.4139	1.47899	1.27135	0.947397	0.984117	0.368417	0.171332	0.780362	0.260635	0.096718	0.364092	0.468203	0.533396	0.414595	0.249328	0.037644	0	1.31437	1.82756	0.74861	0.605613	0.587888	1.0345	0.105527	0	1.11717	1.02101
TBL1X	2.26823	2.60496	3.38601	2.8851	2.69785	2.71728	2.81141	2.38972	2.93461	2.60027	0.910198	0.706984	4.66057	3.94387	3.37696	2.7745	3.61028	3.16711	3.87849	3.65587	4.43372	4.40486	3.69818	4.36725	3.97429	3.36103	3.42285	3.97223	3.00836	2.82923
ZDHHC2	0.20108	0.131172	4.62772	3.95534	3.55299	2.83073	3.2321	2.64338	3.62372	2.41537	1.78316	2.69938	2.92288	4.06741	2.60102	2.13388	0.048801	0.15262	3.24679	2.95973	2.6874	2.46844	0.579454	0.29866	3.62062	3.98844	0.268535	0.183344	2.64743	2.92009
KRT18	2.69924	2.85667	2.94496	2.57304	2.60756	0.0716141	0.0456626	0.33224	3.43154	2.71572	1.16191	1.53845	1.84195	2.78228	3.87383	3.92927	2.93273	2.82617	2.69738	2.11366	5.38825	5.37966	3.18835	2.33688	4.10162	3.99023	0.138021	0.0689377	2.20331	1.65852
SCNN1A	0.194396	0.0428189	0.220473	0.19401	0	0	0	0	0.0958678	0.0396887	0.634989	0.368417	0.445105	0.652084	0	0.304114	0.218335	0.0719859	0.172206	0.228631	1.02241	0.478582	0.267376	0.0491851	0.703614	0.201153	0.0428768	0	0.220999	0.154388
DSE	0.468203	0.560582	0.748175	0.310471	0.267652	0.611375	0.591467	0.584529	0.46635	0.800502	1.47035	2.21503	2.73158	3.14914	2.26369	2.26009	1.31158	0.989741	1.14613	1.38044	2.28027	1.49765	0.449045	0.710415	1.41539	0.635361	0.996104	0.713998	1.47044	1.66666
F3	0.921407	1.48918	0.898698	1.38552	0.882038	0.324699	0.568904	0.880296	2.27579	1.23864	1.02825	1.42328	1.71096	2.42926	2.95135	2.23602	0.846726	1.33063	1.53249	0.993477	3.96946	3.63262	0.95928	0.848468	2.17874	2.11331	0.351003	1.32405	1.05116	0.796875
PLAGL1	0	0.239493	0	0	0	1.02029	1.5963	1.10161	0	0	0.0495279	0.0931274	0.420341	0.284325	0.158074	0.0777976	1.37469	2.25998	0.096064	0.107463	2.08638	1.65813	1.48178	2.15952	0	0	0	0	0.133428	0.094804
ABCG2	1.39269	1.94179	0.917643	1.50645	0.865151	0.142754	0.267376	0.224801	0.292929	0.0716419	2.03015	2.06706	3.22834	3.01929	0.779405	0.759624	1.21432	1.71697	1.65371	0.795126	1.9489	2.07079	1.6243	1.49097	2.75583	2.91085	1.7519	2.43165	1.98139	1.6802
GDA	0	0	0	0	0	0.048155	0.19401	0	0	0	0	0.0958678	0.114632	0.49507	0.138441	0.282957	0	0.0717982	0	0	3.07273	2.24173	0.082157	0.114538	0.569413	1.12138	0	0	0.0716419	0
CLU	2.99598	2.50491	3.34831	2.30867	1.95861	0.875602	1.00476	0.7214	2.76038	1.88705	1.45985	2.11381	1.70018	1.19633	2.80698	2.78324	0.791799	0.699214	1.35018	1.77493	4.94228	4.98736	0	0	3.54172	3.71192	0.172206	0.521771	3.30962	3.25263
PLAU	0	0	0.99622	0.420341	0.210993	0.082157	0.0396552	0	0	0.096064	0	0	2.50983	2.66744	2.58654	2.00891	0	0	0.0940972	0	5.54098	5.39019	0	0.143254	2.45227	2.32937	0	0	0	0.233272
SLPI	0	0.0490823	0	0	0	0	0	0	0	0	0	0	0.082157	0.0396552	0.037644	0.0738386	0	0.107463	0	0	2.49341	1.33579	0.105527	0.149224	0.0428189	0	0	0	0	0
TRERF1	0.429708	0.715379	2.63331	3.00045	2.39713	0.92998	1.19362	1.10413	2.92234	2.10465	0.581414	0.76559	3.10692	2.99453	2.23735	1.48442	0.048155	0.19401	0.369835	0.150111	2.71728	2.56008	2.35214	2.04915	2.21704	2.8696	0	0.123423	2.52281	2.23292
RUNX2	1.42748	1.18335	0.652677	1.26098	0.61899	0.20449	0	0	1.47035	1.76883	0.848248	0.979444	2.10106	2.27542	2.62803	2.5482	1.40543	1.73482	1.5791	1.82158	3.30154	3.0187	2.61704	1.96952	2.28251	1.41741	0.184901	0.329596	3.21126	2.73281
SOX9	0.601256	0.693978	0.827444	0.477776	0.464991	3.98287	3.51356	3.24804	0.38768	0.480012	1.60427	1.27847	2.07912	2.48388	3.43383	3.91723	1.30285	1.41032	0.0476474	0	5.44979	4.90023	2.18926	1.99193	3.30071	2.07408	0.859251	0.910439	2.13388	2.21396
GLIS2	2.28251	1.65689	2.12979	1.88149	2.3844	0.587049	0.748175	0.280367	2.17767	2.79748	2.04841	2.67418	3.58712	3.15776	1.90974	1.93669	2.40946	2.41524	1.81134	1.74676	3.79307	2.76423	1.84123	1.89952	3.08864	2.66245	1.66612	2.23829	2.72486	2.45552
CPA4	0.851213	0.963032	3.37915	2.51128	1.58384	0	0	0	0	0	0.419414	0	3.45618	3.42933	5.06829	6.24735	0.149977	0.142754	0.72893	0.140843	5.29258	4.85899	0.363318	0.262417	5.42482	3.6988	0.101914	0.197821	0.0940972	0.405189
FLNC	0.228631	0.310471	0.569413	0.765233	0.504038	0.906176	0.74861	0.505092	0.048801	0.0792186	2.67952	2.46662	3.27239	3.75504	4.34946	4.28564	1.68139	2.2609	1.30709	0.768744	4.40886	3.99487	2.99601	2.41459	3.09186	2.18498	0.984163	0.57707	4.85057	4.20971
AJUBA	2.37479	2.61296	2.50721	2.06168	2.6583	1.37447	1.13458	1.76265	1.19969	2.08367	3.74641	3.35646	2.45551	3.48354	3.96032	3.96893	2.1979	2.57159	2.91312	2.64805	4.92004	4.82889	3.82977	3.02868	3.29706	3.02829	2.04845	1.61304	4.03541	3.30604
FOXA1	0.717827	0.781158	0.19401	0.334881	0.184364	1.1521	1.14941	0.997108	0.368355	0.179912	0.596993	0.282957	0.233272	0.138785	0.34089	0.218335	0.139136	0	0.663661	0.249328	0.142754	0.142598	0.096064	0.292929	0.138493	0.12348	0.0953309	0.0792186	0.442427	0.279044
CNN1	0	0	0.123423	0.138785	0.0495279	0	0	0	0.228631	0.0396552	0.454523	0.765233	0.880296	1.03503	1.43357	1.28883	0	0.15262	0.154388	0.149224	3.10484	2.34398	0.251131	0.22203	0.184364	0.18478	0	0	0.217464	0.220251
LAMA5	3.49788	3.3222	4.26163	4.57541	4.19795	4.59109	3.9765	3.50229	2.99001	3.87943	3.8339	4.16055	3.96763	3.67668	5.77412	4.43241	4.82468	4.5392	1.63278	2.90438	5.57026	4.57061	3.00591	2.64482	4.42053	4.65857	2.12332	1.89133	5.29609	5.28474
MICAL2	2.48265	3.16392	1.90194	1.35261	1.05166	1.31111	1.41539	0.773819	3.0738	1.82627	2.43439	2.19216	3.4926	3.58354	4.53128	3.87803	2.83528	3.67553	2.75179	3.05372	5.8258	4.59646	2.85092	3.15376	3.7179	2.85426	0.504546	0.734928	2.72146	2.4329
DOCK2	0.752556	1.19811	0.0459105	0.082157	0	0.237859	0.378298	0.140843	0.810016	0.597174	0.198069	0.371634	1.74031	2.19251	0.496969	0.838315	0.661312	0.943956	0.334881	0.0396924	3.16105	3.44498	0.533152	0.395982	0.332337	0.596993	0	0	0.138785	0.0495279
KRT7	0	0	0.0481022	0	0	0	0	0	0	0	0	0	0.249328	0.207151	0.988025	0.264277	0	0	0.605613	0.223189	3.83606	2.78107	0	0	0.180097	0.305164	0	0	0	0
ARHGAP29	3.35886	4.11654	0.799422	0.529084	0.556027	1.12233	1.23156	1.11139	1.6192	1.62118	1.04672	0.899713	1.35443	1.56745	4.05945	3.70655	4.10925	3.93081	1.86929	1.36814	4.91502	3.91579	2.71089	1.93823	2.19917	2.33691	1.69314	3.32818	3.1348	2.69462
CDK15	1.60878	1.34394	0	0	0	0.745146	0.422866	0.524664	0.418503	0.209942	0.581195	0.260635	0.265934	0.178316	0.639579	0.587049	1.64783	1.15827	1.12217	0.834109	2.22657	2.92234	1.4157	1.20053	0.262417	0.401889	0	0.101914	2.18813	2.27542
SLC38A4	0	0	0	0	0	0	0.0490823	0	0	0	0.0456626	0	0.201565	0.536989	0.329596	0.468203	0	0	0	0	0.267376	0	0	0	0	0	0	0	0	0
AMIGO2	0	0	0.979711	1.42949	1.1719	1.20053	0.955652	1.33579	0	0	1.01159	1.00308	1.66434	1.55374	3.41963	3.57907	0.0741903	0.0958678	0.310701	0.0481022	4.60554	3.32063	0.504895	0.676865	0.649168	1.08249	0.0719859	0	0	0
GALNT6	0.288098	0.357083	0.12332	0.048155	0.496113	0.612625	0.658186	0.911609	0.143254	0.0958678	0.474557	0.179912	1.46807	1.23242	3.78018	2.64097	0.141781	0.0476474	0	0	3.51523	1.91466	0.710869	1.4575	0.722079	1.40195	0.0716419	0	0.641962	0.841159
SECTM1	0	0	0.502075	0.652115	0.224801	0	0	0.0428768	0.438336	0.601256	0.544313	0.675797	3.44279	3.08953	3.17726	1.90479	0.831039	1.46208	1.36773	0.670814	2.67849	2.95148	1.04943	0.91432	3.01113	2.75613	0.884468	0.549284	0.370073	0.533396
PADI3	0.0717982	0	0.218335	0.0719859	0.0898055	0	0	0.037644	0	0.0491851	0	0.201153	0.33238	0.223189	1.26854	0.368236	0	0.0428189	0	0.0689377	4.13367	3.13138	0.18478	0.0741903	0.720978	0.395982	0	0	0.131172	0
PLEKHA6	1.39545	1.27277	1.09938	0.857934	0.915496	0.780549	0.511725	0.209942	4.14318	2.94518	0.566236	0.256814	0.202059	0.0898055	2.17384	1.66542	3.98571	4.93349	2.36361	3.18402	3.74114	2.89995	0.470089	0.687778	0.406019	0.529084	3.43859	4.3898	1.76698	1.53249
PHLDB2	2.77832	2.70861	0.524664	0.260025	0.282957	2.07471	1.36177	1.092	0.0476474	0	3.59004	4.20368	3.0741	3.80326	4.58436	4.28897	3.06437	2.89081	2.11292	1.64884	5.49291	4.61125	2.78054	2.57402	2.05515	2.3438	0.714985	0.593224	2.2749	2.44005
PLAC8	0.0717982	0	0	0	0.0459105	0	0	0	0	0.0491851	0.20449	0.46635	0.233375	0.223189	0.0792186	0.0541548	0.101914	0	0.0940972	0	0.49858	0.339971	0.065461	0.325742	0.22437	0.114632	0	0.138441	0.0456626	0
PDGFC	1.19627	1.29774	1.81199	0.986549	1.4851	1.32288	1.27802	0.99622	1.55435	0.898698	1.14443	0.93105	2.72088	3.83988	2.86426	3.71197	0.138493	0.0428768	0.0953309	0.0792186	3.89118	3.74493	0.0428189	0.0940972	2.96596	2.17547	0.422898	0.700503	0.613633	0.407508
EGFR	0	0.0719859	1.07371	1.29594	0.757367	1.63764	2.42204	2.12954	0.107463	0	0.556615	0.896223	2.83283	2.93128	3.23084	2.54355	1.67547	2.35063	0.0485251	0	4.9104	4.17552	3.04796	2.80865	2.22772	2.54978	0	0	0.0717982	0.0495279
ZNF185	0.634989	1.17162	0.986549	0.89404	0.850105	0.506862	0.656076	0.785837	0.732635	1.02896	1.18335	1.15896	1.89775	1.68382	1.42949	1.34085	1.02825	1.44709	1.88798	1.73597	2.95694	2.39958	1.65683	1.8146	1.46588	1.38537	1.13049	1.26452	1.28536	1.03741
ANKRD1	0.584593	1.97047	0	0.0495279	0	0	0	0	0	0	0	0	2.16499	1.84806	0.857851	1.53705	0.220999	0	0.496969	0.0838795	4.80454	4.63806	0	0.0396924	0.990016	0.571046	0	0	0	0
LYPD6B	0	0	0.329596	0.317144	0.131854	0.294537	0.0777976	0.142754	0.142598	0.140843	0.292929	0.418641	1.75357	2.0349	3.1712	2.5579	0	0.0428189	0	0	0.094804	0.0778693	0.126899	0.0741903	1.56298	0.962974	0	0	0	0
CRIM1	2.28214	2.86681	3.23165	3.28707	2.89889	0.114642	0.516715	0.571046	2.49468	2.06468	3.70425	4.37634	4.56516	6.30097	5.56714	5.4236	1.69394	2.47003	2.9515	2.76625	3.99556	3.65211	2.84759	2.44553	5.96823	4.48959	2.26947	2.30778	0.455579	0.511491
BTBD11	0	0	0	0	0	0.560199	0.362898	0.220473	0	0	0	0.065461	0	0	0.150097	0.757713	0.0716141	0.0893309	0	0	2.17117	2.55021	0.0719859	0	0.082157	0	0	0	0	0.292929
NMT2	2.50517	2.64757	3.33949	2.83509	3.56921	2.88253	2.53445	2.53391	2.70354	1.99387	2.76714	2.60682	3.49554	3.65909	1.88234	1.45389	2.96881	3.30546	2.07221	2.18548	3.27253	3.33833	3.24345	4.12424	4.05564	3.58025	3.07917	4.0583	2.70178	3.39351
SH3RF2	1.10539	1.62595	0	0.233272	0	0	0	0	0	0	0.0396552	0.037644	0.568904	0.302253	1.45629	1.48534	0.12348	0.0953309	1.22106	0.368236	3.10924	2.78922	0.048155	0	0.139036	0.0396924	0.126899	0	2.00677	1.75396
CREB3L1	0.0738386	0	0.758229	0.46635	0.233375	0.0953309	0	0.105527	0	0	0.180097	0.0689377	1.15932	0.947455	2.63827	3.60159	0.0490823	0.0396887	0	0	3.55037	4.50343	0.969887	0.622281	2.15326	1.60058	0	0.158074	0.149977	0.175471
NTNG1	0.279044	0.12332	0.048155	0.0689377	0	0.217483	0.18478	0.143254	0	0	0.0481022	0.315689	0.131172	0.652084	2.15954	1.72642	0	0.0719859	0.839609	0.99788	1.85318	2.00751	0	0	0.584529	0.0716419	0	0	0	0
SLC16A14	0	0	0.75831	0.618657	0.58531	0	0	0	0.183344	0.0778622	0.0481022	0	0.0456626	0.422289	0.138785	0	0	0	0	0	0.310471	0.175471	0	0	0.645843	0.675756	0	0	0	0.0541548
IGFN1	0.082157	0.249328	0.867526	0.959079	0.264277	0	0	0	0.405541	0	0.442427	0.702722	2.0903	1.9763	1.9654	0.912945	0.24954	0.475526	3.34696	1.86146	4.81962	4.7626	0	0	2.26902	0.969887	0.0495279	0.0476474	0.678197	0.131854
F2RL1	0.048801	0.0792186	1.45471	1.24347	1.02737	0.048155	0	0.139036	0	0	0	0.140562	1.07955	1.21353	1.83595	0.968975	1.08871	1.07684	0.096718	0.0476474	1.86388	1.97428	0.356367	0.0777976	1.46729	1.6515	0	0.107463	0.555439	0.300456
CITED2	2.97829	3.92616	2.30962	2.45286	2.45743	1.95558	2.39714	2.21423	2.14847	2.0839	3.23525	2.72372	3.67638	3.83698	4.07723	4.02769	3.49011	2.99854	2.58683	2.93191	4.81248	3.34933	3.28421	2.50186	2.96794	3.59469	2.23739	2.97002	3.09861	2.56524
TMEM200A	0	0	0.0893309	0	0.0717982	0	0	0	0	0	0.114538	0.207151	1.19362	0.645775	3.74468	3.01842	0	0	0	0	3.74112	3.8137	0.048155	0.0689377	0.851213	1.09328	0	0	0.0490823	0.0396887
TMEM184A	0.096718	0.329596	0.202059	0.0898055	0.158074	0.114538	0.037644	0.206932	0.0491851	0	0.46635	0.16147	0	0.285001	0.154388	0.149224	0.0428189	0.180097	0.133428	0.0485251	2.51918	1.39731	0.767872	0.407508	0.249519	0.179912	0.138441	0.0456626	1.42376	1.07684
SERPINB7	0	0.369237	0.34089	0.0931274	0.0719859	0	0	0	0.037644	0.0738386	0.096064	0.758229	1.69676	1.69097	3.10704	3.67838	0	0	0.161264	0.048155	2.16423	2.12925	0	0	2.07079	2.05302	0	0	0	0
CDYL2	1.53755	2.13655	0.59051	0.474557	0.433117	2.33741	1.6496	2.50937	0.512791	0.265934	0.256814	0.317144	0.385131	0.8261	0.310471	0.404598	0.568904	0.591467	0	0	2.20397	2.10433	0.909844	0.665784	1.70586	1.29983	0.048155	0.0689377	1.27691	1.14613
ELFN2	0.141781	0.293867	0.139136	0.319069	0.8261	2.20276	2.16013	2.51298	0	0	0.0716419	0.16147	0.048801	0.15262	0.636771	0.463789	3.70359	3.83914	0	0	2.26431	2.13317	0.693723	0.0958678	0.523708	0.634989	0.511725	0.171332	1.5429	1.07684
CORO6	1.17352	0.814333	0.615307	0.49507	0.910198	0.968975	1.5706	1.02479	0.0495279	0.0931274	2.22034	1.44496	1.61431	1.07898	0.378668	0.206932	2.09291	2.83965	1.30121	1.01246	2.35158	2.89854	1.38754	1.33224	0.331991	0.635518	1.62296	2.00338	1.54429	1.81507
CYP2S1	0	0.0495279	0.57707	0.639579	0.352645	0	0	0	0	0	0	0.138493	0.780631	1.02977	0.15262	0	0	0	0.0940972	0	1.70922	1.25574	0.291367	0.325742	0.301694	0.813191	0	0	0.131172	0.422289
KRT80	0.675756	0.45077	1.26711	1.22106	0.576092	0.052255	0	0.048155	0.356427	0.181393	0	0.239493	1.30709	1.64393	2.08501	2.29944	0.260025	0.317559	2.65799	1.19622	5.01249	4.0104	0.317144	0.248331	2.9344	2.06905	0.525028	0.568904	0.0491851	0.107463
VASN	0.324699	0.206932	0.837587	0.703614	0.511886	0.363318	0.223189	0.601256	1.58829	1.90006	1.75243	1.69378	1.12158	1.06106	3.64841	3.45033	1.68448	1.05129	2.50265	3.27067	5.08502	3.99727	3.32496	2.7027	2.21646	1.64806	1.76672	1.76456	2.32705	1.68811
IL7R	0.0481022	0.555268	0.0456626	0	0	0.0495279	0	0.0719859	0.533396	0.294537	0.310471	0.454523	2.90794	3.78428	2.92234	3.25062	0.393326	0.470089	0.455579	0.0541548	3.33924	3.09301	1.41294	1.65073	1.00805	0.795126	2.46441	2.181	0.0958678	0.0396887
IRS1	3.27655	3.1843	3.57883	3.18756	3.7046	1.91377	2.45987	2.02197	3.00852	3.24555	2.97053	3.63419	4.23779	3.92553	3.72109	4.35034	3.0301	3.27033	3.23349	2.78163	5.36181	4.49706	2.41262	2.63827	4.85557	3.99313	2.86788	3.53117	3.912	3.55037
AR	1.47044	1.71172	0.599409	0.131854	0.521771	0.992874	1.00293	1.12138	0.183703	0.20449	2.58435	2.14932	1.25293	1.61733	1.76497	1.66611	0	0.048155	0	0	1.25574	0.964557	0.65448	0.670814	0.368355	0.259026	0.138441	0.445105	1.39161	1.10189
ARMC4	0	0	0	0	0	0	0	0	0	0	0	0	0.143254	0.0490823	0.978311	1.42402	0	0	0	0	0.475798	0.901795	0	0	0.228631	0.0396552	0	0	0	0
BNC1	0	0.0716141	0.0456626	0	0	0	0	0	0	0	0	0.0739221	0	0.0491851	0.292929	0.368541	0.198069	0.438336	0	0	4.16606	3.349	0.138021	0.133428	1.06106	1.13318	0	0	0	0
GPRC5C	2.56096	3.22544	0.783139	0.267478	0	0.0792186	0	0.052255	0.0428189	0	0.19401	0.181393	0	0	3.03827	1.86925	0	0.0939964	0	0.0456626	4.72202	3.37967	0.700866	0.681082	1.93102	1.47764	0	0	3.33244	3.90986
KRT8	1.0511	1.31471	2.50675	1.49931	2.61786	0.0716419	0	0	2.26761	1.89853	0.560199	0.392878	0.686458	0.856974	1.91216	1.62719	1.5229	1.62563	1.03356	1.23233	4.87403	5.18173	1.08596	1.51442	2.9294	2.81478	0.178316	0.202059	0.385131	0.571339
KRT86	0	0	0.0931274	0	0.0459105	0	0.0777976	0.037644	0	0	0	0	0.198069	0.0953309	2.64089	2.29291	0	0	1.08968	1.16704	3.5627	2.24305	0.8557	0.268535	0.183344	0	0	0	0	0
KISS1	0	0	0	0	0	0	0	0	0	0	0.065461	0	0.0490823	0	1.41209	1.69643	0	0	0	0	2.31508	3.67477	0.0459105	0	0	0.037644	0	0	0	0
CALB2	0	0.31641	2.008	1.45153	1.50587	0.0459105	0	0	0.037644	0.0738386	0	0	0	0	0.139792	0.0792186	0.32897	0.357083	0.12332	0.0940972	2.87359	1.88234	0.0778693	0	3.64275	2.55117	0	0	0	0
MYEOV	2.25909	2.68514	0.351003	0.581195	0.138785	0.622281	0.775289	1.19811	3.52302	3.89605	1.70296	1.83958	2.25998	2.49248	2.54935	1.72362	2.352	2.90164	2.37286	1.72611	4.23208	4.1758	3.34568	3.28973	1.15932	0.848522	4.03617	4.68754	0.407508	0.474557
JUP	4.50912	4.88219	0.709796	0.618565	0.592795	2.61722	3.14186	2.63595	3.00434	2.67534	2.40479	2.46831	3.53292	2.72431	2.73633	1.90674	2.28048	2.39714	2.25155	2.89743	2.99284	2.53598	3.11491	2.51582	1.29774	1.62595	3.26153	4.36815	4.48513	3.99384
UCP2	0.139792	0.15262	0.981868	0.827444	0.759624	2.61944	2.88162	2.39282	0	0	0.731485	0.338224	1.26714	1.7372	0.78292	0.65981	3.32968	2.97981	0.410618	0.0931274	2.93196	2.51901	3.92351	3.11082	0.834773	1.76265	0.374135	1.18448	1.37897	1.02825
SFN	0.161264	0.180097	0.0689377	0.22203	0.150111	0	0.0741903	0	0	0	0.138441	0.171332	0	0	0.0495279	0	0.0719859	0.172206	0.294537	0.114538	0.590888	1.14604	0.224801	0.20449	0.201153	0.16147	0.048801	0.220999	0.0541548	0
BDNF	0.996104	0.817775	0.304114	0.329596	0.202059	0	0	0	0	0.142598	0.408226	1.4824	3.29289	2.34363	3.03517	4.05844	0.245484	0.194396	0.0838795	0	4.39891	3.53409	1.98459	1.89952	2.42653	1.6536	0.280578	0.0481022	2.52036	2.19083
BASP1	3.51523	2.78312	0.237859	0.429462	0.183703	0.20449	0	0.0839904	0.0953309	0.15262	1.83841	1.8757	3.54509	3.91277	3.6809	3.24113	0.150111	0.239493	0.526564	0.263779	1.69627	1.83621	1.12452	0.986549	3.36207	2.3107	0	0.0476474	0.202059	0.4767
PAWR	1.50836	1.86367	3.08042	2.60663	3.39124	2.83571	2.29627	2.30279	3.68461	3.23809	2.34578	2.16832	2.30538	3.22378	3.17893	2.99928	0	0.0741903	3.09688	3.05795	3.86732	3.90455	0.131172	0.123423	3.16249	2.71235	0.797516	1.43735	2.26638	2.74448
SAMD12	0	0	0.082157	0	0	0.142598	0	0	0.0716419	0.0428768	0.300164	0.455579	1.22167	1.9547	0.696255	0.710987	0	0.0485251	0	0	2.07079	0.919966	0	0	0.0716141	0.0893309	0	0	0	0
ADAMTSL1	0	0.143254	0.140562	0	0	0	0	0	0.138785	0.0495279	0.136629	0.0719859	1.5093	2.03847	1.32195	1.2287	0.959079	0.264277	0.859251	0.201153	0.581414	0.300164	0.15262	0.154388	0.979444	0.928698	0.048155	0	0	0.24954
HES7	0.280367	0.207151	0.69126	0.096064	0.859251	0.0716419	0	0	0.687778	0.32897	0.149224	0.0428189	0.180097	0	0.22203	0.0396924	0.065461	0.143254	0.301694	0.339944	0.710415	0.511725	0.209942	0.581195	0.817775	0.819503	0.178316	1.24217	0.319069	0.787897
CDH4	0.183703	0.859251	2.96626	2.45493	2.61028	1.58406	1.40134	1.24347	0.331991	0.048155	0.356427	0.29866	0	0.126899	0.613633	0.562242	0.699214	0.887504	0.596993	0.317559	0.780362	0.138785	0.536989	0.397438	1.71435	1.97428	1.0591	0.69878	0.429872	0.568904
GATA2	0.184364	0.516715	0.571046	0.745146	0.636953	1.99563	2.23162	1.88806	1.72235	0.94126	1.93005	1.90355	1.60058	1.83447	2.22139	1.65	1.8696	2.90794	0.591467	0.950998	2.05833	1.88822	1.06486	1.60083	0.105527	0.194396	1.29983	2.05515	1.9452	1.83586
ZNF467	0.315798	0.16147	1.33517	1.11875	1.46762	0.279044	0.233089	0.259282	0.133428	0.22203	0.280601	0.556274	0.207855	0.0958678	0.339944	0.0939964	0.596993	0.209942	0	0	1.41032	0.429708	0.317144	0.416595	0.787897	0.657724	0.0739221	0.0738386	2.98846	3.96739
SLC8A1	0.18236	0.555015	0.0541548	0.194396	0.161264	0.825344	0.971346	0.762486	0.24954	0.239493	0.207855	0.301694	3.32948	4.14065	2.58398	2.27111	1.69861	1.80201	0.594651	0.0476474	0.715379	0.612833	1.57963	1.17089	0.352048	0.429462	0.0491851	0	0.0716419	0
PSG9	0	0.0931274	0	0	0	0	0	0	0	0	0.315798	0.300456	0.048801	0	0.0541548	0.149224	0	0	0.133428	0.334881	0.831039	0.475526	0.207855	0.183344	0.280578	0.524664	0.20108	0	0.33224	0.138785
SCN5A	0.0495279	0.136629	0.261256	0.210993	0.294537	0.184203	0.404598	0.324374	0.140843	0	0.511886	0.422461	1.26711	1.66524	1.37355	1.22788	0	0.138021	0.133428	0.094804	0.931631	0.666349	0.932256	1.13555	0.217464	0.137876	0.315689	0.282957	1.39161	1.12632
COLEC10	0	0	0	0	0	0	0	0	0	0	0	0	0.0717982	0.141781	3.11445	2.67483	0	0	0	0	0.206932	0	0.107463	0	0	0.0953309	0	0	0	0
FMNL1	0.899241	1.12138	0.697286	1.07454	0.712846	0.674883	0.76559	1.33579	1.42838	0.999388	1.84646	1.58869	3.28172	3.16013	1.8152	1.62118	2.71424	2.41251	3.69867	3.63649	4.86032	4.20355	1.91397	1.26156	1.02141	1.14652	1.02653	1.08964	2.78228	1.93823
TNFAIP2	2.99618	2.14289	0.817985	1.04352	0.591467	0.584529	0.138493	0.12348	0.139792	0	2.03105	1.80767	3.25903	3.32992	3.98552	2.94701	2.32154	2.92984	1.93585	1.40333	5.67668	5.27	2.45879	1.71054	2.59137	2.09754	2.16536	2.43314	4.73428	4.09134
PBX1	0.0939964	0	0.65981	1.25159	0.881422	0.184901	0.0931274	0	0	0	0.547043	0.454523	0.0738386	0.096064	2.12516	2.19958	0.0428768	0	0.0792186	0.0541548	1.27395	0.799743	0.332655	0.886816	1.00805	0.915553	0.340682	0.143254	0.183344	0.114632
SAMD11	0.368384	0.964557	0.0741903	0.183344	0.184348	0.0481022	0.138441	0	0	0	0.0495279	0.460969	1.17533	2.74194	0.228631	0.339695	0.175471	0.0738386	0.264277	0.107463	1.04969	0.422461	1.3085	1.76883	0.606891	0.529084	0	0.048155	0.133428	0.403608
DMBT1	0.0396552	0.037644	0	0.0491851	0.107463	4.33091	3.47851	3.59342	0.0792186	0	0	0	0.0940972	0	0.785417	0.24954	0.065461	0.143254	0.22437	0.280578	1.84404	1.14835	0.0456626	0.123423	0.260635	0.226238	0	0	0	0
FAT4	1.85935	1.92281	0.422289	0.201565	0.141781	1.5285	1.9734	1.52986	1.22305	0.757367	0.324699	0.72893	0.591467	1.40195	1.77527	1.95241	0	0	1.06196	0.702722	0.674207	0.581843	0.305164	0.181393	0.882599	0.700503	0.143254	0	0	0.0481022
ACSL5	0.345152	0.200973	0.101914	0.161264	0.0940972	0.0689377	0.139036	0	0.18478	0	2.64831	2.26001	2.02857	2.38638	0.247116	0.504895	0.0717982	0	0.256814	0.261256	4.08028	4.66887	0.0396552	0.142754	1.14604	0.792972	0	0	1.70699	1.44709
TOR4A	0.10893	0.142598	1.74728	2.25221	1.66916	0.16147	0.0953309	0.455579	0	0	3.08703	3.37649	2.41005	2.42852	2.56693	2.50941	0.693723	0.407508	0.449045	0.608528	4.29369	3.40166	1.76822	1.24025	3.42106	2.99001	0.139136	0.172206	1.81443	1.20783
CARD11	0	0	0	0	0	0	0	0	0.0476474	0	0.0459105	0.082157	0	0	0	0	0	0	0	0	0.687778	0.442427	0	0.0428189	0	0.0689377	0	0	0.065461	0
CCDC69	0.718278	0.201565	0.141781	0.218335	0.317144	0.972416	1.27223	0.678463	0.817985	0.267376	0.264277	0.44932	1.34085	0.912088	0.500865	0.601256	0.636771	1.03812	0.0838795	0.048155	1.91411	0.851213	0.44908	0.73353	0.268535	0.533152	0.0396887	0.179912	0.879865	0.414711
TOX	0.0716419	0	0.048801	0.220999	0.0541548	1.24347	0.995548	0.908258	0.251131	0.22203	0.150111	0.291367	0.932256	0.857934	0.719136	0.6859	0.968236	1.16187	0	0	0.0495279	0.0931274	2.04351	1.74834	0.158074	0.249328	0.324699	1.36406	0	0.107463
PSG5	0	0	0	0	0	0	0.082157	0.0777976	0.037644	0	0	0	0	0	0.0953309	0.220999	0	0	0.0428189	0	1.75471	0.95208	0.0396924	0	0	0	0	0	0	0
KRT81	0.0839904	0.139792	0.15262	0	0.052255	0	0	0.0689377	0	0	0	0	1.08585	0.719136	4.78877	4.68195	0.131172	0	1.41741	0.675351	4.23098	3.76172	1.15092	0.8261	0.0396552	0.037644	0	0	0.107463	0
DIO2	0.587888	1.4387	0.105527	0.052255	0	0.220473	0.251131	0.181393	0.0396924	0	0.268535	0.407508	0.150097	0.137876	0.78292	1.71054	0.233272	0.0717982	0	0	1.41946	0.898698	0	0.0777976	0.80091	1.17011	0.0491851	0	0.46635	0.267478
PSG4	0	0.267376	0.096064	0.107463	0	0.4783	0.833038	1.35723	0.0541548	0	0.0428189	0.048155	0.133428	0	0	0	0	0	0.449045	0.40064	3.54475	2.05685	0	0	0.863279	0.329596	0.819288	0.560582	1.46774	1.00775

## Sheet: ED Fig. 7d
Size of CMG particles								Number of CMG particles/million cells
MelDCC2	MelDCC5a	MelDCC6	MelDCC8	MelDCC10a	MelDCC10b	MelDCC11		MelDCC2	MelDCC5a	MelDCC6	MelDCC8	MelDCC10a	MelDCC10b	MelDCC11
105.4	112.5	118.6	118.5	122.6	118.4	108.6		15000000000	7170000000	8300000000	7640000000	7130000000	7790000000	4060000000
103.2	107.1	121.7	117.1	120.4	109.8	110.5		6660000000	9180000000	5590000000	5390000000	5910000000	9300000000	4900000000
100.2	104.1	120.7	113.3	122.8	116.2	108.2		9450000000	6560000000	7400000000	5140000000	6700000000	8090000000	4410000000
92.4	102.8	120.3	115.8	119.6	114.7	107.5		13900000000	7220000000	6190000000	5170000000	7100000000	10800000000	3500000000
92.2	99.7	121.9	109.3	126.1	116.9	106.1		11700000000	4970000000	5900000000	7740000000	5960000000	9240000000	2610000000
100.3	105	115.8	118.1	119.1	116.6	105.8		14500000000	9290000000	5340000000	7580000000	9770000000	8350000000	5160000000
106.2	122.1	110.2	120.4	120.8		117.8		6720000000	4970000000	6670000000	14000000000	9110000000		13100000000
111.9	121.2	124.8	121	116.3		111		5300000000	5560000000	5350000000	18600000000	10800000000		14800000000
112.9	124.3	112.4	126.5	123		111.9		5990000000	4670000000	6870000000	11300000000	9710000000		12100000000
101.9	125.2		142.3	120.2		109.8		5440000000	6000000000		15100000000	8640000000		15600000000
105.4	127.1		124	124.3		105.5		6570000000	6100000000		14700000000	7170000000		10800000000
113	122.2		122.8			110.4		9120000000	5830000000		15400000000			9990000000
123.6	122.9					108.5		4850000000	8080000000					3520000000
117	120					112		5320000000	6620000000					3130000000
115.5	120.5					111.6		4750000000	4880000000					4160000000
110.1						111.1		5080000000						5530000000
114.4						122.5		4970000000						5180000000
111.4						102.6		4170000000						6000000000
						103								5180000000
						105.1								5810000000
						102.8								5700000000
						104.5								5280000000
						103.2								5760000000
