# Supplementary material for: MCSP+ metastasis founder cells activate immunosuppression early in human melanoma metastatic colonization
Source: Nat Cancer. 2025 May 16;6(6):1017–34. doi: 10.1038/s43018-025-00963-w (PMC12202500; doi:10.1038/s43018-025-00963-w)
Supplement: Supplementary file 19 — Data values. [file 43018_2025_963_MOESM19_ESM.xlsx]

## Sheet: ED Fig. 8b
Proliferation	ctrl	E:T 10:1	E:T 50:1
Sample 1	1.11917	1.05699	0.618307
Sample 2	1.17444	0.981002	0.576857
Sample 3	0.963731	0.918826	0.632124
Sample 4	0.936097
Sample 5	0.901554
Sample 6	0.905009
IFNG	ctrl	E:T 10:1	E:T 50:1
Sample 1	0.978967	0.73805	0.328872
Sample 2	1.04015	0.650096	0.345698
Sample 3	1.02868	0.741874	0.355258
Sample 4	1.00956
Sample 5	0.963671
Sample 6	0.978967
GZMB	ctrl	E:T 10:1	E:T 50:1
Sample 1	0.989496	0.590546	0.221849
Sample 2	1.05882	0.531303	0.22374
Sample 3	0.882353	0.557143	0.230672
Sample 4	1.02731
Sample 5	1.0021
Sample 6	1.03992

## Sheet: ED Fig. 8c
Experiment no	Proliferation	w/o EV	MelDCC2	MelDCC5a	MelDCC6	MelDCC8	MelDCC10a	MelDCC11
1	Sample 1	0.98	0.84			0.92	0.64	0.86
1	Sample 2	0.95	0.87			0.84	0.78	0.88
1	Sample 3	1.07	0.53			0.68	0.63	0.77
2	Sample 1			0.65	0.68
2	Sample 2	1		0.64	0.85
2	Sample 3	0.98		0.81	0.85
2	Sample 4	1.09		0.85	0.87
2	Sample 5	1.04		0.95	0.8
2	Sample 6	1.05		0.92	0.76
Experiment no	IFNG	w/o EV	MelDCC2	MelDCC5a	MelDCC6	MelDCC8	MelDCC10a	MelDCC11
1	Sample 1	0.96	0.65			0.81	0.54	0.75
1	Sample 2	0.94	0.67			0.75	0.61	0.81
1	Sample 3	1.11	0.37			0.64	0.54	0.83
2	Sample 1			0.66	0.72
2	Sample 2	1.03		0.63	0.86
2	Sample 3	1.1		0.8	0.77
2	Sample 4	1.04		0.95	0.81
2	Sample 5	1		0.96	0.83
2	Sample 6	0.98		0.95	0.74
Experiment no	GRZB	w/o EV	MelDCC2	MelDCC5a	MelDCC6	MelDCC8	MelDCC10a	MelDCC11
1	Sample 1	0.92	0.39			0.59	0.41	0.66
1	Sample 2	0.93	0.45			0.55	0.54	0.81
1	Sample 3	1.16	0.19			0.38	0.42	0.7
2	Sample 1			0.77	0.83
2	Sample 2	0.95		0.81	0.74
2	Sample 3	0.98		0.95	0.73
2	Sample 4	1.03		0.99	0.79
2	Sample 5	0.99		1.04	0.8
2	Sample 6	1.01		0.99	0.8

## Sheet: ED Fig. 8d
	10:1	50:1
Sample 1	18.2	35.9
Sample 2	17.8	42.7
Sample 3	14.2	45.2
Mean	16.73	41.27
SD	2.2	4.8

## Sheet: ED Fig. 8f
Proliferation	Experiment no.	ctrl	100K	SEC V	SEC P		% IFNG+	Experiment no.	ctrl	100K	SEC V	SEC P		%GZMB+	Experiment no.	ctrl	100K	SEC V	SEC P
	1	1.13		0.62	0.97			1	1.08		0.77	1			1	1.27		0.61	0.92
	1	0.86		0.68	0.94			1	0.93		0.77	0.96			1	0.83		0.69	0.92
	1	0.86		0.81	0.99			1	0.96		0.79	0.98			1	0.93		0.69	0.85
	1	0.97		0.83	1.09			1	0.93		0.83	1.13			1	0.93		0.75	1.01
	1	1.1		0.79	1.02			1	1.03		0.83	0.96			1	1.12		0.76	0.84
	1	0.98		0.78	1.12			1	1		0.8	1.18			1	1.04		0.75	1.04
	1	0.97		0.77	1.15			1	1		0.73	1.11			1	0.96		0.6	0.94
	1	1.08		0.62	1.09			1	1.05		0.73	1.04			1	1		0.56	1
	1	1		0.85	1			1	0.96		0.8	0.97			1	0.97		0.66	0.81
	1	1.01		0.83	0.86			1	1.01		0.76	1.08			1	1		0.66	0.88
	1	1.14		0.76	1.06			1	1.05		0.71	1.01			1	1.09		0.63	1.1
	1	0.91		0.82	1.02			1	0.99		0.81	1.07			1	0.86		0.66	0.94
	2	1.04007	0.480895					2	1.03362	0.576369					2	0.893142	0.378947
	2	1.01025	0.596459					2	1.01441	0.668588					2	1.03987	0.52504
	2	0.972973	0.592731					2	0.9683	0.649376					2	1.01435	0.468262
	3	1.05941	0.668317					3	1.07356	0.506362					3	1.13884	0.570357
	3	0.950495	0.623762					3	0.978131	0.496223					3	1	0.467167
	3	0.990099	0.727723					3	0.94831	0.556461					3	0.861163	0.579737
	4	0.98	0.64					4	0.96	0.54					4	0.92	0.41
	4	0.95	0.78					4	0.94	0.61					4	0.93	0.54
	4	1.07	0.63					4	1.11	0.54					4	1.16	0.42
