# Supplementary material for: MCSP+ metastasis founder cells activate immunosuppression early in human melanoma metastatic colonization
Source: Nat Cancer. 2025 May 16;6(6):1017–34. doi: 10.1038/s43018-025-00963-w (PMC12202500; doi:10.1038/s43018-025-00963-w)
Supplement: Supplementary file 20 — Data values. [file 43018_2025_963_MOESM20_ESM.xlsx]

## Sheet: ED Fig. 9a
	DCC9_P8	DCC9_P9	DCC10a_P14	DCC10a_P15	DCC10a_P16	DCC11_P12	DCC11_P13	DCC11_P14	DCC1_1_P10	DCC1_2_P11	DCC2_1_P12	DCC2_2_P13	DCC3_1_P10	DCC3_2_P11	DCC4_1_P8	DCC4_2_P9	DCC5a_1_P11	DCC5a_2_P12	DCC6_1_P9	DCC6_2_P10	DCC7_1_P10	DCC7_2_P	DCC8_1_P14	DCC8_2_P15	DCC10b_1_P8	DCC10b_2_P10	DCC12_1_P12	DCC12_2_P13	DCC13_1_P15	DCC13_2_P16
CD155	4.13862	4.0814	3.9486	3.95626	4.48266	3.90808	3.68618	3.6807	4.61559	4.22184	4.42113	4.30468	4.51431	5.04556	3.57124	3.52029	4.05216	4.87005	4.23245	4.74513	5.97228	4.87158	4.92996	5.08897	4.93266	5.09168	3.91258	3.94498	5.00019	4.50352
CD276	5.25973	5.04451	5.35826	4.77551	4.38243	4.66178	5.023	4.60515	5.07216	4.36895	4.91357	5.38629	4.6086	4.49979	4.42688	4.10568	4.95164	4.98127	5.02153	5.15295	4.98472	5.46052	5.82432	5.24934	4.96632	5.3266	5.85261	6.34666	5.20057	5.14334
CD39	4.19752	3.90906	3.32001	2.86998	2.16954	4.9998	5.30985	4.91879	2.68278	1.95743	2.2234	2.64844	2.75161	2.8952	1.89952	2.08045	3.20658	3.18296	3.98941	4.21899	2.83745	3.50206	3.95106	3.51445	2.58392	3.03038	2.5849	3.1723	2.2422	2.26103
CD73	3.04436	4.55308	6.07734	5.30231	5.45501	2.82722	2.41964	3.23825	2.52155	2.33054	6.47497	6.24442	6.03937	6.12976	4.30919	4.46095	5.88596	5.24016	5.34812	4.55313	6.6076	6.59924	3.33924	3.00532	6.58281	6.36059	0.69621	0.499435	3.74583	4.23954
CD274	1.44781	0.898644	0.037644	0.0738386	0	1.73191	1.30121	0.876258	0.936232	0.974113	0.368236	0.42947	0.392878	0.220473	2.07872	1.5642	1.02302	1.30996	2.42653	1.50884	2.6868	2.09744	0.596993	0.474603	0.838815	0.419414	1.39785	1.92514	0.971568	0.936236
CD200	2.8671	3.52939	3.82941	3.49922	3.48501	3.13307	2.62653	2.95691	2.81027	2.65298	5.21577	4.82565	3.49972	3.01478	2.03015	2.02835	3.26364	3.09515	0.393932	0.530618	1.33815	1.18901	0.665114	0.368384	3.36054	3.94793	2.60836	3.13481	3.36524	3.95131

## Sheet: ED Fig. 9f Karras_Braf
Clustername	Variable	Expression mean	Faction of cells
Melanocytic	CD276	0.0388425	0.0701031
Partial EMT	CD276	0.0542708	0.114206
Mesenchymal-like	CD276	0.0678422	0.0714286
NC-like	CD276	0.102875	0.137546
Melanocytic Kit	CD276	0.0832461	0.130841
pre-EMT NC stem-like	CD276	0.197586	0.283186
Melanocytic	CD274	0.026441	0.0402062
Partial EMT	CD274	0.0216902	0.0501393
Mesenchymal-like	CD274	0.0221688	0.0178571
NC-like	CD274	0.0390255	0.0520446
Melanocytic Kit	CD274	0.0119087	0.0155763
pre-EMT NC stem-like	CD274	0.0370367	0.0619469
Melanocytic	CD155	0.0524453	0.0783505
Partial EMT	CD155	0.0664928	0.130919
Mesenchymal-like	CD155	0.0283308	0.0357143
NC-like	CD155	0.0692484	0.0954151
Melanocytic Kit	CD155	0.0989241	0.121495
pre-EMT NC stem-like	CD155	0.123142	0.185841

## Sheet: ED Fig. 9f Karras_Nras
Clustername	Variable	Expression mean	Faction of cells
Melanocytic	CD276	0.0387595	0.102092
NC-like	CD276	0.0282095	0.0673419
RNA processing	CD276	0.0983933	0.218391
Stress-like	CD276	0.0604746	0.163724
Stem-like	CD276	0.0328259	0.0316482
Antigen presentation	CD276	0.0246913	0.0581281
Mesenchymal-like	CD276	0.0124593	0.0231425
Melanocytic	CD274	0.554761	0.619247
NC-like	CD274	0.0520762	0.121891
RNA processing	CD274	0.105113	0.206897
Stress-like	CD274	0.0775939	0.186731
Stem-like	CD274	0.0610094	0.053432
Antigen presentation	CD274	0.0525928	0.108374
Mesenchymal-like	CD274	0.457522	0.455542
Melanocytic	CD155	0.339566	0.543096
NC-like	CD155	0.182174	0.364961
RNA processing	CD155	0.376718	0.62069
Stress-like	CD155	0.365588	0.634386
Stem-like	CD155	0.3825	0.295931
Antigen presentation	CD155	0.518365	0.680788
Mesenchymal-like	CD155	0.268961	0.389769

## Sheet: ED Fig. 9f Belote
Clustername	Variable	Expression mean	Faction of cells
Adult	CD276	0.174852	0.279661
12 f.w	CD276	0.103595	0.210219
Neonatal	CD276	0.413274	0.533394
10 f.w	CD276	0.563075	0.608025
9.5 f.w	CD276	0.162451	0.326531
18 f.w	CD276	0.156857	0.194053
Adult	CD274	0	0
12 f.w	CD274	0.000491924	0.00437956
Neonatal	CD274	0.00125446	0.00451264
10 f.w	CD274	0.000662512	0.00617284
9.5 f.w	CD274	0.00177435	0.00680272
18 f.w	CD274	0.00701899	0.0130736
Adult	CD155	0.0622681	0.101695
12 f.w	CD155	0.0431939	0.0948905
Neonatal	CD155	0.10142	0.191336
10 f.w	CD155	0.120143	0.160494
9.5 f.w	CD155	0.0532711	0.115646
18 f.w	CD155	0.0141221	0.0271725

## Sheet: ED Fig. 9f Wouters
Clustername	Variable	Expression mean	Faction of cells
A375	CD276	0.138099	0.310954
MM001	CD276	0.321635	0.515222
MM011	CD276	0.17408	0.314465
MM029	CD276	0.190845	0.47807
MM031	CD276	0.19485	0.391304
MM047	CD276	0.0930628	0.217391
MM057	CD276	0.26409	0.433684
MM074	CD276	0.162752	0.258486
MM087	CD276	0.231619	0.422566
MM099	CD276	0.160507	0.329741
A375	CD274	0.0116621	0.0300353
MM001	CD274	0.00261122	0.00468384
MM011	CD274	0.00253901	0.00628931
MM029	CD274	0.0261505	0.0745614
MM031	CD274	0.0122447	0.0326087
MM047	CD274	0.0466857	0.10559
MM057	CD274	0.0010432	0.00210526
MM074	CD274	0.00329913	0.0078329
MM087	CD274	0.000542079	0.00221239
MM099	CD274	0.0131995	0.0366379
A375	CD155	0.0511528	0.120141
MM001	CD155	0.03268	0.0725995
MM011	CD155	0.0280825	0.0597484
MM029	CD155	0.141654	0.366228
MM031	CD155	0.0584453	0.134783
MM047	CD155	0.139103	0.301242
MM057	CD155	0.0304283	0.0631579
MM074	CD155	0.0430608	0.0861619
MM087	CD155	0.0302938	0.0752212
MM099	CD155	0.147128	0.30819

## Sheet: ED Fig. 9f Pozniak
Clustername	Variable	Expression mean	Faction of cells
Neural_Crest_like	CD276	0.378048	0.400538
Interferon_Alpha_Beta_Response	CD276	0.640669	0.615171
Melanocytic	CD276	0.290386	0.337825
Mesenchymal_like	CD276	0.391492	0.361404
Mitochondrial(low_quality)	CD276	0.315974	0.341168
Antigen_Presentation	CD276	0.452311	0.497006
Mitotic	CD276	0.633676	0.56103
Stress (p53 Response)	CD276	0.292941	0.366559
Stress (Hypoxia Response)	CD276	0.248096	0.326531
Patient_specific_B	CD276	0.310841	0.343423
Patient_specific_A	CD276	0.291396	0.273114
Neural_Crest_like	CD274	0.0899156	0.108199
Interferon_Alpha_Beta_Response	CD274	0.00833572	0.0120259
Melanocytic	CD274	0.00674934	0.00962464
Mesenchymal_like	CD274	0.0125738	0.0140351
Mitochondrial(low_quality)	CD274	0.011162	0.0139552
Antigen_Presentation	CD274	0.0281927	0.0389222
Mitotic	CD274	0.0142354	0.0179171
Stress (p53 Response)	CD274	0.0133726	0.0192926
Stress (Hypoxia Response)	CD274	0.0848752	0.122449
Patient_specific_B	CD274	0.0154687	0.0209546
Patient_specific_A	CD274	0.00761641	0.00850159
Neural_Crest_like	CD155	0.0814143	0.110887
Interferon_Alpha_Beta_Response	CD155	0.0808531	0.112858
Melanocytic	CD155	0.0976382	0.130125
Mesenchymal_like	CD155	0.0519006	0.0666667
Mitochondrial(low_quality)	CD155	0.0974753	0.125964
Antigen_Presentation	CD155	0.13975	0.194611
Mitotic	CD155	0.138884	0.181411
Stress (p53 Response)	CD155	0.217705	0.29582
Stress (Hypoxia Response)	CD155	0.0212188	0.0306122
Patient_specific_B	CD155	0.0567589	0.0768335
Patient_specific_A	CD155	0.0833906	0.0935175

## Sheet: ED Fig. 9f Jerby
Clustername	Variable	Expression mean	Faction of cells
Small bowel	CD276	0.363609	0.75
Lymphnode	CD276	0.365882	0.585616
Cutanoues met	CD276	0.281248	0.364583
Subcutaneous back lesion	CD276	0.0892274	0.107143
Transverse colon	CD276	0.263574	0.395161
Spleen	CD276	0.247515	0.226994
Acral primary	CD276	0.601283	0.585177
Anterior shoulder subcutaneous	CD276	0.126378	0.261261
Adrenal metastasis	CD276	0.424421	0.55
Lymph node	CD276	0.460644	0.666667
Bulky axillary metastasis	CD276	0.378618	0.357143
Skin	CD276	0.402002	0.460526
Thigh soft tissue metastasis	CD276	0.0978624	0.145161
Small bowel	CD274	0.204745	0.3125
Lymphnode	CD274	0.0104514	0.0239726
Cutanoues met	CD274	0.00616439	0.0208333
Subcutaneous back lesion	CD274	0	0
Transverse colon	CD274	0.0545244	0.0887097
Spleen	CD274	0.0289891	0.0613497
Acral primary	CD274	0.0364676	0.0641593
Anterior shoulder subcutaneous	CD274	0.0211335	0.027027
Adrenal metastasis	CD274	0.0363021	0.1
Lymph node	CD274	0	0
Bulky axillary metastasis	CD274	0.0428102	0.0714286
Skin	CD274	0.0328536	0.131579
Thigh soft tissue metastasis	CD274	0.0185772	0.0322581
Small bowel	CD155	0.18113	0.5
Lymphnode	CD155	0.168181	0.715753
Cutanoues met	CD155	0.0862994	0.447917
Subcutaneous back lesion	CD155	0.00330691	0.214286
Transverse colon	CD155	0.114771	0.387097
Spleen	CD155	0.108135	0.417178
Acral primary	CD155	0.1484	0.358407
Anterior shoulder subcutaneous	CD155	0.0669665	0.378378
Adrenal metastasis	CD155	0.22547	0.666667
Lymph node	CD155	0.0101575	0.25
Bulky axillary metastasis	CD155	0.460463	0.428571
Skin	CD155	0.115201	0.473684
Thigh soft tissue metastasis	CD155	0.196574	0.370968

## Sheet: ED Fig. 9g
	Pathology	metastasis	metastasis	metastasis	metastasis	metastasis	metastasis	metastasis	metastasis	metastasis	metastasis	metastasis	metastasis	metastasis	metastasis	metastasis	metastasis	metastasis	metastasis	metastasis	metastasis	metastasis	metastasis	metastasis	primary	primary	primary	primary	primary	primary	primary	primary	primary	primary	primary	primary	primary	primary	primary	primary	primary	primary	primary	primary	primary	primary	primary	primary
	Cell line ID	A2058	CJM	COLO679	COLO741	COLO783	COLO792	HS294T	HS695T	HS944T	HT144	IGR1	IGR37	MALME3M	MEWO	RPMI7951	RVH421	SH4	SKMEL1	SKMEL24	SKMEL30	SKMEL3	SKMEL5	WM2664	A101D	A375	C32	COLO800	COLO829	G361	HMCB	HS852T	HS936T	HS939T	IGR39	IPC298	K029AX	LOXIMVI	MELJUSO	SKMEL28	SKMEL31	UACC257	UACC62	WM115	WM1799	WM793	WM88	WM983B
Gene	CD274	1.94434	3.7896	0.883229	0.605296	0.612957	0.788385	0.673822	0.797022	2.4073	0.30025	2.03222	0.559777	1.33727	0.126558	1.64244	2.56347	1.52295	1.89816	0.799433	1.19607	0.703855	0.501217	0.35317	0.677926	1.51043	0.245851	1.25192	0.530052	1.21362	0.401589	0.637464	1.90287	1.34126	1.38469	0.429738	0.371565	4.36967	0.339828	1.53644	0.892311	0.542818	0.735858	0.343212	1.4615	2.42453	0.0790593	0.61977
	CD276	4.87435	4.41163	5.14139	5.66702	5.55844	5.73263	5.21323	5.57665	4.5373	5.14217	5.24589	5.23931	5.3636	4.50221	5.01253	4.76507	4.89628	4.72228	5.12722	5.31338	4.83207	4.35603	4.01756	5.33583	5.01043	4.81554	5.84801	5.36378	5.75034	5.05645	5.37619	4.55446	5.34614	5.38788	4.61248	5.00004	3.51457	4.85269	5.05617	5.5012	4.33277	5.42838	4.73907	5.94873	4.56905	4.03939	4.35124
	CD155	4.9389	5.77519	4.10917	4.32288	4.62766	4.43449	4.48023	5.16458	5.03921	5.61845	3.93102	4.52143	3.30325	4.19284	4.44827	4.12238	5.08627	4.11597	4.72593	3.82047	4.16213	4.41492	2.23029	5.48519	4.77988	4.85974	3.73468	4.92548	3.94321	4.17737	4.40336	3.98618	5.08144	4.90939	4.09688	4.68296	4.863	4.69172	4.52364	4.57272	5.06155	4.72533	3.86681	4.36291	4.97912	3.51768	3.73667

## Sheet: ED Fig.9j
DMSO 50 uM	Macitentan 50 uM
0.93	0.4
0.93	0.27
1.14	0.28
