# Supplementary material for: MCSP+ metastasis founder cells activate immunosuppression early in human melanoma metastatic colonization
Source: Nat Cancer. 2025 May 16;6(6):1017–34. doi: 10.1038/s43018-025-00963-w (PMC12202500; doi:10.1038/s43018-025-00963-w)
Supplement: Supplementary file 21 — Data values. [file 43018_2025_963_MOESM21_ESM.xlsx]

## Sheet: ED Fig. 10d
GRZB- IFNy+	Experiment no.	ctrl	wt EVs	CD155 ko EVs	CD276 ko EVs	cd155/CD276 ko EVs
	1	1.102	0.707677	0.699462
	1	0.928313	0.739364	0.717066
	1	0.903667	0.761663	0.706504
	1	0.94357	0.754621	0.681858
	1	1.11139	0.668949	0.690073
	1	0.997555	0.702983	0.70533
	1	0.97643	0.562152	0.661907
	1	0.995208	0.678337	0.691247
	1	1.07736	0.611443	0.683032
	1	1.04802	0.618484	0.749927
	1	0.995208	0.640782	0.747579
	1	0.921271	0.61731
	2	0.9759			0.723644	0.779701
	2	0.927487			0.835758	0.59879
	2	0.978448			0.854868	0.685423
	2	0.903281			0.717274	0.679053
	2	0.950419			0.742754	0.63064
	2	1.05107			0.812825	0.693067
	2	1.05744			0.755494	0.768234
	2	1.09056			0.672683	0.737658
	2	1.00265			0.778427	0.744028
	2	1.01285			0.645928	0.699437
	2	1.05107			0.726192	0.768234
	2	0.998832			0.805181	0.759316
GRZB+ IFNy+	Experiment no.	ctrl	wt EVs	CD155 ko EVs	CD276 ko EVs	cd155/CD276 ko EVs
	1	1.16934	0.507609	0.718693
	1	0.79073	0.539439	0.720369
	1	1.36032	0.646656	0.690214
	1	0.812509	0.849365	0.73042
	1	1.00517	0.63493	0.946531
	1	0.924752	0.66676	0.72707
	1	0.998464	0.398716	0.499232
	1	0.909675	0.547815	0.755549
	1	1.14589	0.614826	1.13584
	1	0.79073	0.613151	0.760575
	1	1.00517	0.641631	0.918051
	1	1.08725	0.443948
	2	0.822556			0.697744	1.25113
	2	0.974436			0.709774	0.661654
	2	1.09023			0.777444	0.670677
	2	0.947368			0.708271	0.670677
	2	0.96391			0.66015	0.884211
	2	0.851128			0.926316	1.00752
	2	1.09925			1.4406	0.840602
	2	1.04662			0.839098	0.589474
	2	1.00602			0.834586	0.592481
	2	0.938346			0.726316	0.675188
	2	0.816541			0.702256	0.8
	2	1.44361			0.821053	0.906767
GRZB+ IFNy-	Experiment no.	ctrl	wt EVs	CD155 ko EVs	CD276 ko EVs	cd155/CD276 ko EVs
	1	1.30106	0.435624	0.86544
	1	0.824782	0.511133	0.975799
	1	1.57406	0.627299	1.13843
	1	1.09197	0.830591	1.52759
	1	1.07454	0.813166	1.03388
	1	0.958374	0.743466	0.86544
	1	0.877057	0.429816	0.580832
	1	0.749274	0.638916	0.894482
	1	1.08035	0.86544	2.46273
	1	0.644724	0.917715	1.01646
	1	0.604066	0.929332	1.12681
	1	1.21975	0.592449
	2	1.02258			0.895849	2.48216
	2	1.16679			0.939548	1.20612
	2	1.33722			1.06191	1.15805
	2	1.12746			1.06628	1.17116
	2	1.18427			1.22797	1.7917
	2	0.769119			1.17553	1.23671
	2	0.764749			2.25929	0.808449
	2	0.659869			1.43336	0.939548
	2	0.926439			1.52513	1.07502
	2	0.773489			1.49891	1.0488
	2	0.782229			1.56883	1.00947
	2	1.4858			1.311	1.11872

## Sheet: ED Fig. 10e
	DCCD +1	MFI CD226 in CD3+CD8+ T cells	MFI TIGIT in CD3+CD8+ T cells
Melanoma patient	46	493	433
Melanoma patient	2	578	299
Melanoma patient	1	580	319
Melanoma patient	1	694	376
Melanoma patient	1	655	309
Melanoma patient	1	693	352
Melanoma patient	3	329	398
Melanoma patient	250001	292	412
Melanoma patient	5	378	390
Melanoma patient	20	330	401
Melanoma patient	79	414	372
Melanoma patient	170001	339	423
Melanoma patient	1.5	457	328
Melanoma patient	10001	413	370
Melanoma patient	10001	439	416
Melanoma patient	30	439	270
Melanoma patient	300001	333	528
Melanoma patient	1042	421	298
Melanoma patient	8	394	280
Melanoma patient	299	369	296
Melanoma patient	3.5	384	306
Melanoma patient	4	378	327
Melanoma patient	2.5	414	432
Melanoma patient	3	280	502
Melanoma patient	6	360	518
Melanoma patient	4.5	500	454
Melanoma patient	2.5	323	463
Melanoma patient	16	301	359
Melanoma patient	9.5	480	440
Melanoma patient	9	432	403
Melanoma patient	25.5	281	334
Melanoma patient	1	233	375
Melanoma patient	112.5	307	447
Melanoma patient	1	589	390
Melanoma patient	91	457	348
Melanoma patient	50001	400	407
Melanoma patient	10001	290	369
Melanoma patient	147	527	362
Melanoma patient	1001	350	417
Melanoma patient	334.5	344	526
Melanoma patient	303	327	467
Melanoma patient	15001	246	399
Melanoma patient	416.5	300	498
Melanoma patient	16001	331	397
Melanoma patient	450001	284	585
Melanoma patient	20001	296	426
Melanoma patient	175.5	352	433
Melanoma patient	503	257	746
Melanoma patient	230.5	332	408
Melanoma patient	1	413	601
Melanoma patient	52	216	471
Melanoma patient	1	394	448
Melanoma patient	18.5	360	451
Melanoma patient	100001	435	404
Melanoma patient	5001	323	694
Melanoma patient	110001	243	479
Melanoma patient	140001	255	431
Melanoma patient	13.5	297	375
Melanoma patient	160001	253	496
Melanoma patient	39.5	290	593
Melanoma patient	2501	326	732
Melanoma patient	200001	296	453
Melanoma patient	19001	417	757
Melanoma patient	59	423	401
Melanoma patient	2471	331	452
Melanoma patient	10908	402	458
Melanoma patient	70001	453	618
Melanoma patient	2781	238	364
Melanoma patient	2360	280	360
Non tumor patient	N.A.	386	337
Non tumor patient	N.A.	458	301
Non tumor patient	N.A.	414	571
Non tumor patient	N.A.	317	393
Non tumor patient	N.A.	467	332
Non tumor patient	N.A.	435	419
